# Supplementary material for: Host Spin‐Crossover Thermodynamics Indicate Guest Fit
Source: Angew Chem Int Ed Engl. 2022 Nov 17;61(50):e202212634. doi: 10.1002/anie.202212634 (PMC10098494; doi:10.1002/anie.202212634)
Supplement: Supplementary file 2 — Supporting Information [file ANIE-61-0-s005.cif]

data_shelxt

# start Validation Reply Form
_vrf_PLAT026_shelxt
;
PROBLEM: Ratio Observed / Unique Reflections (too) Low ..        31% Check 
RESPONSE: The crystal was poorly diffracting
;
# end Validation Reply Form

_audit_creation_date               2021-09-17
_audit_creation_method
;
Olex2 1.2
(compiled 2018.05.29 svn.r3508 for OlexSys, GUI svn.r5506)
;
_shelx_SHELXL_version_number       '2014/7'
_audit_contact_author_address      ?
_audit_contact_author_email        ?
_audit_contact_author_name         ''
_audit_contact_author_phone        ?
_publ_contact_author_id_orcid      ?
_publ_section_references
;
Dolomanov, O.V., Bourhis, L.J., Gildea, R.J, Howard, J.A.K. & Puschmann, H.
 (2009), J. Appl. Cryst. 42, 339-341.

Sheldrick, G.M. (2015). Acta Cryst. C71, 3-8.
;
_chemical_name_common              ?
_chemical_name_systematic          ?
_chemical_formula_moiety           '1(C156 H156 Fe4 N60), 1(C10 H16)'
_chemical_formula_sum              'C166 H172 Fe4 N60'
_chemical_formula_weight           3231.03
_chemical_absolute_configuration   ?
_chemical_melting_point            ?
loop_
  _atom_type_symbol
  _atom_type_description
  _atom_type_scat_dispersion_real
  _atom_type_scat_dispersion_imag
  _atom_type_scat_source
 'C' 'C' 0.0032 0.0016 'International Tables Vol C Tables 4.2.6.8 and 6.1.1.4'
 'H' 'H' 0.0000 0.0000 'International Tables Vol C Tables 4.2.6.8 and 6.1.1.4'
 'Fe' 'Fe' 0.3436 0.8063 'International Tables Vol C Tables 4.2.6.8 and 6.1.1.4'
 'N' 'N' 0.0061 0.0032 'International Tables Vol C Tables 4.2.6.8 and 6.1.1.4'

_shelx_space_group_comment
;
The symmetry employed for this shelxl refinement is uniquely defined
by the following loop, which should always be used as a source of
symmetry information in preference to the above space-group names.
They are only intended as comments.
;
_space_group_crystal_system        'cubic'
_space_group_IT_number             197
_space_group_name_H-M_alt          'I 2 3'
_space_group_name_Hall             'I 2 2 3'
loop_
  _space_group_symop_operation_xyz
 'x, y, z'
 '-x, -y, z'
 '-x, y, -z'
 'x, -y, -z'
 'z, x, y'
 'z, -x, -y'
 '-z, -x, y'
 '-z, x, -y'
 'y, z, x'
 '-y, z, -x'
 'y, -z, -x'
 '-y, -z, x'
 'x+1/2, y+1/2, z+1/2'
 '-x+1/2, -y+1/2, z+1/2'
 '-x+1/2, y+1/2, -z+1/2'
 'x+1/2, -y+1/2, -z+1/2'
 'z+1/2, x+1/2, y+1/2'
 'z+1/2, -x+1/2, -y+1/2'
 '-z+1/2, -x+1/2, y+1/2'
 '-z+1/2, x+1/2, -y+1/2'
 'y+1/2, z+1/2, x+1/2'
 '-y+1/2, z+1/2, -x+1/2'
 'y+1/2, -z+1/2, -x+1/2'
 '-y+1/2, -z+1/2, x+1/2'

_cell_length_a                     22.44400(10)
_cell_length_b                     22.44400(10)
_cell_length_c                     22.44400(10)
_cell_angle_alpha                  90
_cell_angle_beta                   90
_cell_angle_gamma                  90
_cell_volume                       11305.79(15)
_cell_formula_units_Z              1.999999
_cell_measurement_reflns_used      21162
_cell_measurement_temperature      100(2)
_cell_measurement_theta_max        22.58259447812163
_cell_measurement_theta_min        1.2369713290424105
_shelx_estimated_absorpt_T_max     ?
_shelx_estimated_absorpt_T_min     ?
_exptl_absorpt_coefficient_mu      0.278
_exptl_absorpt_correction_T_max    1.0
_exptl_absorpt_correction_T_min    0.9826428693575137
_exptl_absorpt_correction_type     empirical
_exptl_absorpt_process_details     
;
CCP4 7.1.008: AIMLESS, version 0.7.4 : 13/12/18
Scaling & analysis of unmerged intensities, absorption correction using spherical harmonics
;
_exptl_absorpt_special_details     ?
_exptl_crystal_colour              ?
_exptl_crystal_density_diffrn      0.949
_exptl_crystal_density_meas        ?
_exptl_crystal_density_method      ?
_exptl_crystal_description         block
_exptl_crystal_F_000               3384
_exptl_crystal_size_max            0.063
_exptl_crystal_size_mid            0.06
_exptl_crystal_size_min            0.058
_exptl_transmission_factor_max     ?
_exptl_transmission_factor_min     ?
_diffrn_reflns_av_R_equivalents    0.0564
_diffrn_reflns_av_unetI/netI       0.0434
_diffrn_reflns_Laue_measured_fraction_full  0.995
_diffrn_reflns_Laue_measured_fraction_max  0.971
_diffrn_reflns_limit_h_max         37
_diffrn_reflns_limit_h_min         -36
_diffrn_reflns_limit_k_max         37
_diffrn_reflns_limit_k_min         -34
_diffrn_reflns_limit_l_max         37
_diffrn_reflns_limit_l_min         -25
_diffrn_reflns_number              89128
_diffrn_reflns_point_group_measured_fraction_full  0.996
_diffrn_reflns_point_group_measured_fraction_max  0.953
_diffrn_reflns_theta_full          24.415
_diffrn_reflns_theta_max           35.988
_diffrn_reflns_theta_min           1.759
_diffrn_ambient_temperature        100.15
_diffrn_detector_area_resol_mean   ?
_diffrn_measured_fraction_theta_full  0.995
_diffrn_measured_fraction_theta_max  0.971
_diffrn_measurement_device_type    'Fluid Film Devices'
_diffrn_measurement_method         'shutterless scans'
_diffrn_radiation_type             Synchrotron
_diffrn_radiation_wavelength       0.6889
_diffrn_source                     'Diamond Light Source Beamline I19-1'
_reflns_Friedel_coverage           0.852
_reflns_Friedel_fraction_full      0.997
_reflns_Friedel_fraction_max       0.931
_reflns_number_gt                  2902
_reflns_number_total               9388
_reflns_special_details
;
 Reflections were merged by SHELXL according to the crystal
 class for the calculation of statistics and refinement.
 
 Structure factors included contributions from the .fab file.
 
 _reflns_Friedel_fraction is defined as the number of unique
 Friedel pairs measured divided by the number that would be
 possible theoretically, ignoring centric projections and
 systematic absences.
;
_reflns_threshold_expression       'I > 2\s(I)'
_computing_cell_refinement         'DIALS 2theta refinement, DIALS 3.2.1-gcf2f28512-release'
_computing_data_collection         'GDA - generic data acquisition software'
_computing_data_reduction          
;
aimless (Evans, P. R. and Murshudov, G. N., 2013)
ccp4 (Winn, M. D. et al., 2011)
DIALS 3.2.1-gcf2f28512-release (Winter, G. et al., 2018)
pointless (Evans, P., 2006)
XIA2 0.7.107-g95bc1153-dials-3.2 (Winter, G., 2010)
;
_computing_molecular_graphics      'Olex2 (Dolomanov et al., 2009)'
_computing_publication_material    'Olex2 (Dolomanov et al., 2009)'
_computing_structure_refinement    'ShelXL (Sheldrick, 2015)'
_computing_structure_solution      'ShelXT (Sheldrick, 2015)'
_refine_diff_density_max           0.187
_refine_diff_density_min           -0.200
_refine_diff_density_rms           0.040
_refine_ls_abs_structure_details
;
 Flack x determined using 1138 quotients [(I+)-(I-)]/[(I+)+(I-)]
 (Parsons, Flack and Wagner, Acta Cryst. B69 (2013) 249-259).
;
_refine_ls_abs_structure_Flack     0.034(10)
_refine_ls_extinction_coef         .
_refine_ls_extinction_method       none
_refine_ls_goodness_of_fit_ref     0.753
_refine_ls_hydrogen_treatment      constr
_refine_ls_matrix_type             full
_refine_ls_number_parameters       176
_refine_ls_number_reflns           9388
_refine_ls_number_restraints       16
_refine_ls_R_factor_all            0.1322
_refine_ls_R_factor_gt             0.0486
_refine_ls_restrained_S_all        0.760
_refine_ls_shift/su_max            0.001
_refine_ls_shift/su_mean           0.000
_refine_ls_structure_factor_coef   Fsqd
_refine_ls_weighting_details      
 'w=1/[\s^2^(Fo^2^)+(0.1093P)^2^] where P=(Fo^2^+2Fc^2^)/3'
_refine_ls_weighting_scheme        calc
_refine_ls_wR_factor_gt            0.1490
_refine_ls_wR_factor_ref           0.1748
_refine_special_details            ?
_olex2_refinement_description
;
1. Fixed Uiso
 At 1.2 times of:
  All C(H) groups, All C(H,H) groups
 At 1.5 times of:
  All C(H,H,H) groups
2. Rigid bond restraints
 N5, C12
 with sigma for 1-2 distances of 0.01 and sigma for 1-3 distances of 0.01
 C4, C5
 with sigma for 1-2 distances of 0.01 and sigma for 1-3 distances of 0.01
 C14, C15
 with sigma for 1-2 distances of 0.01 and sigma for 1-3 distances of 0.01
 C2, C1
 with sigma for 1-2 distances of 0.01 and sigma for 1-3 distances of 0.01
 C3, N1
 with sigma for 1-2 distances of 0.01 and sigma for 1-3 distances of 0.01
 N1, C2
 with sigma for 1-2 distances of 0.01 and sigma for 1-3 distances of 0.01
 N1, C4
 with sigma for 1-2 distances of 0.01 and sigma for 1-3 distances of 0.01
3. Rigid body (RIGU) restrains
 C1, C2
 with sigma for 1-2 distances of 0.002 and sigma for 1-3 distances of 0.002
 N1, C3
 with sigma for 1-2 distances of 0.002 and sigma for 1-3 distances of 0.002
 C2, N1
 with sigma for 1-2 distances of 0.001 and sigma for 1-3 distances of 0.001
4. Others
 Fixed Sof: H14A(0.5) H14B(0.5)
5.a Ternary CH refined with riding coordinates:
 C15(H15)
5.b Secondary CH2 refined with riding coordinates:
 C14(H14A,H14B)
5.c Aromatic/amide H refined with riding coordinates:
 C8(H8), C7(H7), C11(H11), C5(H5), C2(H2), C10(H10), C1(H1)
5.d Idealised Me refined as rotating group:
 C13(H13A,H13B,H13C), C3(H3A,H3B,H3C)
;
_atom_sites_solution_hydrogens     geom
_atom_sites_solution_primary       dual
_atom_sites_solution_secondary     ?
loop_
  _atom_site_label
  _atom_site_type_symbol
  _atom_site_fract_x
  _atom_site_fract_y
  _atom_site_fract_z
  _atom_site_U_iso_or_equiv
  _atom_site_adp_type
  _atom_site_occupancy
  _atom_site_site_symmetry_order
  _atom_site_calc_flag
  _atom_site_refinement_flags_posn
  _atom_site_refinement_flags_adp
  _atom_site_refinement_flags_occupancy
  _atom_site_disorder_assembly
  _atom_site_disorder_group
 Fe1 Fe -0.74331(2) -0.74331(2) -0.74331(2) 0.0937(2) Uani 1 3 d S T P . .
 N4 N -0.70555(10) -0.46171(10) -0.62094(10) 0.0913(6) Uani 1 1 d . . . . .
 N5 N -0.66591(9) -0.37875(9) -0.57810(9) 0.0864(5) Uani 1 1 d . U . . .
 C12 C -0.66222(11) -0.42024(12) -0.62162(11) 0.0869(6) Uani 1 1 d . U . . .
 N1 N -0.69501(12) -0.72986(12) -0.91465(12) 0.1040(7) Uani 1 1 d . U . . .
 N2 N -0.72492(10) -0.76172(10) -0.82612(10) 0.0944(6) Uani 1 1 d . . . . .
 C8 C -0.65537(13) -0.54099(12) -0.67886(12) 0.0901(7) Uani 1 1 d . . . . .
 H8 H -0.6175 -0.5281 -0.6651 0.108 Uiso 1 1 calc R . . . .
 N3 N -0.71709(10) -0.66294(10) -0.77141(11) 0.0927(6) Uani 1 1 d . . . . .
 C15 C -0.53915(12) -0.46085(12) -0.46085(12) 0.0961(12) Uani 1 3 d S TU P . .
 H15 H -0.5649 -0.4351 -0.4351 0.115 Uiso 1 3 calc RS T P . .
 C6 C -0.71381(12) -0.60966(12) -0.73596(13) 0.0916(6) Uani 1 1 d . . . . .
 C7 C -0.65996(13) -0.59016(12) -0.71636(12) 0.0908(7) Uani 1 1 d . . . . .
 H7 H -0.6248 -0.6104 -0.7285 0.109 Uiso 1 1 calc R . . . .
 C13 C -0.75322(12) -0.46071(12) -0.57421(13) 0.0973(7) Uani 1 1 d . . . . .
 H13A H -0.7375 -0.4425 -0.5378 0.146 Uiso 1 1 calc GR . . . .
 H13B H -0.7661 -0.5016 -0.5657 0.146 Uiso 1 1 calc GR . . . .
 H13C H -0.7873 -0.4375 -0.5886 0.146 Uiso 1 1 calc GR . . . .
 C9 C -0.70627(12) -0.51129(12) -0.66194(12) 0.0899(7) Uani 1 1 d . . . . .
 C4 C -0.70724(13) -0.71411(13) -0.85851(13) 0.0962(7) Uani 1 1 d . U . . .
 C11 C -0.76510(13) -0.57874(12) -0.72071(13) 0.0943(7) Uani 1 1 d . . . . .
 H11 H -0.8026 -0.5919 -0.7352 0.113 Uiso 1 1 calc R . . . .
 C14 C -0.57810(18) -0.5000 -0.5000 0.0966(10) Uani 1 2 d S TU P . .
 H14A H -0.6040 -0.5253 -0.4747 0.116 Uiso 0.5 1 calc R . . . .
 H14B H -0.6040 -0.4747 -0.5253 0.116 Uiso 0.5 1 calc R . . . .
 C5 C -0.70261(13) -0.65878(14) -0.82715(13) 0.0955(7) Uani 1 1 d . U . . .
 H5 H -0.6902 -0.6226 -0.8454 0.115 Uiso 1 1 calc R . . . .
 C2 C -0.70790(16) -0.78902(16) -0.91937(16) 0.1131(9) Uani 1 1 d . U . . .
 H2 H -0.7051 -0.8120 -0.9548 0.136 Uiso 1 1 calc R . . . .
 C10 C -0.76207(13) -0.52917(12) -0.68478(13) 0.0947(7) Uani 1 1 d . . . . .
 H10 H -0.7971 -0.5073 -0.6755 0.114 Uiso 1 1 calc R . . . .
 C1 C -0.72569(14) -0.80996(15) -0.86463(15) 0.1072(9) Uani 1 1 d . U . . .
 H1 H -0.7364 -0.8498 -0.8551 0.129 Uiso 1 1 calc R . . . .
 C3 C -0.6774(2) -0.6912(2) -0.96344(18) 0.1385(13) Uani 1 1 d . U . . .
 H3A H -0.7125 -0.6702 -0.9787 0.208 Uiso 1 1 calc GR . . . .
 H3B H -0.6598 -0.7152 -0.9954 0.208 Uiso 1 1 calc GR . . . .
 H3C H -0.6481 -0.6622 -0.9492 0.208 Uiso 1 1 calc GR . . . .

loop_
  _atom_site_aniso_label
  _atom_site_aniso_U_11
  _atom_site_aniso_U_22
  _atom_site_aniso_U_33
  _atom_site_aniso_U_23
  _atom_site_aniso_U_13
  _atom_site_aniso_U_12
 Fe1 0.0937(2) 0.0937(2) 0.0937(2) -0.01184(17) -0.01184(17) -0.01184(17)
 N4 0.0976(13) 0.0816(12) 0.0948(13) -0.0003(10) 0.0121(11) 0.0003(11)
 N5 0.0880(12) 0.0860(12) 0.0851(12) -0.0020(10) 0.0060(10) 0.0002(10)
 C12 0.0834(14) 0.0935(15) 0.0839(14) 0.0058(13) -0.0024(12) 0.0024(12)
 N1 0.1042(15) 0.1093(14) 0.0986(15) -0.0106(12) -0.0108(12) -0.0184(12)
 N2 0.0936(13) 0.0953(14) 0.0941(13) -0.0140(11) -0.0107(11) -0.0132(11)
 C8 0.0949(16) 0.0840(14) 0.0913(15) -0.0027(12) -0.0077(13) -0.0070(12)
 N3 0.0861(12) 0.0959(13) 0.0961(15) -0.0101(11) -0.0111(11) -0.0106(10)
 C15 0.0961(12) 0.0961(12) 0.0961(12) -0.0099(13) 0.0099(13) 0.0099(13)
 C6 0.0897(15) 0.0887(15) 0.0963(15) -0.0099(13) -0.0085(13) -0.0112(12)
 C7 0.0940(16) 0.0876(15) 0.0907(15) -0.0133(12) -0.0039(13) 0.0006(13)
 C13 0.0911(15) 0.0956(15) 0.1053(16) 0.0055(13) 0.0142(14) -0.0053(13)
 C9 0.0936(16) 0.0875(15) 0.0887(15) -0.0014(12) -0.0059(13) -0.0055(13)
 C4 0.0944(17) 0.1042(18) 0.0900(16) -0.0132(14) -0.0203(14) -0.0055(15)
 C11 0.0908(15) 0.0944(16) 0.0978(16) -0.0001(13) -0.0052(14) -0.0027(13)
 C14 0.082(2) 0.099(2) 0.109(2) -0.002(2) 0.000 0.000
 C5 0.0912(16) 0.1010(18) 0.0944(17) 0.0040(14) -0.0164(13) -0.0052(14)
 C2 0.115(2) 0.1160(17) 0.1080(19) -0.0254(15) -0.0212(16) -0.0047(15)
 C10 0.0858(15) 0.0930(15) 0.1053(17) 0.0054(13) -0.0029(14) -0.0043(13)
 C1 0.1004(18) 0.115(2) 0.1056(18) -0.0266(16) -0.0054(15) -0.0125(16)
 C3 0.156(3) 0.147(3) 0.112(2) -0.011(2) -0.004(2) -0.039(3)

_geom_special_details
;
 All esds (except the esd in the dihedral angle between two l.s. planes)
 are estimated using the full covariance matrix.  The cell esds are taken
 into account individually in the estimation of esds in distances, angles
 and torsion angles; correlations between esds in cell parameters are only
 used when they are defined by crystal symmetry.  An approximate (isotropic)
 treatment of cell esds is used for estimating esds involving l.s. planes.
;
loop_
  _geom_bond_atom_site_label_1
  _geom_bond_atom_site_label_2
  _geom_bond_distance
  _geom_bond_site_symmetry_2
  _geom_bond_publ_flag
 Fe1 N2 1.948(2) 9 ?
 Fe1 N2 1.948(2) 5 ?
 Fe1 N2 1.948(2) . ?
 Fe1 N3 1.999(2) 5 ?
 Fe1 N3 1.999(2) . ?
 Fe1 N3 1.999(2) 9 ?
 N4 C12 1.346(3) . ?
 N4 C13 1.498(4) . ?
 N4 C9 1.444(3) . ?
 N5 C12 1.352(3) . ?
 N5 C12 1.355(3) 6_544 ?
 C12 N5 1.355(3) 12_445 ?
 N1 C4 1.337(4) . ?
 N1 C2 1.363(4) . ?
 N1 C3 1.452(5) . ?
 N2 C4 1.352(4) . ?
 N2 C1 1.386(4) . ?
 C8 C7 1.392(4) . ?
 C8 C9 1.376(4) . ?
 N3 C6 1.438(4) . ?
 N3 C5 1.296(4) . ?
 C15 C14 1.519(3) . ?
 C15 C14 1.519(3) 10_454 ?
 C15 C14 1.519(3) 6_544 ?
 C6 C7 1.359(4) . ?
 C6 C11 1.387(4) . ?
 C9 C10 1.411(4) . ?
 C4 C5 1.431(4) . ?
 C11 C10 1.376(4) . ?
 C14 C15 1.519(3) 4_544 ?
 C2 C1 1.375(5) . ?

loop_
  _geom_angle_atom_site_label_1
  _geom_angle_atom_site_label_2
  _geom_angle_atom_site_label_3
  _geom_angle
  _geom_angle_site_symmetry_1
  _geom_angle_site_symmetry_3
  _geom_angle_publ_flag
 N2 Fe1 N2 92.56(9) 9 5 ?
 N2 Fe1 N2 92.56(9) 9 . ?
 N2 Fe1 N2 92.56(9) 5 . ?
 N2 Fe1 N3 91.31(10) 9 5 ?
 N2 Fe1 N3 91.30(10) 5 . ?
 N2 Fe1 N3 171.85(10) . 5 ?
 N2 Fe1 N3 80.10(10) 5 5 ?
 N2 Fe1 N3 80.10(10) 9 9 ?
 N2 Fe1 N3 171.85(10) 9 . ?
 N2 Fe1 N3 171.85(10) 5 9 ?
 N2 Fe1 N3 91.30(10) . 9 ?
 N2 Fe1 N3 80.10(10) . . ?
 N3 Fe1 N3 96.43(9) 9 . ?
 N3 Fe1 N3 96.43(9) 9 5 ?
 N3 Fe1 N3 96.43(9) 5 . ?
 C12 N4 C13 120.9(2) . . ?
 C12 N4 C9 122.3(2) . . ?
 C9 N4 C13 116.7(2) . . ?
 C12 N5 C12 113.7(3) . 6_544 ?
 N4 C12 N5 115.1(2) . . ?
 N4 C12 N5 118.7(2) . 12_445 ?
 N5 C12 N5 126.2(3) . 12_445 ?
 C4 N1 C2 106.7(3) . . ?
 C4 N1 C3 127.5(3) . . ?
 C2 N1 C3 125.5(3) . . ?
 C4 N2 Fe1 114.05(17) . . ?
 C4 N2 C1 106.6(2) . . ?
 C1 N2 Fe1 139.3(2) . . ?
 C9 C8 C7 119.3(2) . . ?
 C6 N3 Fe1 126.20(19) . . ?
 C5 N3 Fe1 116.3(2) . . ?
 C5 N3 C6 117.5(2) . . ?
 C14 C15 C14 109.3(2) 10_454 6_544 ?
 C14 C15 C14 109.3(2) . 6_544 ?
 C14 C15 C14 109.3(2) . 10_454 ?
 C7 C6 N3 119.5(2) . . ?
 C7 C6 C11 119.8(2) . . ?
 C11 C6 N3 120.7(2) . . ?
 C6 C7 C8 121.1(3) . . ?
 C8 C9 N4 122.7(2) . . ?
 C8 C9 C10 119.9(2) . . ?
 C10 C9 N4 117.4(3) . . ?
 N1 C4 N2 111.0(3) . . ?
 N1 C4 C5 132.7(3) . . ?
 N2 C4 C5 116.3(3) . . ?
 C10 C11 C6 120.5(3) . . ?
 C15 C14 C15 109.7(4) 4_544 . ?
 N3 C5 C4 113.2(3) . . ?
 N1 C2 C1 109.0(3) . . ?
 C11 C10 C9 119.1(3) . . ?
 C2 C1 N2 106.7(3) . . ?

_shelx_res_file
;
    shelxt.res created by SHELXL-2014/7

TITL shelxt_a.res in I23
REM Old TITL
REM SHELXT solution in I23
REM R1 0.208, Rweak 0.053, Alpha 0.012, Orientation as input
REM Flack x = 0.357 ( 0.005 ) from Parsons' quotients
REM Formula found by SHELXT: C75 N38 O6 Br2
CELL 0.6889 22.444 22.444 22.444 90 90 90
ZERR 1.999999 0.0001 0.0001 0.0001 0 0 0
LATT -2
SYMM -X,-Y,+Z
SYMM -X,+Y,-Z
SYMM +X,-Y,-Z
SYMM +Z,+X,+Y
SYMM +Z,-X,-Y
SYMM -Z,-X,+Y
SYMM -Z,+X,-Y
SYMM +Y,+Z,+X
SYMM -Y,+Z,-X
SYMM +Y,-Z,-X
SYMM -Y,-Z,+X
SFAC C H Fe N
DISP C 0.0032 0.0016 10.6366
DISP Fe 0.3436 0.8063 3183.3958
DISP H -0 0 0.6658
DISP N 0.0061 0.0032 18.0258
UNIT 332 344 8 120
DELU N5 C12
DELU C4 C5
DELU C14 C15
DELU C2 C1
DELU C3 N1
DELU N1 C2
DELU N1 C4
RIGU 0.002 0.002 C1 C2
RIGU 0.002 0.002 N1 C3
RIGU 0.001 0.001 C2 N1

L.S. 99
PLAN  4
TEMP -173
LIST 6
ABIN
fmap 2
acta
OMIT 2 0 4
OMIT 2 1 3
OMIT -2 1 3
OMIT 1 1 2
OMIT 5 5 6
OMIT -5 5 6
OMIT -1 1 2
OMIT 1 4 7
OMIT -1 4 7
OMIT 7 0 9
OMIT 0 3 3
OMIT 0 1 5
REM <olex2.extras>
REM <HklSrc "%.\\shelxt_sq.hkl">
REM </olex2.extras>

WGHT    0.109300
FVAR       0.23908
FE1   3   -0.743307   -0.743307   -0.743307    10.33333    0.09370    0.09370 =
         0.09370   -0.01184   -0.01184   -0.01184
N4    4   -0.705551   -0.461706   -0.620941    11.00000    0.09763    0.08160 =
         0.09477   -0.00033    0.01211    0.00033
N5    4   -0.665912   -0.378753   -0.578097    11.00000    0.08802    0.08599 =
         0.08514   -0.00196    0.00597    0.00017
C12   1   -0.662223   -0.420239   -0.621616    11.00000    0.08344    0.09347 =
         0.08390    0.00580   -0.00240    0.00244
N1    4   -0.695008   -0.729864   -0.914645    11.00000    0.10417    0.10934 =
         0.09857   -0.01063   -0.01080   -0.01840
N2    4   -0.724919   -0.761723   -0.826117    11.00000    0.09356    0.09535 =
         0.09415   -0.01396   -0.01072   -0.01321
C8    1   -0.655371   -0.540986   -0.678859    11.00000    0.09494    0.08403 =
         0.09132   -0.00272   -0.00768   -0.00697
AFIX  43
H8    2   -0.617492   -0.528057   -0.665087    11.00000   -1.20000
AFIX   0
N3    4   -0.717090   -0.662939   -0.771412    11.00000    0.08610    0.09595 =
         0.09608   -0.01011   -0.01108   -0.01059

C15   1   -0.539147   -0.460853   -0.460853    10.33333    0.09605    0.09605 =
         0.09605   -0.00988    0.00988    0.00988
AFIX  13
H15   2   -0.564872   -0.435129   -0.435129    10.33333   -1.20000
AFIX   0

C6    1   -0.713810   -0.609661   -0.735963    11.00000    0.08969    0.08874 =
         0.09628   -0.00987   -0.00854   -0.01124
C7    1   -0.659958   -0.590161   -0.716359    11.00000    0.09399    0.08758 =
         0.09073   -0.01325   -0.00387    0.00058
AFIX  43
H7    2   -0.624830   -0.610442   -0.728456    11.00000   -1.20000
AFIX   0
C13   1   -0.753217   -0.460713   -0.574215    11.00000    0.09108    0.09561 =
         0.10529    0.00546    0.01416   -0.00527
AFIX 137
H13A  2   -0.737514   -0.442455   -0.537791    11.00000   -1.50000
H13B  2   -0.766058   -0.501559   -0.565652    11.00000   -1.50000
H13C  2   -0.787255   -0.437477   -0.588637    11.00000   -1.50000
AFIX   0
C9    1   -0.706266   -0.511287   -0.661939    11.00000    0.09360    0.08753 =
         0.08865   -0.00141   -0.00585   -0.00546
C4    1   -0.707235   -0.714114   -0.858515    11.00000    0.09438    0.10417 =
         0.09003   -0.01323   -0.02032   -0.00546
C11   1   -0.765097   -0.578741   -0.720709    11.00000    0.09079    0.09438 =
         0.09782   -0.00012   -0.00521   -0.00271
AFIX  43
H11   2   -0.802630   -0.591903   -0.735191    11.00000   -1.20000
AFIX   0

C14   1   -0.578096   -0.500000   -0.500000    10.50000    0.08239    0.09876 =
         0.10852   -0.00210    0.00000    0.00000
AFIX  23
H14A  2   -0.603961   -0.525265   -0.474735    10.50000   -1.20000
H14B  2   -0.603961   -0.474735   -0.525265    10.50000   -1.20000
AFIX   0

C5    1   -0.702612   -0.658779   -0.827145    11.00000    0.09125    0.10102 =
         0.09438    0.00404   -0.01635   -0.00524
AFIX  43
H5    2   -0.690182   -0.622646   -0.845352    11.00000   -1.20000
AFIX   0
C2    1   -0.707904   -0.789015   -0.919369    11.00000    0.11513    0.11604 =
         0.10800   -0.02544   -0.02123   -0.00473
AFIX  43
H2    2   -0.705065   -0.812047   -0.954768    11.00000   -1.20000
AFIX   0
C10   1   -0.762066   -0.529168   -0.684780    11.00000    0.08577    0.09300 =
         0.10530    0.00545   -0.00295   -0.00429
AFIX  43
H10   2   -0.797066   -0.507262   -0.675466    11.00000   -1.20000
AFIX   0
C1    1   -0.725686   -0.809964   -0.864628    11.00000    0.10043    0.11545 =
         0.10560   -0.02656   -0.00544   -0.01245
AFIX  43
H1    2   -0.736414   -0.849777   -0.855065    11.00000   -1.20000
AFIX   0
C3    1   -0.677409   -0.691233   -0.963442    11.00000    0.15616    0.14706 =
         0.11230   -0.01070   -0.00353   -0.03851
AFIX 137
H3A   2   -0.712479   -0.670172   -0.978709    11.00000   -1.50000
H3B   2   -0.659798   -0.715236   -0.995384    11.00000   -1.50000
H3C   2   -0.648069   -0.662212   -0.949177    11.00000   -1.50000
AFIX   0
HKLF 4

REM  shelxt_a.res in I23
REM R1 =  0.0486 for    2902 Fo > 4sig(Fo)  and  0.1322 for all    9388 data
REM    176 parameters refined using     16 restraints

END

WGHT      0.1093      0.0000

REM Highest difference peak  0.187,  deepest hole -0.200,  1-sigma level  0.040
Q1    1  -0.7210 -0.4556 -0.5997  11.00000  0.05    0.19
Q2    1  -0.6988 -0.7624 -0.9383  11.00000  0.05    0.16
Q3    1  -0.6789 -0.7099 -0.9454  11.00000  0.05    0.16
Q4    1  -0.7683 -0.7302 -0.7153  11.00000  0.05    0.16
;
_shelx_res_checksum                14019
_shelx_hkl_file
;
   0   1   3 1564.98   89.61
   0   1   3 1501.95   89.73
   0   1   3 1423.52   89.99
   0  -1  -3 1220.99   89.52
   0  -1  -3 1311.81   89.63
   0  -1  -3 1462.50   90.45
   0   1  -3 1295.87   89.69
   0  -1   3 1660.96   89.68
   0  -1   3 1349.25   91.55
  -3   0  -1 1549.66   89.62
  -3   0  -1 1609.09   89.94
   3   0   1 1330.58   89.58
   3   0   1 1480.35   89.86
   3   0   1 1407.67   89.69
   3   0  -1 1503.38   89.57
   3   0  -1 1459.15   89.72
  -3   0   1 1407.26   89.53
  -3   0   1 1560.72   89.89
  -3   0   1 1406.32   89.66
   1  -3   0 1123.46   89.43
   1  -3   0 1459.88   89.78
   1  -3   0 1269.96   89.63
  -1   3   0 1627.67   89.59
  -1   3   0 1295.89   91.09
  -1  -3   0 1392.32   89.61
  -1  -3   0 1404.97   89.70
  -1  -3   0 1512.87   89.79
   1   3   0 1524.97   89.53
   1   3   0 1484.32   89.63
   0   1   5  595.22   36.94
   0   1   5  578.34   36.93
   0   1   5  579.88   37.36
   0  -1  -5  549.38   36.92
   0  -1  -5  526.35   36.89
   0  -1  -5  637.43   38.02
   0   1  -5  628.68   37.01
   0   1  -5  580.93   36.82
   0  -1   5  512.18   36.86
   0  -1   5  624.22   36.84
  -5   0  -1  597.84   36.97
  -5   0  -1  588.73   37.18
   5   0   1  511.88   36.90
   5   0   1  652.04   37.08
   5   0  -1  590.94   36.92
   5   0  -1  602.40   36.98
  -5   0   1  575.86   36.93
  -5   0   1  602.67   37.23
   1  -5   0  576.49   36.86
   1  -5   0  576.08   37.58
   1  -5   0  597.48   36.86
  -1   5   0  533.58   36.82
  -1   5   0  585.78   37.12
  -1  -5   0  610.92   36.82
  -1  -5   0  608.06   36.92
   1   5   0  570.00   36.80
   1   5   0  590.26   37.05
   1   5   0  640.34   36.89
   0   1   7  442.63   29.46
   0   1   7  446.12   29.41
   0   1   7  447.40   30.00
   0  -1  -7  456.87   29.48
   0   1  -7  521.74   29.56
   0  -1   7  438.07   29.42
   0  -1   7  475.02   29.30
   0  -1   7  470.66   30.26
  -7   0  -1  457.95   29.51
  -7   0  -1  451.82   29.79
   7   0   1  415.77   29.44
   7   0   1  460.48   29.56
   7   0  -1  470.48   29.46
   7   0  -1  470.95   29.53
  -7   0   1  465.54   29.48
  -7   0   1  489.65   29.88
   1  -7   0  488.39   29.29
  -1   7   0  513.67   29.38
  -1   7   0  443.40   29.67
  -1  -7   0  469.80   29.38
   1   7   0  435.29   29.29
   1   7   0  428.66   29.58
   1   7   0  464.14   29.34
   0   1   9  524.32   32.33
   0   1   9  513.18   32.25
   0   1   9  509.12   33.04
   0  -1  -9  501.68   32.34
   0  -1  -9  502.77   32.23
   0   1  -9  471.11   32.12
   0  -1   9  517.80   32.29
   0  -1   9  488.76   32.11
   0  -1   9  469.67   33.09
  -9   0  -1  477.51   32.33
  -9   0  -1  540.98   32.81
   9   0   1  501.02   32.33
   9   0   1  505.74   32.41
   9   0  -1  522.16   32.30
   9   0  -1  519.98   32.39
  -9   0   1  501.95   32.31
   1  -9   0  509.08   32.18
   1  -9   0  507.99   32.08
  -1  -9   0  535.24   32.12
  -1  -9   0  516.90   32.18
   1   9   0  510.53   32.54
   1   9   0  504.10   32.14
   0   1  11    0.71    0.98
   0   1  11   -0.33    0.86
   0   1  11    2.11    2.44
   0  -1 -11    0.59    0.98
   0   1 -11    0.07    0.95
   0   1 -11    0.53    0.72
   0  -1  11   -0.30    0.96
   0  -1  11    0.44    0.67
   0  -1  11    0.19    2.39
 -11   0  -1    0.36    2.04
  11   0   1    1.09    1.03
  11   0   1    0.74    1.09
  11   0  -1   -0.03    0.98
 -11   0   1   -0.10    1.13
   1 -11   0    0.27    0.77
  -1  11   0    0.46    0.76
  -1  11   0    0.21    1.35
  -1 -11   0    0.63    0.68
   1  11   0    0.42    0.62
   1  11   0   -0.36    1.31
   1  11   0    0.26    0.63
   0   1  13    2.22    1.21
   0   1  13    5.19    2.53
   0  -1 -13    1.87    1.11
   0   1 -13    3.46    1.04
   0   1 -13    4.43    0.87
   0  -1  13    3.61    1.08
   0  -1  13    3.91    0.73
   0  -1  13    0.59    2.71
 -13   0  -1    3.16    1.17
 -13   0  -1    3.45    2.03
  13   0   1    4.24    1.25
  13   0   1    2.02    1.33
  13   0  -1    2.34    1.19
  13   0  -1    2.72    1.14
 -13   0   1    1.63    1.97
   1 -13   0    3.14    0.91
  -1  13   0    2.91    0.81
  -1  13   0    3.87    1.66
  -1 -13   0    3.33    0.77
   1  13   0    2.64    0.75
   1  13   0    4.30    1.58
   1  13   0    2.94    0.77
   0   1  15   13.48    1.80
   0   1  15   15.37    1.49
   0   1  15   16.61    3.69
   0  -1 -15   11.42    1.73
   0   1 -15   14.58    1.67
   0   1 -15   10.47    1.29
   0  -1  15   16.29    1.75
   0  -1  15   16.65    3.49
 -15   0  -1   13.35    1.97
 -15   0  -1   13.52    2.77
  15   0   1   15.30    1.89
  15   0   1   16.05    2.03
  15   0  -1   12.88    1.75
  15   0  -1   14.96    1.95
 -15   0   1   11.17    1.79
 -15   0   1   14.91    3.07
   1 -15   0   13.57    1.46
   1 -15   0   11.83    2.04
  -1  15   0   14.68    1.44
  -1  15   0   10.27    2.13
   1  15   0   13.02    1.32
   1  15   0   14.91    2.34
   0   1  17    8.84    1.67
   0   1  17    6.67    1.18
   0   1  17   10.61    3.86
   0  -1 -17   10.83    1.62
   0   1 -17    6.17    1.41
   0  -1  17    6.94    0.82
   0  -1  17   10.22    3.99
 -17   0  -1    8.99    1.74
 -17   0  -1    9.46    2.84
  17   0   1   10.28    1.64
  17   0   1    6.05    1.65
  17   0  -1    9.02    1.57
  17   0  -1    7.38    1.57
 -17   0   1    6.74    1.72
 -17   0   1    7.23    2.72
   1 -17   0    8.96    1.27
   1 -17   0    6.50    1.95
  -1  17   0    9.97    2.37
  -1 -17   0    9.83    1.24
   1  17   0    9.91    1.15
   1  17   0   11.82    2.38
   0   1  19    0.11    1.31
   0   1  19    0.50    0.99
   0   1  19   -0.24    3.42
   0  -1 -19   -0.61    1.33
   0  -1  19   -0.55    1.36
   0  -1  19    1.23    0.77
   0  -1  19    0.80    4.23
 -19   0  -1   -0.67    1.55
 -19   0  -1   -0.28    3.06
  19   0   1    0.08    1.49
  19   0  -1    0.95    1.31
  19   0  -1    1.10    1.52
 -19   0   1    0.35    1.57
 -19   0   1   -1.48    3.16
   1 -19   0   -0.34    1.04
   1 -19   0   -0.89    1.94
  -1  19   0   -0.07    1.01
  -1  19   0    0.96    1.88
  -1 -19   0   -0.06    0.88
   1  19   0    0.39    0.85
   1  19   0   -0.47    2.14
   0   1  21   15.86    2.83
   0   1  21   12.16    2.07
   0   1  21   10.62    1.49
   0  -1  21   16.10    3.04
   0  -1  21   17.23    2.14
   0  -1  21   16.88    4.85
 -21   0  -1   12.65    3.91
  21   0   1   14.27    2.31
  21   0   1   13.53    2.24
  21   0  -1   16.00    2.28
  21   0  -1   10.54    2.13
 -21   0   1   11.88    2.35
 -21   0   1   15.45    4.31
   1 -21   0   12.19    1.64
   1 -21   0    8.78    2.44
  -1  21   0   12.74    1.64
  -1  21   0   16.12    3.12
  -1 -21   0    8.94    2.89
   1  21   0   13.52    1.51
   1  21   0   10.76    2.95
   0   1  23    8.43    3.06
   0   1  23   11.34    2.16
   0   1  23    5.43    4.44
   0  -1  23    2.86    4.50
 -23   0  -1    6.23    2.12
 -23   0  -1    5.96    3.68
  23   0   1   11.27    2.22
  23   0   1    6.32    2.03
  23   0  -1    8.98    1.96
 -23   0   1   10.57    2.34
 -23   0   1    8.17    3.79
   1 -23   0    8.53    1.50
  -1  23   0    6.06    1.40
  -1  23   0    7.43    2.87
  -1 -23   0    5.46    1.24
   1  23   0    7.51    1.30
   1  23   0    7.78    2.89
   0   1  25    8.92    5.31
   0  -1  25   16.16    5.67
  25   0  -1    7.31    2.19
   1 -25   0    6.31    1.48
  -1  25   0    6.25    1.48
  -1  25   0    7.44    3.30
   1  25   0    4.26    1.27
   1  25   0    5.53    3.12
   0   1  27    0.14    5.17
 -27   0  -1    0.95    3.66
  27   0   1    0.98    1.71
  27   0  -1    0.10    1.95
 -27   0   1   -0.10    4.04
   1  27   0    0.91    0.96
   0   1  29   -0.66    4.84
   0  -1  29    1.49    5.76
 -29   0  -1   -2.77    4.01
  29   0   1   -0.31    1.79
  29   0  -1    1.66    1.73
 -29   0   1    1.43    3.96
  -1  29   0   -1.69    3.13
   1  29   0   -0.79    2.68
   0   1  31    3.95    5.66
   0  -1  31    1.23    5.36
 -31   0  -1    0.00    4.60
  31   0   1   -2.24    1.88
  31   0  -1   -0.91    2.02
 -31   0   1   -0.11    4.28
  -1  31   0    2.10    3.13
   1  31   0    0.57    2.74
   0   1  33   -2.53    5.22
   0  -1  33    0.16    5.39
  33   0   1    0.64    1.98
  33   0  -1    0.65    1.96
 -33   0   1   -3.48    4.86
  -1  33   0   -0.41    2.92
   1  33   0   -2.43    3.02
   0  -1  35    0.60    6.20
 -35   0  -1   -0.86    5.42
  35   0   1   -1.73    2.08
  35   0  -1   -0.41    2.03
 -35   0   1   -2.54    5.67
  -1  35   0    0.84    3.52
   1  35   0    2.33    3.60
   0   1  37    0.40    5.63
   0   2   0 8993.38  547.15
   0   2   0 8609.90  547.49
   0  -2   0 8746.42  548.50
   0  -2   0 9436.19  547.47
   0   0  -2 9999.00  547.49
   0   0  -2 6390.87  546.72
   0   0  -2 9436.60  559.94
   0   0   2 9070.36  547.69
   2   0   0 9921.77  547.71
   2   0   0 8503.86  547.94
   2   0   0 8982.04  547.46
  -2   0   0 8958.55  547.90
   0   2   2 8468.21  502.60
   0   2   2 8326.25  503.89
   0   2   2 8476.48  503.60
   0  -2  -2 9111.35  502.62
   0  -2  -2 8587.99  503.50
   0  -2  -2 7849.34  503.48
   0   2  -2 7982.84  504.34
   0   2  -2 7382.18  502.61
   0  -2   2 6978.38  502.32
   0  -2   2 7737.75  503.14
   0  -2   2 8499.04  516.11
  -2   0  -2 7986.49  502.68
  -2   0  -2 8518.36  505.60
  -2   0  -2 7892.35  503.48
   2   0   2 7993.42  502.56
   2   0   2 7484.13  512.38
   2   0   2 8277.91  504.28
   2   0  -2 6537.27  502.37
   2   0  -2 7482.22  503.25
   2   0  -2 8438.94  502.88
  -2   0   2 7004.96  502.97
  -2   0   2 7975.08  503.08
   2  -2   0 8942.93  502.61
   2  -2   0 7389.40  503.24
   2  -2   0 7882.48  503.23
  -2   2   0 8628.67  504.08
  -2  -2   0 8337.27  502.48
  -2  -2   0 8443.73  505.74
  -2  -2   0 7788.56  503.22
   2   2   0 8029.07  502.55
   2   2   0 7696.73  507.29
   2   2   0 9264.21  503.61
   0   2   4 6387.97  414.83
   0   2   4 6584.35  415.70
   0   2   4 6520.70  415.95
   0  -2  -4 6375.50  415.02
   0  -2  -4 6591.23  415.78
   0  -2  -4 6419.03  417.64
   0   2  -4 7043.13  421.42
   0  -2   4 6808.38  415.42
   0  -2   4 6475.77  426.92
  -4   0  -2 6641.67  415.08
  -4   0  -2 6671.92  415.87
   4   0   2 6976.71  415.08
   4   0   2 6535.16  416.79
   4   0   2 6915.42  415.91
   4   0  -2 6941.56  415.00
   4   0  -2 5985.23  415.32
   4   0  -2 6394.39  415.66
  -4   0   2 6934.09  414.96
  -4   0   2 6146.93  415.72
  -4   0   2 6301.51  415.61
   2  -4   0 6548.18  414.93
   2  -4   0 6207.64  415.44
   2  -4   0 6168.26  415.50
  -2   4   0 6979.49  414.87
  -2   4   0 6351.78  415.50
  -2   4   0 6169.30  415.62
  -2  -4   0 6730.78  415.40
  -2  -4   0 6870.22  415.57
   2   4   0 6967.54  416.17
   2   4   0 6612.37  415.82
   0   2   6 3537.23  222.58
   0   2   6 3503.60  222.97
   0   2   6 3423.07  223.31
   0  -2  -6 3626.24  222.71
   0  -2  -6 3605.77  222.83
   0   2  -6 3426.20  223.68
   0  -2   6 4159.85  222.82
   0  -2   6 3905.63  223.08
   0  -2   6 3491.51  225.40
   0  -2   6 4188.64  227.04
  -6   0  -2 3330.60  222.60
  -6   0  -2 3435.51  223.12
   6   0   2 3396.78  222.74
   6   0   2 4220.20  223.18
   6   0  -2 3082.41  222.41
   6   0  -2 3402.51  223.04
  -6   0   2 3422.95  222.53
  -6   0   2 3175.82  223.08
  -2   6   0 3684.76  222.50
  -2   6   0 3437.60  223.03
  -2  -6   0 3694.18  223.86
   2   6   0 3666.38  222.44
   2   6   0 3388.02  222.88
   2   6   0 3399.85  222.72
   0   2   8  790.73   49.50
   0   2   8  750.42   49.51
   0   2   8  794.97   50.06
   0  -2  -8  880.62   49.59
   0  -2  -8  764.80   49.48
   0   2  -8  834.12   49.74
   0  -2   8  821.70   49.46
   0  -2   8  807.80   49.29
  -8   0  -2  736.91   49.50
  -8   0  -2  753.45   49.82
   8   0   2  835.20   49.55
   8   0   2  787.44   49.64
   8   0  -2  740.17   49.43
   8   0  -2  778.44   49.55
  -8   0   2  769.21   49.48
   2  -8   0  821.48   49.42
   2  -8   0  725.50   49.47
   2  -8   0  736.10   49.29
  -2   8   0  719.52   49.70
  -2  -8   0  846.51   49.41
   2   8   0  749.59   49.27
   2   8   0  725.37   49.60
   2   8   0  787.27   49.38
   0   2  10 1169.65   66.88
   0   2  10 1040.18   66.87
   0   2  10 1025.35   67.54
   0  -2 -10 1135.65   66.95
   0   2 -10 1178.43   67.35
   0   2 -10 1075.56   67.53
   0  -2  10 1002.11   66.70
   0  -2  10 1046.82   66.60
   0  -2  10  943.21   67.81
 -10   0  -2 1047.37   66.84
 -10   0  -2 1039.47   67.29
  10   0   2 1090.40   66.84
  10   0   2  991.50   66.91
  10   0  -2 1071.39   66.78
  10   0  -2 1028.20   66.87
 -10   0   2 1092.32   67.47
   2 -10   0  979.22   66.61
   2 -10   0 1007.78   66.87
   2 -10   0 1055.78   66.53
  -2  10   0 1030.48   66.60
  -2  10   0 1069.26   67.24
  -2 -10   0 1107.61   66.65
   2  10   0 1031.01   66.55
   2  10   0 1042.15   67.03
   2  10   0 1078.70   66.67
   0   2  12  112.81    7.19
   0   2  12  108.89    8.28
   0  -2 -12  105.88    7.28
   0   2 -12  120.63    7.32
   0   2 -12  103.55    6.98
   0  -2  12  113.53    7.23
   0  -2  12  123.02    8.68
 -12   0  -2   99.29    7.90
  12   0   2  101.75    7.28
  12   0   2  107.44    7.41
  12   0  -2  112.36    7.30
  12   0  -2  106.66    7.29
 -12   0   2  107.59    7.28
 -12   0   2  114.80    8.05
   2 -12   0  106.89    7.10
   2 -12   0  113.24    7.29
   2 -12   0  104.31    6.88
  -2  12   0   94.51    7.05
  -2  12   0  104.91    7.63
   2  12   0  106.60    6.96
   2  12   0  100.24    7.54
   2  12   0   99.59    7.00
   0   2  14   33.47    2.63
   0   2  14   28.36    2.31
   0   2  14   24.15    3.83
   0  -2 -14   27.21    2.48
   0   2 -14   29.34    2.39
   0  -2  14   26.09    2.41
   0  -2  14   34.01    2.27
   0  -2  14   26.75    4.04
 -14   0  -2   21.48    2.56
 -14   0  -2   24.84    3.42
  14   0   2   32.02    2.55
  14   0   2   27.06    2.60
  14   0  -2   27.80    2.44
  14   0  -2   29.35    2.56
   2 -14   0   23.85    1.91
  -2  14   0   29.57    2.23
  -2  14   0   28.56    3.01
  -2 -14   0   25.20    2.05
   2  14   0   25.82    2.05
   2  14   0   26.26    2.80
   2  14   0   22.65    2.09
   0   2  16   70.75    5.44
   0   2  16   68.59    5.13
   0   2  16   81.69    7.12
   0  -2 -16   77.62    5.48
   0  -2  16   70.36    5.77
   0  -2  16   77.50    5.34
   0  -2  16   87.82    7.55
 -16   0  -2   67.34    5.52
 -16   0  -2   66.42    6.25
  16   0   2   79.31    5.48
  16   0   2   72.58    5.57
  16   0  -2   69.26    5.37
  16   0  -2   70.69    5.44
 -16   0   2   71.59    5.46
   2 -16   0   72.31    5.13
   2 -16   0   68.84    5.36
  -2  16   0   68.08    5.09
  -2  16   0   71.71    5.80
  -2 -16   0   80.58    5.02
   2  16   0   75.15    4.97
   2  16   0   74.13    5.82
   2  16   0   68.83    5.03
   0   2  18   51.14    3.98
   0   2  18   39.86    3.55
   0  -2 -18   45.64    3.86
   0  -2  18   45.16    4.43
   0  -2  18   46.30    5.89
 -18   0  -2   49.11    4.20
 -18   0  -2   46.26    5.32
  18   0   2   52.18    4.00
  18   0   2   53.74    4.23
  18   0  -2   48.16    3.94
  18   0  -2   42.23    3.87
 -18   0   2   47.41    4.04
 -18   0   2   39.15    5.03
  -2  18   0   51.15    4.63
  -2 -18   0   43.79    3.38
   2  18   0   48.59    3.39
   2  18   0   46.70    4.57
   0   2  20    6.39    1.68
   0  -2  20    5.59    2.54
   0  -2  20    6.11    1.61
   0  -2  20    7.57    4.82
 -20   0  -2    6.08    1.96
 -20   0  -2    3.62    3.31
  20   0   2    6.72    1.89
  20   0   2    7.04    1.75
  20   0  -2    4.52    1.71
  20   0  -2    6.05    1.86
 -20   0   2    5.36    1.89
 -20   0   2    6.98    3.18
   2 -20   0    4.64    1.78
  -2  20   0    5.76    1.36
  -2  20   0    5.28    2.54
  -2 -20   0    4.19    1.05
   2  20   0    6.03    1.07
   2  20   0    7.19    2.41
   0   2  22    0.38    2.25
   0   2  22    1.26    1.73
   0   2  22    0.30    1.14
   0   2  22   -3.15    4.16
   0  -2  22    0.77    2.19
   0  -2  22    0.37    1.41
   0  -2  22    1.02    4.03
 -22   0  -2    0.97    1.97
 -22   0  -2   -0.66    2.95
  22   0   2    0.38    1.70
  22   0   2    0.14    1.56
  22   0  -2    0.02    1.46
 -22   0   2   -0.86    3.55
   2 -22   0    0.87    1.20
  -2  22   0    2.12    1.19
  -2  22   0    1.62    2.29
   2  22   0    1.23    0.92
   2  22   0    2.28    2.43
   0   2  24    7.66    5.13
   0  -2  24    0.81    4.63
 -24   0  -2    4.49    2.11
 -24   0  -2    3.95    3.47
  24   0   2    5.10    2.03
  24   0   2    3.27    1.87
  24   0  -2    5.98    2.06
 -24   0   2    0.86    4.07
   2 -24   0    2.32    1.32
  -2  24   0    2.80    1.44
  -2  24   0    3.14    2.50
   2  24   0    3.49    1.06
   2  24   0    2.24    2.39
   0  -2  26    1.13    4.50
 -26   0  -2    0.00    3.57
  26   0  -2   -0.12    1.73
 -26   0   2    0.36    3.99
   2  26   0    0.76    0.91
   2  26   0    0.39    2.34
   0   2  28   -0.24    4.48
 -28   0  -2   -1.30    4.39
  28   0   2    1.10    1.69
  28   0  -2    0.16    1.62
 -28   0   2   -0.40    3.89
  -2  28   0    1.77    2.63
   0   2  30    3.57    5.23
   0  -2  30   -0.72    5.30
  30   0   2   -0.91    1.72
  30   0  -2    0.57    1.80
 -30   0   2   -1.60    4.70
  -2  30   0    0.20    3.05
   2  30   0    1.85    3.10
   0   2  32    2.19    5.48
   0  -2  32    5.19    5.15
 -32   0  -2    1.22    4.99
  32   0   2    1.98    2.05
  32   0  -2    0.08    1.75
 -32   0   2   -2.79    4.43
  -2  32   0   -2.89    3.48
   2  32   0    0.33    2.81
   0   2  34    0.93    5.58
   0  -2  34   -1.13    5.41
 -34   0  -2    0.15    4.59
  34   0   2   -0.55    1.95
  34   0  -2    0.93    2.07
 -34   0   2   -5.08    4.96
  -2  34   0   -1.58    3.55
   2  34   0    0.10    3.42
   0   2  36    7.11    5.70
   0  -2  36   -2.51    6.46
 -36   0  -2    0.48    4.81
  36   0   2   -0.27    1.93
  36   0  -2    0.71    2.13
 -36   0   2    3.41    5.52
  -2  36   0    0.46    3.58
   2  36   0    0.05    3.11
   0   3   1 1391.89   83.99
   0   3   1 1404.74   84.31
   0   3   1 1416.19   84.03
   0  -3  -1 1240.23   83.93
   0  -3  -1 1324.77   84.22
   0  -3  -1 1381.67   84.00
   0   3  -1 1434.23   83.90
   0   3  -1 1234.89   84.06
   0   3  -1 1366.35   84.63
   0  -3   1 1228.01   83.86
   0  -3   1 1284.74   84.14
   0  -3   1 1314.28   84.09
  -1   0  -3 1289.27   84.00
  -1   0  -3 1343.10   84.32
   1   0   3 1480.40   85.07
   1   0   3 1426.34   84.61
   1   0   3 1373.25   84.05
   1   0  -3 1427.17   84.01
   1   0  -3 1299.93   84.18
   1   0  -3 1453.39   85.82
  -1   0   3 1229.74   83.94
  -1   0   3 1264.89   84.10
  -1   0   3 1310.87   84.37
   3  -1   0 1369.03   84.00
   3  -1   0 1254.25   84.18
   3  -1   0 1292.24   84.06
  -3   1   0 1368.09   84.05
  -3   1   0 1253.17   84.01
  -3  -1   0 1257.42   84.43
  -3  -1   0 1388.12   84.07
   3   1   0 1360.61   84.00
   3   1   0 1503.57   85.22
   3   1   0 1427.35   84.17
   0   3   3  409.31   25.70
   0   3   3  415.64   25.83
   0   3   3  370.14   25.72
   0  -3  -3  466.48   25.73
   0  -3  -3  384.30   25.76
   0  -3  -3  431.25   25.80
   0   3  -3  424.79   25.83
   0   3  -3  416.30   25.65
   0  -3   3  408.96   25.61
   0  -3   3  372.51   25.63
   0  -3   3  403.14   26.06
  -3   0  -3  424.24   25.76
  -3   0  -3  396.41   25.81
  -3   0  -3  363.02   25.84
   3   0   3  406.73   25.74
   3   0   3  424.65   25.99
   3   0  -3  423.32   25.69
   3   0  -3  439.45   25.86
   3   0  -3  413.96   25.68
  -3   0   3  427.41   25.68
  -3   0   3  383.88   25.83
  -3   0   3  398.50   25.67
   3  -3   0  393.12   25.66
   3  -3   0  364.96   25.78
   3  -3   0  383.05   25.67
  -3   3   0  424.17   25.68
  -3   3   0  392.94   25.83
  -3   3   0  399.71   25.75
  -3  -3   0  409.68   25.64
  -3  -3   0  388.39   25.83
  -3  -3   0  417.69   25.71
   3   3   0  387.12   25.62
   3   3   0  431.11   26.19
   3   3   0  396.46   25.69
   0   3   5  376.86   23.92
   0   3   5  380.00   24.01
   0   3   5  379.47   24.13
   0  -3  -5  342.72   23.89
   0  -3  -5  378.62   23.98
   0  -3  -5  360.25   24.19
   0  -3   5  374.08   23.97
   0  -3   5  352.74   23.81
   0  -3   5  409.05   25.23
  -5   0  -3  362.38   23.94
  -5   0  -3  388.17   24.10
   5   0   3  355.85   23.92
   5   0   3  347.41   24.10
   5   0   3  394.74   24.12
   5   0  -3  401.12   23.90
   5   0  -3  409.24   23.93
  -5   0   3  363.67   23.86
  -5   0   3  385.43   24.19
   3  -5   0  339.22   23.83
   3  -5   0  394.13   23.93
  -3   5   0  362.48   24.07
  -3   5   0  383.92   23.90
  -3  -5   0  394.04   23.87
   3   5   0  411.85   24.18
   3   5   0  395.91   23.91
   0   3   7 1985.42  121.24
   0   3   7 2051.37  121.89
   0  -3   7 1807.35  122.73
   0  -3   7 1911.84  121.07
   0  -3   7 2006.43  123.48
  -7   0  -3 2028.35  121.33
  -7   0  -3 1985.55  121.68
   7   0   3 1919.47  121.29
   7   0   3 1977.13  121.52
   7   0  -3 1783.82  121.11
   7   0  -3 2023.65  121.50
  -7   0   3 1931.93  121.16
  -7   0   3 2115.85  121.94
   3  -7   0 1802.68  121.07
  -3   7   0 1860.01  121.07
  -3   7   0 1895.66  121.60
  -3   7   0 2056.15  122.93
   3   7   0 1890.28  121.34
   3   7   0 1888.18  121.03
   3   7   0 1858.53  121.47
   3   7   0 1955.07  121.23
   0   3   9  276.92   16.30
   0   3   9  261.72   16.26
   0   3   9  288.05   16.91
   0  -3  -9  271.05   16.28
   0   3  -9  251.01   16.36
   0  -3   9  258.31   16.13
   0  -3   9  248.98   15.91
   0  -3   9  202.47   16.91
  -9   0  -3  252.70   16.29
   9   0   3  261.06   16.29
   9   0   3  238.29   16.34
   9   0  -3  262.06   16.26
  -9   0   3  267.41   16.21
  -9   0   3  248.34   16.70
   3  -9   0  232.86   16.09
   3  -9   0  240.31   16.09
   3  -9   0  234.69   16.01
  -3   9   0  244.09   16.08
  -3   9   0  257.95   16.50
   3   9   0  232.07   16.13
   3   9   0  272.09   16.46
   0   3  11    7.05    1.42
   0   3  11    8.36    2.68
   0  -3  11    8.24    1.17
 -11   0  -3    7.46    2.27
  11   0   3    6.97    1.54
  11   0  -3    9.25    1.32
 -11   0   3    6.74    1.29
 -11   0   3    9.12    2.25
   3 -11   0    8.77    1.21
   3 -11   0    8.34    1.31
  -3  11   0    9.99    1.12
  -3  11   0    7.22    1.91
   3  11   0    6.96    0.88
   3  11   0    8.71    1.75
   3  11   0    6.25    1.00
   0   3  13   26.32    2.58
   0   3  13   28.92    2.43
   0   3  13   29.80    3.79
   0  -3 -13   30.13    2.61
   0  -3  13   30.60    2.41
   0  -3  13   29.37    4.23
 -13   0  -3   24.88    2.64
 -13   0  -3   28.82    3.24
  13   0   3   24.99    2.53
  13   0   3   28.75    2.69
  13   0  -3   31.77    2.54
  13   0  -3   29.69    2.58
 -13   0   3   31.09    2.53
 -13   0   3   24.76    3.53
   3 -13   0   27.40    2.36
   3 -13   0   26.82    1.97
  -3  13   0   27.67    2.27
  -3  13   0   29.90    3.07
  -3 -13   0   28.75    2.09
   3  13   0   28.02    2.09
   3  13   0   26.61    2.82
   3  13   0   24.64    2.18
   0   3  15   -0.44    1.31
   0   3  15    1.13    1.17
   0  -3 -15    0.13    1.23
   0  -3  15    1.05    1.48
   0  -3  15    0.70    0.99
   0  -3  15    0.00    3.11
 -15   0  -3    1.10    1.26
 -15   0  -3    0.42    2.39
  15   0   3   -0.04    1.24
  15   0   3   -0.16    1.38
  15   0  -3    0.59    1.04
  15   0  -3    1.08    1.13
 -15   0   3    0.09    1.14
 -15   0   3   -1.31    2.23
   3 -15   0    0.79    0.97
   3 -15   0    0.73    1.14
   3 -15   0    0.20    0.52
  -3  15   0    1.55    1.83
   3  15   0    0.65    0.71
   3  15   0    1.14    1.55
   0   3  17   43.96    3.64
   0   3  17   40.10    3.37
   0  -3 -17   44.52    3.68
   0  -3  17   40.44    3.97
   0  -3  17   33.85    3.38
   0  -3  17   53.22    5.87
 -17   0  -3   43.42    3.87
 -17   0  -3   41.91    4.81
  17   0   3   40.95    3.66
  17   0   3   43.77    3.79
  17   0  -3   42.36    3.59
  17   0  -3   39.51    3.57
 -17   0   3   45.53    3.72
 -17   0   3   39.26    4.72
   3 -17   0   41.79    3.40
   3 -17   0   43.23    3.87
  -3  17   0   38.92    3.28
  -3  17   0   47.98    4.25
   3  17   0   42.96    4.08
   3  17   0   44.96    3.26
   0   3  19   24.91    2.62
   0   3  19   24.27    4.35
   0  -3  19   20.92    3.11
   0  -3  19   27.03    2.41
   0  -3  19   26.20    5.11
 -19   0  -3   24.55    2.88
 -19   0  -3   25.29    3.83
  19   0   3   30.65    2.81
  19   0   3   21.46    2.59
  19   0  -3   23.41    2.51
  19   0  -3   19.26    2.48
 -19   0   3   24.07    2.65
   3 -19   0   20.14    2.12
   3 -19   0   17.44    1.60
  -3  19   0   18.32    3.14
   3  19   0   16.00    1.83
   3  19   0   21.84    1.83
   3  19   0   23.28    3.06
   3  19   0   20.07    2.04
   0   3  21   -0.11    3.81
   0  -3 -21    1.65    1.57
   0  -3  21    2.21    2.10
   0  -3  21    3.17    1.39
   0  -3  21    2.88    4.21
 -21   0  -3    2.99    1.80
 -21   0  -3    4.25    3.43
  21   0   3    1.21    1.65
  21   0   3    2.60    1.92
 -21   0   3    1.12    1.61
   3 -21   0    2.99    1.36
   3 -21   0    0.13    1.04
  -3  21   0    1.26    2.30
   3  21   0    1.60    0.94
   3  21   0    1.70    0.86
   3  21   0    1.79    2.40
   0   3  23   -0.18    1.61
   0   3  23    1.74    3.68
   0  -3  23    0.99    4.95
 -23   0  -3    1.20    2.06
 -23   0  -3    0.32    3.14
  23   0   3    0.20    1.63
  23   0   3   -1.15    1.97
  23   0  -3   -0.18    1.56
  23   0  -3    0.45    1.83
 -23   0   3   -0.21    3.77
   3 -23   0    0.47    1.32
  -3  23   0    0.49    1.37
  -3  23   0   -0.43    2.36
   3  23   0   -1.38    2.55
   0   3  25    0.33    4.09
  25   0  -3    0.98    1.84
 -25   0   3   -0.19    3.47
  -3  25   0   -0.34    1.33
   3  25   0    1.62    0.91
   0   3  27    1.50    4.72
   0  -3  27   -0.89    4.97
  27   0  -3    1.67    1.68
 -27   0   3    0.62    3.70
  -3  27   0   -0.93    2.48
   3  27   0    0.42    2.59
   0   3  29   -1.51    4.66
   0  -3  29   -2.34    5.03
 -29   0  -3    0.00    4.25
  29   0   3    0.72    1.92
  29   0  -3   -0.18    1.80
 -29   0   3   -1.56    4.44
  -3  29   0    0.07    2.96
 -31   0  -3   -0.73    3.90
  31   0   3    0.65    1.77
  31   0  -3    0.62    2.07
 -31   0   3    2.47    4.02
  -3  31   0    1.11    3.24
   3  31   0   -0.53    3.15
   0   3  33    1.85    5.55
   0  -3  33    1.49    5.54
 -33   0  -3    0.86    4.47
  33   0   3   -1.52    1.97
  33   0  -3    1.06    2.11
 -33   0   3    1.49    5.09
  -3  33   0   -2.03    3.40
   3  33   0    0.00    3.16
   0   3  35    4.53    5.67
   0  -3  35    0.36    5.62
 -35   0  -3    2.83    5.00
  35   0   3   -1.50    2.09
  35   0  -3    1.43    2.14
 -35   0   3   -0.20    5.45
  -3  35   0    1.15    3.64
   3  35   0    0.47    3.24
   0   3  37   -0.65    4.99
   0   4   0 6879.11  421.18
   0   4   0 6874.41  421.36
   0  -4   0 6698.68  421.14
   0  -4   0 6541.44  422.07
   0  -4   0 6643.53  421.30
   0   0  -4 6495.18  421.08
   0   0  -4 6843.66  421.58
   0   0  -4 5968.13  431.83
   0   0   4 6976.85  421.13
   0   0   4 7081.57  421.50
   0   0   4 6643.25  424.18
   4   0   0 6985.45  421.33
   4   0   0 6537.24  421.77
   4   0   0 6714.27  421.28
  -4   0   0 5984.36  420.83
   0   4   2  580.27   35.37
   0   4   2  538.95   35.04
   0  -4  -2  480.81   35.09
   0  -4  -2  551.45   35.18
   0   4  -2  573.85   35.02
   0   4  -2  557.03   35.21
   0  -4   2  556.21   35.02
   0  -4   2  592.77   35.25
   0  -4   2  563.00   35.23
  -2   0  -4  628.10   35.63
  -2   0  -4  529.88   35.09
  -2   0  -4  531.97   35.42
   2   0   4  536.60   35.27
   2   0  -4  523.71   35.12
   2   0  -4  577.56   35.26
   2   0  -4  589.92   35.32
  -2   0   4  569.85   35.17
  -2   0   4  659.26   35.42
  -2   0   4  494.92   35.11
   4  -2   0  574.94   35.16
   4  -2   0  555.03   35.35
   4  -2   0  581.90   35.20
  -4   2   0  546.45   35.16
  -4   2   0  601.62   35.47
  -4   2   0  518.62   35.17
  -4  -2   0  550.47   35.76
  -4  -2   0  545.20   35.17
   4   2   0  615.31   35.18
   0   4   4 1338.81   89.31
   0   4   4 1497.79   89.72
   0   4   4 1434.29   89.56
   0  -4  -4 1519.49   89.37
   0   4  -4 1293.80   89.30
   0  -4   4 1379.52   89.23
   0  -4   4 1389.25   89.33
  -4   0  -4 1425.34   89.43
  -4   0  -4 1335.98   89.57
   4   0   4 1530.31   89.42
   4   0   4 1477.40   89.93
   4   0  -4 1414.60   89.34
   4   0  -4 1541.54   89.41
  -4   0   4 1459.25   89.30
  -4   0   4 1444.17   89.64
   4  -4   0 1490.68   89.31
   4  -4   0 1309.56   89.33
  -4   4   0 1441.25   89.30
  -4   4   0 1368.59   89.53
  -4   4   0 1396.34   89.63
  -4  -4   0 1359.45   89.26
   4   4   0 1427.27   89.25
   4   4   0 1421.58   91.13
   4   4   0 1367.70   89.41
   0   4   6   90.03    6.07
   0   4   6   96.72    6.20
   0   4   6   91.20    6.31
   0   4  -6   84.36    5.92
   0  -4   6   96.39    5.93
   0  -4   6   82.52    5.84
   0  -4   6   92.89    6.96
  -6   0  -4   89.27    6.14
  -6   0  -4   92.70    6.26
   6   0   4   99.72    6.37
   6   0  -4   89.80    6.02
   6   0  -4   91.47    6.04
  -6   0   4   90.96    6.01
  -6   0   4  103.77    6.52
   4  -6   0   99.58    6.05
   4  -6   0   83.11    5.93
  -4   6   0   88.64    6.33
  -4  -6   0   94.95    6.01
   4   6   0   88.34    5.98
   0   4   8 1023.00   62.30
   0   4   8  999.09   62.69
   0  -4  -8 1014.49   62.30
   0  -4   8  902.84   62.41
   0  -4   8 1029.01   62.19
   0  -4   8 1076.44   63.96
  -8   0  -4 1041.51   62.35
  -8   0  -4  938.42   62.55
   8   0   4 1038.45   62.33
   8   0   4  905.34   62.44
   8   0  -4 1026.59   62.22
  -8   0   4  966.26   62.17
  -8   0   4 1100.42   62.86
   4  -8   0  945.26   62.13
   4  -8   0  932.97   62.28
  -4   8   0  962.36   62.14
  -4   8   0  842.31   62.36
   4   8   0  947.57   62.05
   4   8   0 1035.60   62.57
   4   8   0 1040.50   62.23
   0   4  10 1556.86   94.64
   0   4  10 1540.59   94.88
   0  -4 -10 1541.55   94.66
   0  -4  10 1483.45   95.26
   0  -4  10 1505.51   94.45
   0  -4  10 1397.81   94.25
   0  -4  10 1437.37   96.18
 -10   0  -4 1435.57   95.00
  10   0   4 1607.97   94.75
  10   0   4 1381.48   94.72
  10   0  -4 1505.13   94.51
  10   0  -4 1482.85   94.69
 -10   0   4 1516.83   94.51
 -10   0   4 1464.36   95.19
   4 -10   0 1465.29   94.49
   4 -10   0 1500.13   94.68
  -4  10   0 1558.75   94.47
  -4  10   0 1456.60   94.93
   4  10   0 1487.03   94.44
   4  10   0 1478.48   94.26
   4  10   0 1621.17   95.06
   0   4  12  800.13   50.20
   0  -4 -12  737.78   50.13
   0  -4  12  772.10   50.57
   0  -4  12  893.97   50.04
   0  -4  12  664.04   51.21
 -12   0  -4  788.04   50.21
 -12   0  -4  791.04   50.69
  12   0   4  787.98   50.13
  12   0   4  808.86   50.35
  12   0  -4  776.76   50.17
 -12   0   4  788.92   50.06
 -12   0   4  801.93   50.86
   4 -12   0  785.14   49.96
   4 -12   0  695.57   49.71
  -4  12   0  870.50   50.00
  -4  12   0  753.51   50.46
   4  12   0  808.32   49.96
   4  12   0  791.96   49.75
   4  12   0  801.56   50.46
   4  12   0  794.24   49.94
   0   4  14  323.76   20.62
   0   4  14  315.72   20.56
   0  -4 -14  315.04   20.63
   0  -4  14  288.82   20.78
   0  -4  14  341.33   20.44
 -14   0  -4  321.76   20.69
 -14   0  -4  311.92   21.22
  14   0   4  323.71   20.58
  14   0   4  312.70   20.73
  14   0  -4  323.36   20.51
  14   0  -4  322.85   20.59
 -14   0   4  308.61   21.33
   4 -14   0  306.70   20.36
   4 -14   0  296.22   20.25
   4 -14   0  307.54   20.05
  -4  14   0  317.40   20.38
  -4  14   0  322.44   21.02
   4  14   0  325.15   20.29
   4  14   0  310.74   20.13
   4  14   0  304.42   20.89
   4  14   0  322.08   20.33
   0   4  16  100.90    7.49
   0   4  16  110.12    7.35
   0   4  16   98.52    8.63
   0  -4 -16   97.96    7.41
   0  -4  16  114.50    7.85
   0  -4  16  106.96    7.25
   0  -4  16   96.85    9.20
 -16   0  -4  114.85    7.72
 -16   0  -4  108.92    8.39
  16   0   4  113.43    7.55
  16   0   4   94.68    7.53
  16   0  -4  119.95    7.43
  16   0  -4  107.64    7.43
 -16   0   4  101.84    7.38
 -16   0   4   98.27    8.35
   4 -16   0  110.58    7.25
   4 -16   0   94.48    7.01
   4 -16   0   94.77    6.79
  -4  16   0  117.08    7.28
  -4  16   0  103.27    7.89
   4  16   0  104.17    7.01
   4  16   0  115.00    6.98
   4  16   0  112.17    7.89
   4  16   0   98.67    7.10
   0   4  18   14.38    2.13
   0   4  18   14.82    1.91
   0   4  18   13.42    4.03
   0  -4  18   15.61    1.80
   0  -4  18   14.54    4.68
 -18   0  -4   15.45    2.25
 -18   0  -4   13.00    3.28
  18   0   4   13.04    2.14
  18   0   4   12.56    2.13
  18   0  -4   12.37    1.91
 -18   0   4   14.14    2.02
 -18   0   4   13.54    3.32
   4 -18   0   11.85    1.69
   4 -18   0   10.14    1.38
   4 -18   0   10.00    1.03
  -4  18   0   12.22    1.65
  -4  18   0   10.12    2.66
   4  18   0   10.81    1.31
   4  18   0   11.39    1.26
   4  18   0   13.39    2.49
   4  18   0    9.33    1.53
   0   4  20    9.84    4.08
   0  -4 -20    9.52    1.86
   0  -4  20    6.78    2.16
   0  -4  20    5.29    1.44
   0  -4  20    5.01    4.63
 -20   0  -4    5.48    1.94
 -20   0  -4    7.72    3.41
  20   0   4    5.01    1.89
  20   0   4    5.49    1.83
  20   0  -4    4.55    1.69
 -20   0   4    9.25    1.91
 -20   0   4    7.98    3.39
   4 -20   0    4.09    1.00
  -4  20   0    4.77    1.42
  -4  20   0    5.35    2.56
   4  20   0    5.93    1.06
   4  20   0    5.40    1.00
   4  20   0    7.13    2.34
   4  20   0    5.72    1.32
   0   4  22    1.04    1.76
   0   4  22    2.48    1.46
   0   4  22    1.01    3.93
   0  -4 -22    0.78    1.58
   0  -4  22   -0.12    2.07
   0  -4  22    1.01    4.88
 -22   0  -4    1.31    1.74
  22   0   4    0.80    1.72
  22   0   4    0.49    1.85
  22   0  -4    0.39    1.56
  22   0  -4    0.54    1.74
 -22   0   4    0.03    1.63
 -22   0   4    2.18    3.64
   4 -22   0    0.99    1.29
  -4  22   0    0.60    1.33
  -4  22   0   -0.30    2.37
   4  22   0    0.70    0.78
   4  22   0   -1.32    2.23
   0   4  24   -0.41    1.87
   0   4  24   -2.80    4.25
   0  -4  24    1.19    4.68
 -24   0  -4   -0.73    2.17
  24   0   4    2.48    1.65
  24   0   4   -0.83    1.65
  24   0  -4   -0.31    1.61
  -4  24   0   -0.09    1.35
   4  24   0    1.30    2.67
   0   4  26   -3.27    4.79
   0  -4  26   -0.21    4.80
 -26   0  -4    0.80    3.99
  26   0   4    0.65    1.71
  26   0  -4   -2.16    1.90
  -4  26   0   -1.79    2.60
   4  26   0    0.04    0.71
   4  26   0   -1.01    2.77
   0   4  28    0.97    4.90
   0  -4  28    4.79    5.40
 -28   0  -4   -0.08    4.22
  28   0  -4    0.26    1.81
 -28   0   4   -1.64    4.06
  -4  28   0    1.00    3.12
   0  -4  30    0.00    5.51
 -30   0  -4   -0.48    4.07
  30   0   4   -0.47    1.84
  30   0  -4    0.21    1.75
 -30   0   4   -1.61    4.31
  -4  30   0   -1.03    3.07
   4  30   0    1.68    3.17
   0   4  32   -2.48    5.32
 -32   0  -4    1.40    4.45
  32   0   4   -0.16    1.99
  32   0  -4   -0.52    1.91
 -32   0   4    1.50    4.48
  -4  32   0   -2.88    3.53
   4  32   0    0.37    3.21
   0   4  34   -5.63    5.59
   0  -4  34   -2.11    6.77
 -34   0  -4    1.63    4.94
  34   0   4    0.93    1.87
  34   0  -4    0.83    2.21
 -34   0   4   -3.89    4.93
  -4  34   0   -0.41    3.59
   4  34   0    2.15    3.09
   0   4  36   -1.05    5.14
   0  -4  36    4.38    6.19
 -36   0  -4    1.08    5.07
  36   0   4   -0.34    1.95
 -36   0   4    1.14    4.93
  -4  36   0    3.72    3.92
   4  36   0   -2.27    3.72
   0   5   1 1500.38   93.67
   0   5   1 1562.47   93.67
   0  -5  -1 1521.18   93.63
   0  -5  -1 1501.67   93.67
   0   5  -1 1623.99   93.55
   0   5  -1 1551.98   93.89
   0   5  -1 1463.62   94.13
   0  -5   1 1326.44   93.53
   0  -5   1 1574.15   94.04
   0  -5   1 1486.98   93.68
  -1   0  -5 1474.26   94.40
  -1   0  -5 1477.12   93.72
   1   0   5 1312.67   93.70
   1   0   5 1527.86   93.68
   1   0   5 1401.86   94.12
   1   0  -5 1513.38   93.68
   1   0  -5 1363.47   93.86
  -1   0   5 1449.51   93.66
  -1   0   5 1486.13   93.78
   5  -1   0 1525.54   93.71
   5  -1   0 1452.82   93.75
  -5   1   0 1442.20   93.71
  -5   1   0 1505.74   94.07
  -5  -1   0 1548.92   93.77
   5   1   0 1433.08   93.67
   5   1   0 1571.93   93.88
   0   5   3  185.19   11.76
   0   5   3  183.39   11.94
   0   5   3  183.30   11.66
   0  -5  -3  160.15   11.73
   0   5  -3  182.28   11.60
   0   5  -3  181.32   11.77
   0  -5   3  184.73   11.59
   0  -5   3  181.02   11.77
  -3   0  -5  191.92   11.96
  -3   0  -5  147.98   11.83
  -3   0  -5  195.63   11.73
   3   0   5  178.77   11.87
   3   0  -5  183.70   11.76
   3   0  -5  164.74   11.84
   3   0  -5  193.37   11.81
  -3   0   5  192.40   11.77
  -3   0   5  173.41   11.90
   5  -3   0  195.52   11.81
   5  -3   0  179.53   11.76
  -5   3   0  201.59   11.82
  -5   3   0  178.13   12.00
  -5   3   0  178.24   11.79
  -5  -3   0  206.64   12.54
   5   3   0  188.13   11.74
   5   3   0  180.87   11.80
   0   5   5  619.23   39.71
   0   5   5  644.23   39.94
   0   5   5  630.21   39.79
   0  -5  -5  662.60   39.74
   0  -5  -5  645.97   39.88
   0   5  -5  637.83   39.66
   0  -5   5  678.31   39.87
   0  -5   5  651.92   39.66
  -5   0  -5  574.15   39.77
  -5   0  -5  601.34   39.82
   5   0   5  474.69   39.89
   5   0  -5  632.18   39.68
   5   0  -5  629.82   39.70
  -5   0   5  659.57   39.67
  -5   0   5  635.64   39.98
   5  -5   0  612.96   39.66
  -5   5   0  611.04   39.66
  -5   5   0  575.12   39.89
  -5   5   0  619.87   39.81
  -5  -5   0  633.01   39.63
   5   5   0  636.29   39.59
   5   5   0  627.32   39.74
   0   5   7  451.19   28.03
   0   5   7  469.35   28.10
   0  -5  -7  431.62   27.86
   0   5  -7  393.15   27.88
   0  -5   7  451.78   27.77
   0  -5   7  442.47   27.66
  -7   0  -5  412.28   27.92
  -7   0  -5  463.04   28.12
   7   0   5  443.70   27.91
   7   0  -5  468.91   27.83
   7   0  -5  452.80   27.85
  -7   0   5  453.69   27.79
  -7   0   5  464.14   28.26
   5  -7   0  413.42   27.77
   5  -7   0  432.23   27.75
  -5   7   0  403.72   27.76
  -5   7   0  425.04   28.09
  -5   7   0  409.41   27.81
   5   7   0  431.58   27.82
   0   5   9  484.49   31.87
   0   5   9  523.73   32.03
   0  -5  -9  500.60   31.89
   0  -5   9  514.85   31.89
   0  -5   9  476.14   31.74
   0  -5   9  467.51   31.55
   0  -5   9  492.00   33.07
  -9   0  -5  503.63   32.20
   9   0   5  501.05   31.90
   9   0   5  482.53   32.10
   9   0  -5  513.30   31.80
   9   0  -5  481.45   31.82
  -9   0   5  514.41   31.79
  -9   0   5  476.46   32.30
   5  -9   0  466.52   31.73
   5  -9   0  468.94   31.67
  -5   9   0  507.14   31.77
  -5   9   0  489.70   32.16
  -5   9   0  504.87   31.92
   5   9   0  539.20   31.64
   5   9   0  473.69   31.58
   5   9   0  554.43   32.28
   5   9   0  583.99   31.85
   0   5  11  257.51   16.74
   0  -5 -11  243.39   16.70
   0  -5  11  256.94   16.75
   0  -5  11  260.60   16.52
   0  -5  11  244.36   16.27
   0  -5  11  264.88   18.00
 -11   0  -5  281.43   16.89
 -11   0  -5  266.81   17.18
  11   0   5  254.95   16.92
  11   0  -5  270.06   16.69
 -11   0   5  270.53   16.64
 -11   0   5  249.22   17.29
   5 -11   0  253.03   16.59
   5 -11   0  224.48   16.42
  -5  11   0  286.37   16.64
  -5  11   0  262.05   17.07
   5  11   0  246.78   16.38
   5  11   0  265.31   16.36
   5  11   0  260.67   17.01
   0   5  13   26.07    2.65
   0   5  13   29.39    2.69
   0   5  13   31.26    3.71
   0  -5 -13   29.08    2.61
   0  -5  13   27.04    2.64
   0  -5  13   28.84    2.37
   0  -5  13   23.64    3.99
 -13   0  -5   28.80    2.83
 -13   0  -5   29.89    3.40
  13   0   5   30.09    2.65
  13   0   5   27.45    2.82
  13   0  -5   31.91    2.58
  13   0  -5   29.42    2.55
 -13   0   5   29.08    2.54
 -13   0   5   32.66    3.65
   5 -13   0   31.15    2.49
   5 -13   0   30.77    2.28
   5 -13   0   25.95    2.03
  -5  13   0   31.05    2.51
  -5  13   0   30.89    3.20
   5  13   0   26.35    2.16
   5  13   0   31.82    3.10
   5  13   0   31.78    2.40
   0   5  15    0.15    1.34
   0   5  15    3.10    2.62
   0  -5 -15    0.40    1.35
   0  -5  15    0.06    1.43
   0  -5  15    0.50    1.04
   0  -5  15   -0.20    3.04
 -15   0  -5    1.33    1.48
 -15   0  -5   -0.22    1.93
  15   0   5    0.40    1.32
  15   0   5   -0.01    1.43
  15   0  -5    0.48    1.11
  15   0  -5   -0.29    1.17
 -15   0   5   -0.50    1.16
 -15   0   5   -0.01    2.31
   5 -15   0   -0.05    1.00
   5 -15   0    0.23    0.80
  -5  15   0    0.59    0.96
  -5  15   0    1.06    1.75
   5  15   0    0.28    0.71
   5  15   0    0.80    0.70
   5  15   0    1.26    1.86
   5  15   0    0.25    0.95
   0   5  17    5.27    1.51
   0   5  17    3.63    1.58
   0   5  17    2.97    3.19
   0  -5 -17    4.34    1.65
   0  -5  17    3.33    1.90
   0  -5  17    3.94    1.20
 -17   0  -5    3.59    1.80
  17   0   5    3.30    1.71
  17   0  -5    3.47    1.43
 -17   0   5    3.64    1.47
 -17   0   5    1.10    2.60
   5 -17   0    4.90    1.44
   5 -17   0    3.27    0.64
  -5  17   0    2.97    1.19
  -5  17   0    6.36    2.18
   5  17   0    3.19    0.90
   5  17   0    4.67    0.87
   5  17   0    5.70    2.19
   0   5  19    4.10    1.60
   0   5  19    6.96    3.66
   0  -5 -19    4.51    1.71
   0  -5  19    4.70    1.91
   0  -5  19    5.00    1.34
   0  -5  19    7.26    4.08
  19   0   5    6.32    1.67
  19   0   5    4.16    1.83
  19   0  -5    6.45    1.60
 -19   0   5    3.70    1.60
 -19   0   5    5.89    3.42
   5 -19   0    3.75    0.86
   5 -19   0    2.48    0.46
  -5  19   0    4.58    1.40
  -5  19   0    7.00    2.37
   5  19   0    2.77    0.92
   5  19   0    4.18    0.88
   5  19   0    2.59    2.33
   5  19   0    5.59    1.36
   0   5  21    2.02    1.82
   0   5  21    0.46    1.59
   0   5  21    3.51    3.93
   0  -5 -21    1.49    1.48
   0  -5  21    2.01    2.28
   0  -5  21    1.56    1.41
   0  -5  21    0.72    4.24
 -21   0  -5    0.61    2.06
 -21   0  -5    1.31    3.21
  21   0   5    0.98    1.79
  21   0   5    1.20    1.62
  21   0  -5    0.86    1.41
 -21   0   5   -0.06    1.48
 -21   0   5   -0.16    3.50
   5 -21   0    2.29    1.54
  -5  21   0    3.14    1.39
  -5  21   0    0.75    2.41
   5  21   0    0.90    0.87
   5  21   0    2.51    0.81
   5  21   0   -0.55    2.17
   5  21   0    2.34    1.21
   0   5  23   -0.50    1.78
   0   5  23    0.31    1.59
   0   5  23    0.01    3.97
   0  -5 -23   -0.18    1.58
   0  -5  23   -1.24    4.40
 -23   0  -5    0.38    1.90
 -23   0  -5   -0.48    3.44
  23   0   5   -0.27    1.60
  23   0   5   -0.34    1.91
  23   0  -5   -0.91    1.72
 -23   0   5    1.24    3.29
   5 -23   0   -0.18    1.32
  -5  23   0   -0.11    1.29
  -5  23   0   -1.18    2.15
   5  23   0    0.08    0.73
   5  23   0    3.00    2.38
   5  23   0   -0.11    1.20
   0   5  25   -0.83    4.39
   0  -5  25   -1.66    5.01
 -25   0  -5    1.48    3.86
  25   0   5    1.33    1.74
  25   0   5    1.59    2.02
 -25   0   5   -1.60    3.49
   5  25   0    0.28    0.69
   5  25   0    0.78    2.53
   0   5  27    1.01    4.60
   0  -5  27   -3.54    5.06
 -27   0  -5    0.59    4.15
  27   0   5   -0.47    1.69
  27   0  -5    0.23    1.90
 -27   0   5   -1.76    3.93
  -5  27   0    1.60    2.56
   5  27   0   -3.34    2.72
   0   5  29   -2.45    4.95
   0  -5  29    2.48    5.18
 -29   0  -5   -2.96    4.06
  29   0  -5   -0.90    1.91
  -5  29   0   -1.33    2.82
   0   5  31    2.37    4.45
   0  -5  31   -0.54    5.59
 -31   0  -5   -1.08    4.22
  31   0   5   -0.36    1.85
  31   0  -5   -1.53    1.96
  -5  31   0    0.65    3.29
   5  31   0   -0.75    2.98
   0   5  33   -1.64    4.45
   0  -5  33   -0.58    5.64
 -33   0  -5    0.84    4.32
  33   0   5    1.70    1.93
  33   0  -5    0.16    1.96
 -33   0   5    2.44    4.77
  -5  33   0   -2.29    3.39
   5  33   0    1.38    3.34
   0   5  35   -0.41    5.04
 -35   0  -5   -4.68    5.44
  35   0   5    0.77    2.00
 -35   0   5    7.13    5.57
  -5  35   0   -0.80    3.59
   5  35   0   -0.98    3.01
   0   5  37   -0.79    4.68
   0   6   0 4676.91  330.16
   0   6   0 5381.56  330.81
   0   6   0 4933.75  330.56
   0  -6   0 5551.10  330.27
   0   0  -6 5776.44  330.77
   0   0  -6 5048.63  330.68
   0   0   6 5310.52  330.29
   0   0   6 4751.99  332.10
   6   0   0 5059.20  330.37
   6   0   0 5522.14  330.68
  -6   0   0 5616.81  330.46
   0   6   2  648.56   42.51
   0   6   2  664.72   42.77
   0   6   2  686.86   42.47
   0  -6  -2  691.45   42.44
   0   6  -2  647.59   42.38
   0   6  -2  621.91   42.63
   0   6  -2  662.19   43.40
   0  -6   2  647.04   42.35
  -2   0  -6  650.04   42.43
   2   0   6  702.72   42.89
   2   0   6  735.27   42.76
   2   0   6  646.30   42.97
   2   0  -6  683.19   42.54
   2   0  -6  659.95   42.61
  -2   0   6  656.61   42.53
  -2   0   6  682.55   42.63
   6  -2   0  681.49   42.56
   6  -2   0  674.59   42.60
  -6   2   0  719.62   42.63
  -6   2   0  659.00   42.89
  -6  -2   0  694.42   42.56
   6   2   0  697.41   42.54
   6   2   0  692.56   42.67
   0   6   4 2930.98  191.72
   0   6   4 3209.41  192.49
   0   6   4 2971.69  191.90
   0  -6  -4 2992.10  191.72
   0  -6  -4 2840.77  191.91
   0   6  -4 3009.13  191.71
   0   6  -4 3129.57  191.96
   0  -6   4 3012.36  191.67
  -4   0  -6 2913.83  192.46
  -4   0  -6 3507.61  193.60
   4   0  -6 2897.61  191.79
   4   0  -6 3329.90  192.30
  -4   0   6 3450.97  192.01
  -4   0   6 2980.74  192.51
   6  -4   0 2943.93  191.90
  -6   4   0 2964.93  191.84
  -6   4   0 3086.35  192.38
   6   4   0 2981.58  191.82
   6   4   0 3195.23  192.09
   0   6   6 1476.94   91.95
   0  -6  -6 1475.20   91.60
   0  -6  -6 1417.75   91.99
   0  -6   6 1543.60   91.41
   0  -6   6 1508.38   91.67
  -6   0  -6 1443.82   91.73
  -6   0  -6 1534.63   91.89
   6   0   6 1340.37   91.57
   6   0  -6 1403.84   91.51
   6   0  -6 1499.52   91.64
  -6   0   6 1486.76   91.51
  -6   0   6 1398.89   91.96
   6  -6   0 1392.27   91.49
   6  -6   0 1386.35   91.50
  -6   6   0 1423.95   91.88
   6   6   0 1403.84   91.70
   0   6   8   70.35    5.01
   0   6   8   83.24    5.31
   0  -6  -8   74.21    5.01
   0   6  -8   67.24    4.74
   0  -6   8   63.02    4.76
   0  -6   8   67.19    4.69
   0  -6   8   71.63    4.71
   0  -6   8   70.60    6.05
  -8   0  -6   76.41    5.31
   8   0   6   61.59    4.94
   8   0   6   86.27    5.46
   8   0  -6   67.61    4.86
   8   0  -6   80.93    4.98
  -8   0   6   63.84    4.83
  -8   0   6   74.45    5.45
   6  -8   0   65.91    4.87
   6  -8   0   74.35    4.79
  -6   8   0   64.53    4.87
  -6   8   0   78.24    5.43
  -6  -8   0   72.96    4.80
   0   6  10  433.46   28.31
   0   6  10  477.28   28.49
   0   6  10  452.96   28.67
   0  -6 -10  446.85   28.31
   0  -6  10  455.14   28.22
   0  -6  10  442.28   28.04
   0  -6  10  443.61   28.24
   0  -6  10  429.66   27.99
   0  -6  10  513.77   29.94
 -10   0  -6  443.54   28.41
  10   0   6  433.18   28.30
  10   0   6  414.12   28.53
  10   0  -6  483.57   28.25
  10   0  -6  435.45   28.25
 -10   0   6  454.56   28.19
 -10   0   6  447.04   28.83
   6 -10   0  417.05   28.16
   6 -10   0  434.76   28.07
  -6  10   0  402.47   28.13
  -6  10   0  418.28   28.57
  -6  10   0  451.80   28.33
   6  10   0  422.80   27.96
   6  10   0  434.92   27.99
   6  10   0  484.84   28.80
   0   6  12  223.84   14.31
   0   6  12  221.26   14.33
   0   6  12  233.15   14.88
   0  -6 -12  208.19   14.25
   0  -6  12  206.49   13.80
   0  -6  12  200.84   13.73
   0  -6  12  230.72   15.66
 -12   0  -6  217.64   14.39
  12   0   6  233.68   14.36
  12   0   6  215.01   14.49
  12   0  -6  208.43   14.16
 -12   0   6  227.06   14.15
 -12   0   6  225.49   14.96
   6 -12   0  215.86   13.94
  -6  12   0  210.16   14.11
  -6  12   0  217.57   14.63
   6  12   0  234.16   13.89
   6  12   0  226.09   13.86
   6  12   0  223.52   14.63
   6  12   0  193.35   14.01
   0   6  14  136.69    9.76
   0   6  14  139.13    9.72
   0   6  14  151.60   10.56
   0  -6 -14  148.55    9.79
   0  -6  14  151.09    9.82
   0  -6  14  145.02    9.46
   0  -6  14  145.90   11.33
 -14   0  -6  146.27    9.96
  14   0   6  144.53    9.81
  14   0   6  140.47    9.94
  14   0  -6  149.09    9.65
  14   0  -6  143.69    9.67
 -14   0   6  135.10   10.46
   6 -14   0  146.02    9.61
   6 -14   0  138.13    9.30
   6 -14   0  129.97    9.19
  -6  14   0  128.95    9.52
  -6  14   0  151.61   10.21
   6  14   0  150.59    9.28
   6  14   0  138.13    9.23
   6  14   0  144.35   10.09
   6  14   0  146.31    9.52
   0   6  16   48.42    4.35
   0   6  16   53.83    4.32
   0   6  16   55.62    5.62
   0  -6 -16   51.72    4.37
   0  -6  16   54.86    4.42
   0  -6  16   57.42    3.99
   0  -6  16   53.01    6.11
 -16   0  -6   56.09    4.60
 -16   0  -6   47.79    5.05
  16   0   6   56.66    4.56
  16   0  -6   54.28    4.15
 -16   0   6   51.76    4.14
 -16   0   6   56.95    5.42
   6 -16   0   49.93    4.08
   6 -16   0   49.38    3.67
  -6  16   0   50.41    4.05
  -6  16   0   48.57    4.69
   6  16   0   48.85    3.65
   6  16   0   51.75    4.73
   6  16   0   59.19    4.04
   0   6  18   23.82    2.72
   0   6  18   22.47    2.54
   0   6  18   17.38    4.04
   0  -6 -18   22.86    2.66
   0  -6  18   21.06    2.18
   0  -6  18   27.08    5.55
 -18   0  -6   20.71    3.65
  18   0   6   22.28    2.54
  18   0   6   22.37    2.88
  18   0  -6   25.48    2.46
 -18   0   6   22.88    2.44
 -18   0   6   15.76    3.70
   6 -18   0   15.37    1.67
  -6  18   0   22.10    2.31
  -6  18   0   23.31    3.32
   6  18   0   18.72    1.75
   6  18   0   23.75    1.80
   6  18   0   20.93    2.94
   6  18   0   19.94    2.15
   0   6  20    8.12    1.96
   0   6  20   10.18    2.08
   0   6  20    9.90    4.31
   0  -6 -20    9.01    1.90
   0  -6  20    7.19    2.39
   0  -6  20    8.11    1.63
 -20   0  -6    7.63    2.37
 -20   0  -6    8.63    3.22
  20   0   6   10.62    2.18
  20   0   6    4.71    2.22
  20   0  -6    7.43    1.84
  20   0  -6    7.99    1.81
 -20   0   6    6.37    1.83
 -20   0   6    6.60    3.37
   6 -20   0    8.83    1.83
  -6  20   0    8.36    1.77
  -6  20   0   10.57    2.85
   6  20   0    7.77    1.09
   6  20   0    8.86    2.54
   6  20   0    8.40    1.50
   0   6  22   16.12    2.60
   0   6  22   13.98    2.26
   0   6  22   16.85    4.47
   0  -6 -22   14.39    2.42
   0  -6  22   12.37    5.09
 -22   0  -6   15.25    2.88
 -22   0  -6   12.22    3.94
  22   0   6   14.57    2.48
  22   0   6   13.10    2.63
  22   0  -6   13.11    2.24
  22   0  -6   14.34    2.23
 -22   0   6   19.02    2.52
 -22   0   6   11.99    3.92
   6 -22   0   14.82    2.25
  -6  22   0   12.92    2.04
  -6  22   0   14.16    3.07
   6  22   0   11.17    1.31
   6  22   0   13.73    2.95
   6  22   0   12.51    1.98
   0   6  24    3.00    2.06
   0   6  24    3.64    1.97
   0   6  24    1.77    4.19
   0  -6 -24    1.96    1.62
 -24   0  -6    2.73    2.33
 -24   0  -6    0.14    3.60
  24   0   6    2.32    2.08
  24   0   6    0.90    1.84
  24   0  -6    0.55    1.66
   6  24   0    1.96    2.63
   6  24   0    0.77    1.31
   0  -6  26    3.54    5.35
 -26   0  -6    2.85    4.16
  26   0   6    2.27    1.90
  26   0  -6    1.07    2.05
 -26   0   6   -0.54    3.98
  -6  26   0    0.66    2.90
   6  26   0    3.17    2.93
   0   6  28    2.46    4.58
   0  -6  28    1.52    5.37
 -28   0  -6    1.45    4.36
  28   0   6    0.25    2.07
  28   0  -6    2.45    1.86
 -28   0   6    2.54    4.08
  -6  28   0   -2.17    2.87
   6  28   0    1.42    2.75
   0   6  30   -0.84    4.67
   0  -6  30   -1.70    5.98
 -30   0  -6    0.36    4.45
  30   0  -6   -0.21    2.07
 -30   0   6    1.27    4.87
  -6  30   0    0.07    3.24
   0   6  32   -2.71    4.79
   0  -6  32    0.05    5.91
 -32   0  -6    1.51    5.00
  32   0   6   -0.05    2.19
  32   0  -6   -0.42    1.98
 -32   0   6    2.63    5.11
  -6  32   0    0.01    3.39
   6  32   0   -0.86    2.94
   0   6  34   -0.80    4.26
   0  -6  34   -0.46    6.45
 -34   0  -6   -3.93    4.87
  34   0   6    0.09    1.86
  -6  34   0    0.38    3.56
   6  34   0   -1.45    3.48
   0   6  36   -0.74    4.93
 -36   0  -6   -2.80    5.62
  36   0   6   -0.89    2.23
  36   0  -6    0.42    2.30
  -6  36   0    0.76    3.68
   6  36   0   -0.69    3.16
   0   7   1   92.46    5.91
   0   7   1   91.66    5.79
   0  -7  -1   95.50    5.80
   0   7  -1   77.72    5.80
   0   7  -1   89.75    6.16
   0   7  -1   89.07    5.90
   0  -7   1   90.40    5.85
  -1   0  -7   83.99    6.02
   1   0   7   93.41    6.04
   1   0   7   96.73    6.76
   1   0  -7   87.16    6.00
  -1   0   7   87.25    6.01
  -1   0   7   87.39    5.95
  -1   0   7   89.11    6.75
   7  -1   0   94.70    6.05
   7  -1   0   95.85    6.08
  -7   1   0   90.39    6.05
  -7   1   0   99.76    6.52
  -7  -1   0   89.91    6.04
   7   1   0   98.58    6.05
   7   1   0   90.57    6.10
   0   7   3  664.54   40.24
   0   7   3  645.03   40.50
   0  -7  -3  671.75   40.22
   0  -7  -3  628.86   40.20
   0   7  -3  635.29   40.02
   0   7  -3  603.16   40.30
   0  -7   3  613.46   39.99
  -3   0  -7  609.51   40.09
   3   0   7  680.31   40.50
   3   0   7  588.61   40.46
   3   0   7  622.03   40.72
   3   0  -7  683.27   40.26
   3   0  -7  636.76   40.83
  -3   0   7  607.47   40.23
   7  -3   0  618.54   40.27
  -7   3   0  664.10   40.31
  -7   3   0  628.58   40.65
  -7  -3   0  641.41   40.22
  -7  -3   0  684.91   40.91
   7   3   0  623.84   40.19
   0   7   5  213.23   13.86
   0   7   5  236.34   14.14
   0   7   5  208.34   13.71
   0  -7  -5  215.77   13.86
   0  -7  -5  212.75   13.84
   0   7  -5  220.68   13.69
   0   7  -5  226.29   13.84
   0  -7   5  209.60   13.60
  -5   0  -7  199.31   13.75
   5   0   7  216.35   13.99
   5   0  -7  212.93   13.82
   5   0  -7  197.32   13.82
  -5   0   7  209.07   13.81
  -5   0   7  198.90   14.06
   7  -5   0  217.73   13.87
  -7   5   0  214.57   14.18
   7   5   0  237.24   13.79
   7   5   0  208.91   13.86
   0   7   7  679.82   43.12
   0   7   7  684.00   43.36
   0   7   7  685.85   43.19
   0  -7  -7  665.84   43.12
   0   7  -7  662.41   43.03
   0  -7   7  648.46   42.86
   0  -7   7  716.82   42.98
   0  -7   7  664.03   45.05
  -7   0  -7  671.45   43.29
   7   0   7  716.12   43.24
   7   0   7  714.63   43.73
   7   0  -7  651.88   43.03
   7   0  -7  648.99   43.08
  -7   0   7  696.97   43.04
   7  -7   0  667.05   43.07
   7  -7   0  661.37   43.00
  -7   7   0  682.70   43.10
  -7   7   0  693.89   43.48
  -7  -7   0  654.28   42.97
   7   7   0  695.73   42.95
   7   7   0  699.98   43.19
   0   7   9    0.68    1.19
   0   7   9    1.02    1.59
   0  -7  -9    1.28    1.20
   0   7  -9    1.22    0.80
   0  -7   9    1.26    0.87
   0  -7   9    1.72    0.69
   0  -7   9    0.99    2.57
  -9   0  -7    0.95    1.41
  -9   0  -7    1.73    1.61
   9   0   7    1.89    1.19
   9   0   7    0.72    1.85
   9   0  -7    0.86    0.96
   9   0  -7    1.94    0.98
  -9   0   7    0.63    0.94
  -9   0   7    0.71    1.77
   7  -9   0    0.46    0.98
   7  -9   0    1.64    0.87
  -7   9   0    1.60    1.02
  -7   9   0    4.02    1.76
  -7  -9   0    1.64    0.89
   7   9   0    1.57    1.57
   7   9   0    0.89    0.95
   0   7  11   12.35    1.78
   0   7  11   15.04    2.03
   0  -7 -11   14.49    1.87
   0  -7  11   15.01    1.63
   0  -7  11   14.98    1.43
   0  -7  11   15.15    1.50
   0  -7  11   14.42    1.32
   0  -7  11   11.23    3.27
 -11   0  -7   14.70    2.13
 -11   0  -7   16.30    2.34
  11   0   7   15.27    1.95
  11   0   7   14.56    2.22
  11   0  -7   14.40    1.74
 -11   0   7   13.13    1.61
 -11   0   7   15.02    2.66
  -7  11   0   15.38    2.40
   7  11   0   15.67    1.37
   7  11   0   14.57    1.35
   7  11   0   13.47    2.13
   0   7  13   26.91    2.60
   0   7  13   21.67    3.12
   0  -7  13   22.37    2.30
   0  -7  13   27.56    3.75
   0  -7  13   21.24    1.71
   0  -7  13   20.80    3.90
 -13   0  -7   27.64    2.76
 -13   0  -7   24.87    3.19
  13   0   7   24.82    2.50
  13   0   7   23.58    2.72
  13   0  -7   22.57    2.23
  13   0  -7   22.03    2.22
 -13   0   7   23.23    2.21
 -13   0   7   23.62    3.27
   7 -13   0   24.88    2.27
   7 -13   0   20.22    1.89
  -7  13   0   22.02    2.78
   7  13   0   25.41    1.87
   7  13   0   23.50    2.74
   7  13   0   21.24    2.07
   0   7  15   91.18    7.00
   0   7  15  102.43    7.07
   0   7  15   97.19    7.78
   0  -7 -15  111.94    7.20
   0  -7  15   94.25    6.96
   0  -7  15  102.47    6.64
   0  -7  15  100.33    8.71
 -15   0  -7   96.48    7.22
 -15   0  -7   94.71    7.66
  15   0   7   89.77    7.22
  15   0  -7   98.80    6.84
 -15   0   7   95.85    7.87
   7 -15   0   93.66    6.83
   7 -15   0   90.36    6.43
  -7  15   0   99.93    6.85
  -7  15   0  100.95    7.46
   7  15   0   94.86    6.40
   7  15   0   89.09    6.39
   7  15   0   97.90    7.44
   7  15   0  101.17    6.76
   0   7  17   33.67    3.45
   0   7  17   35.39    3.43
   0   7  17   38.45    4.65
   0  -7 -17   36.37    3.49
   0  -7  17   38.06    3.45
   0  -7  17   38.19    2.95
   0  -7  17   38.07    6.05
 -17   0  -7   32.22    4.35
  17   0   7   36.18    3.43
  17   0   7   34.15    3.59
  17   0  -7   37.62    3.20
 -17   0   7   36.74    3.17
 -17   0   7   38.70    4.66
   7 -17   0   31.32    3.13
   7 -17   0   22.75    2.46
   7 -17   0   50.36    4.06
  -7  17   0   39.40    3.21
  -7  17   0   32.56    3.97
   7  17   0   35.47    2.58
   7  17   0   34.94    2.59
   7  17   0   37.90    4.00
   7  17   0   37.05    3.05
   0   7  19   18.08    2.70
   0   7  19   20.52    2.64
   0   7  19   24.16    4.50
   0  -7 -19   18.29    2.62
   0  -7  19   19.61    2.77
   0  -7  19   20.03    2.14
   0  -7  19   25.77    5.19
 -19   0  -7   23.37    3.09
 -19   0  -7   20.69    3.74
  19   0   7   25.39    2.80
  19   0   7   17.66    2.67
  19   0  -7   18.26    2.28
  19   0  -7   20.68    2.54
 -19   0   7   22.85    2.45
 -19   0   7   18.90    3.88
   7 -19   0   22.39    2.44
   7 -19   0   13.98    1.49
  -7  19   0   19.05    3.38
   7  19   0   15.89    1.64
   7  19   0   25.04    1.76
   7  19   0   18.30    3.02
   7  19   0   23.40    2.30
   0   7  21   15.55    2.42
   0   7  21   16.46    4.09
   0  -7 -21   11.03    2.17
   0  -7  21   10.80    2.47
 -21   0  -7   12.16    2.54
 -21   0  -7    7.45    3.55
  21   0   7   12.32    2.40
  21   0   7   11.56    2.39
  21   0  -7   12.47    1.98
  21   0  -7   12.86    2.27
 -21   0   7   13.38    2.20
 -21   0   7    9.02    3.63
   7 -21   0   10.97    2.10
  -7  21   0   12.42    2.06
  -7  21   0   13.83    2.87
   7  21   0    8.72    1.18
   7  21   0   10.94    1.25
   7  21   0    9.97    2.98
   7  21   0   12.96    1.89
   0   7  23    1.34    1.99
   0   7  23    0.58    1.84
   0  -7 -23    1.80    1.80
 -23   0  -7    1.22    2.26
 -23   0  -7   -1.06    3.39
  23   0   7    1.06    2.05
  23   0  -7    2.57    1.62
 -23   0   7    3.25    3.67
  -7  23   0    0.30    1.42
   7  23   0    1.12    0.71
   7  23   0    0.07    2.55
   0   7  25   -0.22    1.77
   0   7  25   -1.36    4.15
   0  -7  25    3.58    5.04
 -25   0  -7    1.93    2.47
 -25   0  -7   -1.01    3.97
  25   0   7   -0.14    1.71
  25   0   7    0.49    1.81
 -25   0   7   -1.97    3.91
  -7  25   0   -1.66    2.54
   7  25   0    0.07    2.66
   7  25   0    0.87    1.31
   0  -7  27   -5.31    5.33
 -27   0  -7   -4.97    3.86
  27   0   7   -0.75    1.90
  27   0  -7   -0.08    1.71
 -27   0   7   -0.08    3.68
  -7  27   0   -1.65    3.01
   7  27   0   -0.75    2.70
   0   7  29    3.19    4.54
   0  -7  29    2.41    5.53
 -29   0  -7   -4.03    4.57
  29   0   7    0.64    1.93
  29   0  -7   -1.62    2.13
 -29   0   7    0.00    4.20
  -7  29   0   -0.53    2.79
   7  29   0    1.69    2.80
   0   7  31   -1.65    4.46
   0  -7  31   -0.53    6.86
 -31   0  -7   -1.57    4.85
  31   0  -7   -1.70    2.39
 -31   0   7    0.47    5.26
  -7  31   0    1.77    3.54
   7  31   0    0.13    2.85
   0   7  33    4.06    4.57
   0  -7  33    1.00    5.67
  33   0   7   -0.48    2.02
  33   0  -7    0.00    2.03
 -33   0   7   -0.59    5.12
  -7  33   0    3.02    3.28
   7  33   0   -0.12    2.92
   0   7  35   -2.90    4.83
   0  -7  35    0.64    6.19
 -35   0  -7    0.34    5.47
  35   0   7    0.17    1.93
  35   0  -7   -0.72    2.47
 -35   0   7    0.18    5.56
  -7  35   0    4.93    3.84
   7  35   0   -2.29    3.54
   0   7  37    0.79    4.62
   0   8   0   53.47    4.02
   0   8   0   61.33    4.46
   0  -8   0   60.55    4.06
   0  -8   0   65.76    3.99
   0   0  -8   62.92    4.24
   0   0  -8   60.28    4.07
   0   0   8   61.01    4.24
   0   0   8   59.84    4.06
   0   0   8   57.49    4.97
   8   0   0   59.03    4.21
   8   0   0   59.99    4.27
  -8   0   0   61.83    4.27
  -8   0   0   67.65    4.77
   0   8   2   58.53    3.89
   0  -8  -2   56.86    4.09
   0  -8  -2   63.65    3.93
   0   8  -2   61.02    3.92
   0   8  -2   54.26    4.31
   0   8  -2   57.66    4.11
  -2   0  -8   57.98    3.97
   2   0   8   55.81    4.34
   2   0   8   63.34    4.23
   2   0   8   59.85    3.95
   2   0   8   63.10    5.07
   2   0  -8   61.98    4.20
   2   0  -8   55.83    4.17
  -2   0   8   63.60    4.22
  -2   0   8   57.21    4.17
   8  -2   0   57.00    4.23
  -8   2   0   64.06    4.27
  -8   2   0   65.37    4.79
  -8  -2   0   62.01    4.22
   8   2   0   61.78    4.17
   0   8   4  507.02   33.85
   0   8   4  525.04   33.38
   0  -8  -4  523.81   33.59
   0  -8  -4  523.00   33.53
   0   8  -4  555.69   33.37
   0   8  -4  550.21   33.71
   0  -8   4  522.20   33.32
  -4   0  -8  446.52   33.79
  -4   0  -8  489.15   33.42
   4   0   8  525.33   33.78
   4   0   8  599.05   34.26
   4   0   8  570.44   34.31
   4   0  -8  470.55   33.78
  -4   0   8  570.20   33.64
  -4   0   8  549.70   33.81
   8  -4   0  534.49   33.66
  -8  -4   0  545.06   34.32
   8   4   0  508.59   33.53
   8   4   0  577.61   33.75
   0   8   6  936.69   54.22
   0   8   6  829.49   54.42
   0   8   6  858.86   54.06
   0  -8  -6  863.63   54.17
   0  -8   6  850.56   53.89
  -6   0  -8  788.59   54.43
  -6   0  -8  940.24   54.40
   6   0   8  869.09   54.30
   6   0  -8  791.73   54.08
   6   0  -8  776.95   54.14
  -6   0   8  819.40   54.09
   8  -6   0  844.60   54.13
   8  -6   0  866.05   54.15
  -8   6   0  840.41   54.18
  -8   6   0  843.94   54.57
   8   6   0  919.11   54.09
   8   6   0  859.74   54.24
   0   8   8    1.04    1.16
   0   8   8    1.32    1.47
   0   8   8    0.82    1.24
   0  -8  -8    0.34    1.09
   0   8  -8    0.79    0.87
   0  -8   8    1.45    0.74
   0  -8   8    0.69    0.63
   0  -8   8   -1.01    2.62
  -8   0  -8    0.76    1.43
  -8   0  -8    0.60    1.50
   8   0   8    1.56    1.17
   8   0  -8    1.15    0.96
   8   0  -8    1.23    0.93
  -8   0   8    0.46    0.92
   8  -8   0    0.45    1.05
   8  -8   0    0.69    0.92
  -8   8   0    1.28    1.09
  -8   8   0   -0.37    1.91
  -8  -8   0    1.04    0.89
   8   8   0    1.34    0.77
   8   8   0    1.24    0.92
   0   8  10   97.39    7.38
   0   8  10  113.54    7.64
   0   8  10  106.85    7.54
   0  -8 -10  100.59    7.40
   0  -8  10  104.94    7.13
   0  -8  10  120.99    7.07
   0  -8  10  108.52    8.62
 -10   0  -8  109.34    7.60
 -10   0  -8   89.61    7.52
  10   0   8  110.98    7.48
  10   0   8  110.33    7.81
  10   0  -8  113.00    7.30
  10   0  -8  107.18    7.31
 -10   0   8  108.76    7.25
 -10   0   8  109.50    7.95
   8 -10   0  100.63    7.12
  -8  10   0  114.35    7.38
  -8  10   0  101.38    7.78
  -8 -10   0  110.95    7.26
   8  10   0  102.17    7.05
   8  10   0   93.35    7.73
   8  10   0  104.12    7.26
   0   8  12  565.94   35.38
   0   8  12  561.01   35.49
   0   8  12  578.07   35.76
   0  -8  12  568.44   35.14
   0  -8  12  563.23   34.96
   0  -8  12  486.87   35.24
   0  -8  12  503.88   34.88
   0  -8  12  544.67   36.89
 -12   0  -8  567.79   35.54
 -12   0  -8  584.84   35.81
  12   0   8  593.05   35.44
  12   0   8  506.77   35.59
  12   0  -8  537.49   35.24
 -12   0   8  573.70   35.16
 -12   0   8  568.37   36.06
   8 -12   0  514.61   35.19
   8 -12   0  530.91   34.97
  -8  12   0  570.20   35.83
   8  12   0  571.69   34.90
   8  12   0  545.21   34.97
   8  12   0  580.96   36.27
   8  12   0  539.95   35.17
   0   8  14   22.21    2.61
   0   8  14   22.76    3.16
   0  -8 -14   20.38    2.41
   0  -8  14   23.01    2.28
   0  -8  14   19.15    1.90
   0  -8  14   20.15    1.75
   0  -8  14   18.60    3.96
 -14   0  -8   22.58    2.78
 -14   0  -8   23.70    3.08
  14   0   8   23.09    2.76
  14   0  -8   21.67    2.23
 -14   0   8   24.17    3.39
   8 -14   0   22.78    2.38
   8 -14   0   17.45    1.81
  -8  14   0   21.30    2.20
  -8  14   0   19.97    3.00
   8  14   0   22.06    1.79
   8  14   0   22.21    1.81
   8  14   0   26.28    2.98
   8  14   0   21.51    2.12
   0   8  16    1.57    1.72
   0   8  16    0.00    2.68
   0  -8 -16    1.22    1.60
   0  -8  16    2.32    1.51
   0  -8  16    1.34    3.40
 -16   0  -8    0.79    2.54
  16   0   8    0.99    1.69
  16   0   8    0.72    1.88
  16   0  -8    2.15    1.35
  16   0  -8    3.26    1.39
 -16   0   8    1.95    1.28
 -16   0   8    2.37    2.91
   8 -16   0    1.36    1.47
   8 -16   0    1.29    0.86
  -8  16   0    2.50    1.40
  -8  16   0    4.63    2.45
   8  16   0    1.44    0.80
   8  16   0    1.81    0.81
   8  16   0    3.12    2.14
   8  16   0    2.42    1.20
   0   8  18   35.92    3.45
   0   8  18   34.05    3.48
   0   8  18   37.62    4.52
   0  -8 -18   35.02    3.35
   0  -8  18   38.19    3.54
   0  -8  18   29.37    2.82
   0  -8  18   35.15    6.21
 -18   0  -8   36.42    3.81
 -18   0  -8   39.87    4.49
  18   0   8   35.76    3.50
  18   0   8   33.92    3.60
  18   0  -8   37.07    3.21
  18   0  -8   31.76    3.15
 -18   0   8   31.73    3.09
 -18   0   8   32.97    4.56
   8 -18   0   32.09    3.22
   8 -18   0   27.02    2.39
  -8  18   0   29.76    3.18
  -8  18   0   32.51    3.83
   8  18   0   32.56    2.47
   8  18   0   33.46    2.52
   8  18   0   37.05    4.03
   0   8  20    7.88    2.26
   0   8  20    5.72    2.11
   0   8  20    8.84    3.90
   0  -8 -20    6.69    1.88
   0  -8  20    3.92    2.06
   0  -8  20    4.68    4.51
 -20   0  -8    8.98    2.54
 -20   0  -8    5.12    3.42
  20   0   8    9.27    2.19
  20   0   8    3.39    2.27
  20   0  -8    7.55    1.80
  20   0  -8    3.27    1.84
 -20   0   8    6.68    1.79
 -20   0   8    6.21    3.36
   8 -20   0    4.64    1.92
  -8  20   0    4.33    1.69
  -8  20   0    6.14    2.90
   8  20   0    4.67    0.95
   8  20   0    6.50    1.02
   8  20   0    5.77    2.79
   8  20   0    5.19    1.53
   0   8  22    5.39    2.04
   0   8  22    4.96    2.18
   0   8  22    3.05    3.55
   0  -8 -22    3.72    1.95
   0  -8  22    2.78    4.73
 -22   0  -8    4.60    2.51
 -22   0  -8    2.82    3.36
  22   0   8    2.96    2.07
  22   0  -8    5.67    1.93
 -22   0   8    6.04    3.76
  -8  22   0    5.34    1.71
   8  22   0    3.35    0.87
   8  22   0    2.30    2.45
   8  22   0    5.13    1.63
   0   8  24    2.73    1.93
   0   8  24    0.30    1.88
   0   8  24    2.47    4.19
   0  -8 -24    1.91    1.70
 -24   0  -8    2.30    2.28
 -24   0  -8    2.28    3.65
  24   0   8    1.04    1.81
  24   0   8    0.26    1.87
  24   0  -8    3.15    1.94
 -24   0   8    1.96    3.52
  -8  24   0    3.19    2.65
   8  24   0    0.58    1.47
   0   8  26   -0.11    3.93
   0  -8  26    5.05    5.51
 -26   0  -8    2.82    3.89
  26   0   8    0.77    1.78
  26   0  -8    2.90    1.97
 -26   0   8    0.99    3.64
  -8  26   0   -0.72    2.84
   8  26   0    0.18    2.52
   8  26   0    0.27    1.39
   0   8  28    0.26    4.35
   0  -8  28   -0.23    5.42
 -28   0  -8    4.24    4.43
  28   0   8   -0.44    1.99
  28   0  -8    3.37    2.23
 -28   0   8   -2.86    4.56
  -8  28   0   -1.78    3.31
   8  28   0   -1.56    2.75
   0   8  30    0.23    3.96
   0  -8  30   -1.68    6.07
  30   0   8    1.71    1.92
  30   0  -8    1.32    2.03
 -30   0   8    2.76    4.25
  -8  30   0   -0.05    3.29
   0  -8  32    1.58    6.60
 -32   0  -8   -0.37    4.81
  32   0  -8   -0.13    1.99
 -32   0   8    1.96    5.03
  -8  32   0    1.21    3.45
   8  32   0   -0.87    2.96
   0   8  34   -2.62    4.50
   0  -8  34   -4.46    6.25
 -34   0  -8    2.74    5.06
  34   0   8    0.19    1.99
  34   0  -8    0.29    2.37
 -34   0   8    4.05    5.38
  -8  34   0    0.58    3.60
   8  34   0    2.77    3.39
   0   8  36    0.01    4.22
 -36   0  -8   -4.11    4.71
  36   0  -8    0.26    2.13
   0   9   1   33.56    2.51
   0   9   1   40.54    3.07
   0   9   1   38.22    2.39
   0  -9  -1   33.79    2.53
   0  -9  -1   36.77    2.38
   0   9  -1   35.55    2.49
   0  -9   1   33.12    2.42
   0  -9   1   38.10    2.44
  -1   0  -9   31.40    2.67
  -1   0  -9   38.42    2.49
   1   0   9   30.66    2.68
   1   0   9   63.96    7.92
   1   0   9   43.26    3.79
   1   0  -9   27.75    2.62
   1   0  -9   37.33    2.63
  -1   0   9   32.02    2.68
  -1   0   9   34.37    2.58
  -9   1   0   31.12    2.73
  -9   1   0   36.89    3.46
  -9  -1   0   31.80    2.70
  -9  -1   0   32.78    3.41
   9   1   0   30.13    2.61
   9   1   0   38.48    2.85
   0   9   3  149.47   10.34
   0   9   3  161.37   10.72
   0   9   3  151.49   10.10
   0  -9  -3  155.03   10.36
   0   9  -3  163.26   10.13
   0   9  -3  150.72   10.52
   0  -9   3  167.73   10.14
  -3   0  -9  157.22   10.21
   3   0   9  150.80   10.62
   3   0   9  156.55   10.44
   3   0   9  174.96   11.20
   3   0  -9  167.97   10.44
  -3   0   9  154.17   10.46
   9  -3   0  158.68   10.46
   9  -3   0  159.59   10.46
  -9   3   0  156.51   10.93
  -9  -3   0  160.77   10.42
   9   3   0  156.90   10.37
   9   3   0  164.68   10.51
   0   9   5 1183.80   75.63
   0   9   5 1149.59   75.05
   0  -9  -5 1144.24   75.25
   0   9  -5 1186.51   75.38
   0  -9   5 1304.57   74.99
  -5   0  -9 1107.72   75.56
  -5   0  -9 1186.32   75.18
   5   0   9 1189.51   75.48
   5   0   9 1240.69   76.06
   5   0  -9 1073.27   75.18
   5   0  -9 1086.86   75.65
  -5   0   9 1221.36   75.27
  -5   0   9 1202.62   75.59
   9  -5   0 1187.90   75.31
   9  -5   0 1161.17   75.31
  -9   5   0 1173.75   75.36
  -9   5   0 1166.35   75.76
  -9  -5   0 1208.03   75.25
  -9  -5   0 1263.28   76.58
   9   5   0 1200.34   75.20
   9   5   0 1259.99   75.47
   0   9   7   48.85    3.78
   0   9   7   53.88    4.14
   0   9   7   49.87    3.56
   0  -9  -7   45.28    3.76
   0   9  -7   45.83    3.64
   0  -9   7   47.44    3.36
   0  -9   7   49.46    3.35
  -7   0  -9   45.75    4.03
  -7   0  -9   51.59    3.84
   7   0   9   55.67    4.02
   7   0  -9   49.38    3.69
   7   0  -9   47.35    3.71
  -7   0   9   51.53    3.70
  -7   0   9   53.97    4.23
   9  -7   0   57.69    3.86
   9  -7   0   45.59    3.63
  -9   7   0   51.70    3.78
  -9   7   0   54.56    4.43
   9   7   0   54.24    3.59
   9   7   0   53.35    3.78
   0   9   9   12.91    1.68
   0   9   9   11.13    1.90
   0   9   9   10.35    1.64
   0  -9  -9   12.78    1.61
   0   9  -9    9.73    1.36
   0  -9   9   11.71    1.16
   0  -9   9    9.89    1.05
   0  -9   9    9.96    2.87
  -9   0  -9   10.71    1.89
  -9   0  -9   10.96    1.92
   9   0   9    9.78    1.61
   9   0  -9   11.31    1.40
   9   0  -9   10.69    1.41
  -9   0   9   12.51    1.42
  -9   0   9    9.79    2.16
   9  -9   0    9.96    1.52
   9  -9   0   10.05    1.34
  -9   9   0   12.26    1.59
  -9   9   0   12.80    2.37
  -9  -9   0   10.77    1.32
   9   9   0   11.45    1.21
   9   9   0   10.79    1.40
   0   9  11    1.33    1.26
   0   9  11    1.44    1.65
   0   9  11    1.10    1.59
   0  -9  11    1.58    0.78
   0  -9  11    2.96    3.11
 -11   0  -9    1.93    1.63
 -11   0  -9    1.58    1.92
  11   0   9    0.37    1.85
  11   0  -9    0.66    1.21
 -11   0   9    1.76    1.03
   9 -11   0    1.72    1.21
  -9  11   0    1.51    1.18
  -9  11   0    0.45    1.80
   9  11   0    2.15    0.83
   0   9  13   60.16    4.85
   0   9  13   69.09    5.12
   0  -9 -13   60.59    4.72
   0  -9  13   59.52    4.40
   0  -9  13   67.47    4.25
   0  -9  13   46.61    4.23
   0  -9  13   66.69    6.46
 -13   0  -9   65.87    5.09
 -13   0  -9   61.75    5.26
  13   0   9   62.65    5.09
  13   0  -9   58.43    4.51
 -13   0   9   59.56    4.46
   9 -13   0   59.07    4.69
   9 -13   0   57.34    4.22
  -9  13   0   50.94    4.44
  -9  13   0   58.45    5.12
   9  13   0   61.48    4.16
   9  13   0   60.39    5.19
   9  13   0   62.52    4.51
   0   9  15   64.11    5.32
   0   9  15   67.15    5.43
   0   9  15   75.11    5.99
   0  -9 -15   76.15    5.49
   0  -9  15   71.82    5.11
   0  -9  15   73.06    4.81
   0  -9  15   58.67    4.50
   0  -9  15   71.02    7.09
 -15   0  -9   71.14    5.95
  15   0   9   68.13    5.39
  15   0   9   74.28    5.71
  15   0  -9   63.60    5.03
  15   0  -9   73.17    5.19
 -15   0   9   61.71    5.03
 -15   0   9   69.28    6.19
   9 -15   0   66.01    5.23
   9 -15   0   60.07    4.65
  -9  15   0   66.83    5.23
  -9  15   0   66.80    5.75
   9  15   0   73.12    4.65
   9  15   0   67.54    4.65
   9  15   0   69.16    5.84
   9  15   0   65.48    5.04
   0   9  17   18.09    2.58
   0   9  17   16.45    2.55
   0   9  17   18.86    3.65
   0  -9 -17   16.09    2.49
   0  -9  17   24.91    5.08
 -17   0  -9   16.71    2.69
 -17   0  -9   18.96    3.42
  17   0   9   14.95    2.37
  17   0   9   15.15    2.79
  17   0  -9   17.96    2.15
  17   0  -9   14.70    2.16
 -17   0   9   16.05    2.10
 -17   0   9   17.83    3.76
   9 -17   0   13.42    2.26
   9 -17   0   11.78    1.44
  -9  17   0   14.28    2.10
  -9  17   0   12.53    3.13
   9  17   0   15.38    1.50
   9  17   0   16.75    1.55
   9  17   0   15.55    2.78
   9  17   0   19.51    2.18
   0   9  19   12.88    2.45
   0   9  19   16.85    2.62
   0  -9 -19   19.73    2.64
   0  -9  19   16.38    2.50
   0  -9  19   17.33    1.89
   0  -9  19   14.69    5.07
 -19   0  -9   13.22    2.89
 -19   0  -9   14.73    3.78
  19   0   9   14.48    2.56
  19   0   9   15.93    2.86
  19   0  -9   16.47    2.22
  19   0  -9   15.46    2.33
 -19   0   9   16.36    2.16
 -19   0   9   13.27    3.74
   9 -19   0   19.30    2.46
   9 -19   0    9.70    1.31
  -9  19   0   13.19    2.24
  -9  19   0   14.10    2.99
   9  19   0   17.88    1.53
   9  19   0   16.35    2.92
   9  19   0   15.96    2.13
   0   9  21    1.90    2.07
   0   9  21    0.86    2.05
   0   9  21    4.18    3.34
   0  -9 -21    4.86    1.81
   0  -9  21    3.56    2.10
   0  -9  21    3.04    4.59
 -21   0  -9    3.79    2.44
 -21   0  -9    0.80    3.43
  21   0   9    4.59    2.04
  21   0  -9    4.41    1.74
  21   0  -9    2.76    1.68
 -21   0   9    2.22    1.65
 -21   0   9    3.45    3.82
   9 -21   0   -0.20    1.68
  -9  21   0    4.25    1.67
   9  21   0    3.19    0.89
   9  21   0    3.45    2.67
   9  21   0    2.45    1.46
   0   9  23    2.32    1.88
   0   9  23    0.35    1.91
   0   9  23    1.23    3.38
   0  -9 -23    0.59    1.91
 -23   0  -9    1.87    2.49
 -23   0  -9    1.81    3.40
  23   0   9    0.36    2.01
  23   0  -9    1.06    1.81
 -23   0   9   -1.59    3.50
  -9  23   0   -0.19    2.81
   9  23   0    2.05    2.38
   9  23   0    0.13    1.48
   0   9  25   -0.61    1.98
   0   9  25    0.73    2.26
   0   9  25   -0.08    3.92
   0  -9 -25    0.46    1.66
   0  -9  25    1.30    5.09
 -25   0  -9    1.69    2.34
 -25   0  -9   -0.01    3.92
  25   0   9   -0.70    2.11
  25   0   9    1.23    1.94
  25   0  -9    0.77    1.93
 -25   0   9   -1.82    4.10
  -9  25   0    1.39    3.03
   9  25   0    1.20    2.66
   9  25   0   -1.17    1.53
   0   9  27    3.36    3.96
  27   0   9   -0.21    1.90
  27   0  -9    0.00    1.98
 -27   0   9    2.06    3.97
  -9  27   0   -0.30    3.02
   9  27   0   -1.10    2.94
   0   9  29    0.06    3.70
   0  -9  29   -0.73    5.94
 -29   0  -9    3.86    4.51
  29   0   9   -0.35    2.14
  29   0  -9    0.36    1.97
 -29   0   9   -0.31    4.47
  -9  29   0    2.13    3.38
   9  29   0    1.72    3.13
   0   9  31    1.26    4.13
   0  -9  31    2.00    6.64
 -31   0  -9    2.25    4.66
  31   0   9   -0.44    1.97
  31   0  -9    0.44    2.24
 -31   0   9    2.86    4.87
  -9  31   0   -1.37    3.47
   0   9  33   -1.69    4.20
   0  -9  33   -0.68    6.18
 -33   0  -9    1.59    4.97
  33   0  -9    1.72    2.35
 -33   0   9   -1.83    4.83
  -9  33   0   -1.02    3.14
   9  33   0   -0.42    3.02
   0   9  35   -2.48    4.31
   0  -9  35   -5.10    6.17
 -35   0  -9    3.86    5.37
  35   0   9   -0.24    1.95
  35   0  -9    0.63    2.17
 -35   0   9    5.03    5.23
   9  35   0   -1.36    3.37
   0  10   0  116.99    7.78
   0  10   0  122.03    8.25
   0  10   0  111.46    7.77
   0 -10   0  114.08    7.78
   0 -10   0  122.69    7.73
   0   0 -10  130.19    8.04
   0   0 -10  132.08    7.88
   0   0  10  113.27    7.79
   0   0  10  117.40    8.88
  10   0   0  123.33    8.09
 -10   0   0  122.51    8.06
 -10   0   0  118.82    8.55
   0  10   2  284.13   17.58
   0  10   2  284.96   17.38
   0 -10  -2  288.73   17.58
   0  10  -2  248.31   17.80
   0 -10   2  266.23   17.40
  -2   0 -10  263.69   17.44
   2   0  10  267.85   18.05
   2   0  10  276.48   17.43
   2   0  10  288.46   18.57
   2   0 -10  251.04   17.62
  -2   0  10  279.98   17.68
  -2   0  10  264.18   17.62
  -2   0  10  308.08   19.17
  10  -2   0  290.67   17.74
  10  -2   0  271.80   17.72
 -10   2   0  268.39   18.20
 -10  -2   0  293.80   17.73
 -10  -2   0  277.45   18.28
  10   2   0  259.27   17.63
  10   2   0  259.47   17.75
   0  10   4  236.69   15.15
   0  10   4  245.81   15.55
   0  10   4  218.75   14.82
   0 -10  -4  231.63   15.13
   0 -10   4  250.34   14.85
  -4   0 -10  228.96   15.37
  -4   0 -10  219.87   14.92
   4   0  10  208.83   15.32
   4   0  10  248.33   16.02
   4   0 -10  233.74   15.15
  -4   0  10  252.86   15.21
  -4   0  10  242.03   15.30
  10  -4   0  227.03   15.22
 -10   4   0  225.89   15.22
 -10   4   0  242.73   15.78
 -10  -4   0  229.82   15.14
  10   4   0  252.82   15.16
   0  10   6  784.09   52.56
   0  10   6  886.60   53.00
   0  10   6  776.61   52.27
   0 -10  -6  779.58   52.54
   0 -10  -6  827.80   52.60
   0  10  -6  847.12   52.47
   0  10  -6  880.81   52.71
   0 -10   6  888.48   52.20
  -6   0 -10  816.93   53.78
  -6   0 -10  857.59   52.73
   6   0  10  791.25   52.73
   6   0  10  842.19   53.30
   6   0 -10  771.88   52.47
   6   0 -10  812.69   52.88
  -6   0  10  838.30   52.55
  10  -6   0  798.45   52.57
 -10   6   0  775.59   52.60
 -10   6   0  839.69   53.13
 -10  -6   0  850.42   52.51
 -10  -6   0  799.15   53.59
  10   6   0  828.90   52.44
  10   6   0  856.60   52.71
   0  10   8    2.56    1.19
   0  10   8    3.23    1.59
   0  10   8    2.02    1.01
   0 -10  -8    1.84    1.20
   0  10  -8    2.19    1.10
   0 -10   8    3.01    0.64
   0 -10   8    2.07    0.57
  -8   0 -10    2.41    1.59
  -8   0 -10    1.23    1.35
   8   0  10    2.95    1.31
   8   0 -10    2.03    1.02
   8   0 -10    2.22    1.10
  -8   0  10    3.35    0.99
  -8   0  10    2.26    1.88
  10  -8   0    1.93    1.15
  10  -8   0    1.49    1.04
 -10   8   0    2.86    1.10
 -10   8   0    2.07    1.76
  10   8   0    2.44    0.92
  10   8   0    4.00    1.08
   0  10  10   37.95    3.46
   0  10  10   39.48    3.42
   0 -10 -10   47.57    3.56
   0  10 -10   37.90    3.20
   0 -10  10   41.22    2.99
   0 -10  10   46.31    2.97
   0 -10  10   41.66    4.71
 -10   0 -10   49.22    3.79
  10   0  10   36.05    3.53
  10   0 -10   45.03    3.35
 -10   0  10   44.32    3.27
 -10   0  10   41.38    4.02
  10 -10   0   42.32    3.42
  10 -10   0   36.86    3.17
 -10  10   0   38.63    3.38
 -10  10   0   39.42    3.95
 -10 -10   0   42.91    3.20
  10  10   0   41.49    3.33
   0  10  12   28.75    2.88
   0 -10 -12   25.22    2.56
   0 -10  12   25.29    2.14
   0 -10  12   24.02    1.98
   0 -10  12   23.90    4.07
 -12   0 -10   29.45    2.93
 -12   0 -10   27.81    3.14
  12   0  10   24.25    2.68
  12   0  10   26.65    3.09
  12   0 -10   27.91    2.40
 -12   0  10   24.54    2.30
 -12   0  10   26.68    3.40
  10 -12   0   25.13    2.53
  10 -12   0   22.78    2.15
 -10  12   0   23.93    2.47
 -10  12   0   21.11    3.02
  10  12   0   24.52    2.08
   0  10  14  176.17   12.12
   0  10  14  175.30   12.17
   0 -10 -14  172.34   12.09
   0 -10  14  179.13   11.70
   0 -10  14  182.92   11.51
   0 -10  14  162.91   11.67
   0 -10  14  180.52   13.80
 -14   0 -10  188.68   12.60
  14   0  10  209.95   12.30
  14   0  10  169.54   12.36
  14   0 -10  187.65   11.88
  14   0 -10  189.35   11.95
 -14   0  10  173.05   12.87
  10 -14   0  157.99   11.90
  10 -14   0  163.15   11.51
 -10  14   0  160.45   11.91
 -10  14   0  187.96   12.65
  10  14   0  184.01   11.48
  10  14   0  160.22   11.46
  10  14   0  200.36   13.20
  10  14   0  167.91   11.79
   0  10  16   39.08    3.71
   0  10  16   40.66    3.77
   0 -10 -16   38.43    3.75
   0 -10  16   45.83    3.42
   0 -10  16   39.59    2.99
   0 -10  16   34.93    3.21
   0 -10  16   27.12    2.67
   0 -10  16   41.37    6.15
 -16   0 -10   47.28    4.05
 -16   0 -10   40.88    4.50
  16   0  10   38.83    3.77
  16   0  10   43.10    4.06
  16   0 -10   43.10    3.41
  16   0 -10   37.00    3.38
 -16   0  10   41.35    3.34
 -10  16   0   30.14    3.46
 -10  16   0   39.04    4.13
  10  16   0   38.95    2.82
  10  16   0   35.70    2.85
  10  16   0   39.92    4.13
  10  16   0   45.66    3.46
   0  10  18   30.98    3.47
   0  10  18   25.80    3.32
   0  10  18   26.43    4.08
   0 -10 -18   23.72    3.30
   0 -10  18   29.97    3.03
   0 -10  18   28.35    2.50
   0 -10  18   29.28    5.69
 -18   0 -10   28.22    3.57
 -18   0 -10   28.36    4.25
  18   0  10   34.65    3.31
  18   0  10   28.33    3.58
  18   0 -10   32.12    2.94
  18   0 -10   25.34    3.01
 -18   0  10   31.81    2.93
  10 -18   0   28.42    3.21
  10 -18   0   22.07    2.20
 -10  18   0   26.06    3.08
 -10  18   0   32.36    4.10
  10  18   0   26.11    2.20
  10  18   0   28.70    2.31
  10  18   0   34.13    3.80
  10  18   0   35.15    3.00
   0  10  20   -0.60    2.00
   0  10  20   -0.75    3.22
   0 -10 -20   -0.23    1.67
   0 -10  20   -0.68    1.78
   0 -10  20    0.62    4.39
 -20   0 -10   -0.08    2.00
 -20   0 -10   -2.55    3.43
  20   0  10    0.00    2.01
  20   0 -10    0.05    1.46
  20   0 -10   -0.58    1.78
 -20   0  10   -0.88    1.51
 -20   0  10    0.24    3.39
  10 -20   0    0.59    1.76
 -10  20   0   -0.61    1.56
 -10  20   0    2.71    2.61
  10  20   0   -0.48    0.85
  10  20   0   -1.05    2.50
  10  20   0    0.11    1.55
   0  10  22   -0.30    1.97
   0  10  22    0.79    3.24
   0 -10 -22    0.90    1.87
   0 -10  22   -0.04    4.67
 -22   0 -10    1.73    3.40
  22   0  10    0.72    1.98
  22   0  10    0.98    2.01
  22   0 -10    0.16    1.79
 -22   0  10    0.16    3.24
  10  22   0   -0.26    2.16
  10  22   0   -0.24    1.41
   0  10  24    4.11    2.36
   0  10  24    0.81    2.23
   0  10  24    1.36    3.57
   0 -10 -24    3.71    1.88
   0 -10  24    0.13    5.31
 -24   0 -10    1.64    2.65
  24   0  10    1.12    2.16
  24   0  10    1.26    2.00
 -24   0  10    4.16    4.12
 -10  24   0    6.16    3.08
  10  24   0    0.56    2.56
  10  24   0    2.86    1.79
   0  10  26    2.67    4.00
   0 -10  26   -3.77    5.62
 -26   0 -10   -0.73    3.91
  26   0  10    0.84    2.25
  26   0 -10    0.46    2.02
 -26   0  10   -2.22    4.01
 -10  26   0    0.57    3.08
  10  26   0    1.05    2.58
  10  26   0    0.98    1.64
   0 -10  28    2.27    5.86
 -28   0 -10   -2.31    4.14
  28   0  10   -0.71    1.97
  28   0 -10    1.72    2.14
 -28   0  10    0.77    4.61
 -10  28   0    2.62    3.27
  10  28   0   -1.08    2.79
   0  10  30   -1.41    3.81
 -30   0 -10   -0.65    4.55
  30   0  10    0.48    2.06
  30   0 -10    0.57    2.26
 -30   0  10    1.35    4.15
 -10  30   0   -0.11    3.25
  10  30   0    1.12    3.38
   0  10  32    3.14    3.83
   0 -10  32   -1.40    5.82
 -32   0 -10   -1.06    4.78
  32   0  10    1.10    1.99
  32   0 -10   -0.58    2.06
 -32   0  10   -1.23    4.69
 -10  32   0    0.43    3.55
  10  32   0   -0.30    3.41
   0  10  34   -0.96    4.31
   0 -10  34    3.65    6.94
 -34   0 -10    1.74    5.21
  34   0  10   -0.28    2.30
  34   0 -10    0.28    2.30
 -34   0  10   -4.51    4.98
 -10  34   0    0.26    3.20
  10  34   0    1.43    3.30
   0  11   1   26.87    2.14
   0  11   1   30.40    2.78
   0  11   1   25.56    1.98
   0 -11  -1   30.39    2.19
   0  11  -1   27.94    2.04
   0  11  -1   25.10    2.67
   0 -11   1   27.26    2.05
  -1   0 -11   30.02    2.13
   1   0  11   29.59    2.41
   1   0  11   25.37    2.00
   1   0  11   29.73    3.67
   1   0 -11   30.31    2.34
   1   0 -11   29.10    2.32
  -1   0  11   27.23    2.38
  -1   0  11   29.66    2.23
  -1   0  11   31.69    3.69
  11  -1   0   26.45    2.42
 -11   1   0   27.51    2.49
 -11   1   0   29.08    3.17
 -11  -1   0   28.27    2.46
 -11  -1   0   32.06    3.25
  11   1   0   26.06    2.43
   0  11   3   54.71    3.86
   0  11   3   59.89    4.40
   0  11   3   55.99    3.55
   0 -11  -3   55.45    3.90
   0  11  -3   49.26    3.58
   0  11  -3   51.09    4.15
   0 -11   3   56.23    3.60
   3   0  11   50.82    4.26
   3   0  11   55.79    4.02
   3   0  11   62.33    5.09
   3   0 -11   53.70    3.93
  -3   0  11   56.57    3.97
  -3   0  11   54.58    4.02
  11  -3   0   48.78    3.96
  11  -3   0   51.85    4.01
 -11   3   0   53.10    4.03
 -11   3   0   53.51    4.65
 -11  -3   0   56.19    4.00
  11   3   0   53.68    3.92
  11   3   0   51.90    4.03
   0  11   5    2.86    1.12
   0  11   5    3.74    1.58
   0  11   5    2.08    0.48
   0 -11  -5    1.88    1.09
   0 -11  -5    3.24    1.01
  -5   0 -11    6.49    0.98
  -5   0 -11    1.96    0.78
   5   0  11    1.80    1.31
   5   0  11    2.34    2.36
   5   0 -11    2.27    1.05
  -5   0  11    2.74    1.12
  -5   0  11    1.66    1.44
  11  -5   0    1.11    1.05
  11  -5   0    2.23    1.11
 -11   5   0    1.38    1.23
 -11   5   0    1.12    2.10
 -11  -5   0    2.09    1.02
  11   5   0    2.60    1.00
  11   5   0    1.73    1.12
   0  11   7    2.01    1.19
   0  11   7   -0.07    1.45
   0  11   7    2.28    0.63
   0 -11  -7    1.40    1.23
   0  11  -7    2.32    1.26
   0 -11   7    1.83    0.51
   0 -11   7    2.15    0.49
   0 -11   7    1.56    2.26
  -7   0 -11    2.31    1.56
  -7   0 -11    2.63    1.25
   7   0  11    1.62    1.28
   7   0  11    1.71    2.00
   7   0 -11    1.47    1.05
   7   0 -11    0.75    1.09
  -7   0  11    1.43    0.96
  -7   0  11    2.42    1.73
  11  -7   0    2.14    1.21
  11  -7   0    1.96    1.05
 -11   7   0    2.45    1.25
 -11   7   0    1.58    1.94
 -11  -7   0    2.53    1.03
 -11  -7   0    1.29    1.95
  11   7   0    1.88    0.89
  11   7   0    2.25    1.08
   0  11   9   37.37    3.38
   0  11   9   43.95    3.80
   0  11   9   41.16    3.13
   0 -11  -9   45.36    3.48
   0  11  -9   45.00    3.30
   0 -11   9   43.06    2.87
   0 -11   9   39.26    2.83
   0 -11   9   44.89    4.88
  -9   0 -11   45.19    3.75
  -9   0 -11   40.01    3.51
  -9   0  11   38.32    3.19
  -9   0  11   47.31    4.10
  11  -9   0   39.23    3.39
  11  -9   0   40.69    3.23
 -11   9   0   44.57    3.46
 -11   9   0   37.22    3.89
 -11  -9   0   42.84    4.36
  11   9   0   37.91    3.05
  11   9   0   40.62    3.33
   0  11  11    6.12    1.45
   0  11  11    8.50    2.01
   0 -11 -11    7.00    1.64
   0 -11  11    4.77    0.83
 -11   0 -11    6.15    1.92
  11   0 -11    5.88    1.29
 -11   0  11    4.26    1.20
 -11   0  11    3.76    2.28
  11 -11   0    2.85    1.39
  11 -11   0    5.72    1.28
 -11  11   0    5.12    1.41
 -11  11   0    5.47    2.10
 -11 -11   0    4.60    1.19
  11  11   0    7.57    1.40
   0  11  13   61.84    5.08
   0  11  13   63.31    5.24
   0  11  13   62.95    5.14
   0 -11 -13   63.95    5.06
   0 -11  13   66.78    4.55
   0 -11  13   63.64    4.41
   0 -11  13   54.71    6.48
 -13   0 -11   62.99    5.40
  13   0  11   72.93    5.22
  13   0  11   61.64    5.45
  13   0 -11   64.63    4.78
  13   0 -11   57.50    4.78
 -13   0  11   62.25    5.80
  11 -13   0   60.54    4.98
 -11  13   0   65.17    5.03
 -11  13   0   62.53    5.65
  11  13   0   62.06    4.45
  11  13   0   67.83    4.86
   0  11  15    1.11    1.86
   0  11  15    1.81    2.11
   0 -11  15    1.69    1.19
   0 -11  15    2.54    0.99
   0 -11  15    1.90    3.61
 -15   0 -11    4.08    1.89
 -15   0 -11    3.78    2.48
  15   0  11    2.21    1.77
  15   0  11    3.00    2.09
  15   0 -11    2.81    1.35
  15   0 -11    3.12    1.43
 -15   0  11    1.33    1.29
 -15   0  11    3.07    2.89
  11 -15   0    1.19    0.99
 -11  15   0    2.05    1.45
 -11  15   0   -0.28    2.50
  11  15   0    2.05    0.89
  11  15   0    1.11    0.93
  11  15   0    1.99    1.38
   0  11  17    3.81    1.89
   0  11  17    2.62    2.66
   0 -11  17    4.14    1.57
   0 -11  17    4.39    1.13
   0 -11  17    2.79    1.02
   0 -11  17    2.72    4.05
 -17   0 -11    3.70    2.31
 -17   0 -11    2.21    2.86
  17   0  11    8.93    2.08
  17   0  11    4.77    2.14
  17   0 -11    5.24    1.74
  17   0 -11    4.04    1.63
 -17   0  11    5.09    1.51
 -17   0  11    0.07    3.20
  11 -17   0    5.17    1.80
  11 -17   0    2.44    1.05
 -11  17   0    4.40    1.90
 -11  17   0    6.54    2.49
  11  17   0    4.54    0.97
  11  17   0    5.49    1.08
  11  17   0    4.64    2.28
  11  17   0    4.82    1.60
   0  11  19   -0.59    2.06
   0  11  19   -0.17    2.61
   0 -11 -19   -0.67    1.84
   0 -11  19    0.13    1.66
   0 -11  19   -1.96    4.32
 -19   0 -11   -0.29    2.04
  19   0  11    0.77    2.04
  19   0 -11   -0.93    1.49
  19   0 -11    1.20    1.49
 -19   0  11    0.70    1.44
 -19   0  11    0.75    3.03
  11 -19   0   -0.01    1.61
  11 -19   0   -0.27    0.82
 -11  19   0   -1.82    1.74
 -11  19   0   -1.28    2.79
  11  19   0    0.19    0.88
  11  19   0   -1.44    2.22
   0  11  21   -0.47    1.83
   0  11  21   -0.74    2.12
   0  11  21   -1.14    2.90
   0 -11 -21    0.08    1.71
   0 -11  21   -4.79    4.69
  21   0  11    0.37    1.75
  21   0  11   -0.47    2.20
  21   0 -11    0.02    1.80
 -11  21   0   -0.20    1.71
  11  21   0   -0.21    2.23
  11  21   0   -0.97    1.58
   0  11  23    0.46    2.24
   0  11  23    0.22    2.04
   0  11  23   -0.14    3.30
   0 -11 -23    2.19    1.87
   0 -11  23    2.29    4.86
 -23   0 -11   -0.53    2.49
 -23   0 -11   -0.50    3.23
  23   0  11    0.45    2.07
  23   0  11    2.69    2.11
  23   0 -11    0.91    1.90
 -11  23   0    0.46    2.96
  11  23   0    0.14    0.73
  11  23   0    0.00    2.52
  11  23   0    0.00    1.43
   0  11  25   -1.19    2.31
   0  11  25   -0.99    3.43
   0 -11  25    1.49    5.45
 -25   0 -11    1.43    4.09
  25   0  11   -0.69    1.98
  25   0 -11    0.41    1.76
 -25   0  11   -1.86    4.32
 -11  25   0   -0.30    3.06
  11  25   0   -0.59    2.49
  11  25   0    0.70    1.55
   0  11  27   -1.51    3.58
   0 -11  27    1.50    5.87
 -27   0 -11   -3.40    4.14
  27   0  11    0.87    2.25
  27   0 -11    0.44    2.02
 -27   0  11    1.42    4.55
 -11  27   0    1.80    3.17
  11  27   0    0.04    2.71
  11  27   0   -1.17    1.66
   0  11  29   -4.38    3.83
   0 -11  29   -0.01    6.01
 -29   0 -11    5.49    4.65
  29   0  11    0.41    2.15
  29   0 -11   -0.76    2.00
 -29   0  11    1.81    4.49
 -11  29   0    3.72    3.10
  11  29   0    1.52    2.86
   0  11  31   -3.13    3.73
   0 -11  31   -4.32    6.37
 -31   0 -11    0.00    4.64
  31   0  11    0.00    2.09
 -31   0  11    5.56    4.85
 -11  31   0    2.24    3.55
 -33   0 -11   -0.28    5.02
  33   0 -11   -0.32    2.08
 -33   0  11   -0.03    4.67
 -11  33   0    0.41    3.21
 -35   0 -11    0.80    5.69
  35   0 -11   -0.94    2.31
 -11  35   0    0.76    3.19
   0  12   0  427.20   26.26
   0  12   0  404.69   26.78
   0  12   0  391.66   26.78
   0 -12   0  404.97   26.26
   0   0 -12  453.20   26.43
   0   0  12  352.50   26.40
   0   0  12  418.58   26.33
   0   0  12  425.05   27.63
  12   0   0  415.40   26.51
  12   0   0  412.11   26.61
 -12   0   0  446.00   26.63
 -12   0   0  379.77   27.06
   0  12   2  721.87   45.98
   0  12   2  729.39   46.49
   0  12   2  704.43   45.94
   0 -12  -2  686.66   45.92
   0 -12  -2  725.94   45.79
   0  12  -2  719.56   45.76
   0  12  -2  731.65   46.40
   0 -12   2  725.10   45.78
  -2   0 -12  741.25   45.92
   2   0  12  742.52   46.97
   2   0  12  734.70   46.13
   2   0  12  759.40   47.19
   2   0 -12  725.00   46.09
  -2   0  12  774.62   46.13
  -2   0  12  706.18   46.03
  -2   0  12  739.33   47.71
  12  -2   0  716.03   46.12
  12  -2   0  722.75   46.22
 -12   2   0  699.81   46.75
 -12  -2   0  727.49   46.14
 -12  -2   0  708.82   46.80
  12   2   0  709.11   46.24
   0  12   4  678.47   45.12
   0  12   4  688.08   45.59
   0  12   4  693.53   44.82
   0 -12  -4  717.70   45.16
   0 -12  -4  698.06   45.02
   0  12  -4  748.44   45.50
  -4   0 -12  628.55   45.94
   4   0  12  694.77   45.56
   4   0  12  740.85   46.23
   4   0 -12  740.72   45.22
  -4   0  12  725.88   45.23
  -4   0  12  703.01   45.32
  12  -4   0  702.76   45.27
  12  -4   0  757.80   45.36
 -12   4   0  704.53   45.30
 -12   4   0  718.29   45.99
 -12  -4   0  721.52   45.21
  12   4   0  713.91   45.18
  12   4   0  713.48   45.39
   0  12   6  308.67   19.75
   0  12   6  335.98   20.22
   0 -12  -6  286.43   19.53
   0  12  -6  294.67   19.33
   0  12  -6  317.54   19.88
   0 -12   6  318.54   19.26
   0 -12   6  317.41   21.52
  -6   0 -12  272.51   19.59
   6   0  12  312.25   20.03
   6   0  12  310.80   19.87
   6   0  12  317.46   20.63
   6   0 -12  278.37   19.62
   6   0 -12  322.72   20.44
  -6   0  12  297.57   19.65
  -6   0  12  297.34   19.93
  12  -6   0  286.63   19.77
  12  -6   0  300.86   19.71
 -12   6   0  296.48   19.81
 -12   6   0  322.99   20.42
 -12  -6   0  298.34   19.65
  12   6   0  312.11   19.61
  12   6   0  318.88   19.84
   0  12   8  104.46    7.30
   0 -12  -8   95.59    6.94
   0 -12  -8   83.71    6.81
   0  12  -8   99.76    6.89
   0 -12   8   98.42    6.37
   0 -12   8   99.57    6.39
   0 -12   8   98.77    8.13
  -8   0 -12  107.14    7.45
  -8   0 -12   95.52    6.91
   8   0  12  101.71    7.71
  -8   0  12   88.26    6.74
  -8   0  12  103.02    7.30
  12  -8   0  101.44    6.99
  12  -8   0   99.65    6.82
 -12   8   0  106.34    7.07
 -12   8   0  107.63    7.65
 -12  -8   0   96.62    6.79
 -12  -8   0  109.68    7.87
  12   8   0   94.31    6.65
  12   8   0   99.26    6.91
   0  12  10   32.53    2.90
   0  12  10   29.36    3.10
   0  12  10   26.88    2.39
   0 -12 -10   32.87    2.81
   0  12 -10   28.02    2.61
   0 -12  10   28.39    2.10
   0 -12  10   23.16    4.18
 -10   0 -12   24.99    2.98
  10   0  12   33.68    3.00
  10   0 -12   27.57    2.58
 -10   0  12   30.69    2.59
 -10   0  12   31.95    3.45
  12 -10   0   27.42    2.78
 -12  10   0   33.31    2.89
 -12  10   0   27.63    3.51
 -12 -10   0   29.31    3.78
  12  10   0   30.15    2.40
  12  10   0   27.41    2.67
   0  12  12   14.01    2.02
   0  12  12   12.37    2.29
   0  12  12   10.61    1.80
   0 -12 -12   10.90    2.00
   0  12 -12    9.71    1.57
   0 -12  12   12.52    1.30
   0 -12  12   12.06    1.18
   0 -12  12    9.27    3.48
 -12   0 -12   11.32    2.23
 -12   0 -12    8.33    2.26
  12   0  12   13.24    2.30
  12   0 -12   11.56    1.70
  12   0 -12   13.48    1.78
 -12   0  12   11.55    1.64
 -12   0  12    9.47    2.77
  12 -12   0   12.81    1.92
  12 -12   0   12.29    1.56
 -12  12   0   15.81    2.05
 -12  12   0    6.58    2.59
 -12 -12   0   12.35    1.56
   0  12  14   15.74    2.34
   0  12  14   21.02    2.75
   0  12  14   12.20    2.34
   0 -12 -14   16.11    2.47
   0 -12  14   16.29    1.73
   0 -12  14   15.39    1.55
 -14   0 -12   20.80    2.88
  14   0  12   14.89    2.30
  14   0  12   16.02    2.85
  14   0 -12   16.80    2.05
  14   0 -12   17.02    2.24
 -14   0  12   17.52    2.05
 -14   0  12   15.82    3.38
  12 -14   0   18.47    1.87
 -12  14   0   16.99    2.30
 -12  14   0   17.37    3.26
  12  14   0   18.81    1.70
  12  14   0   15.82    1.73
  12  14   0   15.68    2.11
   0  12  16   15.28    2.59
   0  12  16   18.82    2.93
   0  12  16   15.54    2.68
   0 -12  16   12.67    1.85
   0 -12  16   15.57    1.58
   0 -12  16   12.10    1.92
   0 -12  16   11.47    4.48
 -16   0 -12   19.49    3.10
  16   0  12   17.18    2.68
  16   0  12   18.76    2.88
  16   0 -12   13.24    2.04
  16   0 -12   16.48    2.25
 -16   0  12   15.96    2.06
 -16   0  12   16.45    3.68
  12 -16   0   11.33    2.45
 -12  16   0   12.17    2.87
  12  16   0   15.44    1.57
  12  16   0   15.48    1.66
  12  16   0   16.56    2.17
   0  12  18    7.11    2.24
   0  12  18    7.68    2.82
   0 -12 -18    8.03    2.28
   0 -12  18    6.42    1.75
   0 -12  18    3.05    4.47
 -18   0 -12    7.77    2.38
 -18   0 -12    6.35    3.26
  18   0  12    5.63    2.36
  18   0 -12    8.88    1.74
  18   0 -12    6.53    1.95
 -18   0  12    8.20    1.72
 -18   0  12    4.95    3.46
  12 -18   0    9.07    2.24
  12 -18   0    5.96    1.19
 -12  18   0    7.63    1.97
 -12  18   0    7.23    2.83
  12  18   0    9.49    1.29
  12  18   0    8.18    1.83
   0  12  20    3.96    2.27
   0  12  20    3.08    2.16
   0  12  20    0.37    2.61
   0 -12 -20    2.26    1.98
   0 -12  20    4.51    1.71
   0 -12  20    4.25    4.60
 -20   0 -12   -0.80    3.30
  20   0  12    3.49    2.19
  20   0  12    3.57    2.33
  20   0 -12    1.88    1.67
 -20   0  12    3.37    3.67
 -12  20   0    3.35    1.97
  12  20   0    2.85    1.61
   0  12  22   -0.40    1.94
   0  12  22    3.93    2.57
   0  12  22   -1.89    2.92
   0 -12 -22   -0.60    1.80
 -22   0 -12    0.97    2.48
 -22   0 -12   -1.69    3.65
  22   0  12   -0.22    1.83
  22   0  12   -0.86    2.34
  22   0 -12    0.43    1.61
 -22   0  12    2.60    3.53
 -12  22   0   -2.32    2.93
  12  22   0    0.39    0.84
  12  22   0   -0.29    1.68
   0  12  24    2.20    2.57
   0 -12  24    1.05    5.33
 -24   0 -12    6.00    2.61
 -24   0 -12   -0.90    3.59
  24   0  12    2.16    2.52
  24   0 -12    2.35    1.90
 -24   0  12    1.71    3.99
 -12  24   0    4.07    3.20
   0  12  26    0.40    2.54
   0  12  26   -1.46    3.42
   0 -12  26    2.15    5.81
 -26   0 -12   -1.13    4.40
  26   0  12   -0.07    2.13
  26   0 -12    0.68    1.85
 -26   0  12   -0.64    3.95
 -12  26   0    0.04    2.72
  12  26   0    0.76    1.78
   0 -12  28   -3.19    5.98
 -28   0 -12    3.80    4.04
  28   0  12   -0.33    1.97
  28   0 -12   -0.88    2.00
 -12  28   0    1.03    2.97
   0  12  30   -0.37    3.38
   0 -12  30    1.03    6.09
 -30   0 -12    0.05    4.90
  30   0  12    0.37    1.92
 -12  30   0    1.80    3.47
   0 -12  32   -0.97    6.32
  32   0  12    0.01    2.03
  32   0 -12    1.62    2.35
 -12  32   0   -3.38    3.88
   0 -12  34    1.70    6.71
 -34   0 -12   -1.19    5.31
  34   0 -12   -0.16    2.01
 -36   0 -12   -1.91    5.16
   0  13   1   59.30    3.93
   0  13   1   53.07    4.52
   0  13   1   54.21    3.81
   0 -13  -1   58.28    3.94
   0 -13  -1   54.30    3.73
   0  13  -1   53.74    3.80
   0  13  -1   46.93    4.35
   0 -13   1   59.26    3.84
  -1   0 -13   52.60    4.12
  -1   0 -13   49.44    3.84
   1   0  13   63.08    4.22
   1   0  13   53.37    3.75
   1   0  13   63.52    5.54
  -1   0  13   60.97    4.20
  -1   0  13   64.51    5.73
  13  -1   0   55.59    4.16
  13  -1   0   57.44    4.28
 -13   1   0   57.23    4.27
 -13   1   0   56.11    4.91
 -13  -1   0   55.83    4.22
 -13  -1   0   55.53    4.97
  13   1   0   55.31    4.11
  13   1   0   57.53    4.24
   0  13   3   20.55    1.91
   0 -13  -3   17.51    1.53
   0  13  -3   20.94    2.24
  -3   0 -13   23.31    1.69
   3   0  13   19.67    3.20
  -3   0  13   22.78    2.04
  -3   0  13   21.62    2.06
  -3   0  13   20.35    3.47
  13  -3   0   21.06    2.07
 -13   3   0   21.74    2.21
 -13   3   0   20.36    3.05
 -13  -3   0   18.52    2.03
 -13  -3   0   19.70    2.91
  13   3   0   18.00    2.14
   0  13   5   89.15    6.65
   0  13   5   99.26    7.15
   0 -13  -5   85.81    6.65
   0 -13  -5   91.49    6.41
   0  13  -5   96.43    6.27
   0  13  -5   92.82    6.88
   0 -13   5   99.40    6.25
  -5   0 -13   97.71    6.39
   5   0  13  111.90    6.85
   5   0  13   97.34    7.80
  -5   0  13  100.47    6.71
  -5   0  13   98.66    6.91
  13  -5   0   93.84    6.80
  13  -5   0   92.76    6.73
 -13   5   0   95.46    6.88
 -13   5   0   99.06    7.57
 -13  -5   0   98.49    6.71
  13   5   0   97.08    6.63
   0  13   7  170.45   12.02
   0  13   7  165.45   11.12
   0 -13  -7  170.40   11.66
   0 -13  -7  153.84   11.45
   0  13  -7  165.32   11.71
   0 -13   7  175.88   11.09
   0 -13   7  177.77   13.01
   7   0  13  181.62   12.00
   7   0  13  175.53   11.74
   7   0  13  176.69   12.51
  -7   0  13  180.05   11.58
  -7   0  13  166.98   11.89
  13  -7   0  182.74   11.80
  13  -7   0  168.10   11.60
 -13   7   0  182.85   11.79
 -13   7   0  175.54   12.31
 -13  -7   0  183.20   11.60
 -13  -7   0  177.88   12.59
  13   7   0  196.88   11.55
  13   7   0  174.88   11.73
   0  13   9    2.74    1.33
   0  13   9    5.70    1.78
   0  13   9    2.30    0.74
   0 -13  -9    4.34    1.46
   0  13  -9    5.28    1.47
   0 -13   9    4.88    0.62
   0 -13   9    3.06    2.90
   9   0  13    3.97    1.68
   9   0  13    2.65    2.50
   9   0 -13    4.69    1.23
  -9   0  13    4.43    1.18
  -9   0  13    3.37    2.11
  13  -9   0    3.84    1.37
  13  -9   0    3.19    1.24
 -13   9   0    3.08    1.34
 -13   9   0    3.97    2.36
 -13  -9   0    2.29    1.13
 -13  -9   0    3.44    2.42
  13   9   0    4.89    1.12
  13   9   0    3.74    1.38
   0  13  11    5.91    1.59
   0  13  11    5.68    1.18
   0 -13 -11    5.48    1.64
   0 -13  11    6.45    0.85
   0 -13  11    6.22    3.21
 -11   0 -13    5.15    2.05
  11   0  13    7.59    1.86
  11   0  13    5.04    2.32
  11   0 -13    5.94    1.43
  11   0 -13    5.89    1.42
 -11   0  13    5.76    1.43
 -11   0  13    6.36    2.44
  13 -11   0    5.56    1.66
  13 -11   0    4.31    1.25
 -13  11   0    3.85    1.60
 -13  11   0    2.64    2.50
 -13 -11   0    5.14    1.27
 -13 -11   0    3.36    2.38
  13  11   0    5.51    1.14
  13  11   0    5.33    1.54
   0  13  13   -0.22    1.53
   0  13  13    0.48    1.89
   0 -13 -13    0.42    1.67
   0 -13  13    0.36    0.83
   0 -13  13    0.73    0.72
   0 -13  13    2.86    3.85
 -13   0 -13    2.93    2.09
 -13   0 -13    0.72    2.13
  13   0  13    1.34    1.63
  13   0 -13   -0.84    1.28
  13   0 -13    2.14    1.44
 -13   0  13    2.53    2.50
  13 -13   0   -0.24    1.54
  13 -13   0    0.08    1.16
 -13  13   0    1.21    1.45
 -13  13   0    0.17    2.57
 -13 -13   0    0.20    1.09
   0  13  15    1.10    1.84
   0  13  15    1.31    2.03
   0  13  15    2.32    1.93
   0 -13 -15    3.26    2.05
   0 -13  15    2.85    1.11
   0 -13  15    2.28    0.88
   0 -13  15    0.75    1.62
   0 -13  15   -1.07    4.24
 -15   0 -13    3.62    2.34
 -15   0 -13    2.88    2.57
  15   0  13    1.43    1.77
  15   0  13   -0.50    2.32
  15   0 -13    2.18    1.61
  15   0 -13    0.98    1.37
 -15   0  13    2.65    1.35
 -15   0  13    4.33    2.96
  13 -15   0    0.58    1.65
  13 -15   0    2.01    1.12
 -13  15   0   -0.12    2.59
  13  15   0    2.28    0.96
  13  15   0    2.51    1.10
  13  15   0    1.68    1.54
   0  13  17    7.24    2.26
   0  13  17    5.56    2.37
   0  13  17    5.30    2.46
   0 -13 -17    3.45    1.97
   0 -13  17    5.18    1.44
   0 -13  17    5.86    1.14
   0 -13  17    4.42    1.12
 -17   0 -13    9.27    2.48
 -17   0 -13    7.24    3.17
  17   0  13    5.83    2.47
  17   0 -13    7.04    1.82
  17   0 -13    8.40    1.94
 -17   0  13    7.14    1.64
 -17   0  13    5.73    3.37
  13 -17   0    6.19    2.00
  13 -17   0    5.21    1.26
 -13  17   0    7.75    2.00
 -13  17   0    3.85    2.54
  13  17   0    5.62    1.08
  13  17   0    4.95    1.27
  13  17   0    4.72    1.74
   0  13  19   25.41    3.27
   0  13  19   19.07    3.29
   0  13  19   20.17    3.22
   0 -13 -19   19.53    3.04
   0 -13  19   24.69    2.43
   0 -13  19   18.63    5.50
 -19   0 -13   17.29    3.84
  19   0  13   19.64    2.96
  19   0  13   19.92    3.14
  19   0 -13   18.59    2.73
 -19   0  13   13.00    4.08
  13 -19   0   14.69    1.81
 -13  19   0   17.61    2.77
  13  19   0   18.08    1.88
   0  13  21    0.42    2.01
   0  13  21   -0.86    2.36
   0 -13  21    3.04    5.29
 -21   0 -13   -0.84    2.27
 -21   0 -13    2.48    3.28
  21   0  13    1.38    2.16
  21   0 -13    1.17    1.84
 -21   0  13    1.12    3.68
 -13  21   0   -0.18    2.86
  13  21   0   -0.43    0.95
  13  21   0   -0.36    1.58
   0  13  23   -1.48    2.70
   0 -13  23    0.89    4.95
 -23   0 -13   -1.69    2.68
 -23   0 -13   -2.64    3.49
  23   0  13    0.02    2.12
  23   0 -13    1.28    1.65
 -23   0  13    3.73    3.70
 -13  23   0   -0.99    2.95
  13  23   0    0.13    0.80
  13  23   0    0.53    1.76
   0  13  25    0.54    2.67
   0  13  25   -1.58    3.15
   0 -13  25   -1.31    5.69
 -25   0 -13   -0.58    4.10
  25   0  13    0.75    2.13
  25   0 -13   -0.46    2.02
 -25   0  13   -1.44    4.16
 -13  25   0    0.13    3.15
  13  25   0    1.72    1.78
   0  13  27   -0.15    3.37
   0 -13  27   -0.07    6.52
 -27   0 -13   -0.55    3.79
  27   0  13   -0.24    2.13
  27   0 -13    0.15    2.02
 -27   0  13    0.17    4.39
 -13  27   0    1.56    3.15
  13  27   0   -0.65    1.71
   0  13  29   -1.23    3.45
   0 -13  29    0.00    6.72
 -29   0 -13    0.74    4.70
  29   0  13   -0.17    2.26
 -29   0  13    1.85    4.29
 -13  29   0   -0.36    3.42
   0 -13  31   -1.61    6.96
 -31   0 -13   -1.57    4.63
  31   0  13    1.11    2.33
  31   0 -13   -1.53    2.24
 -31   0  13    0.92    5.18
 -13  31   0    1.56    3.57
   0 -13  33   -1.81    7.39
 -33   0 -13   -5.74    5.43
  33   0  13    0.09    1.91
  33   0 -13    0.78    2.03
 -33   0  13    0.02    5.24
 -35   0 -13    0.60    5.21
   0  14   0   72.72    4.94
   0  14   0   68.31    5.58
   0 -14   0   75.27    4.98
   0   0 -14   73.61    5.24
   0   0 -14   64.15    4.95
   0   0  14   77.30    5.28
   0   0  14   74.19    4.92
   0   0  14   83.13    6.69
  14   0   0   74.32    5.25
  14   0   0   70.69    5.34
 -14   0   0   73.68    5.35
 -14   0   0   71.07    6.02
   0  14   2   48.37    4.00
   0  14   2   53.28    4.61
   0 -14  -2   53.45    3.80
   0  14  -2   52.92    4.56
  -2   0 -14   60.45    3.92
   2   0  14   59.25    4.71
   2   0  14   55.83    5.66
   2   0 -14   63.49    4.30
  -2   0  14   56.47    4.24
  -2   0  14   58.45    4.14
  -2   0  14   62.24    5.70
  14  -2   0   55.28    4.35
  14  -2   0   60.51    4.39
 -14   2   0   52.99    4.36
 -14   2   0   56.23    5.07
 -14  -2   0   60.91    4.37
 -14  -2   0   59.25    5.16
  14   2   0   59.25    4.27
  14   2   0   60.27    4.44
   0  14   4   58.13    4.66
   0  14   4   52.34    3.63
   0 -14  -4   52.94    4.08
   0 -14  -4   48.99    3.74
   0  14  -4   55.40    3.70
   0 -14   4   59.33    3.70
  -4   0 -14   47.48    3.84
  -4   0 -14   57.15    3.79
   4   0  14   55.80    4.62
   4   0  14   54.93    4.19
   4   0  14   69.62    5.75
  -4   0  14   58.43    4.21
  -4   0  14   59.28    5.96
  14  -4   0   57.03    4.33
  14  -4   0   54.99    4.21
 -14   4   0   59.30    4.41
 -14   4   0   61.70    5.13
 -14  -4   0   58.17    4.23
 -14  -4   0   60.87    5.22
  14   4   0   60.85    4.35
   0  14   6  155.75   11.58
   0  14   6  174.91   12.15
   0  14   6  172.74   11.09
   0 -14  -6  164.86   11.64
   0  14  -6  166.63   11.15
   0  14  -6  171.72   11.86
   0 -14   6  180.64   11.11
   0 -14   6  187.51   13.14
   6   0  14  186.04   12.07
   6   0  14  166.63   11.69
   6   0  14  196.14   12.92
   6   0 -14  181.75   11.66
  -6   0  14  179.12   11.62
  -6   0  14  175.49   11.87
  14  -6   0  173.44   11.68
 -14   6   0  178.75   11.83
 -14   6   0  177.11   12.47
 -14  -6   0  166.73   11.60
  14   6   0  176.20   11.55
  14   6   0  176.28   11.77
   0  14   8   32.69    2.78
   0  14   8   29.76    3.34
   0  14   8   30.09    2.11
   0 -14  -8   31.46    2.87
   0  14  -8   34.18    2.96
   0 -14   8   30.74    2.07
   0 -14   8   27.62    2.06
   0 -14   8   31.10    4.07
  -8   0 -14   25.53    2.68
   8   0  14   33.44    3.28
   8   0  14   34.14    2.89
   8   0  14   36.97    4.13
   8   0 -14   28.03    2.65
  -8   0  14   27.85    2.63
  -8   0  14   31.13    3.25
  14  -8   0   33.46    3.01
  14  -8   0   28.44    2.70
 -14   8   0   29.03    2.99
 -14   8   0   24.07    3.47
 -14  -8   0   33.67    2.76
 -14  -8   0   24.79    3.69
  14   8   0   32.31    2.59
  14   8   0   33.34    2.90
   0  14  10   59.48    4.75
   0  14  10   60.81    5.07
   0  14  10   58.02    4.05
   0 -14 -10   59.39    4.79
   0  14 -10   54.52    4.59
   0 -14  10   59.16    3.90
   0 -14  10   66.92    6.47
 -10   0 -14   48.54    4.60
  10   0  14   61.12    5.03
  10   0  14   67.15    4.75
  10   0  14   61.01    5.53
  10   0 -14   52.93    4.41
  10   0 -14   62.34    4.67
 -10   0  14   59.38    4.48
 -10   0  14   57.41    5.17
  14 -10   0   54.12    4.71
 -14  10   0   51.03    4.64
 -14  10   0   56.43    5.50
 -14 -10   0   60.05    4.45
 -14 -10   0   68.85    5.98
  14  10   0   61.99    4.31
  14  10   0   59.71    4.59
   0  14  12    2.49    1.64
   0  14  12    2.51    2.03
   0  14  12    1.81    1.12
   0 -14 -12    2.23    1.57
   0  14 -12    1.75    1.41
   0 -14  12    1.70    0.69
   0 -14  12    1.61    0.68
   0 -14  12    2.34    3.44
 -12   0 -14    1.07    2.07
 -12   0 -14    3.14    2.04
  12   0  14    2.23    1.71
  12   0  14    2.90    2.38
  12   0 -14    4.06    1.38
  12   0 -14    2.83    1.35
 -12   0  14    2.47    2.68
  14 -12   0    1.55    1.61
  14 -12   0    2.37    1.29
 -14  12   0    0.96    1.49
 -14  12   0    2.28    2.66
 -14 -12   0    1.56    1.23
 -14 -12   0    2.66    2.81
  14  12   0    2.53    1.04
  14  12   0    1.15    1.41
   0  14  14   91.17    7.65
   0  14  14   92.51    7.75
   0  14  14   96.53    7.21
   0 -14 -14   96.38    7.73
   0 -14  14  107.99    6.83
   0 -14  14   93.91    9.56
 -14   0 -14  112.86    8.19
 -14   0 -14   96.28    7.90
  14   0  14  106.43    7.88
  14   0 -14  101.18    7.30
  14   0 -14  107.63    7.48
 -14   0  14  105.79    7.25
 -14   0  14   99.27    8.40
  14 -14   0   89.57    7.58
  14 -14   0   92.93    7.08
 -14  14   0   97.73    8.34
 -14 -14   0  104.89    9.14
  14  14   0  102.92    6.95
  14  14   0  111.10    7.52
   0  14  16   19.99    3.04
   0  14  16   23.65    3.26
   0  14  16   21.08    2.75
   0 -14  16   23.79    1.94
   0 -14  16   19.82    2.68
   0 -14  16   19.70    4.92
 -16   0 -14   31.06    3.50
 -16   0 -14   22.33    3.54
  16   0  14   21.72    3.42
  16   0 -14   23.26    2.57
  16   0 -14   22.00    2.61
 -16   0  14   18.71    2.41
 -16   0  14   18.38    3.80
  14 -16   0   22.61    3.08
  14 -16   0   18.71    2.18
 -14  16   0   22.05    2.98
 -14  16   0   18.57    3.54
  14  16   0   25.52    2.06
  14  16   0   21.17    2.25
  14  16   0   23.49    2.73
   0  14  18   16.37    2.81
   0 -14 -18   18.99    3.11
   0 -14  18   19.23    2.10
   0 -14  18   16.58    6.15
 -18   0 -14   12.88    3.79
  18   0  14   18.87    2.90
  18   0  14   22.15    3.60
  18   0 -14   21.63    2.69
 -18   0  14   15.45    3.88
  14 -18   0   13.97    1.85
 -14  18   0   12.77    2.95
  14  18   0   18.03    1.93
  14  18   0   19.12    2.53
   0  14  20    0.64    2.16
   0  14  20   -0.30    2.15
   0  14  20   -2.02    2.43
   0 -14  20    1.47    1.40
 -20   0 -14   -0.92    2.33
 -20   0 -14   -2.80    3.30
  20   0  14   -1.04    1.99
  20   0  14    0.47    2.13
  20   0 -14   -0.05    1.65
 -20   0  14   -0.25    3.29
 -14  20   0    0.24    2.61
  14  20   0    0.31    1.01
  14  20   0    0.14    1.63
   0  14  22   -0.45    2.46
   0  14  22    0.70    2.64
   0 -14  22    2.43    5.40
 -22   0 -14   -0.80    2.38
 -22   0 -14   -1.60    3.52
  22   0  14    0.76    2.38
 -14  22   0   -2.43    2.79
  14  22   0   -0.16    0.94
  14  22   0   -0.13    1.69
   0  14  24    0.95    2.56
   0  14  24   -0.66    2.96
   0 -14  24   -0.22    5.42
 -24   0 -14   -0.23    3.44
  24   0  14    0.00    2.11
  24   0 -14    0.00    1.89
 -24   0  14   -1.40    4.21
 -14  24   0   -1.45    3.32
  14  24   0   -0.28    1.79
   0  14  26    0.71    2.75
   0  14  26    1.12    3.24
   0 -14  26    0.00    5.43
  26   0  14    0.41    2.14
  26   0 -14   -0.48    2.01
 -26   0  14    0.26    3.79
 -14  26   0   -0.62    3.39
  14  26   0    0.79    1.83
   0 -14  28    8.26    6.69
  28   0  14    1.82    2.44
 -28   0  14   -0.13    4.46
 -14  28   0    0.74    3.02
   0 -14  30    3.73    6.36
 -30   0 -14   -3.92    5.10
  30   0  14   -0.56    2.04
  30   0 -14   -1.93    2.06
 -30   0  14    6.39    5.13
 -14  30   0    1.49    3.20
   0 -14  32    0.08    6.03
 -32   0 -14    0.92    4.99
  32   0  14   -0.27    2.09
  32   0 -14   -1.68    2.04
 -32   0  14   -0.19    4.67
 -14  32   0   -0.85    3.71
 -34   0 -14   -0.21    4.97
  34   0 -14    0.94    2.23
 -14  34   0   -0.75    3.74
   0  15   1   34.69    2.53
   0  15   1   31.99    3.27
   0 -15  -1   29.69    2.50
   0  15  -1   36.51    3.25
  -1   0 -15   31.31    2.78
  -1   0 -15   33.77    2.43
   1   0  15   27.19    2.27
   1   0  15   30.64    4.35
   1   0 -15   34.35    2.78
  -1   0  15   29.34    2.76
  -1   0  15   32.64    6.25
  -1   0  15   35.53    4.45
  15  -1   0   31.03    2.77
  15  -1   0   32.09    2.85
 -15   1   0   30.26    2.84
 -15   1   0   32.31    3.97
 -15  -1   0   30.26    2.87
 -15  -1   0   28.13    3.69
  15   1   0   34.73    2.83
  15   1   0   28.10    2.82
   0  15   3    2.70    1.74
   0 -15  -3    2.87    1.06
   0 -15  -3    3.47    0.69
   0  15  -3    2.90    0.70
   0  15  -3    2.81    1.62
   0 -15   3    4.52    0.75
  -3   0 -15    3.08    0.80
   3   0  15    4.34    1.75
   3   0  15    3.16    1.14
   3   0  15    3.42    2.82
   3   0 -15    4.24    1.22
  -3   0  15    3.81    1.30
  -3   0  15    4.77    1.38
  -3   0  15    2.43    3.37
  15  -3   0    4.37    1.41
 -15   3   0    1.49    1.29
 -15   3   0    5.31    2.30
 -15  -3   0    3.32    1.33
 -15  -3   0    3.30    2.33
  15   3   0    3.88    1.25
  15   3   0    4.08    1.45
   0  15   5   10.67    1.52
   0  15   5   13.68    2.23
   0  15   5    8.96    0.80
   0 -15  -5   10.65    1.58
   0 -15  -5    8.63    1.21
   0  15  -5    8.13    0.95
   0  15  -5   11.56    2.12
   0 -15   5    9.21    0.90
   0 -15   5   13.51    2.85
  -5   0 -15    8.25    1.23
  -5   0 -15   10.17    1.14
   5   0  15    8.53    2.12
   5   0  15   13.62    1.79
   5   0  15   10.31    2.99
   5   0 -15   11.39    1.58
  -5   0  15   13.23    1.63
  -5   0  15   13.57    1.94
  -5   0  15   12.65    3.32
  15  -5   0   13.25    1.78
 -15   5   0   15.45    2.05
 -15   5   0   12.34    2.74
 -15  -5   0   13.23    1.75
 -15  -5   0   14.13    2.85
  15   5   0   12.21    1.55
   0  15   7    0.50    1.26
   0  15   7    1.00    1.76
   0  15   7    0.93    0.41
   0 -15  -7    0.06    1.41
   0 -15  -7    0.11    1.07
   0  15  -7    0.24    1.46
   0 -15   7    2.46    2.78
  -7   0 -15    0.74    1.16
   7   0  15    1.83    1.81
   7   0  15    3.38    1.48
   7   0  15    3.28    2.51
   7   0 -15    0.79    1.15
  -7   0  15    1.15    1.17
  15  -7   0    1.97    1.60
  15  -7   0    2.89    1.44
 -15   7   0    0.60    2.58
 -15  -7   0    1.76    1.33
  15   7   0    1.56    1.05
  15   7   0    1.04    1.43
   0  15   9    0.60    1.36
   0  15   9   -0.43    1.80
   0  15   9    0.25    0.50
   0 -15  -9    0.75    1.44
   0  15  -9    0.77    1.61
   0 -15   9   -0.22    0.42
   0 -15   9    3.25    2.83
  -9   0 -15   -0.70    1.45
   9   0  15    0.36    1.58
   9   0  15   -0.14    1.40
   9   0  15   -0.75    2.56
   9   0 -15    0.32    1.33
   9   0 -15   -0.52    1.35
  15  -9   0   -0.34    1.51
  15  -9   0    0.00    1.27
 -15   9   0    0.33    1.61
 -15   9   0    0.19    2.32
 -15  -9   0    0.50    1.26
 -15  -9   0    1.12    2.66
  15   9   0   -0.64    1.05
  15   9   0   -0.49    1.42
   0  15  11    1.92    1.55
   0  15  11    1.10    0.78
   0  15 -11    0.78    1.50
   0 -15  11    1.06    0.55
   0 -15  11    1.50    0.57
   0 -15  11    0.03    3.57
 -11   0 -15    0.48    1.83
  11   0  15    1.04    1.79
  11   0  15    1.30    1.35
  11   0  15    0.27    2.45
  11   0 -15    2.36    1.30
  11   0 -15    0.92    1.34
 -11   0  15    2.62    2.36
  15 -11   0    0.92    1.67
  15 -11   0    1.63    1.38
 -15  11   0    0.95    1.69
 -15  11   0    1.23    2.43
 -15 -11   0    1.52    1.27
 -15 -11   0   -0.62    2.87
  15  11   0    0.93    1.13
  15  11   0    0.40    1.44
   0  15  13   35.28    3.85
   0  15  13   32.45    2.73
   0 -15 -13   32.83    3.49
   0  15 -13   29.94    3.12
   0 -15  13   31.00    2.36
   0 -15  13   29.29    2.33
   0 -15  13   29.80    5.48
 -13   0 -15   34.54    4.00
 -13   0 -15   33.52    3.69
  13   0  15   40.56    3.72
  13   0  15   35.46    4.14
  13   0 -15   33.46    3.07
  13   0 -15   35.53    3.28
 -13   0  15   35.22    3.06
 -13   0  15   34.66    4.24
  15 -13   0   35.15    3.54
  15 -13   0   29.81    2.93
 -15  13   0   28.45    3.38
 -15  13   0   28.16    4.09
 -15 -13   0   32.15    2.92
 -15 -13   0   30.13    4.60
  15  13   0   35.20    2.77
   0  15  15    1.97    1.91
   0  15  15    1.06    2.26
   0 -15 -15    2.80    2.10
   0 -15  15    2.11    0.91
   0 -15  15    2.86    0.83
   0 -15  15    0.00    4.42
 -15   0 -15    1.04    2.37
 -15   0 -15    2.88    2.43
  15   0  15    0.17    1.87
  15   0 -15    2.36    1.65
  15   0 -15    2.92    1.53
 -15   0  15    1.90    1.37
 -15   0  15    3.07    2.96
  15 -15   0    3.40    2.00
 -15  15   0    3.60    1.95
 -15  15   0    0.52    2.95
 -15 -15   0    0.60    2.77
  15  15   0    1.54    1.02
  15  15   0    4.05    1.57
   0  15  17    3.46    2.06
   0  15  17    1.92    2.41
   0  15  17    0.08    1.78
   0 -15 -17    0.99    1.85
   0 -15  17    0.86    1.10
   0 -15  17    0.65    4.07
 -17   0 -15   -0.17    2.46
 -17   0 -15    0.13    2.76
  17   0  15   -0.25    1.90
  17   0  15    1.50    2.40
  17   0 -15    1.35    1.69
 -17   0  15   -0.14    3.10
  15 -17   0    0.80    1.96
  15 -17   0    0.29    1.15
 -15  17   0   -1.50    1.96
  15  17   0    0.07    1.19
  15  17   0    1.78    1.65
   0  15  19    0.91    2.15
   0  15  19    1.93    2.53
   0  15  19    0.10    2.13
   0 -15  19   -0.02    1.20
   0 -15  19   -0.83    4.90
 -19   0 -15    1.16    2.28
 -19   0 -15    1.31    3.01
  19   0  15    1.34    1.98
  19   0  15    0.72    2.49
  19   0 -15    2.23    1.86
 -19   0  15   -0.99    3.66
  15  19   0    0.05    1.11
  15  19   0   -0.37    1.74
   0  15  21    1.20    2.49
   0  15  21    1.37    2.44
   0 -15  21   -1.61    5.58
 -21   0 -15    1.12    2.39
 -21   0 -15   -0.18    3.62
  21   0  15   -1.03    2.33
  21   0 -15    0.41    1.84
 -21   0  15    1.24    3.67
  15  21   0    0.18    1.04
  15  21   0    0.31    1.70
   0  15  23    1.25    2.47
   0  15  23   -0.06    2.47
 -23   0 -15   -0.38    3.81
  23   0  15   -1.21    2.20
  23   0 -15    0.00    1.66
 -23   0  15    2.05    3.57
 -15  23   0   -0.32    3.13
  15  23   0   -1.94    1.90
   0  15  25   -0.74    2.74
   0  15  25   -1.12    2.86
   0 -15  25   -1.98    5.78
  25   0  15    0.24    2.55
  25   0 -15   -0.01    1.72
 -25   0  15    0.09    4.23
 -15  25   0    1.43    3.02
   0 -15  27    5.20    6.20
 -27   0 -15    0.00    3.81
  27   0  15    0.95    2.29
 -27   0  15    2.63    4.17
 -15  27   0    0.52    3.37
   0 -15  29    3.31    7.08
 -29   0 -15   -2.27    5.03
  29   0  15    0.01    2.09
  29   0 -15   -0.15    2.13
 -29   0  15    2.09    4.92
 -15  29   0    0.62    3.43
   0 -15  31    0.83    6.43
 -31   0 -15    2.47    4.91
  31   0  15    0.57    2.17
  31   0 -15    0.51    2.20
 -31   0  15   -2.17    5.22
 -15  31   0    1.75    3.71
   0 -15  33   -4.70    6.81
  33   0  15   -0.92    2.05
  33   0 -15   -0.23    1.98
 -33   0  15   -4.81    5.07
 -15  33   0   -0.88    3.44
   0  16   0  210.90   13.80
   0 -16   0  209.18   13.02
   0   0 -16  206.85   13.45
   0   0 -16  180.45   12.98
   0   0  16  215.98   13.37
   0   0  16  194.72   14.73
  16   0   0  192.53   13.32
  16   0   0  186.19   13.36
 -16   0   0  205.79   13.43
 -16   0   0  203.32   14.30
   0  16   2    8.27    1.27
   0  16   2    6.72    2.01
   0 -16  -2    7.85    1.34
   0  16  -2    7.45    0.99
   0  16  -2    6.24    2.00
   0 -16   2    7.86    1.02
  -2   0 -16    7.81    1.05
   2   0  16    8.87    2.13
   2   0  16   10.31    1.62
   2   0  16    7.04    0.91
   2   0  16    7.16    3.23
   2   0 -16   11.15    1.58
  -2   0  16    7.28    1.38
  -2   0  16    6.56    3.62
  16  -2   0    9.60    1.74
 -16   2   0    9.90    1.67
 -16   2   0    8.47    2.67
 -16  -2   0    6.62    1.50
 -16  -2   0    8.21    2.65
  16   2   0    7.24    1.54
  16   2   0    7.98    1.60
   0  16   4  134.38    9.40
   0 -16  -4  138.88    9.40
   0 -16  -4  124.44    9.01
   0  16  -4  138.57    8.99
   0 -16   4  137.74   10.68
  -4   0 -16  138.61    9.03
   4   0  16  158.28   10.16
   4   0  16  145.95    9.56
   4   0  16  167.19   11.15
   4   0 -16  147.36    9.51
  -4   0  16  145.07    9.55
  -4   0  16  160.70   11.59
  16  -4   0  139.28    9.58
 -16   4   0  143.83    9.77
 -16   4   0  130.63   10.46
 -16  -4   0  141.85    9.56
 -16  -4   0  132.12   10.44
  16   4   0  144.42    9.48
  16   4   0  125.26    9.56
   0  16   6   32.40    2.88
   0  16   6   35.13    3.52
   0 -16  -6   35.64    2.95
   0  16  -6   25.49    2.15
   0  16  -6   34.03    3.27
   0 -16   6   29.68    2.12
  -6   0 -16   29.86    2.47
   6   0  16   36.61    3.46
   6   0  16   38.24    3.07
   6   0  16   30.25    4.26
   6   0 -16   30.63    2.80
  -6   0  16   36.18    3.23
  16  -6   0   35.38    3.16
  16  -6   0   33.26    2.94
 -16   6   0   32.15    4.11
 -16  -6   0   37.86    2.93
  16   6   0   36.13    2.82
   0  16   8   85.19    5.48
   0  16   8   81.42    6.02
   0 -16  -8   68.82    5.38
   0  16  -8   89.06    5.72
   0 -16   8   56.49    4.44
   0 -16   8   66.13    5.18
   0 -16   8   73.13    6.74
  -8   0 -16   62.83    5.02
   8   0  16   82.26    6.00
   8   0  16   91.87    5.55
   8   0  16   91.87    6.83
   8   0 -16   83.23    5.27
  -8   0  16   93.30    5.98
  16  -8   0   80.85    5.65
  16  -8   0   83.38    5.43
 -16   8   0   83.09    5.67
 -16   8   0   78.20    6.51
 -16  -8   0   78.19    5.29
  16   8   0   82.79    5.15
  16   8   0   81.81    5.55
   0  16  10   90.39    6.73
   0  16  10  104.05    7.28
   0 -16  10   71.11    5.62
   0 -16  10   98.41    8.44
 -10   0 -16   87.38    6.51
  10   0  16  113.53    6.81
  10   0  16   99.42    7.92
  10   0 -16  108.37    6.52
  10   0 -16   96.30    6.85
 -10   0  16  104.76    7.32
  16 -10   0  100.45    6.90
  16 -10   0   97.95    6.51
 -16  10   0   99.13    6.93
 -16  10   0   91.65    7.52
 -16 -10   0  111.65    6.52
 -16 -10   0   95.71    7.78
  16  10   0   99.07    6.28
  16  10   0  102.28    6.70
   0  16  12   32.10    2.54
   0 -16 -12   36.69    3.61
   0  16 -12   32.28    3.30
   0 -16  12   29.99    2.30
   0 -16  12   28.81    2.32
   0 -16  12   39.53    5.50
 -12   0 -16   35.19    3.58
  12   0  16   42.38    3.43
  12   0  16   47.74    5.03
  12   0 -16   44.18    3.25
  12   0 -16   36.53    3.38
 -12   0  16   39.31    3.14
  16 -12   0   34.16    3.72
  16 -12   0   40.01    3.18
 -16  12   0   34.83    3.57
 -16  12   0   27.46    4.45
 -16 -12   0   32.28    4.54
  16  12   0   38.88    2.88
  16  12   0   37.39    3.29
   0  16  14    1.51    1.91
   0  16  14    3.94    2.41
   0  16  14    1.33    1.12
   0 -16 -14    3.64    2.07
   0  16 -14    2.51    1.58
   0 -16  14    3.47    0.73
   0 -16  14    2.34    0.71
   0 -16  14    3.40    3.68
 -14   0 -16    1.11    2.16
 -14   0 -16    2.98    2.34
  14   0  16    5.28    2.14
  14   0  16    1.21    2.49
  14   0 -16    3.33    1.46
  14   0 -16    3.26    1.72
 -14   0  16    2.73    1.34
 -14   0  16    1.53    2.86
  16 -14   0    3.60    1.87
  16 -14   0    5.01    1.44
 -16  14   0    1.40    1.90
 -16  14   0    4.87    3.09
 -16 -14   0    1.04    2.70
  16  14   0    3.12    1.76
   0  16  16    4.98    2.20
   0  16  16    2.97    2.47
   0  16  16    3.54    1.45
   0 -16 -16    2.78    2.14
   0 -16  16    4.96    0.99
   0 -16  16    3.13    4.18
 -16   0 -16    3.31    2.31
 -16   0 -16    6.05    2.85
  16   0  16    3.41    2.28
  16   0 -16    2.70    1.82
 -16   0  16    3.28    3.16
  16 -16   0   -0.12    2.07
  16 -16   0    4.28    1.43
 -16  16   0    0.95    2.06
 -16  16   0    1.80    3.00
 -16 -16   0    1.57    3.38
  16  16   0    3.85    1.28
  16  16   0    2.74    1.74
   0  16  18   12.81    2.71
   0  16  18   10.47    2.95
   0  16  18    5.13    1.95
   0 -16  18   10.68    1.40
   0 -16  18    8.57    4.94
 -18   0 -16    8.55    2.86
 -18   0 -16    5.61    3.19
  18   0  16    8.91    2.43
  18   0 -16    6.93    2.07
 -18   0  16    6.76    3.71
  16 -18   0    8.41    1.58
 -16 -18   0   15.38    4.06
  16  18   0    7.05    1.60
  16  18   0    7.43    2.09
   0  16  20    2.19    2.85
   0  16  20    2.66    1.97
 -20   0 -16    3.31    2.89
  20   0  16    2.14    2.50
  20   0 -16    2.75    1.72
 -20   0  16    2.94    3.84
  16  20   0    1.32    1.19
   0  16  22   -0.67    2.54
   0  16  22    0.66    2.32
   0 -16  22    2.23    5.20
 -22   0 -16    1.06    3.44
  22   0  16    2.95    2.36
  22   0 -16    0.72    1.91
 -22   0  16    0.92    4.00
 -16  22   0    0.32    2.80
  16  22   0    1.19    2.04
   0  16  24   -0.47    2.91
   0 -16  24    3.68    5.67
 -24   0 -16    1.69    3.75
  24   0  16   -0.41    2.55
  24   0 -16    0.92    1.98
 -24   0  16   -0.07    4.06
 -16  24   0   -0.60    2.93
  16  24   0    0.12    1.82
   0  16  26    1.36    2.81
  26   0  16   -0.45    2.26
 -26   0  16   -0.96    4.40
 -16  26   0    1.57    3.16
  16  26   0   -0.70    1.88
 -28   0 -16    6.76    4.85
  28   0  16    1.07    2.60
  28   0 -16   -0.15    2.04
 -28   0  16   -1.19    4.25
 -16  28   0   -0.13    3.43
  16  28   0    0.27    1.92
   0 -16  30    6.09    6.74
 -30   0 -16    3.32    5.21
  30   0  16    0.17    2.14
  30   0 -16   -1.00    2.25
 -30   0  16   -2.57    5.18
 -16  30   0   -0.59    3.23
   0 -16  32   -2.09    7.23
  32   0  16   -0.32    2.08
  32   0 -16    1.62    2.24
 -32   0  16    0.35    5.15
   0  17   1   33.77    2.85
   0  17   1   34.96    3.71
   0 -17  -1   33.73    2.87
   0  17  -1   38.43    2.75
   0  17  -1   39.52    3.71
   0 -17   1   38.11    2.77
   0 -17   1   38.31    3.90
   1   0  17   37.16    3.80
   1   0  17   39.77    3.26
   1   0  17   31.41    2.60
   1   0  17   45.54    5.21
   1   0 -17   37.58    3.18
  -1   0  17   42.49    3.29
  -1   0  17   36.52    2.84
  -1   0  17   43.91    5.20
  17  -1   0   41.15    3.36
  17  -1   0   34.25    3.24
 -17   1   0   32.97    3.35
 -17   1   0   37.64    4.54
 -17  -1   0   36.59    3.34
 -17  -1   0   32.21    4.29
  17   1   0   34.55    3.20
  17   1   0   40.39    3.47
   0  17   3   26.00    2.30
   0  17   3   24.68    3.10
   0 -17  -3   21.75    2.25
   0 -17  -3   20.00    1.85
   0  17  -3   19.39    1.84
   0 -17   3   26.60    1.91
   0 -17   3   31.45    3.66
   3   0  17   25.82    3.00
   3   0  17   23.72    2.50
   3   0  17   31.31    4.54
   3   0 -17   27.60    2.50
  -3   0  17   28.27    2.54
  -3   0  17   22.29    2.37
  -3   0  17   19.94    4.41
  17  -3   0   26.81    2.63
 -17   3   0   23.29    2.61
 -17   3   0   28.14    4.02
 -17  -3   0   25.22    2.61
 -17  -3   0   29.56    3.75
  17   3   0   25.55    2.49
  17   3   0   27.84    2.75
   0  17   5    0.63    1.13
   0  17   5    1.27    1.97
   0 -17  -5    0.37    1.24
   0  17  -5    0.83    0.61
   0  17  -5    0.27    1.72
   0 -17   5    2.34    2.67
  -5   0 -17    0.59    0.81
   5   0  17    1.17    1.74
   5   0  17    0.78    1.31
   5   0  17    0.76    3.28
   5   0 -17    0.89    1.28
  -5   0  17    0.38    1.59
  -5   0  17    2.42    3.33
  17  -5   0    1.53    1.43
  17  -5   0    0.53    1.40
 -17   5   0    0.39    2.86
 -17  -5   0    0.13    1.27
 -17  -5   0   -0.81    2.93
  17   5   0    0.63    1.14
  17   5   0    0.14    1.35
   0  17   7    1.37    1.43
   0  17   7    0.61    2.25
   0 -17  -7    0.48    1.47
   0  17  -7   -0.75    1.73
   0 -17   7    0.61    0.16
   0 -17   7    3.30    3.00
  -7   0 -17    0.53    1.08
  -7   0 -17    0.45    0.89
   7   0  17    0.45    1.93
   7   0  17    1.44    1.52
   7   0  17    0.78    2.87
   7   0 -17    0.53    1.29
  -7   0  17    2.29    1.92
  17  -7   0    0.95    1.64
  17  -7   0    0.70    1.38
 -17   7   0    1.79    1.64
 -17   7   0    1.29    2.84
 -17  -7   0   -0.10    1.29
  17   7   0    0.81    1.26
  17   7   0    0.58    1.34
   0  17   9    2.79    1.60
   0  17   9    3.33    2.40
   0 -17  -9    4.68    1.65
   0  17  -9    3.34    1.88
   0 -17   9    4.53    3.50
  -9   0 -17    1.41    1.44
   9   0  17    3.28    2.16
   9   0  17    3.66    1.51
   9   0  17    3.25    3.17
   9   0 -17    4.43    1.42
  -9   0  17    4.28    1.43
  -9   0  17    3.71    2.47
  17  -9   0    4.16    1.85
 -17   9   0    4.74    2.00
 -17   9   0    0.78    2.62
 -17  -9   0    5.34    1.54
  17   9   0    6.01    1.34
  17   9   0    3.98    1.75
   0  17  11    2.27    1.61
   0  17  11    1.42    2.04
   0  17  11    1.37    0.42
   0  17  11    1.32    0.53
   0 -17 -11    3.01    1.66
   0  17 -11   -0.28    1.88
   0 -17  11    0.80    3.85
 -11   0 -17    3.04    1.79
  11   0  17    1.81    1.63
  11   0  17    2.82    2.69
  11   0 -17    2.16    1.38
  11   0 -17    0.52    1.39
 -11   0  17    2.07    1.32
 -11   0  17    2.42    2.39
  17 -11   0    1.66    1.44
 -17  11   0   -0.82    2.94
 -17 -11   0    3.00    1.34
 -17 -11   0    0.24    2.71
  17  11   0    2.96    1.24
  17  11   0    1.62    1.39
   0  17  13    1.98    1.77
   0  17  13    1.78    2.50
   0 -17 -13    2.67    1.94
   0  17 -13    4.19    1.93
   0 -17  13    0.90    0.49
   0 -17  13    4.76    4.16
  13   0  17    2.77    2.31
  13   0  17    5.05    1.62
  13   0  17    3.94    3.04
  13   0 -17    2.57    1.50
  13   0 -17    3.96    1.57
 -13   0  17    2.39    1.37
 -13   0  17    3.33    3.00
  17 -13   0    1.45    1.81
  17 -13   0    3.58    1.52
 -17  13   0    2.59    1.71
 -17  13   0    3.91    2.73
 -17 -13   0    3.33    2.84
  17  13   0    2.99    1.56
   0  17  15    3.58    2.14
   0  17  15    5.36    2.39
   0  17  15    5.42    1.20
   0 -17 -15    6.14    2.31
   0 -17  15    3.67    0.75
   0 -17  15    5.74    4.74
  15   0  17    4.79    2.37
  15   0  17    5.51    1.69
  15   0  17    6.69    3.07
  15   0 -17    4.83    1.91
 -15   0  17    3.40    3.41
  17 -15   0    6.28    2.34
  17 -15   0    6.10    1.52
 -17  15   0    5.09    2.26
 -17  15   0    2.92    3.13
 -17 -15   0    3.51    3.11
  17  15   0    6.68    1.98
   0  17  17    1.81    2.16
   0  17  17    0.37    2.51
   0  17  17    0.22    1.28
   0 -17  17    0.43    0.80
   0 -17  17    1.07    2.00
   0 -17  17    1.48    5.15
 -17   0 -17   -0.16    2.34
 -17   0 -17    3.43    2.88
  17   0  17   -1.13    2.36
  17   0 -17    1.10    1.54
  17 -17   0    0.98    1.26
 -17 -17   0    5.33    3.13
  17  17   0    0.10    1.23
  17  17   0   -0.28    1.65
   0  17  19    0.62    2.57
   0  17  19    1.21    1.66
   0 -17  19   -0.11    0.93
   0 -17  19   -1.05    4.67
 -19   0 -17    0.66    2.66
 -19   0 -17    0.53    2.93
  19   0 -17   -0.31    1.60
 -17  19   0    1.54    2.70
 -17 -19   0   -0.32    3.08
  17  19   0   -0.22    1.24
  17  19   0   -0.09    1.68
   0  17  21   -0.93    2.64
   0 -17  21   -1.40    5.02
 -21   0 -17   -1.21    3.47
  21   0  17    1.02    2.78
  21   0 -17   -0.91    1.82
 -21   0  17   -0.87    3.86
 -17  21   0    1.64    2.84
 -17 -21   0   -0.67    3.40
  17  21   0   -0.77    1.90
   0 -17  23    0.67    5.56
 -23   0 -17    0.86    3.90
  23   0  17    2.30    2.76
  23   0 -17    0.49    1.73
 -23   0  17   -0.46    4.03
 -17  23   0    2.16    3.13
 -17 -23   0    2.55    3.57
   0  17  25   -0.81    2.94
   0 -17  25    0.26    5.79
 -25   0 -17   -2.29    4.04
  25   0  17    0.34    2.23
 -25   0  17   -0.11    4.15
 -17  25   0   -0.34    3.35
 -17 -25   0   -0.79    3.65
   0  17  27    3.17    3.18
   0 -17  27   -3.34    6.70
 -27   0 -17    6.70    4.73
  27   0  17   -0.96    2.73
  27   0 -17   -0.26    1.98
 -27   0  17   -1.70    4.86
 -17  27   0   -0.66    3.66
 -17 -27   0    5.13    3.85
  17  27   0    1.70    2.20
   0 -17  29    0.60    6.98
  29   0  17    0.06    2.36
  29   0 -17    0.94    1.84
 -29   0  17    1.07    4.49
 -17  29   0    0.80    3.61
 -17 -29   0    0.41    4.00
  31   0  17   -1.16    2.25
  31   0 -17   -2.07    2.03
 -31   0  17   -0.54    5.05
 -17 -31   0   -0.43    4.60
  33   0 -17   -0.14    2.07
 -17  33   0   -2.01    3.85
   0  18   0   11.83    1.36
   0  18   0   14.99    2.64
   0 -18   0   10.57    1.39
   0 -18   0   11.30    2.37
   0   0 -18    8.77    1.69
   0   0 -18    8.90    1.39
   0   0  18   15.79    1.96
   0   0  18   16.81    4.52
  18   0   0   13.17    1.86
  18   0   0    9.17    1.98
 -18   0   0   11.20    2.06
 -18   0   0    9.73    3.09
   0  18   2   33.56    2.49
   0  18   2   26.88    3.41
   0 -18  -2   28.92    2.47
   0  18  -2   27.56    2.13
   0  18  -2   20.70    3.02
   0 -18   2   24.02    2.10
   0 -18   2   26.81    3.55
  -2   0 -18   20.60    2.00
   2   0  18   32.93    3.59
   2   0  18   33.33    2.84
   2   0  18   31.16    4.80
   2   0 -18   28.33    2.66
  -2   0  18   31.08    2.74
  -2   0  18   25.65    2.42
  -2   0  18   34.24    5.11
 -18   2   0   26.72    2.86
 -18   2   0   29.52    4.24
 -18  -2   0   30.29    2.90
 -18  -2   0   27.21    3.89
  18   2   0   31.03    2.76
  18   2   0   26.75    2.80
   0  18   4   36.45    3.17
   0  18   4   40.32    3.99
   0 -18  -4   33.43    3.09
   0  18  -4   38.31    3.82
   0 -18   4   30.19    2.52
   0 -18   4   46.96    4.58
   4   0  18   40.37    4.03
   4   0  18   33.74    3.20
   4   0  18   36.77    5.12
   4   0 -18   41.87    3.35
  -4   0  18   38.28    3.26
  -4   0  18   32.35    5.51
  18  -4   0   43.11    3.57
  18  -4   0   35.81    3.29
 -18   4   0   36.57    4.61
 -18  -4   0   38.48    3.38
 -18  -4   0   34.61    4.57
  18   4   0   40.15    3.27
  18   4   0   38.44    3.48
   0  18   6    0.67    1.28
   0  18   6   -0.24    2.31
   0  18  -6    0.43    0.51
   0  18  -6   -0.78    1.93
   0 -18   6    0.24    2.87
  -6   0 -18    0.22    0.75
  -6   0 -18    0.78    0.77
   6   0  18   -1.75    2.08
   6   0  18    0.96    1.50
   6   0  18   -0.67    3.15
   6   0 -18    0.08    1.39
  -6   0  18    1.06    1.30
  -6   0  18    0.26    1.75
  -6   0  18    1.39    4.02
  18  -6   0    0.95    1.68
  18  -6   0    0.34    1.41
 -18   6   0    0.14    1.77
 -18   6   0    2.21    2.59
 -18  -6   0   -0.06    1.35
 -18  -6   0    0.00    2.96
  18   6   0   -0.10    1.20
   0  18   8   21.43    3.23
   0 -18  -8   15.99    2.45
   0  18  -8   22.51    2.83
   0 -18   8   19.68    4.04
  -8   0 -18   13.93    1.70
   8   0  18   19.48    2.46
   8   0  18   23.60    3.95
   8   0 -18   19.95    2.25
  -8   0  18   18.67    2.21
  -8   0  18   19.83    2.97
  18  -8   0   22.72    2.64
  18  -8   0   18.69    2.41
 -18   8   0   24.02    2.81
 -18   8   0   15.01    3.43
 -18  -8   0   18.79    2.37
  18   8   0   16.68    2.04
  18   8   0   22.11    2.45
   0  18  10    6.79    1.78
   0  18  10   13.28    2.68
   0 -18 -10    9.74    2.17
   0  18 -10   11.50    2.30
 -10   0 -18   11.17    1.94
  10   0  18   17.01    2.90
  10   0  18   13.05    2.06
  10   0  18   12.64    3.37
  10   0 -18   13.85    1.96
 -10   0  18   14.33    1.96
 -10   0  18   12.60    2.84
  18 -10   0   11.36    2.38
  18 -10   0   14.23    2.09
 -18  10   0   11.76    2.53
 -18  10   0    8.63    3.12
 -18 -10   0   12.23    1.95
  18  10   0   11.03    1.68
  18  10   0   11.70    2.04
   0  18  12    3.94    1.90
   0  18  12    0.98    0.53
   0 -18 -12    2.35    2.01
   0  18 -12    4.68    1.98
   0 -18  12    2.00    3.98
 -12   0 -18    2.49    1.88
  12   0  18    2.77    2.27
  12   0  18    3.14    1.76
  12   0  18    2.40    2.79
  12   0 -18    2.04    1.46
 -12   0  18    3.18    1.48
 -12   0  18    2.02    2.87
  18 -12   0    1.52    1.79
  18 -12   0    1.74    1.61
 -18  12   0    2.64    2.09
 -18  12   0    4.03    3.15
 -18 -12   0    4.06    3.30
  18  12   0    3.95    1.78
   0  18  14   15.22    2.74
   0  18  14   13.94    3.15
   0  18  14   10.56    1.30
   0 -18 -14   12.25    2.70
   0  18 -14   13.81    2.45
   0 -18  14   20.33    5.29
 -14   0 -18   13.90    2.77
  14   0  18   14.18    2.88
  14   0  18   14.90    2.44
  14   0  18   17.56    3.47
  14   0 -18   17.78    2.29
 -14   0  18   13.82    3.61
  18 -14   0   16.52    2.85
  18 -14   0   14.38    2.04
 -18  14   0   10.96    2.56
 -18  14   0   11.19    3.56
 -18 -14   0   11.91    3.84
   0  18  16    4.85    2.87
   0 -18  16    3.27    4.77
 -16   0 -18    3.70    2.65
  16   0  18    4.99    2.34
  16   0  18    5.16    2.70
  16   0 -18    3.53    1.86
 -16   0  18    4.30    3.23
  18 -16   0    3.29    1.44
 -18 -16   0    2.65    3.10
  18  16   0    3.11    1.46
  18  16   0    4.44    1.91
   0  18  18    2.69    2.71
   0 -18  18    0.58    0.74
   0 -18  18   -0.72    4.70
 -18   0 -18    0.69    2.76
  18   0 -18    0.50    1.76
 -18   0  18    0.42    3.29
  18 -18   0    0.08    1.25
 -18  18   0   -0.29    2.81
 -18 -18   0    1.39    3.23
  18  18   0   -0.47    1.62
   0  18  20    2.25    2.69
   0 -18  20    4.98    5.66
 -20   0 -18    1.48    3.27
  20   0 -18    0.00    1.78
 -20   0  18   -0.71    3.68
 -18  20   0    3.59    3.47
 -18 -20   0   -0.75    3.62
  18  20   0   -1.06    1.95
   0  18  22   -0.46    2.67
   0 -18  22    7.39    5.76
 -22   0 -18   -0.89    3.60
  22   0  18    1.23    2.40
  22   0 -18    1.69    1.95
 -22   0  18    0.13    4.07
 -18  22   0   -1.54    3.15
 -18 -22   0    0.56    3.75
  18  22   0    0.24    1.84
   0 -18  24   -1.84    6.12
 -24   0 -18   -1.24    3.63
  24   0  18   -1.17    2.49
 -24   0  18   -5.30    4.01
 -18  24   0   -0.18    3.12
 -18 -24   0   -0.40    3.42
  18  24   0   -0.42    2.16
   0  18  26   -0.11    3.09
   0 -18  26    7.73    6.79
  26   0  18    0.04    2.38
  26   0 -18    1.60    2.13
 -18  26   0    0.75    3.56
 -18 -26   0   -0.32    3.48
  18  26   0    1.48    2.04
   0 -18  28    1.37    6.41
  28   0  18   -1.65    2.39
  28   0 -18   -0.54    2.16
 -18  28   0   -1.17    3.84
 -18 -28   0   -0.94    4.08
  18  28   0    0.34    2.15
   0 -18  30    0.15    7.27
  30   0  18    0.13    2.20
  30   0 -18    0.65    2.07
 -30   0  18    0.30    5.09
 -18  30   0   -0.58    3.73
  32   0 -18    0.98    2.05
 -32   0  18    5.42    5.64
 -18  32   0    4.31    4.01
   0  19   1   29.38    2.48
   0  19   1   32.78    3.58
   0 -19  -1   29.50    2.52
   0 -19  -1   25.19    3.17
   0  19  -1   27.21    2.31
   0  19  -1   34.51    3.53
   0 -19   1   26.25    2.29
   0 -19   1   27.04    3.64
   1   0  19   29.45    2.90
   1   0  19   34.33    5.28
   1   0 -19   32.47    2.89
  -1   0  19   28.42    2.84
  -1   0  19   25.08    2.35
  -1   0  19   25.90    5.34
  19  -1   0   29.77    3.14
 -19   1   0   24.81    3.07
 -19   1   0   26.94    4.21
 -19  -1   0   26.56    3.05
 -19  -1   0   27.58    4.25
  19   1   0   30.63    2.92
  19   1   0   37.36    3.21
   0  19   3   42.33    3.36
   0  19   3   44.76    4.46
   0 -19  -3   44.12    3.40
   0  19  -3   32.44    2.82
   0 -19   3   32.66    2.79
   0 -19   3   41.27    4.62
   3   0  19   55.00    3.79
   3   0  19   48.27    5.72
   3   0 -19   46.76    3.57
  -3   0  19   38.36    3.50
  -3   0  19   49.83    6.32
  19  -3   0   42.63    3.75
  19  -3   0   41.01    3.67
 -19   3   0   37.26    4.89
 -19  -3   0   46.65    3.73
 -19  -3   0   41.46    4.91
  19   3   0   40.15    3.51
  19   3   0   41.61    3.67
   0  19   5    3.27    1.49
   0 -19  -5    1.44    1.51
   0  19  -5    0.37    1.94
   0 -19   5    1.17    0.53
   0 -19   5    0.25    3.02
   5   0  19    2.55    2.26
   5   0  19    2.23    1.52
   5   0  19    0.50    3.15
   5   0 -19    1.20    1.43
  -5   0  19    1.85    1.42
  -5   0  19    0.46    1.58
  -5   0  19    2.24    3.89
  19  -5   0    0.79    1.70
  19  -5   0    1.51    1.54
 -19   5   0    1.79    1.83
 -19   5   0    2.12    2.80
 -19  -5   0    1.81    1.61
 -19  -5   0    0.86    2.83
  19   5   0    2.10    1.46
  19   5   0    0.54    1.41
   0  19   7    8.60    2.59
   0 -19  -7    6.81    1.86
   0  19  -7    7.13    2.23
   0 -19   7    9.38    3.35
  -7   0 -19    5.88    0.86
  -7   0 -19    8.72    2.66
   7   0  19   10.12    2.70
   7   0  19    9.87    1.99
   7   0  19   13.42    3.65
   7   0 -19   10.58    1.89
  -7   0  19    9.09    1.78
  -7   0  19   10.77    2.43
  19  -7   0   10.22    2.19
  19  -7   0   10.32    1.85
 -19   7   0    9.37    2.15
 -19   7   0    8.64    3.25
 -19  -7   0    9.60    1.95
 -19  -7   0    6.44    3.22
  19   7   0   10.99    1.67
  19   7   0    6.47    1.82
   0  19   9    0.16    1.42
   0  19   9   -0.52    2.41
   0 -19  -9    0.62    1.65
   0 -19   9   -2.16    3.47
  -9   0 -19    0.04    1.21
   9   0  19    2.95    3.09
   9   0 -19    0.04    1.33
  -9   0  19    0.49    1.25
  -9   0  19    0.86    2.28
  19  -9   0   -0.27    1.65
  19  -9   0    0.54    1.42
 -19   9   0    0.00    1.90
 -19   9   0    2.23    3.09
 -19  -9   0    0.41    1.44
  19   9   0   -0.55    1.22
  19   9   0   -0.63    1.52
   0  19  11   -0.48    1.28
   0  19  11    0.96    2.25
   0 -19 -11    0.66    1.89
   0  19 -11   -0.05    1.87
   0 -19  11    0.48    3.45
 -11   0 -19    0.85    1.56
  11   0  19    0.39    2.21
  11   0  19    3.20    1.73
  11   0  19    1.19    2.67
  11   0 -19    0.68    1.38
 -11   0  19    0.74    1.36
 -11   0  19    0.84    2.57
  19 -11   0   -0.17    1.84
  19 -11   0    1.13    1.52
 -19  11   0    1.31    2.74
 -19 -11   0   -0.77    2.97
  19  11   0    1.81    1.57
   0  19  13   -0.23    1.81
   0  19  13    1.22    2.33
   0  19 -13    0.05    1.82
 -13   0 -19   -1.19    1.91
  13   0  19   -1.05    2.12
  13   0  19    0.89    1.77
  13   0  19    1.61    2.90
 -13   0  19    0.76    2.87
  19 -13   0    0.21    2.02
  19 -13   0    0.28    1.37
 -19  13   0    0.19    1.87
 -19  13   0   -0.75    2.88
 -19 -13   0    0.57    3.06
  19  13   0   -0.40    1.58
   0  19  15    0.73    2.58
   0 -19  15   -0.35    4.72
 -15   0 -19    0.78    2.25
  15   0  19    0.55    2.44
  15   0  19   -0.39    1.70
  15   0  19    0.40    2.52
  15   0 -19   -0.37    1.59
 -15   0  19    0.53    3.13
  19 -15   0   -0.61    1.41
 -19 -15   0   -0.26    2.91
  19  15   0    0.28    1.70
   0  19  17    9.46    3.27
   0 -19  17   10.67    5.76
 -17   0 -19   11.76    3.24
  17   0  19    8.26    2.33
  17   0  19    8.63    2.99
  17   0 -19    8.04    2.33
 -17   0  19    9.62    3.72
  19 -17   0    6.68    1.80
 -19  17   0    7.99    3.58
 -19 -17   0   12.03    3.78
  19  17   0   10.68    2.41
   0 -19  19   -1.62    5.55
 -19   0 -19    0.05    3.14
  19   0  19    0.58    1.89
  19   0 -19   -0.16    1.70
 -19   0  19   -1.72    3.48
 -19  19   0   -0.35    2.91
 -19 -19   0   -0.79    3.78
   0  19  21    0.17    2.87
   0 -19  21    2.12    6.20
 -21   0 -19    0.09    3.17
  21   0 -19    1.43    1.75
 -21   0  19    3.31    4.09
 -19  21   0   -0.10    3.04
 -19 -21   0    0.19    3.45
  19  21   0    0.47    1.86
   0  19  23   -1.68    2.86
   0 -19  23   -3.90    5.87
  23   0  19   -0.41    2.80
 -23   0  19    2.42    4.22
 -19  23   0   -0.32    2.89
 -19 -23   0   -1.43    3.99
  19  23   0    0.50    1.95
   0  19  25    1.23    2.94
   0 -19  25    3.20    6.44
  25   0  19    0.04    2.40
  25   0 -19   -0.27    2.17
 -25   0  19    1.63    3.99
 -19  25   0    1.96    3.84
 -19 -25   0    2.15    3.70
  19  25   0    2.22    2.09
   0  19  27    2.24    3.01
   0 -19  27    2.48    6.63
  27   0  19    1.10    2.31
  27   0 -19   -0.13    2.03
 -27   0  19   -2.51    4.21
 -19  27   0    2.21    3.38
 -19 -27   0    0.02    3.60
  19  27   0   -0.21    1.98
   0 -19  29   -0.50    6.58
  29   0  19    3.16    2.43
  29   0 -19   -1.19    2.19
 -29   0  19    4.46    5.34
 -19  29   0    1.65    4.06
 -19 -29   0   -2.02    3.59
   0 -19  31   -5.23    7.58
  31   0  19   -1.58    2.28
  31   0 -19    2.42    2.20
 -31   0  19   -0.85    5.43
 -19  31   0    0.35    3.77
   0  20   0   11.10    1.37
   0  20   0   14.12    2.61
   0 -20   0   10.49    1.43
   0 -20   0   10.60    2.54
   0   0 -20    5.98    1.21
   0   0  20   11.62    2.75
   0   0  20   11.71    1.90
   0   0  20    6.96    0.94
   0   0  20   12.53    4.33
  20   0   0   11.04    1.97
 -20   0   0   12.75    2.04
 -20   0   0    3.30    3.52
   0  20   2   21.55    2.24
   0  20   2   26.33    3.64
   0 -20  -2   18.31    2.58
   0  20  -2   18.71    1.91
   0  20  -2   24.79    3.27
   0 -20   2   21.11    1.94
   2   0  20   27.89    3.51
   2   0  20   23.55    2.66
   2   0  20   22.83    5.38
   2   0 -20   23.34    2.51
  -2   0  20   28.12    2.75
  -2   0  20   24.63    2.26
  -2   0  20   24.16    5.39
  20  -2   0   22.82    2.80
  20  -2   0   26.49    2.79
 -20   2   0   19.22    4.40
 -20  -2   0   24.67    2.85
 -20  -2   0   22.83    4.10
  20   2   0   28.06    2.74
  20   2   0   26.16    2.89
   0  20   4   10.57    2.80
   0 -20  -4   11.27    1.90
   0  20  -4   10.42    1.19
   0  20  -4   15.43    2.82
   0 -20   4    9.39    1.10
   0 -20   4   19.00    3.65
   4   0  20   14.11    2.98
   4   0  20   17.88    2.12
   4   0  20   13.29    4.38
   4   0 -20   16.67    2.06
  -4   0  20    8.94    1.89
  -4   0  20   14.56    5.03
  20  -4   0   14.85    2.33
  20  -4   0   15.57    2.27
 -20   4   0   11.71    2.45
 -20   4   0   14.19    3.69
 -20  -4   0   14.03    2.32
 -20  -4   0   13.27    3.49
  20   4   0   13.25    1.98
  20   4   0   13.57    2.18
   0  20   6    7.98    1.80
   0  20   6    6.90    2.59
   0 -20  -6    5.13    1.81
   0  20  -6    6.20    2.37
   0 -20   6    3.51    3.19
   6   0  20    7.76    2.57
   6   0  20    8.43    1.90
   6   0  20    9.94    3.78
   6   0 -20    6.73    1.72
  -6   0  20    8.10    1.74
  20  -6   0    8.73    1.98
  20  -6   0    4.61    1.82
 -20   6   0    8.42    2.11
 -20   6   0    8.12    3.18
 -20  -6   0    8.09    1.88
 -20  -6   0   12.70    3.66
  20   6   0    7.55    1.62
  20   6   0    7.09    1.86
   0  20   8    6.54    1.91
   0  20   8    8.67    2.87
   0 -20  -8    4.01    1.85
   0  20  -8    6.85    2.38
   0 -20   8   13.49    3.77
   8   0  20   10.90    3.80
   8   0 -20    7.75    1.71
  -8   0  20    6.45    1.66
  -8   0  20   11.21    2.62
  -8   0  20   11.18    4.39
  20  -8   0    9.66    2.32
 -20   8   0    7.48    2.16
 -20   8   0    5.01    3.38
 -20  -8   0    5.63    1.75
 -20  -8   0    5.22    3.21
  20   8   0    9.02    1.61
  20   8   0   10.47    1.98
   0  20  10    5.23    2.04
   0  20  10    4.86    2.47
   0 -20 -10    5.98    2.10
   0  20 -10    5.79    2.35
   0 -20  10    5.33    3.79
 -10   0 -20    5.77    1.46
  10   0  20    6.34    2.50
  10   0  20    9.05    2.09
  10   0  20    4.62    3.04
  10   0 -20    6.40    1.62
 -10   0  20    6.47    1.72
 -10   0  20    6.30    2.80
  20 -10   0    4.22    1.89
  20 -10   0    3.92    1.70
 -20  10   0    2.83    2.27
 -20  10   0    7.06    3.48
  20  10   0    2.84    1.83
   0  20  12    0.43    1.72
   0  20  12    0.61    2.35
   0  20 -12   -1.19    1.87
   0 -20  12   -0.45    3.76
 -12   0 -20    0.07    1.63
  12   0  20    1.27    2.27
  12   0  20    1.08    1.57
  12   0  20    3.74    3.15
 -12   0  20   -0.68    2.60
  20 -12   0   -0.01    2.00
  20 -12   0   -0.38    1.46
 -20  12   0    0.22    2.07
 -20  12   0   -0.20    3.23
 -20 -12   0   -0.48    3.31
  20  12   0   -0.41    1.73
   0  20  14    4.58    3.18
   0 -20  14    3.46    4.70
 -14   0 -20    4.04    2.24
  14   0  20    5.44    2.12
  14   0  20    3.45    2.94
 -14   0  20    3.87    3.13
 -20 -14   0    3.60    3.53
  20  14   0    6.72    1.99
   0  20  16   -0.23    2.28
 -16   0 -20   -0.46    2.36
  16   0  20    0.29    1.86
  16   0  20   -0.43    2.58
  16   0 -20   -0.33    1.83
 -16   0  20    0.33    3.12
  20 -16   0   -0.25    1.56
 -20 -16   0   -1.47    3.07
  20  16   0    1.03    1.67
   0  20  18    0.40    2.72
  18   0  20   -0.39    1.96
  18   0  20   -1.71    2.62
  18   0 -20    0.63    1.74
 -18   0  20   -0.44    3.45
 -20  18   0    1.41    3.52
 -20 -18   0    1.99    3.39
  20  18   0    0.62    1.90
   0  20  20   -2.22    2.94
   0 -20  20    3.29    5.20
  20   0  20    0.24    2.78
  20   0 -20    1.02    1.74
 -20   0  20   -0.37    3.80
 -20  20   0    0.63    3.39
 -20 -20   0    1.11    3.86
  20  20   0   -1.33    2.09
   0  20  22    0.72    3.31
   0 -20  22   -1.12    6.72
 -22   0  20   -2.96    4.05
 -20  22   0    0.21    3.65
 -20 -22   0    0.36    3.64
  20  22   0   -0.60    1.85
   0 -20  24   -3.98    6.92
  24   0  20    0.54    2.77
  24   0 -20    2.50    2.05
 -24   0  20   -3.94    4.31
 -20  24   0    1.99    3.44
 -20 -24   0   -0.13    3.53
  20  24   0   -0.25    2.09
   0  20  26    0.22    2.88
   0 -20  26    1.10    6.39
  26   0  20    0.15    2.82
  26   0 -20   -1.24    2.20
 -26   0  20    0.92    4.74
 -20  26   0    0.17    3.72
 -20 -26   0   -1.92    4.27
  20  26   0   -0.09    2.16
   0 -20  28    2.40    6.57
  28   0  20    0.81    2.43
  28   0 -20    0.88    2.17
 -28   0  20   -0.85    4.79
 -20  28   0   -0.24    3.77
 -20 -28   0    1.32    3.68
  20  28   0   -0.17    1.97
   0 -20  30    5.55    6.97
  30   0  20   -0.77    2.34
  30   0 -20    1.77    2.26
 -30   0  20    0.64    4.42
 -20  30   0    3.47    3.95
   0  21   1   28.15    2.51
   0  21   1   29.88    3.73
   0 -21  -1   27.17    2.53
   0 -21  -1   19.62    3.13
   0  21  -1   28.50    2.36
   0  21  -1   31.25    3.88
   0 -21   1   27.46    2.38
   1   0  21   26.49    3.76
   1   0  21   38.76    3.17
   1   0  21   31.87    5.73
   1   0 -21   31.51    2.92
  -1   0  21   31.25    3.02
  -1   0  21   18.76    2.24
  -1   0  21   32.79    5.63
  21  -1   0   34.15    3.19
 -21   1   0   37.49    4.74
 -21  -1   0   30.79    3.25
 -21  -1   0   28.43    4.55
  21   1   0   30.88    3.28
   0  21   3    0.91    2.24
   0 -21  -3    0.42    1.24
   0  21  -3    0.45    0.79
   0  21  -3    0.82    2.24
   0 -21   3    0.32    0.72
   0 -21   3    0.83    2.85
   3   0  21   -0.06    2.21
   3   0  21   -0.62    1.56
   3   0  21   -0.38    4.13
   3   0 -21   -0.18    1.36
  -3   0  21    1.19    1.46
  -3   0  21    0.91    1.38
  21  -3   0   -0.90    1.50
  21  -3   0   -0.58    1.71
 -21   3   0    1.07    1.94
 -21   3   0   -1.51    3.03
 -21  -3   0    0.62    1.65
 -21  -3   0    0.11    3.18
  21   3   0    0.05    1.47
  21   3   0   -0.70    1.55
   0  21   5    6.26    1.65
   0  21   5    5.67    2.86
   0 -21  -5    3.56    1.63
   0  21  -5    1.59    0.65
   0  21  -5    2.64    2.30
   0 -21   5    3.17    3.14
   5   0  21    3.35    2.32
   5   0  21    5.62    1.86
   5   0  21    9.26    3.89
   5   0 -21    2.49    1.73
  -5   0  21    5.51    1.73
  -5   0  21    4.10    1.83
  21  -5   0    3.94    1.74
  21  -5   0    3.72    1.83
 -21   5   0    3.11    2.17
 -21   5   0    3.86    3.60
 -21  -5   0    3.37    1.80
 -21  -5   0    3.99    3.31
  21   5   0    3.13    1.57
  21   5   0    3.04    1.72
   0  21   7    0.88    1.61
   0  21   7   -0.11    2.36
   0 -21  -7    0.11    1.45
   0  21  -7   -0.11    2.08
   0 -21   7    0.80    3.15
   7   0  21    3.00    2.41
   7   0  21    1.93    3.26
   7   0 -21   -1.03    1.46
  -7   0  21   -0.21    1.43
  -7   0  21    0.83    2.02
  -7   0  21    1.73    4.67
  21  -7   0    2.70    1.95
  21  -7   0    1.08    1.62
 -21   7   0   -0.44    2.09
 -21   7   0   -1.29    2.91
 -21  -7   0   -0.51    2.97
   0  21   9    1.82    1.69
   0  21   9    0.00    2.29
   0  21  -9    1.48    2.23
   0 -21   9    3.00    3.63
   9   0  21    1.56    2.44
   9   0  21    1.27    1.70
   9   0  21    1.64    3.13
  -9   0  21    5.08    4.23
  21  -9   0    1.82    1.74
  21  -9   0    0.55    1.64
 -21   9   0    1.05    2.12
 -21   9   0    1.98    3.41
 -21  -9   0    1.73    3.31
  21   9   0    1.39    1.78
   0  21  11    4.38    2.67
   0  21 -11    5.35    2.36
   0 -21  11    4.98    4.06
  11   0  21    4.57    2.50
  11   0  21    4.72    1.84
  11   0  21    7.17    3.69
  21 -11   0    3.32    2.01
  21 -11   0    4.93    1.88
 -21  11   0    3.74    2.29
 -21  11   0    5.57    3.37
  21  11   0    5.93    1.92
   0  21 -13    1.69    2.16
   0 -21  13   -0.54    4.47
  13   0  21    0.37    1.71
 -13   0  21   -1.82    3.21
  21 -13   0   -0.35    1.53
  21  13   0   -0.34    1.60
   0  21 -15    0.88    2.04
   0 -21  15    0.10    4.78
  15   0  21    1.08    1.96
  15   0  21   -0.48    2.69
 -15   0  21   -0.66    3.29
  21 -15   0    0.33    1.63
 -21 -15   0   -0.26    3.43
   0  21  17    4.61    3.07
   0 -21  17    3.53    5.34
  17   0  21    2.89    2.92
  17   0 -21    4.64    1.92
 -17   0  21    3.24    3.87
  21 -17   0    2.32    1.54
 -21  17   0    3.21    3.75
 -21 -17   0    3.18    3.44
  21  17   0    2.36    1.96
   0  21  19    0.13    2.99
   0 -21  19    2.55    6.08
  19   0  21    1.20    2.86
  19   0 -21    0.06    1.78
 -21  19   0    2.10    3.41
 -21 -19   0    0.30    3.30
  21  19   0    1.10    2.06
   0  21  21    2.40    3.19
  21   0  21    2.25    3.30
 -21   0  21    3.00    4.58
 -21  21   0   -1.78    3.37
 -21 -21   0    2.73    3.79
   0  21  23    1.78    3.09
   0 -21  23    1.76    6.23
  23   0 -21   -0.80    2.05
 -23   0  21   -3.86    4.39
 -21  23   0   -0.04    3.56
 -21 -23   0    3.23    4.02
  21  23   0   -0.31    1.89
   0  21  25   -0.97    3.22
   0 -21  25    2.79    6.65
  25   0  21    1.73    3.08
  25   0 -21    2.03    2.20
 -25   0  21    1.78    4.97
 -21  25   0    0.06    4.04
 -21 -25   0    3.54    3.84
  21  25   0    2.74    2.33
   0  21  27    0.09    3.43
   0 -21  27   -0.82    6.70
  27   0  21    1.99    2.53
  27   0 -21    0.41    2.16
 -27   0  21   -1.04    4.61
 -21  27   0    1.60    3.55
 -21 -27   0   -1.94    3.65
  21  27   0    0.05    2.07
   0 -21  29    0.42    7.58
  29   0  21   -0.73    2.79
  29   0 -21   -0.36    2.21
 -29   0  21    3.31    5.39
 -21 -29   0   -1.03    3.82
   0  22   0    3.39    2.38
   0 -22   0    3.87    1.20
   0 -22   0    3.24    2.46
   0   0  22    7.29    2.75
   0   0  22    4.43    1.71
   0   0  22    4.65    4.36
  22   0   0    5.34    1.91
  22   0   0    4.78    1.79
 -22   0   0    5.16    1.98
 -22   0   0    5.14    3.37
   0  22   2    0.20    1.15
   0  22   2    1.90    2.25
   0 -22  -2    0.21    1.21
   0  22  -2   -0.28    0.87
   0 -22   2    0.06    2.84
   2   0  22   -0.28    2.28
   2   0  22    0.23    1.54
   2   0  22    3.51    4.44
   2   0 -22   -0.33    1.38
  -2   0  22   -0.20    1.54
  -2   0  22   -0.40    1.09
  22  -2   0   -0.81    1.52
  22  -2   0   -1.04    1.75
 -22   2   0   -0.52    1.92
 -22   2   0    1.47    3.43
 -22  -2   0   -0.27    1.77
 -22  -2   0    1.41    3.03
  22   2   0   -0.13    1.56
   0  22   4    1.65    1.38
   0  22   4    0.69    2.66
   0 -22  -4    1.64    1.48
   0  22  -4   -0.07    0.71
   0  22  -4   -1.18    2.31
   0 -22   4   -0.40    0.36
   0 -22   4    0.07    2.99
   4   0  22    1.35    2.44
   4   0  22    1.39    1.51
   4   0  22    2.75    3.80
   4   0 -22    0.36    1.42
  -4   0  22    1.97    1.51
  22  -4   0    1.92    1.84
  22  -4   0    1.10    1.79
 -22   4   0    0.65    1.81
 -22   4   0   -1.26    3.67
 -22  -4   0    0.00    1.69
 -22  -4   0    1.24    3.31
  22   4   0    2.10    1.54
  22   4   0    1.56    1.58
   0  22   6    1.34    1.52
   0 -22  -6    1.95    1.50
   0  22  -6    2.08    2.29
   6   0  22    0.21    2.43
   6   0  22    0.27    1.66
   6   0  22   -0.22    4.03
  -6   0  22    2.58    1.88
  -6   0  22    0.00    4.72
  22  -6   0    1.43    1.82
  22  -6   0    3.30    1.77
 -22   6   0    0.74    1.89
 -22   6   0    1.37    3.10
 -22  -6   0    0.54    3.50
  22   6   0    3.68    1.89
   0  22   8    4.30    1.78
   0  22   8    2.03    2.40
   0 -22   8    1.22    3.76
   8   0  22    3.22    1.79
   8   0  22    4.44    3.27
  -8   0  22    2.87    2.25
  -8   0  22    0.64    4.42
  22  -8   0    4.44    2.07
 -22   8   0    1.24    2.19
 -22   8   0    5.81    3.55
 -22  -8   0    2.31    3.70
  22   8   0    3.40    1.68
   0  22  10    0.76    2.53
   0  22 -10   -1.26    2.31
   0 -22  10   -0.98    3.92
  10   0  22    1.00    1.77
  10   0  22    0.24    3.10
 -10   0  22   -0.26    2.47
 -10   0  22   -0.20    4.87
  22 -10   0    3.62    1.94
  22 -10   0    2.00    1.78
 -22  10   0    0.29    2.23
 -22  10   0    0.66    3.54
  22  10   0    2.84    1.69
   0  22 -12    0.73    2.12
   0 -22  12    0.33    4.26
  12   0  22    1.02    1.61
 -12   0  22    0.43    2.69
  22 -12   0   -0.32    1.60
   0  22  14    5.14    2.78
   0  22 -14    1.17    2.17
   0 -22  14    5.33    5.35
  14   0  22    6.95    3.42
  22 -14   0    4.75    1.75
 -22 -14   0    0.69    3.37
  22  14   0    2.80    2.02
   0  22  16   -0.02    2.88
   0 -22  16    0.71    5.12
  16   0  22    0.52    2.70
  22 -16   0   -0.74    1.61
 -22  16   0    0.00    2.91
 -22 -16   0    0.99    3.39
  22  16   0   -1.05    1.76
   0  22  18   -0.48    2.98
   0 -22  18    2.61    5.85
  18   0  22   -0.53    3.14
 -22  18   0    0.00    3.52
 -22 -18   0    1.25    3.36
  22  18   0    0.35    1.96
   0  22  20    0.91    3.22
   0 -22  20    0.94    6.48
  20   0  22    2.11    2.72
  20   0 -22    0.56    1.85
 -20   0  22   -2.62    4.07
 -22  20   0   -2.31    3.69
 -22 -20   0   -0.07    3.27
  22  20   0   -0.04    1.89
   0  22  22   -1.48    3.20
   0 -22  22    0.94    6.89
  22   0  22    0.41    3.23
  22   0 -22   -0.21    2.10
 -22   0  22    2.84    4.24
 -22  22   0    1.01    3.93
 -22 -22   0   -2.58    4.18
  22  22   0   -1.92    2.04
   0  22  24   -0.22    3.22
   0 -22  24    0.47    7.34
  24   0 -22   -1.87    2.18
 -24   0  22   -0.94    4.94
 -22  24   0   -1.18    3.85
 -22 -24   0   -1.03    3.59
  22  24   0    0.94    2.30
   0  22  26    1.47    3.42
  26   0  22   -1.55    2.65
  26   0 -22   -1.73    2.23
 -26   0  22    3.12    4.88
 -22  26   0   -3.18    4.00
 -22 -26   0    1.36    3.91
  22  26   0    0.59    2.22
  28   0  22    0.19    2.47
  28   0 -22    1.54    2.18
 -28   0  22    0.98    5.10
 -22 -28   0   -2.60    4.19
  22  28   0    0.66    2.11
 -22  30   0    0.86    3.97
   0  23   1    7.47    1.44
   0  23   1    9.08    2.75
   0 -23  -1    5.53    1.44
   0  23  -1    5.46    2.62
   0 -23   1    8.14    1.28
   1   0  23    6.20    1.98
   1   0  23    8.82    4.34
  -1   0  23    8.09    1.99
  23  -1   0   11.44    2.21
  23  -1   0    8.13    2.22
 -23   1   0    5.49    2.05
 -23   1   0    2.23    3.52
 -23  -1   0    6.52    2.28
 -23  -1   0    6.46    4.02
  23   1   0    6.74    2.10
  23   1   0    6.34    1.96
   0  23   3    2.83    2.53
   0 -23  -3    1.07    1.42
   0  23  -3    0.58    0.83
   0  23  -3    0.12    2.54
   0 -23   3   -0.57    2.96
   3   0  23   -0.05    1.72
   3   0  23    3.39    3.97
  -3   0  23    2.17    4.74
  23  -3   0   -0.55    1.84
  23  -3   0    1.18    1.88
 -23   3   0    0.75    2.11
 -23   3   0    1.52    3.29
 -23  -3   0    1.31    1.94
 -23  -3   0    1.13    3.22
  23   3   0    1.56    1.83
   0  23   5   14.20    2.18
   0  23   5   12.86    3.16
   0 -23  -5   10.93    2.23
   0  23  -5   15.81    3.11
   0 -23   5   14.66    4.00
   5   0  23   14.87    2.38
   5   0  23   19.59    4.77
  -5   0  23   12.12    2.24
  -5   0  23   16.12    5.66
  23  -5   0   15.61    2.55
  23  -5   0   12.93    2.49
 -23   5   0    7.93    2.55
 -23   5   0    9.86    3.85
 -23  -5   0   11.78    4.30
  23   5   0   12.18    2.32
   0  23   7    4.17    1.81
   0  23   7    5.55    2.94
   0  23  -7    5.05    2.77
   0 -23   7    6.97    4.01
   7   0  23    7.26    1.97
   7   0  23    4.42    3.76
  -7   0  23    5.35    2.32
  -7   0  23    0.91    5.22
  23  -7   0    4.06    2.23
 -23   7   0    3.58    2.48
 -23   7   0    6.08    3.67
 -23  -7   0   10.09    3.82
  23   7   0    3.00    1.86
   0  23  -9    2.21    2.32
   9   0  23    1.87    3.42
  -9   0  23    3.57    2.50
  -9   0  23    0.17    4.88
  23  -9   0    6.99    2.33
  23  -9   0    5.16    1.85
 -23   9   0    3.62    2.41
 -23   9   0    3.81    3.41
   0  23  11    6.90    2.81
   0  23 -11    5.57    2.70
   0 -23  11   10.17    4.20
  11   0  23    5.69    3.40
 -11   0  23    7.22    3.03
 -11   0  23    8.57    5.49
  23 -11   0    4.26    2.04
  23  11   0    5.07    2.00
   0  23  13    0.70    2.63
   0 -23  13   -1.16    4.81
  13   0  23    2.69    3.13
 -13   0  23    0.62    3.11
  23  13   0    2.20    1.95
   0  23  15    0.08    2.63
   0  23 -15    0.00    2.41
   0 -23  15    2.76    5.00
  15   0  23    1.11    2.79
 -15   0  23    3.00    3.34
  23 -15   0   -1.00    1.60
 -23  15   0    1.15    3.71
 -23 -15   0    0.92    3.37
   0  23  17    0.28    2.59
   0 -23  17   -1.79    5.36
  17   0  23    0.05    2.86
 -17   0  23    1.30    3.73
 -23  17   0    1.58    3.69
 -23 -17   0   -0.92    3.32
  23  17   0    0.72    2.02
   0  23  19    2.77    3.36
   0 -23  19    7.68    6.36
  19   0  23    0.41    2.70
 -19   0  23    4.29    4.30
 -23  19   0    3.03    3.76
 -23 -19   0   -0.94    4.13
  23  19   0    1.06    1.97
   0  23  21    3.00    3.41
   0 -23  21   -0.83    6.75
  21   0  23    3.85    3.21
 -21   0  23    2.56    4.80
 -23  21   0    2.73    4.04
 -23 -21   0    2.25    4.37
   0  23  23   -0.41    3.32
   0 -23  23    4.65    6.07
  23   0  23    0.78    3.02
  23   0 -23   -0.02    2.00
 -23   0  23    1.15    4.45
 -23  23   0    0.69    3.74
 -23 -23   0    1.67    4.20
  23  23   0   -0.85    2.40
   0  23  25   -0.28    3.60
   0 -23  25   -1.58    7.30
  25   0 -23   -0.31    1.91
 -25   0  23   -2.53    4.65
 -23  25   0    0.11    3.59
 -23 -25   0    3.52    3.51
  23  25   0   -0.40    2.30
   0  23  27    2.21    3.57
   0 -23  27   -6.25    7.14
  27   0 -23    0.81    2.34
 -27   0  23   -1.32    4.84
 -23 -27   0   -0.58    4.09
  23  27   0    0.26    2.14
 -29   0  23    0.30    5.20
 -23  29   0   -2.42    3.59
   0  24   0   52.33    4.26
   0  24   0   65.49    6.38
   0 -24   0   52.28    4.27
  24   0   0   54.67    5.03
 -24   0   0   67.82    5.49
 -24   0   0   54.74    7.35
   0  24   2    0.50    1.27
   0  24   2    0.00    2.42
   0 -24  -2    0.70    1.34
   0  24  -2   -0.48    2.63
   0 -24   2    0.44    0.86
   2   0  24    1.25    4.66
  -2   0  24    0.00    4.48
  24  -2   0    1.04    1.65
  24  -2   0    0.43    1.92
 -24   2   0    0.22    2.14
 -24   2   0    2.70    3.49
 -24  -2   0    1.94    3.82
  24   2   0   -0.10    1.68
   0  24   4   -0.28    1.51
   0  24   4    0.91    2.47
   0  24  -4   -0.10    0.60
   0  24  -4   -0.40    2.51
   0 -24   4    0.81    3.16
   4   0  24    0.37    3.80
  -4   0  24   -0.44    4.32
  24  -4   0    0.71    1.92
  24  -4   0   -0.54    1.92
 -24   4   0   -0.10    2.04
 -24   4   0    0.72    3.65
 -24  -4   0   -1.33    3.72
  24   4   0    2.09    1.64
   0  24  -6   -0.64    2.50
   0 -24   6   -1.49    3.43
   6   0  24   -0.63    3.77
  -6   0  24    1.80    4.57
  24  -6   0   -0.05    1.79
  24  -6   0    0.42    1.76
 -24   6   0   -0.63    2.03
 -24   6   0    2.92    3.34
   0  24   8    1.28    2.56
   0  24  -8    0.82    2.48
   0 -24   8    2.84    3.99
  -8   0  24    0.00    2.11
  -8   0  24    3.93    4.65
  24  -8   0   -0.12    2.06
  24  -8   0    0.32    1.64
 -24   8   0    0.86    2.26
 -24  -8   0   -1.42    3.39
   0  24  10    0.78    2.57
   0  24 -10    1.13    2.25
   0 -24  10    0.36    3.97
  10   0  24    2.19    3.27
 -10   0  24   -1.30    2.60
 -10   0  24   -0.47    4.58
  24 -10   0   -0.07    1.83
 -24  10   0    1.93    3.09
 -24 -10   0   -0.79    3.68
  24  10   0   -0.10    1.85
   0  24  12   -0.12    2.58
   0  24 -12    0.00    2.27
  12   0  24    2.19    3.10
 -12   0  24   -2.11    2.93
 -12   0  24   -0.15    5.36
  24 -12   0    0.57    1.60
  24  12   0   -0.79    1.66
   0  24 -14    0.12    2.39
   0 -24  14   -1.41    5.18
  14   0  24   -0.76    3.23
 -14   0  24    1.35    3.11
  24 -14   0    0.19    1.67
 -24  14   0   -0.90    3.92
  24  14   0    0.28    1.73
   0  24  16   -0.64    2.56
   0 -24  16   -0.62    5.36
  16   0  24   -0.07    3.31
 -16   0  24   -0.58    3.49
  24 -16   0   -0.34    1.59
 -24  16   0    1.87    3.21
 -24 -16   0    1.07    3.50
  24  16   0   -0.57    2.01
   0  24  18   -0.29    3.16
   0 -24  18    2.86    5.75
  18   0  24   -0.95    3.15
 -24  18   0    2.29    3.53
 -24 -18   0    2.16    3.64
  24  18   0   -1.10    1.88
   0 -24  20    2.62    6.57
  20   0  24   -1.23    2.84
 -20   0  24    0.39    3.81
 -24  20   0    2.44    3.99
 -24 -20   0   -0.81    3.70
  24  20   0    1.18    2.23
   0  24  22    0.61    3.25
   0 -24  22    1.94    6.71
  22   0  24    1.44    3.18
 -22   0  24    1.37    4.03
 -24  22   0   -0.56    3.52
 -24 -22   0   -1.62    3.67
  24  22   0    0.14    2.20
   0  24  24   -0.36    3.40
   0 -24  24    3.35    6.45
  24   0  24   -0.40    2.80
 -24   0  24   -0.48    4.87
 -24  24   0    0.00    3.49
 -24 -24   0    0.56    3.86
  24  24   0   -0.03    2.19
   0  24  26    2.12    3.77
   0 -24  26    1.91    6.46
 -26   0  24   -0.40    4.85
 -24 -26   0   -0.34    4.12
  24  26   0    0.34    2.34
   0 -24  28   -1.52    6.75
 -28   0  24    3.17    5.33
 -24  28   0   -0.39    4.00
  24  28   0    1.13    2.10
   0  25   1    7.90    1.52
   0  25   1    8.87    3.08
   0 -25  -1    5.40    1.47
   0  25  -1    3.99    1.26
   0 -25   1    6.65    1.25
  -1   0  25   10.21    5.24
  25  -1   0    7.48    2.19
   0  25   3    1.12    1.45
   0  25  -3    3.64    2.70
   3   0  25    6.09    4.37
  -3   0  25    0.68    5.65
  25  -3   0    1.90    2.08
  25  -3   0    1.03    1.86
 -25  -3   0    4.93    4.01
  25   3   0    0.86    1.68
   0  25   5   -0.22    2.89
   0  25  -5   -0.15    2.53
   0 -25   5   -0.38    3.30
  -5   0  25    6.59    5.43
  25  -5   0    0.62    2.00
  25  -5   0    0.91    1.63
 -25   5   0   -0.75    2.32
 -25   5   0   -1.13    3.42
 -25  -5   0   -0.97    3.56
  25   5   0    0.04    1.72
   0 -25   7    8.43    4.47
   7   0  25    4.58    3.92
  -7   0  25    8.73    5.58
  25  -7   0    8.03    2.38
  25  -7   0    6.38    2.17
 -25   7   0    5.70    2.78
 -25   7   0    3.90    4.28
 -25  -7   0    3.78    4.28
  25   7   0    5.13    2.03
   0  25   9    7.52    2.94
   0  25  -9    2.91    2.73
   0 -25   9    7.17    4.42
   9   0  25    7.77    3.79
  -9   0  25    0.28    5.71
  25  -9   0    2.83    1.94
 -25   9   0    1.56    3.39
 -25  -9   0    5.14    4.62
  25   9   0    5.63    1.99
   0  25  11    0.22    2.73
   0  25 -11    1.33    2.54
   0 -25  11   -1.88    4.75
  11   0  25    5.57    3.72
 -11   0  25    4.30    5.11
  25 -11   0    2.00    1.72
 -25 -11   0    0.75    3.90
  25  11   0    0.75    1.75
   0  25  13    0.45    2.68
   0  25 -13   -0.24    2.74
   0 -25  13   -2.35    5.10
  13   0  25   -0.06    3.57
 -13   0  25    1.44    3.13
 -13   0  25    3.95    5.00
  25 -13   0    2.50    1.69
 -25  13   0   -0.59    3.90
  25  13   0    0.84    1.83
   0  25  15    0.50    2.72
   0  25 -15    0.28    2.43
  15   0  25   -3.12    3.16
 -15   0  25   -1.63    3.52
 -15   0  25    2.84    5.62
  25 -15   0    0.24    1.70
 -25  15   0    1.87    3.45
 -25 -15   0   -1.26    3.59
  25  15   0   -0.36    2.00
   0  25  17    2.41    3.01
  17   0  25    2.22    2.98
 -17   0  25   -1.19    3.73
 -25  17   0    0.18    3.46
 -25 -17   0   -0.21    3.57
  25  17   0    0.36    1.87
   0  25  19    0.99    2.97
   0 -25  19    4.19    6.47
  19   0  25   -1.43    3.04
 -19   0  25   -1.16    4.00
 -25  19   0    0.28    3.91
 -25 -19   0   -1.04    3.79
  25  19   0    0.17    2.06
   0  25  21   -0.42    3.35
   0 -25  21    0.09    6.39
  21   0  25   -1.60    2.88
 -21   0  25    2.65    4.56
 -25  21   0   -0.07    3.82
 -25 -21   0    1.70    3.85
  25  21   0   -0.60    2.04
   0  25  23    1.00    3.28
   0 -25  23    0.14    7.00
  23   0  25   -1.29    2.75
 -23   0  25   -1.94    4.63
 -25  23   0   -2.02    4.16
 -25 -23   0   -0.25    3.56
  25  23   0   -0.45    2.35
   0  25  25   -0.16    3.50
   0 -25  25   -0.04    7.18
  25   0  25   -0.83    2.78
 -25   0  25    3.36    4.81
 -25  25   0   -0.92    3.77
 -25 -25   0   -0.73    3.96
  25  25   0    0.88    2.42
   0  25  27   -0.38    3.28
   0 -25  27    4.59    7.62
 -27   0  25    1.68    4.76
 -25  27   0   -3.95    4.01
  25  27   0    0.50    2.15
   0  26   0    2.04    1.19
   0   0  26    1.69    5.40
  26   0   0    2.72    2.04
 -26   0   0    7.21    4.14
   0  26   2   -0.97    2.62
   0  26  -2   -0.46    0.86
  26  -2   0    0.02    1.64
 -26   2   0   -0.04    3.99
 -26  -2   0   -1.47    3.80
  26   2   0    0.34    1.65
   0  26   4   -0.54    2.97
   0  26  -4    0.00    2.70
  -4   0  26    2.86    5.00
  26  -4   0    1.12    2.05
 -26   4   0    0.82    2.20
 -26   4   0   -0.52    3.68
 -26  -4   0   -1.04    4.08
  26   4   0    2.16    1.71
   0  26   6    0.04    2.60
   0  26  -6    1.90    2.61
   6   0  26    0.00    3.59
  -6   0  26    1.76    5.73
  26  -6   0   -0.02    1.96
 -26   6   0    1.82    2.43
 -26   6   0   -1.33    4.04
 -26  -6   0    4.53    3.80
  26   6   0   -0.16    1.72
   0  26   8    0.04    2.89
   0  26  -8   -1.00    2.64
   0 -26   8    4.18    4.09
   8   0  26    3.45    4.03
  -8   0  26    2.46    5.38
  26  -8   0    1.56    1.81
 -26   8   0    1.66    3.58
 -26  -8   0    2.50    3.85
  26   8   0    1.23    2.00
   0  26  10   -1.31    3.15
   0  26 -10    0.81    2.41
   0 -26  10   -2.27    4.06
  10   0  26   -3.28    3.50
 -10   0  26   -3.67    6.04
  26 -10   0   -0.74    1.64
 -26 -10   0    2.16    3.74
  26  10   0    0.09    1.96
   0  26  12    2.03    3.14
   0 -26  12    5.38    4.87
  12   0  26    1.42    3.61
 -12   0  26    3.39    6.11
 -26  12   0    2.21    4.00
 -26 -12   0   -0.95    3.64
  26  12   0   -0.71    2.07
   0  26 -14   -0.22    2.65
   0 -26  14    2.30    5.47
  14   0  26   -1.16    3.21
 -14   0  26   -0.24    5.26
  26 -14   0    0.02    1.72
 -26  14   0   -0.31    3.60
  26  14   0    0.10    2.04
   0  26  16    1.65    2.97
   0 -26  16   -0.32    6.39
  16   0  26   -0.71    3.14
 -16   0  26    0.97    5.67
 -26  16   0   -1.11    3.89
 -26 -16   0    0.02    3.96
   0  26  18    1.82    3.32
   0 -26  18    3.00    6.44
  18   0  26    3.61    3.03
 -26  18   0   -2.93    3.68
 -26 -18   0    0.32    3.53
  26  18   0   -0.06    1.93
   0 -26  20    5.89    6.77
  20   0  26   -1.00    3.00
 -26  20   0   -0.17    3.54
 -26 -20   0   -2.32    4.26
  26  20   0   -1.98    2.29
   0  26  22   -2.24    3.50
  22   0  26   -1.12    2.85
 -26  22   0   -1.28    3.67
 -26 -22   0   -1.43    4.47
  26  22   0   -1.00    2.09
   0  26  24   -0.67    3.47
  24   0  26    2.42    2.78
 -26  24   0    0.84    3.73
 -26 -24   0    2.30    4.14
  26  24   0    0.67    2.36
   0  26  26    1.91    3.47
   0 -26  26   -4.82    6.80
 -26  26   0   -2.27    4.07
  26  26   0   -1.00    2.40
   0  27   1    0.18    2.79
   0  27  -1    0.02    0.95
   0  27  -1    3.04    2.97
   1   0  27    3.82    5.20
  -1   0  27   -3.35    4.98
  27  -1   0    0.64    1.63
 -27   1   0   -0.62    3.71
 -27  -1   0    0.18    4.33
   0  27   3    1.02    2.57
   0  27  -3    0.18    2.48
   3   0  27    0.00    4.74
  -3   0  27    4.58    5.88
  27  -3   0   -0.13    1.85
 -27   3   0    3.02    3.90
 -27  -3   0   -1.05    4.03
  27   3   0    0.26    1.76
   0  27   5    1.00    2.71
   0  27  -5   -0.27    2.75
  -5   0  27   -0.79    5.31
  27  -5   0    0.49    1.83
 -27   5   0   -2.17    4.24
 -27  -5   0   -1.13    3.91
  27   5   0    0.39    2.02
   0  27  -7    0.98    2.71
   7   0  27    2.28    4.27
  -7   0  27   -1.42    5.43
  27  -7   0   -0.15    1.92
 -27   7   0   -2.69    4.24
 -27  -7   0    0.96    3.84
  27   7   0    2.59    2.11
   0  27   9    0.18    3.00
   9   0  27    1.07    3.65
  -9   0  27   -1.40    5.28
  27  -9   0    0.60    1.82
 -27  -9   0    6.19    4.00
   0  27  11    2.03    2.94
   0  27 -11   -0.10    2.68
   0 -27  11   -0.04    4.73
  11   0  27    1.82    3.88
 -11   0  27   -3.22    6.50
  27 -11   0   -0.67    1.75
 -27  11   0    2.45    4.13
 -27 -11   0    0.71    3.74
  27  11   0    1.02    1.88
   0  27  13    0.43    2.81
   0  27 -13   -0.42    2.64
   0 -27  13    1.24    4.98
  13   0  27   -0.12    3.61
 -13   0  27    0.80    6.28
 -27  13   0    0.77    4.04
 -27 -13   0    0.86    3.79
  27  13   0   -1.42    1.90
   0  27  15    2.09    3.02
   0 -27  15   -3.20    5.91
  15   0  27    1.30    3.12
 -15   0  27   -4.54    6.76
 -27  15   0    1.42    3.61
  27  15   0   -0.41    1.78
   0  27  17    1.93    2.95
   0 -27  17    4.71    6.56
  17   0  27   -0.89    3.10
 -17   0  27    3.77    6.24
 -27  17   0   -1.02    4.04
 -27 -17   0    3.67    3.99
  27  17   0    0.46    1.93
   0  27  19    4.47    3.56
   0 -27  19   -0.34    7.02
  19   0  27   -0.48    2.92
 -19   0  27   -0.35    6.17
 -27  19   0   -3.20    3.72
 -27 -19   0   -1.05    3.99
  27  19   0   -0.38    2.29
   0  27  21    0.28    3.40
   0 -27  21   -0.74    6.65
  21   0  27   -0.08    3.11
 -27  21   0   -1.80    4.08
 -27 -21   0    0.83    3.93
  27  21   0   -0.97    2.40
   0  27  23    0.38    3.52
   0 -27  23    0.01    6.86
  23   0  27   -0.99    2.86
 -27  23   0    0.19    3.61
 -27 -23   0    0.00    3.97
  27  23   0   -1.48    2.46
   0  27  25   -2.11    3.72
   0 -27  25    2.57    7.58
 -27  25   0   -3.11    4.11
  27  25   0   -0.19    2.30
   0  28   0    0.63    2.53
   0   0  28   -2.85    5.53
  28   0   0    0.20    1.84
 -28   0   0    1.97    3.90
   0  28   2    0.98    2.86
   0  28  -2    0.55    2.59
   2   0  28   -3.77    5.21
  -2   0  28    0.44    4.94
  28  -2   0   -1.05    1.90
 -28   2   0    0.07    3.77
 -28  -2   0   -1.16    3.83
  28   2   0    1.42    1.76
   0  28   4   -0.33    2.70
   0  28  -4   -0.32    2.56
   4   0  28    0.67    4.99
  -4   0  28   -0.84    5.96
  28  -4   0   -0.45    1.64
 -28   4   0   -0.58    4.34
 -28  -4   0   -0.25    4.34
  28   4   0   -0.07    1.82
   0  28   6    0.05    2.70
  -6   0  28    1.85    5.99
  28  -6   0   -0.50    1.85
 -28   6   0    2.16    4.17
 -28  -6   0   -3.28    4.15
  28   6   0   -1.06    2.01
   0  28  -8    1.53    2.75
   8   0  28    3.96    3.75
  -8   0  28    3.10    6.44
  28  -8   0   -0.91    1.99
 -28  -8   0    0.63    4.22
  28   8   0    1.45    1.98
   0  28  10    0.71    2.98
   0  28 -10    2.92    2.55
  10   0  28    1.95    3.40
 -10   0  28    1.90    6.81
  28 -10   0   -0.94    1.98
 -28  10   0   -0.85    4.33
 -28 -10   0   -1.05    3.96
  28  10   0    1.12    1.94
   0  28  12   -0.22    2.98
   0  28 -12    0.40    2.84
  12   0  28    2.92    3.54
 -12   0  28   -1.77    6.37
  28 -12   0   -0.41    1.98
 -28  12   0   -2.22    3.80
 -28 -12   0    0.00    4.52
  28  12   0   -0.95    2.20
   0  28  14    0.13    2.93
  14   0  28   -0.64    3.27
  28 -14   0   -0.24    1.89
 -28  14   0   -1.68    3.70
 -28 -14   0    0.06    4.39
  28  14   0   -0.57    1.92
   0  28  16    0.07    3.41
   0 -28  16    0.04    5.94
  16   0  28    0.91    3.27
 -16   0  28   -0.58    6.82
 -28  16   0    2.34    3.63
   0  28  18   -1.62    3.56
   0 -28  18   -2.36    6.22
  18   0  28    3.00    3.09
 -18   0  28   -2.20    6.58
 -28  18   0   -3.06    4.34
 -28 -18   0   -3.29    4.71
  28  18   0   -0.21    2.22
   0  28  20   -1.41    3.54
   0 -28  20   -3.74    7.34
  20   0  28    2.27    3.03
 -20   0  28   -5.79    6.90
 -28  20   0   -0.48    3.64
 -28 -20   0   -0.79    3.98
  28  20   0   -0.53    2.41
   0  28  22   -1.39    3.53
   0 -28  22   -0.05    6.75
  22   0  28   -0.83    2.85
 -22   0  28   -5.11    6.98
 -28  22   0    2.69    4.27
 -28 -22   0   -2.09    4.35
  28  22   0    1.23    2.11
   0  28  24   -2.00    3.59
   0 -28  24    1.30    7.27
 -28  24   0    0.43    3.64
  28  24   0    0.04    2.35
   0  29  -1   -2.25    2.81
   1   0  29    1.89    5.41
  -1   0  29    1.86    5.56
  29  -1   0   -0.34    1.99
 -29   1   0    2.10    3.88
 -29  -1   0   -2.48    4.55
  29   1   0   -0.86    1.81
   0  29   3   -0.13    3.01
   0  29  -3   -0.89    3.03
   3   0  29    2.75    5.03
  -3   0  29   -4.20    5.68
  29  -3   0    0.12    1.93
 -29   3   0    0.62    4.60
 -29  -3   0   -1.00    4.46
  29   3   0   -0.09    1.95
   0  29   5    1.57    3.30
   0  29  -5    1.22    2.97
   5   0  29   -1.57    4.18
  -5   0  29   -1.79    6.44
 -29   5   0    0.51    4.49
 -29  -5   0   -1.80    4.01
  29   5   0   -0.56    1.79
   0  29   7   -2.08    3.11
   0  29  -7   -0.36    2.83
  -7   0  29    0.09    6.39
  29  -7   0    1.25    1.95
 -29  -7   0    2.08    4.57
  29   7   0   -1.43    1.86
   0  29   9    0.23    3.01
   0  29  -9    2.85    2.76
  -9   0  29    3.33    6.88
  29  -9   0    0.25    1.95
 -29   9   0    0.28    3.96
 -29  -9   0   -4.23    4.64
   0  29  11    1.50    3.31
   0  29 -11   -1.54    2.71
  11   0  29   -1.88    3.85
 -11   0  29   -0.88    6.07
  29 -11   0    0.95    2.06
 -29  11   0    0.10    3.99
 -29 -11   0    3.92    4.19
  29  11   0    0.05    1.91
   0  29  13   -1.34    2.96
   0  29 -13   -0.37    2.84
  13   0  29   -1.27    3.45
  29 -13   0    0.25    2.02
 -29  13   0   -0.15    4.57
 -29 -13   0   -1.71    4.67
  29  13   0    0.35    2.02
  15   0  29    0.29    3.55
 -15   0  29    1.23    6.94
 -29  15   0   -0.31    4.38
  29  15   0    0.00    2.31
   0  29  17    3.14    3.62
  17   0  29   -0.83    3.28
 -17   0  29    5.22    6.58
 -29  17   0    2.05    4.37
  29  17   0   -0.57    2.30
   0  29  19    0.71    3.17
  19   0  29    1.29    3.06
 -19   0  29    2.97    6.29
 -29  19   0   -4.19    4.18
 -29 -19   0   -1.11    4.64
  29  19   0    0.12    2.37
   0  29  21   -0.80    3.75
  21   0  29    1.41    2.95
 -21   0  29    0.00    6.87
 -29  21   0    2.65    4.21
 -29 -21   0   -1.21    4.26
  29  21   0   -0.77    2.41
   0  29  23   -0.29    3.20
   0 -29  23   -2.25    7.16
 -23   0  29   -3.42    6.86
 -29  23   0    1.39    3.76
  29  23   0    1.74    2.47
   0  30   0    3.93    3.14
   0   0  30    0.49    4.83
  30   0   0    0.16    1.67
 -30   0   0    1.04    4.04
   0  30   2    0.80    2.76
   0  30  -2    2.57    2.99
   2   0  30   -1.03    5.07
  -2   0  30    1.15    5.18
  30  -2   0    0.67    2.06
 -30   2   0    0.20    4.67
 -30  -2   0   -4.67    4.91
   0  30   4    2.04    3.28
   0  30  -4    1.65    3.11
   4   0  30    1.61    5.04
  -4   0  30   -1.14    5.96
  30  -4   0    0.00    1.61
 -30   4   0    4.77    4.23
 -30  -4   0    1.30    4.16
  30   4   0   -0.73    1.79
   0  30   6    2.23    3.21
   0  30  -6    0.46    2.88
   6   0  30    0.25    4.59
  -6   0  30   -0.94    6.08
  30  -6   0   -0.09    1.89
 -30  -6   0    0.00    4.21
  30   6   0    1.04    1.85
   0  30  -8    1.93    3.03
   8   0  30   -1.09    4.03
  -8   0  30    0.32    6.47
  30  -8   0    0.04    1.82
 -30   8   0    0.35    4.58
 -30  -8   0    0.84    3.98
  30   8   0    0.78    1.92
   0  30  10    1.16    3.12
 -10   0  30   -1.30    7.02
 -30  10   0    1.13    4.05
 -30 -10   0    1.55    4.43
  30  10   0    0.69    2.37
   0  30  12   -0.16    3.13
  12   0  30    0.06    3.51
  30 -12   0   -0.30    1.85
 -30  12   0    0.28    3.95
 -30 -12   0    2.52    4.76
  30  12   0   -0.47    2.03
   0  30  14   -0.26    3.17
  14   0  30   -1.41    3.78
 -14   0  30   -0.92    7.16
 -30  14   0   -0.87    4.76
 -30 -14   0    2.11    4.26
  30  14   0   -0.91    1.95
   0  30  16   -2.10    3.61
  16   0  30   -0.41    3.26
 -16   0  30    6.09    7.15
 -30  16   0    0.28    4.53
   0  30  18    0.35    3.15
  18   0  30   -1.28    3.13
 -18   0  30    0.00    6.51
 -30  18   0    1.76    4.44
  30  18   0    0.31    2.31
   0  30  20    0.74    3.70
  20   0  30   -2.25    3.46
 -20   0  30    2.33    7.93
 -30  20   0   -2.52    4.01
 -30 -20   0   -0.08    4.78
  30  20   0    0.75    2.50
 -22   0  30   -4.16    7.25
   0  31   1   -3.31    3.35
   0  31  -1   -0.48    3.06
   1   0  31   -1.40    5.42
  -1   0  31    0.72    6.14
  31  -1   0    0.78    1.92
 -31   1   0   -1.68    4.80
 -31  -1   0    3.94    4.23
  31   1   0    1.27    1.84
   0  31   3    1.50    2.80
   0  31  -3    1.10    2.85
   3   0  31   -0.31    5.40
  -3   0  31    2.30    6.14
  31  -3   0   -0.20    2.04
 -31   3   0   -0.47    4.09
 -31  -3   0    1.63    4.84
   0  31   5    0.34    2.91
   0  31  -5    6.54    3.25
   5   0  31   -2.50    4.68
  -5   0  31   -0.65    5.44
  31  -5   0    1.11    2.13
 -31  -5   0   -1.03    4.45
  31   5   0    0.20    1.97
   0  31   7    0.26    3.03
   0  31  -7   -2.38    3.04
   7   0  31   -1.15    3.92
  -7   0  31   -1.76    6.88
  31  -7   0   -0.42    2.01
 -31   7   0   -4.42    4.18
 -31  -7   0    2.23    4.81
  31   7   0   -0.39    2.01
   0  31  -9   -1.46    3.19
   9   0  31    1.13    4.28
  -9   0  31   -0.01    7.31
  31  -9   0   -0.30    2.03
 -31   9   0    1.65    4.73
 -31  -9   0   -1.69    4.43
  31   9   0    1.53    2.13
   0  31  11    1.06    3.11
   0  31 -11    0.00    2.93
  31 -11   0    0.20    1.88
 -31  11   0    0.95    4.64
 -31 -11   0    0.02    4.17
  31  11   0    1.09    2.03
   0  31  13    0.72    3.21
 -13   0  31    3.66    7.62
  31 -13   0    1.14    1.92
 -31  13   0    1.89    4.80
 -31 -13   0   -1.92    4.88
  31  13   0   -0.09    2.02
  15   0  31    0.05    3.35
 -15   0  31    2.03    7.79
 -31  15   0    2.58    4.27
 -31 -15   0    5.05    4.63
  31  15   0    1.92    2.40
   0  31  17   -0.57    3.68
  17   0  31   -0.07    3.30
 -17   0  31    0.00    7.54
 -31  17   0   -3.14    4.70
  31  17   0   -0.09    2.22
   0  31  19   -0.61    3.57
  19   0  31    2.37    3.33
 -19   0  31   -3.72    8.07
 -31  19   0    0.02    3.93
 -31 -19   0    3.70    4.44
  31  19   0    1.28    2.51
 -21   0  31    4.49    7.99
   0  32   0    0.64    2.94
   0   0  32    1.28    5.11
  32   0   0    0.01    2.08
 -32   0   0   -1.53    4.68
   0  32  -2    1.59    3.03
   2   0  32   -1.88    4.89
  -2   0  32    0.86    5.59
  32  -2   0    0.33    2.08
 -32   2   0    1.33    4.97
 -32  -2   0   -1.56    4.44
  32   2   0   -1.26    2.13
   0  32   4   -0.39    3.34
   4   0  32   -3.54    4.69
  -4   0  32   -0.94    5.95
  32  -4   0   -0.37    2.06
 -32  -4   0    5.85    4.43
  32   4   0    0.76    1.77
   0  32   6   -1.07    3.55
   0  32  -6   -0.70    3.09
   6   0  32   -1.91    4.78
  -6   0  32    2.12    6.90
  32  -6   0   -0.45    1.83
 -32   6   0   -0.80    4.31
 -32  -6   0    0.30    4.74
  32   6   0   -0.24    1.89
   0  32   8   -1.05    3.69
   0  32  -8   -1.74    3.22
   8   0  32    1.02    4.41
  32  -8   0   -0.24    2.02
 -32   8   0    0.17    4.28
 -32  -8   0   -0.75    4.50
  32   8   0   -1.03    2.14
   0  32  10   -1.36    3.27
   0  32 -10    1.58    3.39
  10   0  32   -2.80    3.72
 -10   0  32    6.74    6.68
  32 -10   0    0.88    2.02
 -32  10   0   -0.48    4.96
 -32 -10   0    0.01    4.44
   0  32  12    2.09    3.61
   0  32 -12    3.17    3.40
  12   0  32    0.21    3.52
 -12   0  32    6.92    7.97
  32 -12   0   -0.36    2.11
 -32  12   0   -1.01    4.83
 -32 -12   0    1.60    4.66
  32  12   0   -0.96    2.32
   0  32  14   -0.54    3.52
 -14   0  32   -4.94    8.10
 -32  14   0   -2.33    4.47
 -32 -14   0   -2.46    4.36
  32  14   0   -2.85    2.42
   0  32  16    0.76    3.62
 -16   0  32    1.72    8.07
 -32  16   0   -0.03    4.49
 -32 -16   0    2.77    4.83
  32  16   0    0.29    2.10
 -18   0  32   -0.75    7.98
 -32  18   0   -0.11    4.36
   0  33   1   -1.62    3.17
   0  33  -1   -2.44    3.11
   1   0  33   -1.07    5.75
  -1   0  33   -1.78    5.25
  33  -1   0   -0.02    1.83
 -33   1   0    0.45    4.64
 -33  -1   0   -4.27    4.80
  33   1   0   -0.80    2.08
   0  33  -3    2.22    3.39
   3   0  33   -0.94    5.47
  -3   0  33   -2.51    6.10
 -33  -3   0    1.62    4.71
  33   3   0   -0.14    1.87
   0  33   5    0.95    3.09
   0  33  -5    0.16    3.35
   5   0  33    1.74    4.91
  -5   0  33    0.26    6.05
  33  -5   0    0.08    1.87
 -33   5   0   -0.92    4.52
 -33  -5   0    0.07    5.08
  33   5   0   -0.53    2.16
   0  33   7    0.62    3.40
   0  33  -7    0.80    3.34
   7   0  33    2.09    4.24
  33  -7   0   -1.49    2.08
 -33   7   0    0.36    5.00
 -33  -7   0   -0.70    4.56
  33   7   0    0.42    2.00
   0  33  -9    3.05    3.29
   9   0  33   -0.61    4.19
  -9   0  33   -1.65    7.52
  33  -9   0   -0.59    1.98
 -33   9   0   -0.09    4.40
 -33  -9   0   -0.30    5.25
  33   9   0    0.11    2.24
   0  33  11   -1.14    3.63
   0  33 -11   -1.46    3.47
  11   0  33   -1.64    3.63
 -11   0  33   -3.40    7.74
  33 -11   0   -2.31    2.30
 -33  11   0    3.34    4.53
 -33 -11   0   -0.14    4.73
  33  11   0    0.07    2.01
   0  33  13   -1.25    3.27
  13   0  33   -0.98    3.45
 -13   0  33    2.18    7.18
 -33  13   0   -2.84    5.04
 -33 -13   0   -0.74    4.50
  33  13   0    0.58    1.96
   0  33  15    1.43    3.21
  15   0  33   -0.48    3.74
 -15   0  33   -2.25    8.02
 -33  15   0    0.73    4.55
 -33 -15   0    1.71    4.32
  33  15   0    1.41    2.13
 -17   0  33   -9.21    8.30
   0  34   0    3.70    3.19
   0   0  34   -3.18    5.32
  34   0   0    1.75    1.95
 -34   0   0    0.00    5.33
   0  34   2    0.05    3.11
   0  34  -2    0.00    3.39
   2   0  34   -1.74    4.84
  -2   0  34    0.61    5.65
  34  -2   0   -0.16    2.11
 -34  -2   0    1.30    4.76
  34   2   0   -1.02    2.09
   0  34   4    2.32    3.56
   0  34  -4    1.77    3.29
   4   0  34    0.97    4.76
  34  -4   0   -0.82    1.85
 -34   4   0    3.43    4.67
 -34  -4   0   -0.46    5.18
   0  34   6   -0.46    3.57
   0  34  -6    0.00    3.30
   6   0  34   -1.45    4.67
  -6   0  34    1.73    7.02
  34  -6   0    0.46    1.83
 -34   6   0   -1.33    5.14
 -34  -6   0   -4.78    5.58
  34   6   0    0.00    2.01
   0  34   8    0.02    3.63
   8   0  34    1.16    3.84
  -8   0  34    4.80    6.61
 -34   8   0    0.85    4.94
 -34  -8   0   -1.15    4.82
  34   8   0   -0.10    2.00
   0  34 -10    0.69    3.48
  10   0  34    1.41    3.70
 -10   0  34   -1.67    7.17
  34 -10   0   -0.35    2.08
 -34  10   0   -2.87    5.22
 -34 -10   0    5.05    5.58
  34  10   0    1.04    2.10
   0  34  12    0.00    3.54
  12   0  34   -2.51    3.58
 -12   0  34   -1.26    7.72
 -34  12   0    0.48    4.47
 -34 -12   0    1.56    4.45
  34  12   0   -2.18    2.20
 -14   0  34    0.69    8.11
 -34  14   0   -3.21    4.92
 -16   0  34    1.81    8.68
   0  35   1   -3.03    3.89
   0  35  -1   -0.69    3.23
   1   0  35   -0.16    5.93
  -1   0  35   -2.31    5.50
  35  -1   0   -1.03    2.08
 -35  -1   0   -0.46    4.96
  35   1   0   -0.68    1.99
   0  35   3   -0.33    3.32
   0  35  -3   -0.59    2.98
   3   0  35   -1.51    4.76
  35  -3   0    0.49    2.25
 -35   3   0   -0.97    5.07
 -35  -3   0    0.00    4.86
  35   3   0    0.23    1.96
   0  35   5    3.09    3.93
   0  35  -5   -1.99    3.52
   5   0  35    0.03    4.93
  -5   0  35   -4.43    7.27
  35  -5   0    2.94    2.21
 -35   5   0    0.00    5.24
 -35  -5   0    0.87    5.42
  35   5   0    0.27    2.08
   0  35   7   -0.67    3.32
   7   0  35    2.01    4.40
  -7   0  35    0.71    6.38
 -35   7   0    1.29    5.12
 -35  -7   0   -0.45    5.49
  35   7   0   -0.92    2.10
   0  35   9   -1.45    3.89
   0  35  -9   -1.28    3.37
   9   0  35    2.52    3.85
  -9   0  35    6.07    7.09
  35  -9   0    1.16    2.10
 -35   9   0    2.13    5.26
 -35  -9   0    1.25    5.35
  35   9   0    0.76    2.11
  11   0  35    0.10    3.56
 -11   0  35    1.95    7.27
 -35  11   0   -5.39    4.79
 -13   0  35   -1.85    7.49
   0  36   0    4.44    3.43
  36   0   0    2.40    2.09
   0  36   2    0.76    3.40
   2   0  36   -0.96    5.58
  -2   0  36   -2.79    6.40
  36  -2   0    1.61    2.16
 -36   2   0    1.27    4.88
 -36  -2   0    1.73    5.51
  36   2   0    0.68    2.31
   0  36  -4    2.04    3.49
   4   0  36   -0.63    4.46
  -4   0  36    0.37    6.73
  36  -4   0   -0.36    1.87
 -36   4   0   -1.17    4.73
 -36  -4   0   -0.15    4.89
  36   4   0    0.25    1.99
   0  36  -6   -1.77    3.46
   6   0  36    2.45    4.32
  -6   0  36   -0.71    7.36
  36  -6   0    0.05    2.17
 -36   6   0   -0.20    5.13
 -36  -6   0    2.45    5.00
   0  36  -8   -0.74    3.47
  -8   0  36    1.11    6.59
  36  -8   0   -0.09    2.14
 -10   0  36    1.73    7.19
  36 -10   0    0.80    2.29
  -1   0  37    3.17    6.03
   0  37  -3    2.94    3.22
  -3   0  37   -0.94    6.45
  37  -3   0   -1.01    2.19
   0  37  -5    1.47    3.65
  37  -5   0    0.60    2.00
   0  37  -7    1.61    3.34
  37  -7   0    1.35    2.14
   0  37  -9   -0.31    3.46
   1   2   1   63.20    4.14
   1   2   1   71.25    4.10
  -1  -2  -1   73.49    4.11
   1  -2  -1   58.51    4.18
  -1   2   1   61.08    4.19
  -1   2  -1   49.40    4.05
  -1   2  -1   60.32    4.13
  -1   2  -1   69.57    4.23
   1  -2   1   70.91    4.08
   1  -2   1   62.11    4.12
   1  -2   1   66.04    4.22
  -1   1  -2   56.16    4.04
   1  -1   2   60.67    4.05
   1  -1   2   78.11    4.38
   1  -1  -2   65.37    4.12
   1  -1  -2   61.88    4.15
   1  -1  -2   59.35    4.08
  -1   1   2   65.76    4.12
  -1   1   2   63.16    4.16
  -1   1   2   60.47    4.06
   2  -1  -1   68.50    4.12
   2  -1  -1   53.56    4.20
   2  -1  -1   56.60    4.06
  -2   1   1   67.91    4.12
  -2   1   1   63.10    4.22
  -2   1   1   61.15    4.06
  -2   1  -1   65.67    4.11
  -2   1  -1   60.92    4.17
  -2   1  -1   62.19    4.20
   2  -1   1   53.63    4.09
   2  -1   1   57.70    4.15
   2  -1   1   72.60    4.22
  -2  -1   1   62.21    4.06
  -2  -1   1   76.31    4.27
  -2  -1   1   65.37    4.10
   2   1  -1   74.50    4.08
   2   1  -1   72.23    4.12
   2   1   1   61.38    4.12
  -2  -1  -1   62.02    4.14
  -1  -1   2   67.09    4.07
  -1  -1   2   65.07    4.15
  -1  -1   2   67.80    4.11
   1   1  -2   62.34    4.06
   1   1  -2   61.73    4.15
   1   1  -2   69.61    4.13
   1   1   2   64.28    4.12
   1   1   2   60.13    4.09
   1   1   2   62.00    4.21
  -1  -1  -2   69.90    4.17
  -1  -1  -2   63.22    4.09
  -1  -1  -2   68.49    4.23
  -1  -2   1   60.46    4.11
  -1  -2   1   62.63    4.08
   1   2  -1   61.91    4.13
   1   2  -1   64.85    4.09
   1   2   3  466.42   26.45
   1   2   3  421.82   26.46
   1   2   3  406.75   26.54
  -1  -2  -3  462.86   26.50
  -1  -2  -3  402.98   26.44
  -1  -2  -3  429.90   26.55
   1  -2  -3  428.88   26.43
   1  -2  -3  442.87   26.52
  -1   2   3  386.03   26.41
  -1   2   3  432.42   26.51
  -1   2   3  413.59   26.77
  -1   2  -3  432.57   26.44
  -1   2  -3  443.83   26.37
  -1   2  -3  364.03   26.74
   1  -2   3  433.93   26.41
   1  -2   3  403.70   26.35
   1  -2   3  451.57   26.80
  -3   1  -2  395.21   26.42
  -3   1  -2  453.95   26.55
   3  -1   2  442.87   26.44
   3  -1   2  401.72   26.47
   3  -1   2  367.31   26.58
   3  -1  -2  429.86   26.42
   3  -1  -2  456.33   26.42
  -3   1   2  400.06   26.40
  -3   1   2  411.95   26.62
  -3   1   2  417.59   26.42
   2  -3  -1  443.69   26.42
   2  -3  -1  421.74   26.54
  -2   3   1  424.93   26.40
  -2   3   1  391.60   26.54
  -2   3   1  390.47   26.32
  -2   3  -1  342.94   26.34
  -2   3  -1  404.35   26.49
  -2   3  -1  418.56   26.52
   2  -3   1  410.29   26.36
   2  -3   1  413.92   26.48
   2  -3   1  386.20   26.49
  -2  -3   1  431.11   26.30
  -2  -3   1  397.04   26.46
  -2  -3   1  444.48   26.43
   2   3  -1  389.61   26.57
   2   3  -1  409.39   26.41
   2   3   1  447.61   26.50
   2   3   1  392.50   26.64
   2   3   1  410.48   26.50
   2   3   1  412.66   26.40
  -2  -3  -1  414.67   26.41
  -3  -1   2  475.90   26.66
   3   1  -2  430.98   26.38
   3   1  -2  396.94   26.56
   3   1  -2  392.93   26.42
   3   1   2  417.18   26.44
  -3  -1  -2  436.37   26.48
  -3  -1  -2  384.60   26.51
  -1  -2   3  459.38   26.35
  -1  -2   3  403.16   26.68
  -1  -2   3  405.58   26.44
   1   2  -3  397.46   26.33
   1   2   5  450.97   28.50
   1   2   5  462.65   28.49
   1   2   5  434.35   28.72
  -1  -2  -5  502.94   28.59
  -1  -2  -5  444.73   28.50
  -1  -2  -5  445.86   28.75
   1  -2  -5  444.73   28.48
   1  -2  -5  429.68   28.51
  -1   2   5  428.16   28.48
  -1   2   5  443.08   28.54
  -1   2   5  451.81   29.04
   1  -2   5  472.49   28.59
   1  -2   5  495.07   28.68
   1  -2   5  464.74   29.03
  -5   1  -2  447.87   28.51
  -5   1  -2  427.14   28.65
   5  -1   2  458.43   28.52
   5  -1   2  460.07   28.65
   5  -1   2  457.86   28.64
   5  -1  -2  440.44   28.46
   5  -1  -2  467.35   28.52
  -5   1   2  452.62   28.47
  -5   1   2  473.30   28.79
   2  -5  -1  447.79   28.45
  -2   5   1  352.01   28.37
  -2   5   1  405.02   28.49
  -2   5  -1  436.42   28.38
  -2   5  -1  453.31   28.63
  -2   5  -1  523.35   29.00
   2  -5   1  500.62   28.41
   2  -5   1  478.17   28.62
  -2  -5   1  459.78   28.43
   2   5  -1  428.84   28.31
   2   5  -1  429.66   28.29
   2   5  -1  425.58   28.56
   2   5  -1  444.12   28.43
   2   5   1  469.14   28.40
   2   5   1  438.52   28.58
   2   5   1  455.25   28.43
  -2  -5  -1  483.09   28.58
  -2  -5  -1  475.86   28.43
  -5  -1   2  459.35   28.44
  -5  -1   2  459.66   28.78
   5   1  -2  465.23   28.44
   5   1  -2  475.22   28.56
   5   1   2  425.57   28.48
   5   1   2  419.94   28.56
  -5  -1  -2  460.59   28.52
  -5  -1  -2  480.13   28.82
  -1  -2   5  438.36   28.45
   1   2  -5  438.16   28.40
   1   2   7    7.00    1.18
   1   2   7   10.23    2.06
  -1  -2  -7    5.73    1.06
   1  -2  -7    7.36    1.17
   1  -2  -7    8.58    1.18
  -1   2   7    5.34    1.15
  -1   2   7    5.38    2.04
   1  -2   7    6.96    1.20
   1  -2   7    8.43    1.03
   1  -2   7    8.82    2.34
  -7   1  -2    8.69    1.27
  -7   1  -2    7.21    1.72
   7  -1   2    6.76    1.16
   7  -1   2    7.27    1.29
   7  -1  -2    7.44    1.12
   7  -1  -2    8.17    1.08
  -7   1   2    5.61    1.10
  -7   1   2    5.66    1.94
   2  -7  -1    5.62    0.88
   2  -7  -1    6.42    0.79
   2  -7  -1   11.23    0.74
  -2   7   1    6.00    0.95
  -2   7   1    7.64    1.65
  -2   7  -1    7.30    0.90
  -2   7  -1    7.39    1.48
   2  -7   1    7.98    0.91
   2  -7   1    7.08    1.38
   2  -7   1    7.57    0.77
  -2  -7   1    7.15    0.67
   2   7  -1    5.84    0.65
   2   7  -1    9.59    1.39
   2   7  -1    8.07    0.93
   2   7   1    7.24    0.90
   2   7   1    7.78    0.82
  -2  -7  -1    8.08    0.84
  -7  -1   2    7.22    1.03
  -7  -1   2    8.73    2.00
   7   1  -2    6.50    1.02
   7   1  -2    6.59    1.15
   7   1   2    7.62    1.16
   7   1   2    8.41    1.30
  -7  -1  -2    6.45    1.22
  -7  -1  -2    9.78    1.88
  -1  -2   7    8.97    1.06
  -1  -2   7    8.60    0.98
   1   2  -7    6.31    0.93
   1   2   9  792.93   48.50
   1   2   9  795.89   48.41
   1   2   9  791.94   49.13
  -1  -2  -9  758.12   48.39
  -1   2   9  775.00   48.48
  -1   2   9  758.66   48.51
  -1   2   9  709.14   49.16
   1  -2   9  685.07   48.84
  -9   1  -2  772.90   48.52
   9  -1   2  788.46   48.51
   9  -1   2  788.68   48.64
   9  -1  -2  713.05   48.40
  -9   1   2  720.21   48.43
  -9   1   2  735.47   48.92
   2  -9  -1  755.14   48.37
   2  -9  -1  736.98   48.31
  -2   9   1  776.53   48.34
  -2   9   1  759.05   48.80
  -2   9  -1  777.20   48.29
   2  -9   1  740.15   48.30
   2  -9   1  816.05   48.74
   2  -9   1  757.08   48.31
  -2  -9   1  842.58   48.33
   2   9  -1  732.21   48.17
   2   9  -1  811.58   48.69
   2   9   1  801.34   48.72
   2   9   1  773.18   48.32
  -2  -9  -1  790.66   48.33
  -9  -1   2  747.73   48.92
   9   1  -2  783.13   48.57
   9   1   2  810.33   48.51
   9   1   2  767.35   48.60
  -9  -1  -2  731.75   48.47
  -9  -1  -2  781.11   48.96
  -1  -2   9  709.31   48.33
  -1  -2   9  793.23   48.36
  -1  -2   9  883.11   50.62
   1   2  -9  753.94   48.44
   1   2  -9  663.92   48.38
   1   2  11  129.75    8.91
   1   2  11  148.97   10.05
   1  -2 -11  148.96    9.15
  -1   2  11  141.91    9.14
  -1   2  11  130.73    9.03
  -1   2  11  142.81   10.06
   1  -2  11  143.92    9.39
   1  -2  11  137.03    9.05
   1  -2  11  164.62   10.39
 -11   1  -2  132.96    9.66
  11  -1   2  145.55    9.17
  11  -1   2  133.99    9.23
  11  -1  -2  135.05    9.09
  11  -1  -2  133.46    9.10
 -11   1   2  145.24    9.14
 -11   1   2  134.61    9.77
   2 -11  -1  125.84    8.93
   2 -11  -1  130.20    8.88
  -2  11   1  141.24    8.96
  -2  11   1  138.53    9.47
  -2  11  -1  137.69    8.88
  -2  11  -1  132.86    9.36
   2 -11   1  127.71    8.86
   2 -11   1  132.65    9.22
  -2 -11   1  141.58    8.76
   2  11  -1  134.31    8.74
   2  11  -1  130.41    9.27
   2  11  -1  133.08    8.89
   2  11   1  129.24    8.84
   2  11   1  157.66    9.46
   2  11   1  128.80    8.82
  -2 -11  -1  137.90    8.86
 -11  -1   2  128.03    9.04
 -11  -1   2  131.34    9.71
  11   1  -2  137.06    9.06
  11   1  -2  134.40    9.11
  11   1   2  139.05    9.11
  11   1   2  133.10    9.25
 -11  -1  -2  147.64    9.22
 -11  -1  -2  126.75    9.61
  -1  -2  11  131.53    9.01
  -1  -2  11  139.89    8.83
  -1  -2  11  159.16   10.45
   1   2 -11  123.34    8.97
   1   2 -11  141.90    8.89
   1   2  13  295.32   19.23
   1   2  13  314.59   20.28
  -1  -2 -13  320.05   19.36
   1  -2 -13  301.27   19.24
  -1   2  13  307.31   19.15
  -1   2  13  305.55   20.30
   1  -2  13  298.77   19.13
   1  -2  13  293.94   20.34
 -13   1  -2  272.93   19.25
 -13   1  -2  299.51   19.85
  13  -1   2  286.50   19.20
  13  -1   2  324.82   19.42
  13  -1  -2  287.38   19.17
  13  -1  -2  304.84   19.25
 -13   1   2  301.33   19.22
   2 -13  -1  301.88   19.06
   2 -13  -1  282.49   18.99
   2 -13  -1  274.48   18.74
  -2  13   1  296.66   19.01
  -2  13   1  288.65   19.55
  -2  13  -1  280.68   18.92
  -2  13  -1  295.48   19.50
   2 -13   1  302.32   18.97
  -2 -13   1  301.36   18.85
   2  13  -1  303.08   19.52
   2  13  -1  273.69   18.97
   2  13   1  306.84   18.93
   2  13   1  288.51   19.49
   2  13   1  290.03   18.90
  -2 -13  -1  296.94   18.94
 -13  -1   2  312.77   19.22
 -13  -1   2  271.40   19.83
  13   1  -2  296.84   19.15
  13   1  -2  301.98   19.27
  13   1   2  309.02   19.23
  13   1   2  296.72   19.35
 -13  -1  -2  305.81   19.90
  -1  -2  13  304.88   19.13
  -1  -2  13  298.68   18.88
  -1  -2  13  368.04   20.98
   1   2 -13  263.89   19.10
   1   2 -13  292.42   19.00
   1   2  15   17.45    2.12
   1   2  15   19.26    1.84
   1   2  15   19.44    3.44
  -1  -2 -15   24.09    2.23
   1  -2 -15   25.50    2.28
  -1   2  15   20.39    2.21
  -1   2  15   22.30    2.08
  -1   2  15   16.20    3.47
   1  -2  15   19.89    2.52
   1  -2  15   20.86    2.05
   1  -2  15   18.89    4.06
 -15   1  -2   19.10    2.33
 -15   1  -2   16.86    3.17
  15  -1   2   21.09    2.16
  15  -1   2   23.53    2.44
  15  -1  -2   23.19    2.21
  15  -1  -2   19.81    2.12
 -15   1   2   19.42    2.24
   2 -15  -1   21.79    1.95
   2 -15  -1   15.46    1.90
   2 -15  -1   13.80    2.34
  -2  15   1   22.66    2.67
  -2  15  -1   19.12    1.77
  -2  15  -1   20.16    2.54
   2 -15   1   19.21    1.80
   2 -15   1   22.78    2.46
  -2 -15   1   19.41    1.60
   2  15  -1   22.45    1.61
   2  15  -1   20.70    2.50
   2  15  -1   18.89    1.80
   2  15   1   20.53    1.76
   2  15   1   17.68    2.64
  -2 -15  -1   19.94    1.77
  15   1  -2   18.72    2.02
  15   1  -2   18.38    2.10
  15   1   2   19.87    2.20
  15   1   2   16.96    2.21
 -15  -1  -2   20.60    2.26
 -15  -1  -2   19.07    3.06
  -1  -2  15   19.63    2.04
  -1  -2  15   18.32    1.63
  -1  -2  15   14.23    3.61
   1   2 -15   21.81    2.02
   1   2 -15   16.20    1.65
   1   2  17   92.13    6.50
   1   2  17   86.13    6.07
   1   2  17  108.59    8.37
  -1  -2 -17   91.35    6.53
   1  -2 -17   83.13    6.39
  -1   2  17   83.27    6.38
  -1   2  17   96.31    6.27
  -1   2  17   91.72    8.19
   1  -2  17   94.36    7.02
   1  -2  17   81.50    8.22
 -17   1  -2   82.96    6.54
 -17   1  -2   81.64    7.48
  17  -1   2   89.93    6.50
  17  -1   2   84.21    6.50
  17  -1  -2   85.82    6.37
 -17   1   2   95.01    6.56
 -17   1   2   78.43    7.35
   2 -17  -1   90.45    6.21
   2 -17  -1   72.80    6.01
  -2  17   1   98.05    6.20
  -2  17   1   91.43    6.93
  -2  17  -1   87.51    6.89
   2 -17   1   85.23    6.54
  -2 -17   1   88.66    5.90
   2  17  -1   92.81    6.96
   2  17  -1   87.19    6.16
   2  17   1   82.55    5.98
   2  17   1   87.57    6.88
   2  17   1   80.43    5.97
  -2 -17  -1   90.07    6.05
 -17  -1   2   90.64    6.46
  17   1  -2   87.69    6.33
  17   1  -2   87.15    6.47
  17   1   2   94.68    6.44
  17   1   2   88.59    6.62
 -17  -1  -2   87.47    6.58
 -17  -1  -2   88.18    7.55
  -1  -2  17   84.32    6.30
  -1  -2  17   88.87    8.23
   1   2 -17  101.99    6.44
   1   2  19    9.31    1.96
   1   2  19   11.95    1.56
   1  -2 -19   13.73    1.89
  -1   2  19   15.65    2.12
   1  -2  19   13.43    2.59
   1  -2  19   11.91    1.85
   1  -2  19    9.54    4.14
 -19   1  -2   11.02    2.11
 -19   1  -2   12.59    3.30
  19  -1   2   13.77    2.14
  19  -1   2   13.08    2.27
  19  -1  -2   12.99    2.05
 -19   1   2   12.94    2.17
 -19   1   2   12.90    3.67
  -2  19   1   12.94    2.72
  -2  19  -1    8.55    1.45
  -2  19  -1   12.90    2.68
   2 -19   1   15.78    1.61
  -2 -19   1   10.86    1.23
   2  19  -1   11.43    1.26
   2  19  -1   13.15    2.53
   2  19   1   11.36    1.45
   2  19   1   16.07    2.82
   2  19   1    9.64    1.35
  -2 -19  -1   10.88    1.41
 -19  -1   2   12.75    2.05
 -19  -1   2   16.36    3.82
  19   1  -2   15.59    2.02
  19   1  -2   12.46    1.97
  19   1   2   12.79    2.08
  19   1   2   10.39    2.19
 -19  -1  -2   14.44    2.33
 -19  -1  -2   12.34    3.63
  -1  -2  19   15.51    4.49
   1   2 -19   11.91    1.63
   1   2  21   -0.49    2.28
   1   2  21    0.50    1.55
   1   2  21    0.24    1.10
   1   2  21    0.53    3.99
  -1   2  21    1.21    1.46
  -1   2  21    1.16    1.28
  -1   2  21   -0.65    4.15
   1  -2  21    0.38    2.16
   1  -2  21    0.31    1.38
   1  -2  21    0.80    4.14
 -21   1  -2    2.14    1.95
 -21   1  -2    1.39    3.07
  21  -1   2    2.12    1.62
  21  -1   2    0.15    1.73
  21  -1  -2    1.33    1.61
  21  -1  -2    2.76    1.50
 -21   1   2   -0.91    3.68
   2 -21  -1    2.28    1.29
  -2  21   1    1.87    2.14
  -2  21  -1    0.27    1.00
  -2  21  -1    1.66    2.05
   2 -21   1    1.23    1.09
   2 -21   1    0.81    1.95
   2  21  -1    0.67    0.79
   2  21  -1    2.03    2.37
   2  21   1    1.62    1.01
   2  21   1    0.07    2.27
 -21  -1   2    0.75    1.70
 -21  -1   2    2.41    3.24
  21   1  -2    0.53    1.52
  21   1  -2    1.38    1.55
  21   1   2   -0.37    1.65
  21   1   2   -0.20    1.53
 -21  -1  -2    1.22    1.82
 -21  -1  -2    0.14    2.93
  -1  -2  21    0.33    2.30
  -1  -2  21    0.69    1.38
  -1  -2  21    1.03    3.90
   1   2  23    7.91    2.83
   1   2  23    6.09    2.00
   1   2  23    9.69    4.87
   1  -2 -23   10.98    2.02
  -1   2  23    6.96    4.52
   1  -2  23   11.00    5.19
 -23   1  -2    8.25    2.50
 -23   1  -2    7.81    4.04
  23  -1   2    6.46    2.04
  23  -1  -2    6.89    2.11
  23  -1  -2    5.71    1.92
 -23   1   2    9.49    2.32
 -23   1   2   10.57    3.85
   2 -23  -1    5.63    1.61
  -2  23   1    9.07    1.68
  -2  23   1    5.32    2.87
  -2  23  -1    4.60    1.36
   2 -23   1    4.81    1.38
  -2 -23   1    8.97    3.20
   2  23  -1    5.16    1.07
   2  23  -1    4.08    2.71
   2  23   1    6.56    1.33
   2  23   1    6.81    2.59
 -23  -1   2    8.18    3.72
  23   1  -2    7.27    2.02
  23   1  -2    9.08    2.14
  23   1   2    8.60    1.96
  23   1   2    4.53    2.06
 -23  -1  -2    7.78    2.41
 -23  -1  -2    2.29    3.96
  -1  -2  23    9.53    5.54
   1   2  25    2.15    4.78
  -1   2  25   -2.23    4.82
 -25   1  -2    0.07    1.98
 -25   1  -2   -0.63    3.49
  25  -1   2    0.01    1.75
  25  -1  -2   -1.11    1.74
 -25   1   2    0.22    3.48
  -2  25   1    0.06    1.35
  -2  25   1    0.17    2.68
  -2  25  -1   -0.46    1.16
  -2  25  -1   -1.79    2.30
   2 -25   1    0.11    1.13
   2  25  -1    0.12    0.77
   2  25   1    0.64    1.02
 -25  -1   2   -0.49    3.53
  -1  -2  25   -3.36    4.96
   1   2  27   -2.59    4.84
  -1   2  27   -1.45    4.54
   1  -2  27   -0.63    4.50
 -27   1  -2   -3.93    4.00
  27  -1   2   -0.32    1.72
  27  -1  -2   -0.66    1.88
 -27   1   2    1.20    4.07
  -2  27   1    2.66    2.99
  -2  27  -1   -0.31    2.97
   2  27  -1   -1.80    2.93
   2  27   1   -0.61    2.57
 -27  -1   2   -1.67    4.02
  27   1  -2    0.41    1.67
  27   1   2    1.40    1.94
 -27  -1  -2    2.40    4.27
  -1  -2  27   -0.94    5.61
   1   2  29   -4.18    5.13
  -1   2  29    0.18    5.44
  29  -1   2    1.19    1.77
  29  -1  -2    1.39    2.02
 -29   1   2    0.37    4.52
  -2  29  -1    0.85    3.09
   2  29  -1   -0.26    2.71
   2  29   1   -0.18    3.03
 -29  -1   2    0.64    4.13
  29   1  -2    0.16    1.98
 -29  -1  -2    1.31    4.55
  -1  -2  29   -2.69    5.48
   1   2  31   -1.69    5.27
  -1   2  31   -1.54    5.43
   1  -2  31    0.47    5.19
 -31   1  -2    1.75    4.82
  31  -1   2   -0.05    2.03
  31  -1  -2   -0.92    1.87
 -31   1   2   -1.31    5.01
  -2  31   1   -1.35    3.28
  -2  31  -1   -0.64    2.83
   2  31  -1    0.71    2.75
 -31  -1   2   -1.42    4.70
  31   1  -2   -1.24    2.13
  31   1   2   -0.34    1.78
  -1  -2  31   -2.60    6.13
   1   2  33   -0.75    5.40
   1  -2  33    2.66    5.89
 -33   1  -2    1.83    4.46
  33  -1   2    0.59    2.10
  33  -1  -2   -0.24    1.81
 -33   1   2   -1.33    4.54
  -2  33   1    3.11    3.25
  -2  33  -1    1.85    2.97
   2  33  -1   -1.46    3.33
   2  33   1    0.54    3.33
 -33  -1   2   -2.17    4.72
  33   1  -2   -0.28    2.12
  33   1   2    0.72    1.82
 -33  -1  -2    0.92    4.52
  -1  -2  33    1.13    5.57
   1   2  35   -3.11    5.46
  -1   2  35    1.13    5.84
   1  -2  35   -2.25    6.02
 -35   1  -2   -0.32    4.70
  35  -1   2    0.79    2.20
 -35   1   2    2.65    5.47
  -2  35   1   -0.81    3.79
  -2  35  -1    0.33    3.33
   2  35  -1    0.87    3.58
   2  35   1   -4.32    3.70
 -35  -1   2   -0.44    5.38
  35   1  -2   -0.41    2.28
  35   1   2    0.94    2.03
 -35  -1  -2    1.31    5.44
  -1  -2  35   -1.22    5.80
   1   2  37    2.67    5.27
  -1   2  37   -3.97    5.28
  -2  37  -1    1.58    3.32
   1   3   2  876.27   55.32
   1   3   2  890.50   55.25
  -1  -3  -2  882.27   55.29
  -1  -3  -2  899.93   55.33
   1  -3  -2  920.97   55.23
  -1   3   2  844.34   55.19
  -1   3   2  893.66   55.40
  -1   3   2  830.23   55.35
  -1   3   2  884.40   55.34
  -1   3  -2  771.72   55.09
  -1   3  -2  890.75   55.28
  -1   3  -2  807.84   56.26
   1  -3   2  946.48   55.19
   1  -3   2  878.92   55.28
   1  -3   2  827.26   55.59
  -2   1  -3  980.47   55.29
  -2   1  -3  801.34   55.20
   2  -1   3  808.44   55.19
   2  -1   3  819.06   55.20
   2  -1   3  909.92   55.51
   2  -1  -3  828.86   55.21
   2  -1  -3  798.49   55.32
   2  -1  -3  874.56   55.21
  -2   1   3  921.58   55.22
  -2   1   3  912.62   55.38
  -2   1   3  926.93   55.21
   3  -2  -1  831.27   55.17
   3  -2  -1  870.25   55.42
   3  -2  -1  863.14   55.22
  -3   2   1  866.45   55.17
  -3   2   1  867.91   55.40
  -3   2   1  878.73   55.17
  -3   2  -1  856.75   55.19
  -3   2  -1  824.14   55.33
  -3   2  -1  863.38   55.43
   3  -2   1  945.99   55.25
   3  -2   1  829.18   55.39
   3  -2   1  899.44   55.37
  -3  -2   1  868.34   55.13
  -3  -2   1  835.72   56.30
  -3  -2   1  891.54   55.28
   3   2  -1  946.62   55.18
   3   2   1  860.95   55.17
   3   2   1  861.89   55.25
  -3  -2  -1  929.85   55.28
  -2  -1   3  924.63   55.33
   2   1  -3  877.22   55.18
   2   1  -3  866.55   55.32
   2   1  -3  837.90   55.22
   2   1   3  841.53   55.35
   2   1   3  791.17   55.37
   2   1   3  887.96   55.45
  -2  -1  -3  893.00   55.72
  -2  -1  -3  829.02   55.20
  -2  -1  -3  928.63   55.48
  -1  -3   2  909.23   55.45
  -1  -3   2  975.33   55.07
  -1  -3   2  811.81   55.20
  -1  -3   2  877.12   55.21
   1   3  -2  871.15   55.28
   1   3  -2  882.66   55.26
   1   3   4  500.47   33.13
   1   3   4  530.26   33.21
   1   3   4  535.41   33.30
  -1  -3  -4  537.39   33.17
  -1  -3  -4  523.33   33.24
  -1  -3  -4  530.11   33.28
   1  -3  -4  539.40   33.16
   1  -3  -4  531.94   33.24
  -1   3   4  591.46   33.19
  -1   3   4  538.77   33.30
  -1   3   4  498.70   33.38
  -1   3  -4  513.61   33.17
  -1   3  -4  504.05   33.03
   1  -3   4  436.37   33.04
   1  -3   4  514.27   33.07
   1  -3   4  476.85   33.57
  -4   1  -3  546.19   33.19
  -4   1  -3  549.73   33.26
   4  -1   3  506.33   33.15
   4  -1   3  506.15   33.21
   4  -1   3  507.06   33.42
   4  -1  -3  562.66   33.16
   4  -1  -3  508.62   33.12
  -4   1   3  606.88   33.18
  -4   1   3  517.47   33.41
  -4   1   3  513.09   33.12
   3  -4  -1  590.12   33.15
   3  -4  -1  510.36   33.02
  -3   4   1  538.45   33.12
  -3   4   1  507.84   33.06
  -3   4  -1  515.89   33.28
  -3   4  -1  499.71   33.20
   3  -4   1  499.90   33.07
   3  -4   1  500.10   33.22
   3  -4   1  540.07   33.25
  -3  -4   1  532.44   33.01
  -3  -4   1  510.22   33.15
   3   4  -1  545.27   33.51
   3   4  -1  534.81   33.14
   3   4   1  518.31   33.10
   3   4   1  518.69   33.30
   3   4   1  553.53   33.17
  -3  -4  -1  526.85   33.34
  -3  -4  -1  537.88   33.13
  -4  -1   3  559.90   33.09
  -4  -1   3  566.13   33.39
   4   1  -3  477.19   33.05
   4   1  -3  395.49   33.18
   4   1  -3  551.08   33.18
   4   1   3  550.64   33.19
  -4  -1  -3  543.08   33.22
  -4  -1  -3  531.79   33.72
  -1  -3   4  546.60   33.02
  -1  -3   4  483.89   33.08
   1   3   6 3923.23  249.80
   1   3   6 3994.64  250.08
   1   3   6 4042.96  250.43
  -1  -3  -6 3993.10  250.06
   1  -3  -6 4060.90  249.76
  -1   3   6 3895.41  249.75
  -1   3   6 4042.34  250.37
  -1   3   6 3813.28  251.09
  -1   3  -6 3545.82  251.90
   1  -3   6 3800.98  249.71
   1  -3   6 3942.86  251.52
  -6   1  -3 4091.92  249.91
  -6   1  -3 3956.52  250.30
   6  -1   3 4101.21  249.99
   6  -1   3 4042.18  250.35
   6  -1  -3 4462.34  249.92
   6  -1  -3 3978.58  250.16
  -6   1   3 4012.90  249.71
  -6   1   3 3968.58  250.52
   3  -6  -1 3778.65  249.78
  -3   6   1 3782.82  250.25
  -3   6  -1 3736.79  249.59
  -3   6  -1 3829.86  250.29
  -3   6  -1 3431.72  250.43
   3   6  -1 4177.93  249.59
   3   6  -1 3920.18  250.03
   3   6  -1 3881.97  250.35
   3   6  -1 3959.92  250.03
   3   6   1 3656.36  250.34
   3   6   1 4094.81  249.85
   3   6   1 3664.62  250.10
   3   6   1 3956.75  250.15
  -6  -1   3 4120.77  249.74
  -6  -1   3 4094.93  250.38
   6   1  -3 4065.80  249.72
   6   1  -3 3913.80  250.02
   6   1   3 3589.86  249.69
   6   1   3 3988.65  250.20
  -6  -1  -3 4054.89  249.81
  -6  -1  -3 4263.37  250.95
  -1  -3   6 4419.55  249.73
  -1  -3   6 3813.53  250.25
  -1  -3   6 3670.95  251.00
   1   3  -6 3991.53  250.19
   1   3   8  124.20    8.14
   1   3   8  128.18    8.10
   1   3   8  114.05    8.52
  -1  -3  -8  123.32    8.15
  -1   3   8  121.98    8.15
  -1   3   8  121.00    8.16
  -1   3   8  117.11    8.61
   1  -3   8  124.21    8.18
  -8   1  -3  125.18    8.21
  -8   1  -3  124.48    8.46
   8  -1   3  121.72    8.14
   8  -1  -3  113.53    8.06
   8  -1  -3  126.89    8.10
  -8   1   3  115.77    8.06
   3  -8  -1  120.47    8.04
   3  -8  -1  122.84    7.85
   3  -8  -1  128.46    7.93
  -3   8   1  109.80    8.00
  -3   8  -1  132.72    8.39
   3  -8   1  114.80    7.97
   3  -8   1  118.18    8.13
   3   8  -1  123.63    7.82
   3   8  -1  115.91    8.27
   3   8  -1  119.74    7.99
   3   8   1  126.43    7.96
  -8  -1   3  134.32    8.08
   8   1  -3  126.25    8.06
   8   1   3  120.55    8.14
  -8  -1  -3  111.30    8.15
  -8  -1  -3  116.67    8.48
  -1  -3   8  125.59    7.95
  -1  -3   8  123.53    8.02
   1   3  10   98.58    6.27
   1   3  10  105.09    7.16
  -1  -3 -10   95.56    6.38
   1  -3 -10  112.44    6.44
  -1   3  10   88.65    6.32
  -1   3  10   80.22    6.28
   1  -3  10   88.59    6.44
   1  -3  10   84.31    6.19
   1  -3  10   88.92    7.36
 -10   1  -3  101.45    6.88
  10  -1   3   84.89    6.33
  10  -1   3   83.38    6.46
  10  -1  -3   95.25    6.31
 -10   1   3   87.85    6.87
   3 -10  -1   99.66    6.23
   3 -10  -1   95.00    6.00
   3 -10  -1   94.06    5.89
  -3  10   1   90.49    6.19
  -3  10   1   95.43    6.72
  -3  10  -1   97.51    6.16
  -3  10  -1  101.88    6.67
   3 -10   1   88.68    6.13
   3 -10   1   78.14    6.29
   3 -10   1   78.24    5.98
   3  10  -1   83.66    6.00
   3  10  -1   85.71    6.50
   3  10   1  100.50    6.09
   3  10   1  108.70    6.67
   3  10   1   95.40    6.11
  -3 -10  -1   85.09    6.09
 -10  -1   3  102.31    6.30
 -10  -1   3  113.65    7.11
  10   1  -3   80.19    6.20
  10   1  -3   95.31    6.33
  10   1   3  107.24    6.45
  10   1   3  101.56    6.53
 -10  -1  -3   84.47    6.35
 -10  -1  -3   95.45    6.90
  -1  -3  10   98.32    6.22
  -1  -3  10  110.18   13.82
   1   3 -10   90.02    6.18
   1   3  12   86.31    6.21
   1   3  12   90.29    6.08
   1   3  12  100.48    7.22
  -1  -3 -12   90.70    6.25
   1  -3 -12   87.25    6.20
  -1   3  12   76.52    6.17
  -1   3  12   94.17    6.21
  -1   3  12   94.47    7.23
   1  -3  12   83.79    6.35
   1  -3  12   92.88    6.11
 -12   1  -3   81.95    6.68
  12  -1   3   94.90    6.39
  12  -1  -3   90.91    6.18
  12  -1  -3   85.89    6.17
 -12   1   3   87.04    6.19
 -12   1   3   93.25    6.99
   3 -12  -1   93.35    6.11
   3 -12  -1   83.71    5.68
  -3  12   1   91.10    6.05
  -3  12   1   95.46    6.69
  -3  12  -1   84.88    5.97
  -3  12  -1   97.57    6.62
   3 -12   1  100.54    6.04
   3 -12   1   80.58    6.18
   3  12  -1   87.66    5.89
   3  12  -1   90.02    5.78
   3  12  -1  104.28    6.59
   3  12  -1   79.04    5.95
   3  12   1   85.71    5.89
   3  12   1   99.11    6.59
   3  12   1   88.21    5.93
  -3 -12  -1   91.43    5.94
 -12  -1   3   81.39    6.11
 -12  -1   3   92.03    6.95
  12   1  -3   91.20    6.24
  12   1   3   89.77    6.22
  12   1   3   96.11    6.43
 -12  -1  -3   99.46    6.99
  -1  -3  12   85.29    6.07
  -1  -3  12  107.73    7.81
   1   3 -12   78.21    6.03
   1   3  14  183.35   11.52
   1   3  14  183.77   12.54
  -1  -3 -14  176.90   11.52
   1  -3 -14  181.68   11.48
  -1   3  14  184.49   11.50
  -1   3  14  176.56   12.55
   1  -3  14  163.59   11.66
   1  -3  14  173.51   11.31
   1  -3  14  191.55   12.98
 -14   1  -3  159.11   11.49
 -14   1  -3  179.84   12.16
  14  -1   3  168.72   11.46
  14  -1   3  172.27   11.59
  14  -1  -3  182.85   11.45
  14  -1  -3  174.29   11.45
 -14   1   3  180.28   11.46
 -14   1   3  178.14   12.29
   3 -14  -1  171.42   11.28
   3 -14  -1  149.43   10.98
   3 -14  -1  162.92   10.87
  -3  14   1  182.84   11.28
  -3  14   1  175.14   11.86
  -3  14  -1  158.96   11.15
  -3  14  -1  172.34   11.81
   3 -14   1  166.44   11.17
   3 -14   1  163.64   11.41
   3  14  -1  167.89   11.18
   3  14  -1  184.93   10.97
   3  14  -1  162.45   11.68
   3  14   1  163.41   11.06
   3  14   1  185.01   11.88
   3  14   1  160.76   11.10
 -14  -1   3  167.98   11.37
 -14  -1   3  174.82   12.33
  14   1  -3  161.85   11.32
  14   1  -3  173.01   11.46
  14   1   3  172.41   11.44
  14   1   3  172.30   11.59
 -14  -1  -3  172.37   11.55
 -14  -1  -3  177.81   12.19
  -1  -3  14  192.28   11.37
  -1  -3  14  162.24   10.96
  -1  -3  14  160.81   12.76
   1   3 -14  175.31   11.39
   1   3  16   21.48    2.51
   1   3  16   23.67    2.24
  -1  -3 -16   25.16    2.45
   1  -3 -16   23.46    2.44
  -1   3  16   22.31    2.46
  -1   3  16   28.08    2.57
   1  -3  16   28.82    2.90
   1  -3  16   31.08    2.51
   1  -3  16   27.71    4.65
 -16   1  -3   23.20    2.61
 -16   1  -3   21.49    3.50
  16  -1   3   31.07    2.63
  16  -1   3   29.05    2.81
  16  -1  -3   24.37    2.48
 -16   1   3   29.35    2.65
 -16   1   3   24.07    3.62
   3 -16  -1   22.97    2.27
   3 -16  -1   17.85    1.88
  -3  16   1   25.78    2.27
  -3  16   1   27.39    3.02
  -3  16  -1   24.19    2.16
  -3  16  -1   25.92    3.04
   3 -16   1   28.44    2.26
   3 -16   1   24.21    2.53
   3  16  -1   24.79    1.97
   3  16  -1   28.20    1.90
   3  16  -1   31.97    3.17
   3  16  -1   28.77    2.21
   3  16   1   28.64    2.99
   3  16   1   19.89    2.01
  -3 -16  -1   27.33    2.07
 -16  -1   3   24.55    2.42
 -16  -1   3   20.97    3.71
  16   1  -3   29.22    2.43
  16   1  -3   26.08    2.58
  16   1   3   25.25    2.46
  16   1   3   24.98    2.63
 -16  -1  -3   28.87    2.76
 -16  -1  -3   33.56    3.88
  -1  -3  16   24.19    2.31
  -1  -3  16   16.65    1.73
  -1  -3  16   26.46    4.39
   1   3 -16   29.09    2.38
   1   3  18   26.06    2.91
   1   3  18   26.88    2.49
  -1  -3 -18   32.51    2.96
   1  -3 -18   30.43    2.89
  -1   3  18   33.01    2.99
  -1   3  18   30.41    4.66
   1  -3  18   25.61    3.26
   1  -3  18   28.10    2.63
   1  -3  18   34.00    5.10
 -18   1  -3   30.44    3.18
 -18   1  -3   26.88    4.19
  18  -1   3   23.29    2.88
  18  -1   3   28.49    2.92
  18  -1  -3   31.20    2.87
 -18   1   3   31.44    2.98
   3 -18  -1   24.85    2.54
   3 -18  -1   18.79    1.97
  -3  18   1   27.45    2.58
  -3  18   1   32.78    3.70
  -3  18  -1   30.93    3.56
   3 -18   1   27.36    2.87
   3  18  -1   24.40    2.13
   3  18  -1   29.04    2.08
   3  18  -1   22.76    3.31
   3  18  -1   25.96    2.38
   3  18   1   28.21    2.30
   3  18   1   30.43    3.40
  -3 -18  -1   24.46    2.25
 -18  -1   3   26.98    2.81
 -18  -1   3   32.56    4.37
  18   1  -3   30.43    2.82
  18   1  -3   28.59    2.91
  18   1   3   30.86    2.93
  18   1   3   29.54    3.02
 -18  -1  -3   26.97    3.10
 -18  -1  -3   31.94    4.27
  -1  -3  18   30.80    3.33
  -1  -3  18   31.00    2.73
  -1  -3  18   35.04    5.73
   1   3  20   17.21    2.48
   1   3  20   16.01    2.02
   1   3  20   19.62    4.69
  -1  -3 -20   23.70    2.41
   1  -3 -20   16.83    2.42
  -1   3  20   21.87    2.57
  -1   3  20   21.19    2.26
  -1   3  20   17.73    4.73
   1  -3  20   21.18    2.97
   1  -3  20   19.36    2.32
   1  -3  20   26.39    5.15
 -20   1  -3   18.99    2.81
 -20   1  -3   15.89    3.86
  20  -1   3   19.63    2.61
  20  -1   3   20.11    2.71
  20  -1  -3   16.84    2.32
 -20   1   3   17.32    2.41
  -3  20   1   22.21    3.26
  -3  20  -1   16.70    1.97
  -3  20  -1   16.83    2.87
   3 -20   1   16.95    2.33
   3  20  -1   17.56    1.57
   3  20  -1   15.71    3.09
   3  20  -1   19.17    1.99
   3  20   1   13.32    1.77
   3  20   1   17.19    1.79
   3  20   1   17.28    3.10
   3  20   1   17.46    1.83
 -20  -1   3   19.28    2.47
  20   1  -3   22.67    2.42
  20   1  -3   19.66    2.40
  20   1   3   18.64    2.36
  20   1   3   18.01    2.65
 -20  -1  -3   18.81    2.57
 -20  -1  -3   20.12    3.78
  -1  -3  20   15.36    2.89
  -1  -3  20   13.20    4.58
   1   3  22    0.00    1.70
   1   3  22    0.81    1.24
   1   3  22    0.46    4.08
   1  -3 -22    0.40    1.53
  -1   3  22    1.51    1.41
  -1   3  22   -0.70    4.39
   1  -3  22   -0.41    2.36
   1  -3  22    0.91    1.39
   1  -3  22    0.30    4.80
 -22   1  -3    1.69    2.02
 -22   1  -3   -0.39    3.27
  22  -1   3   -0.18    1.50
  22  -1   3    0.97    1.62
  22  -1  -3    1.58    1.67
  22  -1  -3    2.26    1.60
 -22   1   3   -0.57    3.14
   3 -22  -1    0.11    1.27
  -3  22   1    1.07    1.35
  -3  22   1    0.17    2.14
  -3  22  -1   -0.17    1.19
   3 -22   1    0.39    1.16
   3 -22   1    1.67    1.47
   3  22  -1    0.58    0.79
   3  22  -1    0.52    0.72
   3  22  -1   -0.23    2.14
   3  22   1    0.36    0.96
   3  22   1    0.50    2.45
 -22  -1   3   -0.26    1.68
  22   1  -3   -0.03    1.44
  22   1   3    1.54    1.75
  22   1   3    0.99    1.63
 -22  -1  -3    0.50    1.88
 -22  -1  -3    3.57    3.36
  -1  -3  22    1.83    2.34
  -1  -3  22    0.51    4.18
   1   3  24   12.94    2.45
   1   3  24   16.96    5.12
  -1   3  24   13.48    5.42
   1  -3  24    7.41    5.32
 -24   1  -3   11.33    2.76
  24  -1  -3   11.21    2.34
  24  -1  -3   10.40    2.20
 -24   1   3    9.41    2.44
 -24   1   3    8.00    4.67
  -3  24   1    9.35    1.84
  -3  24   1   13.53    3.34
  -3  24  -1    8.56    1.72
  -3  24  -1   13.60    3.36
   3 -24   1   10.97    1.72
   3  24  -1    5.50    1.07
   3  24  -1    7.99    3.18
   3  24   1   12.15    1.47
   3  24   1   13.24    3.14
 -24  -1   3   10.43    4.65
  24   1   3    9.48    2.14
  24   1   3   10.23    2.54
 -24  -1  -3   13.38    2.72
 -24  -1  -3    9.92    3.85
  -1  -3  24   16.37    6.04
   1   3  26    1.86    4.78
  -1   3  26    3.62    4.56
   1  -3  26    5.06    4.76
  26  -1   3    4.19    2.16
  26  -1  -3    5.26    2.09
 -26   1   3    9.84    4.46
  -3  26   1    6.18    3.07
  -3  26  -1    0.00    2.90
   3  26   1    2.35    1.08
   3  26   1    2.13    2.93
 -26  -1   3    5.48    3.98
  26   1  -3    3.55    2.00
  26   1   3    4.43    2.13
 -26  -1  -3    3.30    4.22
  -1  -3  26   -2.14    5.08
   1   3  28    0.38    4.30
  -1   3  28    2.01    5.36
   1  -3  28   -2.46    5.00
 -28   1  -3   -1.39    3.74
  28  -1   3    0.24    1.77
  28  -1  -3    0.05    1.97
 -28   1   3   -3.67    4.07
  -3  28  -1    2.83    2.94
   3  28  -1    1.20    2.75
   3  28   1    3.03    3.31
 -28  -1   3    2.15    4.10
  28   1  -3    0.23    1.85
  28   1   3    1.19    1.95
  -1  -3  28   -0.84    5.81
   1   3  30   -2.62    5.17
  -1   3  30    1.12    4.77
   1  -3  30   -0.35    5.35
 -30   1  -3   -0.78    4.13
  30  -1   3    1.59    1.98
  30  -1  -3    1.11    1.81
 -30   1   3    0.41    4.73
  -3  30   1   -0.85    3.19
  -3  30  -1   -3.09    2.95
   3  30  -1    0.63    3.01
 -30  -1   3   -1.68    4.10
  30   1  -3   -0.39    1.82
 -30  -1  -3    3.45    4.13
  -1   3  32    7.23    5.52
   1  -3  32   -2.15    5.47
 -32   1  -3    1.17    4.11
  32  -1   3    0.74    1.87
  32  -1  -3    0.35    2.07
 -32   1   3    0.35    5.00
  -3  32   1   -0.67    2.93
  -3  32  -1    0.11    3.22
   3  32  -1   -0.70    2.89
   3  32   1    0.00    2.82
 -32  -1   3    3.73    4.62
  32   1  -3    0.11    2.07
  32   1   3   -0.14    1.89
 -32  -1  -3    2.34    4.88
  -1  -3  32   -1.73    5.93
   1   3  34    1.74    4.58
  -1   3  34    1.22    4.97
   1  -3  34    2.63    6.19
 -34   1  -3   -2.20    5.27
  34  -1   3   -0.88    1.99
  34  -1  -3   -0.92    2.04
 -34   1   3    5.11    4.69
  -3  34   1   -1.03    3.53
  -3  34  -1    2.96    3.15
   3  34  -1   -0.37    3.20
   3  34   1    0.73    3.01
 -34  -1   3   -4.58    5.38
  34   1  -3   -1.35    2.33
  34   1   3    0.57    1.92
 -34  -1  -3   -1.61    4.65
  -1  -3  34   -1.57    6.44
   1   3  36   -0.74    5.26
  -1   3  36   -1.44    5.74
   1  -3  36   -1.72    6.31
 -36   1  -3   -1.84    4.85
  36  -1   3    1.06    2.31
  36  -1  -3    0.35    2.21
 -36   1   3   -0.26    5.47
  -3  36   1   -2.28    3.50
   3  36  -1   -1.19    3.60
   3  36   1    1.29    3.38
 -36  -1   3    2.44    5.13
  36   1  -3   -0.99    2.13
  36   1   3    0.01    1.91
 -36  -1  -3    3.28    5.69
  -1  -3  36   -6.56    6.94
   1   4   1 2578.94  155.27
   1   4   1 2505.07  155.66
   1   4   1 2666.97  155.53
  -1  -4  -1 2290.09  155.26
  -1  -4  -1 2551.70  155.62
  -1  -4  -1 2657.54  155.44
   1  -4  -1 2598.03  155.40
   1  -4  -1 2485.98  155.73
  -1   4   1 2514.53  155.44
  -1   4   1 2509.38  155.69
  -1   4  -1 2544.39  155.25
  -1   4  -1 2405.37  155.65
   1  -4   1 2562.72  155.23
   1  -4   1 2606.36  155.77
   1  -4   1 2597.84  156.86
  -1   1  -4 2042.69  156.07
   1  -1   4 2350.79  155.90
   1  -1   4 2331.76  156.30
   1  -1   4 2234.15  155.80
   1  -1  -4 2658.58  155.39
   1  -1  -4 2412.74  155.59
  -1   1   4 2305.05  155.30
  -1   1   4 2577.40  155.62
  -1   1   4 2371.38  158.08
   4  -1  -1 2583.62  155.35
   4  -1  -1 2459.54  155.78
   4  -1  -1 2418.75  155.54
  -4   1   1 2221.90  155.25
  -4   1   1 2436.44  155.75
  -4   1   1 2432.68  155.44
  -4   1  -1 2543.88  155.50
  -4   1  -1 2492.66  155.79
  -4   1  -1 2538.80  155.67
   4  -1   1 1898.44  155.21
   4  -1   1 2501.33  155.63
   4  -1   1 2474.50  155.56
  -4  -1   1 2595.06  155.47
  -4  -1   1 2602.75  155.87
   4   1  -1 2432.12  155.27
   4   1  -1 2551.24  155.63
   4   1   1 2591.26  155.43
   4   1   1 2556.43  157.89
   4   1   1 2640.13  155.65
  -4  -1  -1 2625.58  155.43
  -4  -1  -1 2448.82  156.16
  -4  -1  -1 3263.79  155.84
  -1  -1   4 1900.28  155.33
   1   1  -4 2422.50  155.30
   1   1  -4 2501.52  155.60
   1   1   4 2285.99  155.39
   1   1   4 2491.55  155.55
   1   1   4 2421.65  155.74
  -1  -1  -4 2623.15  155.97
  -1  -1  -4 2419.55  155.68
  -1  -1  -4 2258.91  155.72
  -1  -4   1 2551.09  155.25
  -1  -4   1 2460.40  155.60
  -1  -4   1 2640.21  155.52
   1   4  -1 2445.82  155.22
   1   4  -1 2405.53  155.48
   1   4  -1 2604.95  155.49
   1   4   3 1276.71   82.10
   1   4   3 1323.46   82.33
   1   4   3 1367.18   82.25
  -1  -4  -3 1428.26   82.19
  -1  -4  -3 1350.62   82.33
   1  -4  -3 1259.81   82.11
  -1   4   3 1287.07   82.18
  -1   4   3 1321.24   82.39
  -1   4   3 1287.13   82.19
  -1   4  -3 1326.81   82.04
  -1   4  -3 1385.95   82.35
   1  -4   3 1155.95   82.02
   1  -4   3 1285.31   82.23
   1  -4   3 1456.25   83.27
  -3   1  -4 1143.77   82.14
  -3   1  -4 1280.91   82.17
   3  -1   4 1403.47   82.22
   3  -1   4 1333.56   82.54
   3  -1   4 1298.85   82.56
   3  -1  -4 1261.04   82.16
   3  -1  -4 1308.32   82.45
   3  -1  -4 1333.96   82.19
  -3   1   4 1286.73   82.17
  -3   1   4 1302.19   82.37
  -3   1   4 1347.22   82.13
   4  -3  -1 1169.07   82.07
   4  -3  -1 1346.94   82.16
  -4   3   1 1288.00   82.12
  -4   3   1 1236.69   82.10
  -4   3  -1 1210.49   82.12
  -4   3  -1 1281.53   82.38
  -4   3  -1 1255.64   82.43
   4  -3   1 1359.30   82.16
   4  -3   1 1381.96   82.55
   4  -3   1 1343.93   82.31
  -4  -3   1 1362.06   82.11
   4   3  -1 1285.03   82.07
   4   3  -1 1385.66   82.39
   4   3   1 1280.53   82.11
   4   3   1 1385.06   82.26
  -3  -1   4 1330.94   82.37
   3   1  -4 1404.49   82.18
   3   1  -4 1463.08   82.47
   3   1  -4 1437.15   82.29
   3   1   4 1250.50   82.23
   3   1   4 1360.44   82.61
  -3  -1  -4 1332.66   82.54
  -3  -1  -4 1229.61   82.24
  -1  -4   3 1158.44   81.95
  -1  -4   3 1268.52   82.13
  -1  -4   3 1453.66   82.25
   1   4  -3 1291.88   82.24
   1   4  -3 1301.53   82.52
   1   4   5 1008.94   60.21
   1   4   5  973.20   60.31
   1   4   5  910.99   60.34
   1  -4  -5  955.59   60.19
  -1   4   5  950.13   60.19
  -1   4   5  949.74   60.37
  -1   4   5 1003.40   60.44
  -1   4  -5  872.52   60.27
  -1   4  -5  901.87   60.08
   1  -4   5  934.50   60.14
   1  -4   5  907.79   60.93
  -5   1  -4  918.14   60.22
  -5   1  -4 1001.60   60.35
   5  -1   4  939.03   60.22
   5  -1   4  977.16   60.66
   5  -1  -4  838.51   60.13
   5  -1  -4 1000.86   60.22
  -5   1   4  998.34   60.18
  -5   1   4  971.10   60.61
  -4   5   1  951.51   60.13
  -4   5   1 1076.42   60.35
  -4   5  -1  964.82   60.41
  -4   5  -1  911.05   60.29
   4  -5   1  942.03   60.40
  -4  -5   1  950.04   60.05
   4   5  -1  773.73   60.62
   4   5  -1  960.53   60.21
   4   5   1 1041.16   60.17
   4   5   1  826.82   60.45
   4   5   1  947.74   60.20
  -4  -5  -1  970.28   60.41
  -5  -1   4  988.69   60.12
  -5  -1   4  983.82   60.49
   5   1  -4  901.88   60.11
   5   1  -4  949.61   60.21
   5   1   4  924.95   60.21
  -5  -1  -4  967.84   60.29
  -5  -1  -4  866.44   60.61
  -1  -4   5 1093.52   60.07
  -1  -4   5  910.01   60.11
   1   4  -5  897.52   61.34
   1   4   7  344.44   18.09
   1   4   7  283.30   18.00
   1   4   7  292.64   18.27
  -1  -4  -7  319.95   18.06
   1  -4  -7  308.75   18.03
  -1   4   7  283.52   17.99
  -1   4   7  275.53   18.07
  -1   4   7  263.26   18.24
   1  -4   7  273.27   17.92
   1  -4   7  261.23   17.72
   1  -4   7  261.80   18.64
  -7   1  -4  291.05   18.06
  -7   1  -4  275.57   18.19
   7  -1   4  299.62   18.05
   7  -1   4  299.54   18.27
   7  -1  -4  316.73   18.00
   7  -1  -4  296.24   17.95
  -7   1   4  292.06   17.94
  -7   1   4  283.88   18.36
   4  -7  -1  285.08   17.93
   4  -7  -1  237.66   17.71
  -4   7   1  273.85   18.23
  -4   7   1  270.63   17.84
  -4   7  -1  265.32   18.15
  -4   7  -1  269.95   18.03
   4  -7   1  299.25   17.90
   4  -7   1  299.87   18.01
   4   7  -1  290.32   17.74
   4   7  -1  284.67   17.81
   4   7  -1  263.01   18.13
   4   7  -1  278.26   17.90
   4   7   1  286.24   17.84
   4   7   1  231.89   18.06
   4   7   1  287.20   17.90
  -7  -1   4  297.25   17.92
  -7  -1   4  257.65   18.28
   7   1  -4  311.27   17.94
   7   1  -4  284.34   17.97
   7   1   4  280.52   18.02
   7   1   4  280.63   18.19
  -7  -1  -4  276.11   18.05
  -7  -1  -4  274.26   18.23
  -1  -4   7  297.23   17.83
  -1  -4   7  218.38   17.86
  -1  -4   7  254.78   17.75
   1   4   9  213.03   13.32
   1   4   9  222.41   13.82
  -1  -4  -9  200.72   13.34
   1  -4  -9  192.20   13.29
  -1   4   9  200.69   13.37
  -1   4   9  207.41   13.83
   1  -4   9  201.83   13.32
   1  -4   9  195.07   13.16
   1  -4   9  223.99   14.41
  -9   1  -4  191.07   13.60
   9  -1   4  198.42   13.33
   9  -1   4  196.19   13.50
   9  -1  -4  193.09   13.24
  -9   1   4  201.61   13.26
  -9   1   4  229.23   13.96
   4  -9  -1  203.13   13.23
  -4   9   1  218.77   13.24
  -4   9   1  206.05   13.65
  -4   9  -1  186.70   13.14
  -4   9  -1  197.99   13.54
  -4   9  -1  189.01   13.62
   4  -9   1  206.00   13.18
   4  -9   1  195.24   13.25
   4   9  -1  200.99   12.99
   4   9  -1  233.18   13.58
   4   9  -1  214.85   13.21
   4   9   1  201.83   13.07
  -9  -1   4  199.32   13.20
  -9  -1   4  188.98   13.75
   9   1  -4  202.16   13.22
   9   1  -4  203.17   13.29
   9   1   4  201.57   13.33
   9   1   4  183.10   13.42
  -9  -1  -4  210.42   13.41
  -1  -4   9  238.57   13.16
  -1  -4   9  188.61   12.99
  -1  -4   9  200.37   14.60
   1   4  -9  245.43   13.33
   1   4  11   96.77    6.91
   1   4  11  103.47    6.88
   1   4  11  105.52    7.62
  -1  -4 -11   92.77    6.91
   1  -4 -11  112.22    7.02
  -1   4  11   86.54    6.86
  -1   4  11  102.21    6.96
   1  -4  11   94.01    6.93
   1  -4  11  103.73    6.76
   1  -4  11  103.01    8.14
 -11   1  -4   89.20    6.97
 -11   1  -4   96.44    7.39
  11  -1   4   94.67    6.92
  11  -1   4  100.35    7.10
  11  -1  -4  101.13    6.88
  11  -1  -4  100.44    6.86
 -11   1   4  100.88    6.87
 -11   1   4  103.07    7.59
   4 -11  -1  102.92    6.81
   4 -11  -1  105.38    6.44
  -4  11   1   91.30    6.76
  -4  11   1  108.05    7.30
  -4  11  -1   96.76    6.72
  -4  11  -1  104.67    7.27
   4 -11   1  109.94    6.77
   4 -11   1  105.49    6.86
   4  11  -1   94.87    6.52
   4  11  -1   98.51    6.49
   4  11  -1  120.05    7.31
   4  11  -1  100.82    6.74
   4  11   1  104.33    6.72
   4  11   1  102.16    6.62
   4  11   1  111.25    7.26
   4  11   1   98.66    6.69
 -11  -1   4   97.41    6.81
 -11  -1   4  105.42    7.67
  11   1  -4   90.92    6.78
  11   1  -4  104.20    6.90
  11   1   4   94.97    6.91
  11   1   4  110.03    7.17
 -11  -1  -4   89.24    7.31
  -1  -4  11   99.07    6.74
  -1  -4  11   93.92    6.59
  -1  -4  11  101.54    6.50
  -1  -4  11  108.30    8.33
   1   4 -11   99.25    6.78
   1   4  13  169.28   10.93
   1   4  13  166.48   10.76
  -1  -4 -13  159.89   10.89
   1  -4 -13  170.60   10.92
  -1   4  13  144.03   10.83
   1  -4  13  160.54   11.01
   1  -4  13  175.13   10.74
   1  -4  13  189.99   12.41
 -13   1  -4  165.33   11.01
 -13   1  -4  161.91   11.44
  13  -1   4  168.70   10.90
  13  -1   4  170.63   11.10
  13  -1  -4  166.60   10.83
  13  -1  -4  161.77   10.83
 -13   1   4  162.76   11.62
   4 -13  -1  153.67   10.29
  -4  13   1  162.99   10.72
  -4  13   1  166.39   11.26
  -4  13  -1  159.34   10.64
  -4  13  -1  157.39   11.20
   4 -13   1  158.07   10.74
   4  13  -1  163.05   10.42
   4  13  -1  166.55   10.39
   4  13  -1  172.64   11.17
   4  13  -1  170.82   10.68
   4  13   1  162.93   10.64
   4  13   1  170.71   10.53
   4  13   1  175.67   11.22
   4  13   1  153.06   10.56
 -13  -1   4  169.97   10.80
 -13  -1   4  164.61   11.59
  13   1  -4  167.29   10.88
  13   1   4  153.67   10.82
  13   1   4  152.86   10.98
 -13  -1  -4  162.33   10.95
 -13  -1  -4  153.83   11.47
  -1  -4  13  167.41   10.70
  -1  -4  13  141.54   10.32
   1   4 -13  177.54   10.89
   1   4  15   48.83    3.71
  -1  -4 -15   39.24    3.56
   1  -4 -15   43.49    3.68
  -1   4  15   39.35    3.66
  -1   4  15   48.20    5.03
   1  -4  15   40.72    3.77
   1  -4  15   43.08    3.47
 -15   1  -4   45.81    3.84
 -15   1  -4   49.78    4.60
  15  -1   4   45.28    3.74
  15  -1   4   43.20    3.88
  15  -1  -4   44.07    3.61
 -15   1   4   45.76    3.58
 -15   1   4   40.56    4.53
   4 -15  -1   46.27    3.54
   4 -15  -1   57.95    3.35
   4 -15  -1   41.38    2.91
  -4  15   1   36.44    3.38
  -4  15   1   50.07    4.32
  -4  15  -1   51.56    4.18
   4 -15   1   42.14    3.37
   4 -15   1   41.13    3.46
   4  15  -1   41.30    3.08
   4  15  -1   51.75    3.09
   4  15  -1   43.69    4.04
   4  15  -1   43.85    3.37
   4  15   1   41.00    3.25
   4  15   1   41.01    3.96
 -15  -1   4   41.94    4.69
  15   1  -4   43.58    3.54
  15   1  -4   39.42    3.54
  15   1   4   46.37    3.62
  15   1   4   46.33    3.85
 -15  -1  -4   46.28    3.78
 -15  -1  -4   41.88    4.51
  -1  -4  15   46.66    3.88
  -1  -4  15   49.31    3.51
  -1  -4  15   37.22    5.24
   1   4  17   -0.82    1.57
   1   4  17    0.27    1.22
   1   4  17    0.68    3.10
   1  -4 -17   -0.33    1.50
  -1   4  17    0.38    1.46
  -1   4  17    0.88    1.47
  -1   4  17    0.87    3.22
   1  -4  17   -0.38    1.56
   1  -4  17    0.44    1.12
   1  -4  17   -1.89    3.50
 -17   1  -4   -0.26    1.67
 -17   1  -4    1.97    2.62
  17  -1   4    1.48    1.72
  17  -1  -4    0.16    1.31
 -17   1   4    0.80    1.38
 -17   1   4    2.15    2.60
   4 -17  -1    0.39    1.21
   4 -17  -1    0.61    0.39
  -4  17   1    0.52    1.10
  -4  17   1   -0.18    2.15
  -4  17  -1   -0.69    1.12
  -4  17  -1    1.09    1.77
   4 -17   1   -0.12    1.14
   4 -17   1   -0.41    1.30
   4  17  -1    0.49    0.69
   4  17  -1    0.60    0.67
   4  17  -1    0.49    1.93
   4  17   1    0.59    0.92
   4  17   1    0.93    0.84
   4  17   1    0.47    1.97
   4  17   1    1.00    0.95
 -17  -1   4    0.56    1.33
 -17  -1   4    1.87    2.71
  17   1  -4    0.12    1.27
  17   1  -4   -0.36    1.28
  17   1   4    0.53    1.48
  17   1   4    0.04    1.49
 -17  -1  -4   -1.13    1.64
 -17  -1  -4   -2.01    2.78
  -1  -4  17   -0.14    1.50
  -1  -4  17   -0.17    1.20
  -1  -4  17    1.95    4.05
   1   4  19    1.95    1.52
   1   4  19    1.39    1.36
   1   4  19    0.85    3.10
  -1  -4 -19    2.89    1.59
   1  -4 -19    3.14    1.65
  -1   4  19    3.03    1.75
  -1   4  19    3.48    1.54
  -1   4  19    2.26    3.61
   1  -4  19    1.78    2.03
   1  -4  19    2.43    1.25
   1  -4  19    2.06    4.02
 -19   1  -4    2.65    1.89
 -19   1  -4    0.88    2.72
  19  -1   4    2.06    1.70
  19  -1   4    2.14    1.57
  19  -1  -4    2.21    1.46
  19  -1  -4    1.97    1.52
 -19   1   4    1.94    1.48
 -19   1   4    0.76    3.33
  -4  19   1    2.94    1.31
  -4  19   1    0.93    2.12
  -4  19  -1    1.65    2.33
   4 -19   1    0.48    1.20
   4  19  -1    1.57    0.65
   4  19  -1    3.20    2.18
   4  19  -1    1.20    1.13
   4  19   1    2.37    0.98
   4  19   1    2.64    0.96
   4  19   1    3.72    2.05
   4  19   1    2.63    1.07
 -19  -1   4    4.40    1.58
 -19  -1   4    0.51    3.12
  19   1  -4    1.10    1.40
  19   1  -4    3.37    1.46
  19   1   4    4.08    1.51
  19   1   4    2.18    1.66
 -19  -1  -4    2.73    1.70
 -19  -1  -4   -0.73    3.06
  -1  -4  19    2.19    2.05
  -1  -4  19    1.61    1.32
  -1  -4  19    1.01    3.89
   1   4  21   11.89    2.24
   1   4  21   13.84    1.92
   1   4  21   14.38    3.94
   1  -4 -21   14.39    2.06
  -1   4  21   13.52    2.33
  -1   4  21   13.86    2.08
  -1   4  21   13.71    4.68
   1  -4  21   10.21    2.90
   1  -4  21   12.49    4.85
 -21   1  -4   11.06    2.51
  21  -1   4   14.10    2.20
  21  -1   4   13.15    2.30
  21  -1  -4   10.29    1.97
  21  -1  -4    9.27    1.98
 -21   1   4   11.52    2.25
 -21   1   4    7.92    4.04
  -4  21   1   13.22    1.85
  -4  21   1   10.82    2.98
   4 -21   1    9.97    1.71
   4 -21   1    7.75    1.60
   4  21  -1    5.68    1.11
   4  21  -1   10.06    1.43
   4  21  -1   11.86    2.98
   4  21  -1   12.90    1.69
   4  21   1    9.19    1.39
   4  21   1   13.27    1.44
   4  21   1   10.79    2.70
   4  21   1    9.73    1.63
 -21  -1   4   10.37    2.06
 -21  -1   4   11.60    3.74
  21   1  -4   12.79    2.05
  21   1  -4   12.47    2.04
  21   1   4   12.77    2.10
  21   1   4   11.91    2.29
 -21  -1  -4   12.87    2.53
 -21  -1  -4   10.26    3.43
  -1  -4  21    7.48    2.54
  -1  -4  21   16.48    1.92
  -1  -4  21   15.33    4.95
   1   4  23    3.56    2.63
   1   4  23    3.83    1.96
   1   4  23    2.78    1.49
   1   4  23   -0.53    3.92
   1  -4 -23    6.29    1.87
  -1   4  23    4.72    1.92
  -1   4  23    2.61    1.65
  -1   4  23    1.05    4.59
   1  -4  23    2.64    4.70
 -23   1  -4    2.36    2.39
 -23   1  -4    5.66    3.95
  23  -1   4    5.03    2.00
  23  -1   4    2.52    2.09
  23  -1  -4    2.77    1.78
  23  -1  -4    1.46    1.69
 -23   1   4    1.04    1.70
   4 -23  -1    1.69    1.50
  -4  23   1    3.95    1.62
  -4  23   1    2.12    2.35
  -4  23  -1    2.66    1.48
   4 -23   1    1.71    1.38
   4  23  -1    2.38    2.34
   4  23   1    3.36    1.07
   4  23   1    2.03    2.69
   4  23   1    4.26    1.23
 -23  -1   4    2.50    3.46
  23   1   4    4.18    1.96
  23   1   4    4.10    1.81
 -23  -1  -4    5.93    2.37
  -1  -4  23    2.75    4.80
   1   4  25   -0.80    4.26
  -1   4  25   -0.29    4.46
   1  -4  25    0.24    5.20
 -25   1  -4    0.53    3.80
  25  -1   4   -0.11    1.75
  25  -1  -4    1.70    1.58
  -4  25  -1    0.64    1.30
  -4  25  -1   -0.37    2.28
   4  25   1    0.00    0.89
  25   1   4   -0.06    1.60
  -1  -4  25   -0.12    4.82
   1   4  27    3.81    4.68
  -1   4  27    4.89    5.19
   1  -4  27    9.22    5.58
 -27   1  -4    2.02    3.87
  27  -1   4   -0.02    1.84
  27  -1  -4    1.91    1.84
 -27   1   4    1.28    3.97
  -4  27  -1    2.08    3.04
   4  27   1    1.58    3.04
  27   1  -4    1.44    2.14
  27   1   4    2.81    1.93
 -27  -1  -4   -0.87    3.82
  -1  -4  27   -0.33    5.23
   1   4  29    0.47    4.58
   1  -4  29   -2.57    5.56
 -29   1  -4   -1.94    4.08
  29  -1   4   -1.04    1.86
  29  -1  -4   -0.55    2.10
 -29   1   4   -3.01    4.20
  -4  29   1   -0.12    2.73
  -4  29  -1   -3.00    3.19
   4  29  -1   -1.44    2.99
   4  29   1   -0.54    2.80
 -29  -1   4   -2.93    4.31
  29   1  -4   -0.02    2.02
  29   1   4    0.13    1.92
 -29  -1  -4    0.90    4.52
  -1  -4  29    2.70    5.69
   1   4  31    1.39    4.95
  -1   4  31   -2.55    5.34
   1  -4  31   -1.79    6.10
 -31   1  -4   -0.99    4.79
  31  -1   4   -0.66    1.84
  31  -1  -4    0.91    2.12
 -31   1   4   -0.48    4.46
  -4  31   1   -2.74    3.02
  -4  31  -1   -0.40    3.23
   4  31  -1    1.08    2.82
 -31  -1   4    1.38    4.45
  31   1  -4    0.47    1.93
 -31  -1  -4    2.28    4.13
  -1  -4  31   -5.11    5.76
   1   4  33   -0.56    4.92
  -1   4  33    0.81    5.40
 -33   1  -4   -1.82    5.14
  33  -1   4    0.22    1.99
  33  -1  -4    0.71    1.85
 -33   1   4   -0.85    5.16
  -4  33   1    1.87    3.18
  -4  33  -1   -2.51    3.46
   4  33  -1    0.30    3.48
   4  33   1   -2.30    3.30
 -33  -1   4    0.04    4.78
  33   1  -4   -0.37    2.14
  33   1   4   -0.60    1.88
 -33  -1  -4   -0.21    4.94
  -1  -4  33    0.79    6.06
   1   4  35   -2.12    4.41
  -1   4  35    3.69    5.68
   1  -4  35   -0.19    5.64
 -35   1  -4    1.58    5.22
  35  -1   4   -1.31    2.24
  35  -1  -4    0.12    2.35
 -35   1   4   -2.40    4.79
  -4  35   1   -0.79    3.30
  -4  35  -1   -1.78    3.67
   4  35  -1    0.86    3.25
   4  35   1   -0.10    3.52
 -35  -1   4   -2.44    5.21
  35   1  -4   -0.78    2.04
  35   1   4    0.45    2.20
 -35  -1  -4    1.90    4.87
  -1  -4  35   -1.96    6.94
   1   4  37    3.14    4.96
   1   5   2 5680.73  351.52
   1   5   2 5263.31  352.07
   1   5   2 5583.73  351.87
  -1  -5  -2 5539.81  351.58
  -1  -5  -2 5623.08  351.85
   1  -5  -2 5598.50  351.62
  -1   5   2 5486.26  352.19
  -1   5  -2 5063.50  351.35
  -1   5  -2 5535.84  352.50
   1  -5   2 5756.39  351.45
   1  -5   2 5378.36  352.06
   1  -5   2 6054.00  356.96
  -2   1  -5 5695.62  355.23
  -2   1  -5 6098.11  352.30
   2  -1   5 5897.51  352.18
   2  -1   5 5128.96  352.24
   2  -1  -5 4939.70  351.40
   2  -1  -5 5672.28  352.43
   2  -1  -5 5670.55  359.96
  -2   1   5 5658.80  351.75
  -2   1   5 5871.06  352.27
   5  -2  -1 5654.77  351.48
   5  -2  -1 5560.59  352.07
  -5   2   1 5384.35  351.44
  -5   2   1 5558.00  351.89
  -5   2  -1 5320.23  351.58
  -5   2  -1 5486.99  352.62
   5  -2   1 6004.51  351.95
   5  -2   1 5481.69  351.90
  -5  -2   1 5658.02  351.63
  -5  -2   1 5096.89  352.65
   5   2  -1 6130.21  351.85
   5   2  -1 5628.05  352.20
   5   2   1 5611.74  351.63
  -5  -2  -1 5526.99  351.61
  -5  -2  -1 6128.64  355.52
  -2  -1   5 6209.16  351.78
  -2  -1   5 5271.62  351.97
   2   1  -5 6007.25  351.63
   2   1  -5 5916.40  352.26
   2   1  -5 5124.10  353.88
   2   1   5 6135.64  355.31
   2   1   5 5743.65  352.75
   2   1   5 5613.10  352.00
   2   1   5 5317.05  352.37
  -2  -1  -5 5367.26  351.96
  -1  -5   2 5142.39  351.93
  -1  -5   2 5850.60  351.83
   1   5  -2 5834.04  352.04
   1   5  -2 5437.58  352.12
   1   5   4 2022.41  127.87
   1   5   4 2045.77  128.18
   1   5   4 2147.64  128.16
  -1  -5  -4 1979.93  128.18
  -1   5   4 2038.25  127.99
  -1   5   4 2028.09  128.24
  -1   5   4 2019.80  128.07
  -1   5  -4 2036.46  127.85
  -1   5  -4 2085.22  128.04
   1  -5   4 2092.91  127.83
   1  -5   4 2081.53  129.51
  -4   1  -5 2092.22  128.08
  -4   1  -5 1804.65  127.93
   4  -1   5 1673.60  128.86
   4  -1   5 1856.33  128.33
   4  -1  -5 2071.97  127.99
   4  -1  -5 2045.60  128.01
  -4   1   5 2012.36  127.98
  -4   1   5 2037.44  128.35
   5  -4  -1 2013.11  127.90
  -5   4   1 1995.64  127.89
  -5   4   1 1943.78  127.96
  -5   4  -1 1965.92  127.95
  -5   4  -1 1802.26  128.17
   5  -4   1 2135.89  128.20
  -5  -4   1 2028.53  127.82
   5   4  -1 1993.96  127.81
   5   4  -1 2109.37  128.29
   5   4   1 2146.62  127.94
   5   4   1 2074.41  128.15
  -4  -1   5 2098.41  127.95
  -4  -1   5 1974.45  128.27
   4   1  -5 1981.76  127.91
   4   1  -5 2009.28  128.03
   4   1   5 1909.95  127.99
   4   1   5 2084.99  128.65
  -4  -1  -5 1994.07  128.37
  -4  -1  -5 2147.81  128.50
  -1  -5   4 2078.02  127.77
  -1  -5   4 2070.09  127.75
   1   5  -4 2166.27  128.19
   1   5  -4 2094.32  129.62
   1   5   6  613.13   37.13
   1   5   6  586.05   37.22
   1   5   6  586.91   37.26
  -1  -5  -6  597.16   37.14
   1  -5  -6  554.36   37.09
  -1   5   6  608.58   37.14
  -1   5   6  598.59   37.30
  -1   5   6  599.03   37.29
  -1   5  -6  592.61   37.33
   1  -5   6  548.41   36.97
   1  -5   6  571.92   36.99
   1  -5   6  549.39   37.83
  -6   1  -5  595.97   37.22
  -6   1  -5  585.15   37.23
   6  -1   5  617.41   37.19
   6  -1   5  608.53   37.56
   6  -1  -5  550.29   37.08
   6  -1  -5  570.67   37.06
  -6   1   5  619.22   37.10
  -6   1   5  595.41   37.50
   5  -6  -1  632.83   37.12
   5  -6  -1  572.22   36.96
  -5   6   1  589.82   37.41
  -5   6   1  486.01   37.03
  -5   6  -1  591.23   37.36
   5  -6   1  575.34   37.05
   5  -6   1  603.53   37.19
  -5  -6   1  579.96   36.95
   5   6  -1  574.29   36.93
   5   6  -1  662.53   38.16
   5   6  -1  560.75   37.08
   5   6   1  596.90   37.01
   5   6   1  572.27   37.50
   5   6   1  619.59   37.12
  -5  -6  -1  575.45   37.16
  -6  -1   5  594.29   37.03
  -6  -1   5  616.20   37.47
   6   1  -5  583.72   37.06
   6   1  -5  554.06   37.08
  -6  -1  -5  588.30   37.23
  -6  -1  -5  582.69   37.45
  -1  -5   6  622.17   37.12
  -1  -5   6  602.97   36.92
  -1  -5   6  538.83   36.95
   1   5  -6  607.18   37.69
   1   5   8  132.87    7.94
   1   5   8  129.23    8.23
  -1  -5  -8  110.67    7.85
   1  -5  -8  131.72    7.95
   1  -5   8  105.28    7.74
   1  -5   8  107.56    7.55
   1  -5   8  118.13    8.78
  -8   1  -5  127.81    8.16
   8  -1   5  114.96    7.88
   8  -1   5  111.88    8.11
   8  -1  -5  142.69    7.90
  -8   1   5  110.43    7.77
  -8   1   5  121.33    8.37
   5  -8  -1  111.43    7.78
   5  -8  -1  124.22    7.59
  -5   8   1  111.69    7.77
  -5   8   1  115.59    8.19
  -5   8   1   95.77    7.67
  -5   8  -1  126.08    7.80
   5  -8   1   91.60    7.68
   5  -8   1  103.88    7.78
   5   8  -1  118.12    7.56
   5   8  -1  124.22    8.13
   5   8  -1  110.18    7.73
   5   8   1  117.65    7.66
   5   8   1  128.36    8.13
   5   8   1  129.44    7.77
  -8  -1   5  119.89    7.76
  -8  -1   5  137.56    8.46
   8   1  -5  104.09    7.72
   8   1  -5  110.05    7.81
   8   1   5  125.54    7.93
   8   1   5  128.54    8.16
  -8  -1  -5  114.11    7.94
  -8  -1  -5  114.21    8.13
  -1  -5   8  129.98    7.85
  -1  -5   8  127.64    7.66
  -1  -5   8  126.58    7.84
  -1  -5   8  122.53    7.60
   1   5  10   99.72    6.73
   1   5  10  104.48    6.71
  -1  -5 -10   99.07    6.72
   1  -5 -10   99.69    6.71
  -1   5  10   93.51    6.70
  -1   5  10   89.36    6.74
   1  -5  10   90.30    6.61
   1  -5  10   96.23    6.47
   1  -5  10  101.88    7.82
 -10   1  -5  103.78    6.85
 -10   1  -5  109.25    7.12
  10  -1   5   92.71    6.67
  10  -1   5   89.75    6.87
  10  -1  -5  109.24    6.65
 -10   1   5   92.80    6.56
 -10   1   5   88.75    7.19
   5 -10  -1  103.92    6.61
   5 -10  -1   98.64    6.30
  -5  10   1   92.57    6.56
  -5  10   1   95.95    7.07
  -5  10   1   85.94    6.51
  -5  10  -1   99.28    6.55
  -5  10  -1  102.63    7.03
   5 -10   1   91.50    6.52
   5 -10   1   88.89    6.55
   5  10  -1   87.55    6.27
   5  10  -1   86.80    6.25
   5  10  -1   88.56    6.87
   5  10   1   99.14    6.45
   5  10   1  105.56    6.41
 -10  -1   5  109.16    6.60
 -10  -1   5  106.11    7.35
  10   1  -5   92.64    6.56
  10   1  -5   90.49    6.59
  10   1   5  113.04    6.78
  10   1   5  111.23    7.02
 -10  -1  -5   83.84    7.01
  -1  -5  10   98.22    6.68
  -1  -5  10  111.60    6.47
  -1  -5  10  114.52    8.14
   1   5  12   58.94    4.50
  -1  -5 -12   56.60    4.43
  -1   5  12   60.57    4.53
  -1   5  12   68.68    5.47
   1  -5  12   55.71    4.20
   1  -5  12   56.91    5.71
 -12   1  -5   54.36    4.53
 -12   1  -5   59.23    4.97
  12  -1   5   58.24    4.65
  12  -1  -5   55.27    4.35
  12  -1  -5   66.43    4.40
 -12   1   5   50.88    4.30
 -12   1   5   62.56    5.21
   5 -12  -1   58.95    3.93
   5 -12  -1   59.34    3.88
  -5  12   1   48.01    4.23
  -5  12   1   62.24    4.94
  -5  12  -1   60.02    4.25
  -5  12  -1   69.84    4.96
   5  12  -1   54.15    3.95
   5  12  -1   62.97    4.79
   5  12  -1   58.50    4.22
   5  12   1   58.74    4.11
   5  12   1   64.00    4.10
   5  12   1   69.28    4.83
 -12  -1   5   63.46    4.35
 -12  -1   5   65.63    5.37
  12   1  -5   55.17    4.29
  12   1  -5   61.86    4.44
  12   1   5   59.51    4.47
  12   1   5   62.90    4.67
 -12  -1  -5   57.16    4.56
 -12  -1  -5   57.78    5.01
  -1  -5  12   60.07    4.21
  -1  -5  12   59.26    4.05
  -1  -5  12   70.37    6.13
   1   5  14  163.31   11.05
   1   5  14  177.66   10.97
   1   5  14  175.72   11.95
  -1  -5 -14  156.07   10.99
   1  -5 -14  153.45   10.98
  -1   5  14  154.84   10.98
  -1   5  14  173.61   11.08
  -1   5  14  172.26   11.98
   1  -5  14  154.62   11.05
   1  -5  14  136.61   10.68
   1  -5  14  158.48   12.38
 -14   1  -5  162.34   11.12
 -14   1  -5  169.98   11.72
  14  -1   5  141.01   10.91
  14  -1   5  176.73   11.25
  14  -1  -5  171.27   10.95
 -14   1   5  166.54   10.93
 -14   1   5  154.40   11.71
   5 -14  -1  157.86   10.84
   5 -14  -1  151.05   10.39
  -5  14   1  156.13   11.36
  -5  14  -1  170.69   11.39
   5 -14   1  162.59   10.80
   5 -14   1  145.46   10.73
   5  14  -1  156.34   10.46
   5  14  -1  166.80   10.45
   5  14  -1  153.92   11.28
   5  14  -1  168.22   10.78
   5  14   1  166.37   10.66
   5  14   1  172.70   10.60
   5  14   1  172.84   11.40
   5  14   1  164.24   10.72
 -14  -1   5  168.55   10.88
 -14  -1   5  168.72   11.80
  14   1  -5  148.92   10.80
  14   1  -5  157.71   10.94
  14   1   5  171.01   11.02
  14   1   5  168.56   11.21
 -14  -1  -5  161.12   11.12
 -14  -1  -5  159.47   11.63
  -1  -5  14  165.43   11.19
  -1  -5  14  175.49   10.79
  -1  -5  14  226.42   11.48
  -1  -5  14  167.35   12.57
   1   5  16   32.13    3.00
   1   5  16   27.92    2.67
   1   5  16   31.50    4.17
   1  -5 -16   32.49    2.95
  -1   5  16   34.01    3.01
  -1   5  16   33.32    2.93
  -1   5  16   33.20    4.38
   1  -5  16   28.81    2.99
   1  -5  16   28.43    2.51
   1  -5  16   23.75    4.71
 -16   1  -5   29.52    3.10
  16  -1   5   28.85    3.02
  16  -1  -5   31.85    2.82
 -16   1   5   29.49    2.69
 -16   1   5   31.93    3.97
   5 -16  -1   33.00    2.76
   5 -16  -1   22.69    1.90
  -5  16   1   28.75    2.59
  -5  16   1   31.79    3.40
  -5  16  -1   30.28    2.54
  -5  16  -1   30.32    3.29
   5 -16   1   25.59    2.55
   5 -16   1   31.51    2.53
   5  16  -1   27.89    2.11
   5  16  -1   30.41    2.10
   5  16  -1   26.78    3.32
   5  16  -1   31.50    2.52
   5  16   1   30.04    2.34
   5  16   1   34.51    3.44
   5  16   1   30.73    2.46
 -16  -1   5   29.51    3.89
  16   1  -5   27.47    2.63
  16   1  -5   31.68    2.82
  16   1   5   27.51    2.73
  16   1   5   27.85    2.95
 -16  -1  -5   31.15    3.10
 -16  -1  -5   31.15    3.88
  -1  -5  16   29.99    3.03
  -1  -5  16   32.49    2.59
   1   5  18   35.90    3.26
   1   5  18   43.24    5.16
  -1  -5 -18   37.19    3.49
   1  -5 -18   36.05    3.40
  -1   5  18   37.72    3.53
  -1   5  18   41.70    3.47
  -1   5  18   37.43    5.12
   1  -5  18   34.68    3.06
  18  -1   5   40.98    3.58
  18  -1   5   41.18    3.75
  18  -1  -5   35.56    3.32
  18  -1  -5   38.22    3.39
 -18   1   5   33.94    3.34
 -18   1   5   36.77    4.81
   5 -18  -1   36.21    3.31
  -5  18   1   32.79    3.10
  -5  18   1   33.43    3.95
  -5  18  -1   33.30    3.14
  -5  18  -1   32.91    3.80
   5 -18   1   34.86    3.12
   5 -18   1   32.75    2.94
   5  18  -1   36.12    3.87
   5  18  -1   35.29    3.02
   5  18   1   35.03    2.82
   5  18   1   37.32    2.81
   5  18   1   40.08    4.03
   5  18   1   35.05    2.97
 -18  -1   5   37.41    3.32
 -18  -1   5   34.12    4.67
  18   1  -5   37.42    3.26
  18   1  -5   33.71    3.37
  18   1   5   38.33    3.74
 -18  -1  -5   34.66    3.67
  -1  -5  18   37.57    3.14
  -1  -5  18   45.87    5.95
   1   5  20    3.44    1.65
   1   5  20    4.76    3.73
  -1  -5 -20    5.30    1.79
   1  -5 -20    4.52    1.63
  -1   5  20    3.52    1.78
  -1   5  20    3.52    1.67
  -1   5  20    1.18    3.62
   1  -5  20    2.16    2.11
   1  -5  20    2.15    1.38
   1  -5  20    4.00    4.24
 -20   1  -5    6.72    2.25
 -20   1  -5    2.92    3.32
  20  -1   5    2.34    1.84
  20  -1   5    4.55    2.00
  20  -1  -5    3.13    1.72
 -20   1   5    2.33    1.64
 -20   1   5    6.50    3.27
   5 -20  -1    1.96    1.60
  -5  20   1    5.31    2.31
  -5  20  -1    2.74    2.28
   5 -20   1    1.54    1.18
   5  20  -1    2.51    0.73
   5  20  -1    3.62    2.36
   5  20  -1    3.93    1.34
   5  20   1    2.90    0.98
   5  20   1    4.80    1.08
   5  20   1    4.57    2.37
   5  20   1    5.13    1.34
 -20  -1   5    3.94    1.70
 -20  -1   5    3.63    3.20
  20   1  -5    3.62    1.54
  20   1   5    3.90    1.61
  20   1   5    2.99    1.78
 -20  -1  -5    2.22    2.01
  -1  -5  20    4.34    2.17
  -1  -5  20    4.48    1.40
  -1  -5  20    6.59    4.42
   1   5  22    3.26    1.71
   1   5  22    4.58    1.62
   1   5  22    1.95    3.44
   1  -5 -22    2.14    1.74
  -1   5  22    4.49    1.98
  -1   5  22    3.24    1.77
  -1   5  22    5.73    3.76
   1  -5  22    1.73    2.16
   1  -5  22    6.40    5.10
 -22   1  -5    6.87    2.19
 -22   1  -5    1.49    3.08
  22  -1   5    2.59    1.80
  22  -1   5    4.06    1.86
  22  -1  -5    3.43    1.84
  22  -1  -5    3.10    1.64
 -22   1   5    0.51    3.58
   5 -22  -1    1.52    1.48
  -5  22   1    2.86    1.56
  -5  22   1    1.92    2.66
  -5  22  -1    1.50    1.40
   5 -22   1    2.45    1.55
   5  22  -1    2.12    0.72
   5  22  -1    2.02    0.66
   5  22  -1    5.39    2.60
   5  22  -1    3.27    1.36
   5  22   1    1.74    0.98
   5  22   1    5.27    2.36
   5  22   1    3.71    1.30
 -22  -1   5    3.69    1.73
 -22  -1   5    1.67    3.35
  22   1   5    2.57    1.86
  22   1   5    3.23    2.03
 -22  -1  -5    4.76    2.30
 -22  -1  -5    4.93    3.55
  -1  -5  22    0.96    2.16
  -1  -5  22    2.15    4.53
   1   5  24    2.64    2.01
   1   5  24    0.82    4.05
   1  -5 -24    1.77    1.76
  -1   5  24    0.97    1.94
  -1   5  24    4.38    1.80
  -1   5  24    3.03    4.10
   1  -5  24    0.23    5.22
 -24   1  -5    0.57    2.36
 -24   1  -5    5.39    3.93
  24  -1   5    3.90    2.13
  24  -1   5    4.45    1.87
  24  -1  -5    1.22    1.89
  -5  24   1    2.48    1.47
  -5  24   1    2.56    2.86
  -5  24  -1    1.33    1.46
  -5  24  -1    1.45    2.31
   5  24  -1    1.19    2.36
   5  24   1    1.39    0.93
   5  24   1    1.77    2.79
   5  24   1    1.42    1.27
  24   1  -5    3.07    1.80
  24   1   5    3.36    1.95
  24   1   5    1.90    2.04
 -24  -1  -5    2.09    2.30
 -24  -1  -5    2.23    3.70
  -1  -5  24    2.48    4.72
   1   5  26   -0.20    4.29
  -1   5  26    2.95    4.79
   1  -5  26    3.14    4.88
 -26   1  -5    1.79    4.22
  26  -1  -5   -0.19    1.73
 -26   1   5   -0.26    4.51
  -5  26  -1   -0.37    2.94
   5  26   1    0.30    0.86
   5  26   1    0.38    2.43
 -26  -1   5   -2.30    4.12
  26   1  -5    1.55    1.91
  26   1   5    0.56    1.80
 -26  -1  -5    3.60    4.07
  -1  -5  26   -0.81    5.16
  -1   5  28    1.98    4.40
   1  -5  28    2.01    5.37
 -28   1  -5   -0.59    4.06
  28  -1   5    0.13    1.82
  28  -1  -5    1.22    2.07
  -5  28   1   -0.02    2.75
  -5  28  -1   -0.23    2.86
   5  28  -1    3.28    2.74
   5  28   1   -0.08    3.07
 -28  -1   5    1.43    3.81
  28   1  -5   -1.64    1.92
  28   1   5    0.46    1.74
 -28  -1  -5    3.28    4.00
  -1  -5  28    2.29    5.75
   1   5  30   -2.62    4.83
  -1   5  30   -0.05    4.18
   1  -5  30   -2.01    5.38
 -30   1  -5    1.11    4.52
  30  -1   5   -0.54    1.84
  30  -1  -5    0.60    2.14
 -30   1   5    0.75    4.25
  -5  30   1    2.45    2.88
  -5  30  -1    2.67    3.33
   5  30  -1   -0.35    2.72
   5  30   1   -2.23    3.33
  30   1  -5   -0.12    1.89
  30   1   5    2.27    1.99
 -30  -1  -5    6.05    4.82
  -1  -5  30   -1.99    6.60
   1   5  32    1.93    4.75
  -1   5  32   -2.40    5.57
   1  -5  32    1.74    5.60
 -32   1  -5    4.30    5.01
  32  -1   5   -1.13    1.90
  32  -1  -5    0.39    2.01
 -32   1   5    0.64    4.38
  -5  32   1   -0.37    3.35
  -5  32  -1    1.48    3.12
   5  32  -1   -0.37    3.39
  32   1  -5   -0.69    2.06
 -32  -1  -5    1.05    4.81
  -1  -5  32   -5.88    6.16
   1   5  34   -1.07    4.73
  -1   5  34    4.30    5.15
   1  -5  34    1.49    5.69
 -34   1  -5   -2.62    5.21
  34  -1   5   -0.14    2.06
  34  -1  -5   -2.55    2.38
 -34   1   5    0.92    4.72
  -5  34   1   -0.63    3.30
  -5  34  -1    0.99    3.52
   5  34  -1    0.71    3.27
   5  34   1   -0.56    3.53
 -34  -1   5   -2.03    4.88
  34   1  -5    0.46    1.92
  34   1   5    0.05    2.13
 -34  -1  -5   -2.41    4.64
   1   5  36    2.76    4.97
   1  -5  36    1.53    5.97
  36  -1   5   -0.60    1.96
  36  -1  -5    2.18    2.31
 -36   1   5    0.36    4.97
  -5  36   1    0.30    3.74
  -5  36  -1    0.30    3.71
   5  36  -1    0.92    3.20
   5  36   1   -0.04    3.58
 -36  -1   5    4.90    5.05
  36   1  -5   -0.05    2.38
  36   1   5   -0.19    2.26
 -36  -1  -5   -1.09    5.83
  -1  -5  36   -0.60    6.34
   1   6   1 3829.21  237.77
   1   6   1 4101.95  238.12
  -1  -6  -1 4024.28  237.90
  -1   6   1 3282.59  237.79
  -1   6  -1 3595.83  237.68
  -1   6  -1 3628.59  238.53
   1  -6   1 4546.71  238.00
   1  -6   1 3672.73  243.85
  -1   1  -6 4230.53  238.60
   1  -1   6 4014.87  238.31
   1  -1   6 3834.41  238.05
   1  -1  -6 3611.26  237.85
   1  -1  -6 3563.46  238.21
  -1   1   6 3658.50  237.87
  -1   1   6 3732.06  238.11
  -1   1   6 3774.12  242.10
   6  -1  -1 3958.62  237.92
   6  -1  -1 3946.45  238.36
  -6   1   1 3701.58  237.96
  -6   1  -1 3648.86  238.03
  -6   1  -1 3616.18  238.49
   6  -1   1 3640.24  237.96
   6  -1   1 3614.03  238.10
  -6  -1   1 3470.83  237.82
  -6  -1   1 4367.41  238.93
   6   1  -1 3827.92  237.84
   6   1  -1 4052.36  238.30
   6   1   1 3615.83  237.94
   6   1   1 3939.29  238.21
  -6  -1  -1 3642.05  237.85
  -6  -1  -1 3660.62  238.48
  -1  -1   6 4211.16  237.94
   1   1  -6 3548.56  237.82
   1   1  -6 3556.81  237.97
   1   1   6 3376.84  237.81
   1   1   6 3936.25  238.84
  -1  -1  -6 3803.11  238.59
  -1  -1  -6 3785.76  238.26
  -1  -6   1 3858.72  237.66
   1   6  -1 4239.40  238.02
   1   6  -1 3767.58  238.18
   1   6  -1 3530.30  237.94
   1   6   3 1027.76   59.81
   1   6   3  941.73   60.01
   1   6   3  948.54   59.72
  -1  -6  -3  993.55   59.90
   1  -6  -3  996.45   60.25
  -1   6   3  777.26   59.71
  -1   6   3  944.27   60.09
  -1   6   3  988.24   59.65
  -1   6  -3  973.66   59.66
  -1   6  -3  920.23   59.89
   1  -6   3 1004.86   59.65
   1  -6   3  945.38   60.92
  -3   1  -6  961.42   60.23
  -3   1  -6  901.14   59.75
   3  -1   6  999.09   60.34
   3  -1  -6  885.37   59.77
   3  -1  -6  930.07   60.18
  -3   1   6  999.08   59.86
  -3   1   6  899.48   59.96
   6  -3  -1  911.97   59.78
   6  -3  -1  895.62   59.79
  -6   3   1  943.64   59.80
  -6   3  -1  941.88   59.83
  -6   3  -1  965.88   60.21
   6  -3   1  999.18   59.93
  -6  -3   1  952.03   60.46
   6   3  -1  948.43   59.77
   6   3   1  936.76   59.79
   6   3   1  922.12   59.89
  -6  -3  -1 1019.73   59.83
  -3  -1   6 1034.18   59.84
  -3  -1   6  970.02   59.98
   3   1  -6  953.25   59.76
   3   1  -6  969.67   59.94
   3   1  -6  923.60   60.07
   3   1   6  860.63   59.99
   3   1   6  831.94   60.11
   3   1   6  980.30   60.29
  -3  -1  -6  908.34   59.72
   1   6  -3  968.40   59.76
   1   6  -3  870.31   59.84
   1   6  -3  949.81   60.07
   1   6   5  819.73   50.12
   1   6   5  776.50   49.95
  -1  -6  -5  814.22   49.94
  -1  -6  -5  781.39   50.00
   1  -6  -5  859.39   49.98
  -1   6   5  730.16   49.90
  -1   6   5  766.82   50.16
  -1   6  -5  819.77   49.83
  -1   6  -5  739.41   49.87
   1  -6   5  793.98   49.75
   1  -6   5  764.01   49.89
   1  -6   5  671.67   50.60
  -5   1  -6  804.44   50.07
  -5   1  -6  854.69   50.02
   5  -1   6  788.73   49.99
   5  -1   6  756.15   50.34
   5  -1  -6  813.34   49.94
   5  -1  -6  807.27   49.93
  -5   1   6  739.33   49.88
  -5   1   6  800.62   50.25
   6  -5  -1  756.49   49.89
   6  -5  -1  861.56   49.88
  -6   5   1  794.94   49.91
  -6   5   1  776.93   50.24
  -6   5  -1  875.12   50.01
  -6   5  -1  793.07   50.21
   6  -5   1  784.81   49.90
  -6  -5   1  807.71   49.81
   6   5  -1  746.79   49.76
   6   5  -1  794.22   50.03
   6   5   1  794.24   49.85
   6   5   1  758.14   49.96
  -5  -1   6  801.55   49.86
  -5  -1   6  755.31   50.15
   5   1  -6  760.21   49.86
   5   1  -6  776.44   49.95
   5   1   6  758.43   50.36
  -5  -1  -6  726.45   50.12
  -5  -1  -6  698.00   50.66
  -1  -6   5  829.44   49.69
   1   6  -5  734.10   49.92
   1   6   7   21.99    2.08
   1   6   7   21.71    2.18
  -1  -6  -7   26.76    2.14
   1  -6  -7   19.91    2.04
  -1   6   7   21.83    2.08
  -1   6   7   27.44    2.39
  -1   6   7   23.53    2.29
  -1   6  -7   17.15    1.72
   1  -6   7   23.79    1.86
   1  -6   7   26.34    1.79
   1  -6   7   26.09    1.82
  -7   1  -6   19.05    2.20
   7  -1   6   24.01    2.17
   7  -1   6   27.51    2.64
   7  -1  -6   22.91    1.99
   7  -1  -6   20.29    1.88
  -7   1   6   25.09    2.00
   6  -7  -1   22.39    2.00
   6  -7  -1   20.78    1.76
  -6   7   1   21.92    2.01
  -6   7   1   26.91    2.68
  -6   7   1   27.27    2.00
  -6   7  -1   16.69    1.89
   6  -7   1   25.74    2.05
   6  -7   1   26.55    2.09
  -6  -7   1   21.07    1.77
   6   7  -1   29.21    1.78
   6   7  -1   26.74    2.37
   6   7  -1   27.73    2.03
   6   7   1   22.62    1.86
   6   7   1   19.16    2.32
   6   7   1   21.13    1.95
  -6  -7  -1   25.71    1.97
  -7  -1   6   21.96    1.93
  -7  -1   6   18.87    2.57
   7   1  -6   26.27    1.97
   7   1  -6   26.24    2.05
   7   1   6   21.72    2.17
  -7  -1  -6   24.47    2.27
  -7  -1  -6   22.92    2.40
  -1  -6   7   18.35    1.75
  -1  -6   7   22.32    1.69
  -1  -6   7   18.85    1.80
   1   6  -7   23.34    1.89
   1   6   9   33.26    2.90
   1   6   9   45.93    3.42
  -1  -6  -9   35.18    2.91
   1  -6  -9   40.32    2.92
  -1   6   9   35.39    2.93
  -1   6   9   30.50    3.23
  -1   6  -9   30.73    2.46
   1  -6   9   36.11    2.75
   1  -6   9   33.61    2.58
   1  -6   9   31.75    2.47
   1  -6   9   31.51    3.89
  -9   1  -6   35.02    2.99
   9  -1   6   31.97    2.84
   9  -1   6   31.80    3.20
   9  -1  -6   34.57    2.79
   9  -1  -6   37.08    2.78
  -9   1   6   35.78    2.78
  -9   1   6   40.37    3.50
   6  -9  -1   36.76    2.83
   6  -9  -1   35.38    2.50
  -6   9   1   31.64    2.79
  -6   9   1   32.62    3.27
  -6   9   1   25.08    2.68
  -6   9  -1   39.83    2.76
  -6   9  -1   36.76    3.32
   6  -9   1   32.66    2.74
   6  -9   1   32.27    2.74
   6   9  -1   35.31    2.47
   6   9  -1   29.67    2.43
   6   9  -1   32.74    3.12
   6   9  -1   31.62    2.69
   6   9   1   35.90    2.57
  -9  -1   6   48.54    2.85
   9   1  -6   43.93    2.79
   9   1  -6   43.61    2.90
   9   1   6   39.73    3.00
  -1  -6   9   35.55    2.70
  -1  -6   9   39.85    2.57
  -1  -6   9   40.87    2.81
  -1  -6   9   34.45    2.50
   1   6  11  161.19   10.45
   1   6  11  169.41   10.46
   1   6  11  160.24   10.86
  -1  -6 -11  154.43   10.41
   1  -6 -11  154.27   10.42
  -1   6  11  149.27   10.38
  -1   6  11  167.64   10.55
   1  -6  11  155.07   10.31
   1  -6  11  156.38    9.92
   1  -6  11  142.36    9.86
   1  -6  11  193.60   11.89
 -11   1  -6  166.76   10.59
  11  -1   6  159.27   10.45
  11  -1   6  148.23   10.62
  11  -1  -6  156.39   10.31
  11  -1  -6  150.29   10.28
 -11   1   6  161.07   10.28
 -11   1   6  148.36   11.00
   6 -11  -1  159.87   10.33
  -6  11   1  152.03   10.25
  -6  11   1  155.86   10.78
  -6  11  -1  155.37   10.25
  -6  11  -1  164.26   10.75
   6 -11   1  164.57   10.28
   6 -11   1  163.03   10.26
   6  11  -1  143.20    9.93
   6  11  -1  152.89    9.93
   6  11  -1  147.27   10.64
   6  11   1  154.20   10.09
   6  11   1  154.77   10.04
   6  11   1  163.72   10.21
 -11  -1   6  150.35   10.20
 -11  -1   6  144.73   10.89
  11   1  -6  142.11   10.20
  11   1  -6  145.95   10.31
  11   1   6  166.57   10.46
  11   1   6  174.29   10.72
 -11  -1  -6  160.48   10.54
 -11  -1  -6  156.65   10.85
  -1  -6  11  149.06   10.29
  -1  -6  11  156.49   10.11
  -1  -6  11  144.24    9.95
  -1  -6  11  230.04   12.60
   1   6  13   56.87    4.25
   1   6  13   52.57    4.87
   1  -6 -13   57.04    4.32
  -1   6  13   54.16    4.27
  -1   6  13   56.21    4.35
  -1   6  13   57.94    5.18
   1  -6  13   53.22    4.19
   1  -6  13   54.92    3.99
   1  -6  13   62.30    6.05
 -13   1  -6   51.30    4.38
 -13   1  -6   61.12    4.88
  13  -1   6   55.60    4.27
  13  -1   6   55.59    4.49
  13  -1  -6   56.13    4.14
 -13   1   6   59.37    5.24
   6 -13  -1   56.04    4.15
   6 -13  -1   51.78    3.65
   6 -13  -1   51.09    3.63
  -6  13   1   57.15    4.68
  -6  13  -1   52.73    4.06
  -6  13  -1   56.74    4.68
   6 -13   1   50.04    4.03
   6 -13   1   52.52    4.00
   6  13  -1   52.59    3.68
   6  13  -1   54.57    3.69
   6  13  -1   64.82    4.71
   6  13  -1   57.19    4.06
   6  13   1   55.88    3.85
   6  13   1   57.93    3.83
   6  13   1   64.05    4.68
   6  13   1   57.53    3.99
 -13  -1   6   59.16    4.09
 -13  -1   6   61.99    5.26
  13   1  -6   51.89    4.16
  13   1   6   58.41    4.26
  13   1   6   52.48    4.48
 -13  -1  -6   52.94    4.40
  -1  -6  13   52.12    4.18
  -1  -6  13   57.77    3.79
  -1  -6  13   48.34    3.64
  -1  -6  13   48.05    5.60
   1   6  15   51.49    3.57
   1   6  15   42.90    4.37
  -1   6  15   36.85    3.32
  -1   6  15   39.12    3.50
  -1   6  15   39.87    4.61
   1  -6  15   35.91    3.35
   1  -6  15   36.21    2.97
   1  -6  15   42.52    5.16
 -15   1  -6   37.07    3.50
 -15   1  -6   36.83    4.09
  15  -1   6   34.66    3.50
  15  -1  -6   40.34    3.24
  15  -1  -6   40.93    3.27
 -15   1   6   32.41    3.16
 -15   1   6   35.41    4.28
   6 -15  -1   36.09    3.16
   6 -15  -1   30.63    2.51
  -6  15   1   35.77    3.10
  -6  15   1   36.63    3.80
  -6  15  -1   37.63    3.08
  -6  15  -1   39.92    3.90
   6 -15   1   34.34    3.05
   6 -15   1   33.23    2.94
   6  15  -1   34.33    2.60
   6  15  -1   39.20    2.62
   6  15  -1   35.05    3.70
   6  15  -1   36.69    3.03
   6  15   1   40.42    2.84
   6  15   1   35.88    3.75
   6  15   1   40.46    3.00
 -15  -1   6   35.22    3.12
 -15  -1   6   41.05    4.29
  15   1  -6   36.12    3.11
  15   1  -6   38.83    3.30
  15   1   6   39.18    3.39
  15   1   6   41.33    3.65
 -15  -1  -6   37.72    3.46
  -1  -6  15   37.94    3.34
  -1  -6  15   42.69    3.00
  -1  -6  15   40.07    3.53
  -1  -6  15   44.36    5.21
   1   6  17    7.58    1.84
   1   6  17    4.97    3.07
  -1  -6 -17    7.36    1.82
   1  -6 -17   10.69    1.97
  -1   6  17    4.68    1.94
  -1   6  17    7.17    1.78
  -1   6  17    7.78    3.37
   1  -6  17    7.16    1.98
   1  -6  17    7.93    1.44
   1  -6  17    7.46    3.85
 -17   1  -6    3.79    2.73
  17  -1   6    7.99    1.92
  17  -1   6    6.36    2.17
  17  -1  -6    6.41    1.53
  17  -1  -6    7.73    1.75
 -17   1   6    7.49    1.72
 -17   1   6    4.30    3.17
   6 -17  -1    8.25    1.61
  -6  17   1    7.27    1.51
  -6  17   1    4.83    2.47
  -6  17  -1    6.51    1.43
  -6  17  -1    7.73    2.27
   6 -17   1    6.15    1.48
   6 -17   1    5.57    1.33
   6  17  -1    5.12    0.86
   6  17  -1    6.21    2.24
   6  17  -1    7.28    1.43
   6  17   1    7.18    1.19
   6  17   1    7.68    1.13
   6  17   1   14.09    2.58
 -17  -1   6   10.08    1.68
 -17  -1   6    7.96    3.26
  17   1  -6    7.94    1.59
  17   1  -6    6.20    1.62
  17   1   6   10.01    1.98
 -17  -1  -6    7.32    2.04
 -17  -1  -6    3.98    2.74
  -1  -6  17    6.55    1.88
  -1  -6  17    8.33    1.39
  -1  -6  17   11.08    4.12
   1   6  19    1.94    1.72
   1   6  19    1.82    1.65
   1   6  19    1.26    3.27
  -1  -6 -19    1.77    1.49
   1  -6 -19    2.69    1.74
  -1   6  19    0.82    1.72
  -1   6  19    1.86    1.67
  -1   6  19   -0.20    3.41
   1  -6  19    2.51    1.72
   1  -6  19    0.88    1.22
 -19   1  -6    0.35    2.00
 -19   1  -6    1.07    3.05
  19  -1   6    1.24    1.54
  19  -1   6    0.40    1.69
  19  -1  -6    1.53    1.35
  19  -1  -6    0.93    1.52
 -19   1   6    1.02    1.48
 -19   1   6    2.61    2.97
   6 -19  -1    1.31    1.36
  -6  19   1    0.29    2.17
  -6  19  -1    1.61    1.33
  -6  19  -1    3.20    2.42
   6 -19   1    0.64    1.32
   6 -19   1    0.67    1.07
   6  19  -1    0.76    0.60
   6  19  -1    0.62    0.66
   6  19  -1    1.22    2.23
   6  19  -1    1.51    1.34
   6  19   1    1.53    0.94
   6  19   1    2.37    0.94
   6  19   1    0.76    2.37
   6  19   1    2.58    1.21
 -19  -1   6    2.76    1.46
 -19  -1   6    2.50    3.25
  19   1  -6    1.61    1.43
  19   1   6    3.37    1.79
  19   1   6    1.39    1.90
 -19  -1  -6    2.22    2.81
  -1  -6  19    0.35    1.83
  -1  -6  19    0.71    1.17
   1   6  21   14.66    2.50
   1   6  21   17.99    2.50
   1   6  21   21.92    4.67
  -1  -6 -21   25.89    2.78
   1  -6 -21   19.54    2.64
  -1   6  21   17.87    2.77
  -1   6  21   25.68    4.94
   1  -6  21   14.67    2.93
 -21   1  -6   19.62    2.93
 -21   1  -6   13.33    4.10
  21  -1   6   21.48    2.78
  21  -1   6   20.32    2.80
  21  -1  -6   23.63    2.52
  21  -1  -6   22.41    2.59
 -21   1   6   24.56    2.69
 -21   1   6   13.84    4.14
   6 -21  -1   17.82    2.40
  -6  21   1   17.71    2.36
  -6  21   1   23.06    3.63
  -6  21  -1   16.63    2.24
   6 -21   1   18.76    2.38
   6  21  -1   12.40    1.39
   6  21  -1   15.16    1.40
   6  21  -1   20.82    3.42
   6  21  -1   17.72    2.16
   6  21   1   18.28    1.76
   6  21   1   20.74    3.45
   6  21   1   20.11    2.14
 -21  -1   6   17.31    2.43
 -21  -1   6   14.06    4.05
  21   1  -6   19.28    2.43
  21   1   6   21.21    2.71
  21   1   6   18.69    2.74
 -21  -1  -6   22.04    2.95
 -21  -1  -6   13.68    4.06
  -1  -6  21   16.06    3.01
  -1  -6  21   22.87    5.50
   1   6  23    0.64    2.60
   1   6  23   -0.05    1.85
   1   6  23    0.44    1.70
   1   6  23    1.90    3.74
   1  -6 -23    0.50    1.56
  -1   6  23   -0.25    1.88
  -1   6  23    2.17    1.81
  -1   6  23   -0.13    4.08
   1  -6  23    1.43    4.67
 -23   1  -6   -0.49    2.00
 -23   1  -6    0.01    3.58
  23  -1   6   -0.47    1.87
  23  -1  -6    0.69    1.50
 -23   1   6   -0.35    1.76
 -23   1   6    0.59    3.34
  -6  23   1   -0.22    1.42
  -6  23   1   -0.11    2.40
  -6  23  -1    0.06    1.48
  -6  23  -1    0.40    2.47
   6  23  -1    0.00    2.52
   6  23   1    0.62    0.89
   6  23   1   -0.15    2.50
   6  23   1    0.67    1.19
 -23  -1   6   -1.06    3.34
  23   1  -6   -0.42    1.62
  23   1   6   -0.07    1.60
  23   1   6   -0.04    1.96
 -23  -1  -6   -1.11    2.00
 -23  -1  -6   -0.49    3.35
  -1  -6  23   -4.26    4.69
   1   6  25    0.92    3.89
   1  -6  25    3.45    4.45
 -25   1  -6    0.00    2.07
 -25   1  -6   -0.05    3.64
  25  -1   6   -0.38    2.00
  25  -1   6    1.13    2.01
  25  -1  -6   -0.67    1.73
 -25   1   6    0.88    3.54
  -6  25   1    0.82    2.48
  -6  25  -1    0.05    2.39
   6  25  -1    1.43    2.43
   6  25  -1    1.16    1.32
   6  25   1    0.36    0.83
   6  25   1    2.87    2.43
   6  25   1    0.33    1.23
 -25  -1   6    1.16    3.99
  25   1   6    1.01    1.77
 -25  -1  -6   -0.44    3.71
  -1  -6  25   -0.50    4.83
   1  -6  27   -3.46    5.31
 -27   1  -6    0.63    4.12
  27  -1  -6    0.41    1.66
 -27   1   6    5.08    4.04
  -6  27  -1   -2.61    2.72
   6  27   1    1.33    2.64
 -27  -1   6    1.88    3.93
  27   1  -6    0.84    1.83
 -27  -1  -6    1.00    3.97
  -1  -6  27   -1.42    6.24
   1   6  29   -1.11    4.54
  -1   6  29    0.36    4.80
   1  -6  29   -3.84    6.16
 -29   1  -6   -0.06    4.39
  29  -1   6   -0.39    2.02
  29  -1  -6    0.00    1.80
 -29   1   6   -0.10    4.72
  -6  29   1    0.66    3.22
  -6  29  -1   -0.47    3.13
   6  29  -1   -0.50    3.06
   6  29   1    2.75    3.20
 -29  -1   6   -5.53    4.73
  29   1  -6   -0.52    2.05
  29   1   6    0.36    1.82
 -29  -1  -6   -2.94    4.73
  -1  -6  29    3.05    5.91
   1   6  31    1.94    4.45
  -1   6  31   -3.39    5.28
   1  -6  31   -2.70    5.79
 -31   1  -6    1.23    4.06
  31  -1   6    1.72    2.19
  31  -1  -6    1.46    1.92
  -6  31   1    0.62    3.31
  -6  31  -1    2.04    2.84
   6  31  -1   -0.90    3.19
 -31  -1   6   -0.13    4.89
  31   1  -6   -1.28    1.98
  31   1   6   -1.14    2.27
 -31  -1  -6    3.82    4.81
  -1  -6  31   -0.71    5.80
   1   6  33   -1.91    4.59
  -1   6  33    3.35    5.28
   1  -6  33   -1.49    5.76
 -33   1  -6   -4.57    5.30
  33  -1   6    0.09    1.86
  -6  33   1   -1.74    3.47
  -6  33  -1    1.76    3.07
   6  33  -1    0.12    3.28
   6  33   1   -1.94    3.55
 -33  -1   6   -2.20    4.79
  33   1  -6    0.13    1.94
 -33  -1  -6   -0.86    4.29
  -1  -6  33   -0.68    5.95
  -1   6  35    0.00    5.07
   1  -6  35   -4.36    6.28
 -35   1  -6    0.00    5.20
  35  -1   6   -1.23    1.93
  35  -1  -6   -1.01    2.48
 -35   1   6   -1.20    4.69
  -6  35   1   -0.30    3.68
   6  35  -1   -2.18    3.54
   6  35   1    0.36    3.43
  35   1  -6    0.30    2.39
  35   1   6   -0.23    1.96
   1   6  37    1.15    4.35
  -1   6  37    0.24    4.74
   1   7   2  116.64    8.22
   1   7   2  120.60    8.48
   1   7   2  128.99    8.13
  -1  -7  -2  124.40    8.23
  -1  -7  -2  127.42    8.15
   1  -7  -2  119.27    8.26
   1  -7  -2  128.92    8.05
  -1   7   2  120.03    8.25
  -1   7   2  130.38    8.58
  -1   7  -2  129.09    8.14
  -1   7  -2  119.89    8.43
   1  -7   2  132.82    8.21
   2  -1   7  124.31    8.46
   2  -1   7  136.74    8.36
   2  -1  -7  110.50    8.29
   2  -1  -7  126.57    8.36
  -2   1   7  143.82    8.38
   7  -2  -1  122.48    8.33
   7  -2  -1  128.88    8.33
  -7   2   1  117.83    8.31
  -7   2  -1  134.62    8.39
  -7   2  -1  123.42    8.64
   7  -2   1  126.85    8.39
  -7  -2   1  128.52    8.30
  -7  -2   1  117.41    8.73
   7   2  -1  129.94    8.29
   7   2  -1  132.04    8.39
   7   2   1  136.68    8.35
   7   2   1  124.30    8.41
  -7  -2  -1  133.11    8.36
  -7  -2  -1  134.64    8.81
  -2  -1   7  134.89    8.31
  -2  -1   7  123.50    8.31
   2   1  -7  129.67    8.29
   2   1   7  113.39    8.31
   2   1   7  115.55    8.17
   2   1   7  124.73    8.81
  -1  -7   2  128.85    8.05
   1   7  -2  125.45    8.04
   1   7  -2  127.94    8.42
   1   7  -2  132.16    8.26
   1   7   4  743.70   46.78
  -1  -7  -4  744.46   46.55
  -1  -7  -4  678.96   46.53
   1  -7  -4  691.51   46.53
   1  -7  -4  697.77   46.93
  -1   7   4  721.93   46.87
  -1   7   4  741.97   46.37
  -1   7  -4  732.06   46.38
  -1   7  -4  707.86   46.60
   1  -7   4  821.59   46.43
   1  -7   4  836.21   47.89
  -4   1  -7  684.01   46.63
   4  -1   7  656.78   46.61
   4  -1   7  722.48   47.10
   4  -1  -7  734.85   46.56
   4  -1  -7  762.61   46.79
  -4   1   7  740.56   46.56
  -4   1   7  720.43   46.75
   7  -4  -1  719.49   46.55
  -7   4   1  643.55   46.51
  -7   4   1  722.19   46.92
  -7   4  -1  750.22   46.61
  -7   4  -1  703.82   46.85
   7  -4   1  719.71   46.56
   7  -4   1  723.95   46.62
  -7  -4   1  776.77   47.40
   7   4  -1  754.11   46.50
   7   4  -1  709.20   46.64
   7   4   1  725.68   46.52
   7   4   1  771.83   46.70
  -7  -4  -1  785.98   46.57
  -4  -1   7  779.68   46.54
   4   1  -7  761.61   46.52
   4   1  -7  748.88   46.76
   4   1   7  802.28   46.82
   4   1   7  709.20   47.22
   4   1   7  684.81   46.95
  -4  -1  -7  722.34   46.47
  -1  -7   4  738.11   46.25
   1   7  -4  743.35   46.65
   1   7  -4  751.86   47.18
   1   7   6   61.32    4.53
   1   7   6   61.61    4.45
  -1  -7  -6   69.46    4.56
   1  -7  -6   60.70    4.53
  -1   7   6   61.71    4.54
  -1   7   6   63.63    4.44
   1  -7   6   62.43    4.28
   1  -7   6   76.60    5.55
  -6   1  -7   69.84    4.73
  -6   1  -7   60.10    4.56
   6  -1   7   66.37    4.65
   6  -1   7   76.21    5.21
   6  -1  -7   66.97    4.52
   6  -1  -7   66.27    4.47
  -6   1   7   71.87    4.52
  -6   1   7   65.95    4.89
   7  -6  -1   57.70    4.50
   7  -6  -1   64.45    4.38
  -7   6   1   67.81    4.55
  -7   6   1   76.52    5.09
  -7   6  -1   60.31    4.51
   7  -6   1   71.99    4.56
   7  -6   1   58.57    4.50
  -7  -6   1   63.39    4.36
   7   6  -1   61.78    4.32
   7   6  -1   73.02    4.56
   7   6   1   60.36    4.39
  -6  -1   7   62.39    4.40
   6   1  -7   64.88    4.45
   6   1  -7   71.17    4.57
   6   1   7   65.57    4.69
   6   1   7   68.69    5.12
  -1  -7   6   58.24    4.20
  -1  -7   6   61.77    4.18
   1   7   8  474.94   30.84
   1   7   8  506.48   31.01
   1   7   8  500.29   31.01
  -1  -7  -8  488.47   30.86
   1  -7  -8  511.01   30.89
  -1   7   8  512.07   30.89
  -1   7   8  462.66   31.05
  -1   7   8  470.77   30.93
  -1   7  -8  491.00   30.65
   1  -7   8  459.88   30.61
   1  -7   8  521.39   30.85
   1  -7   8  471.64   30.64
   1  -7   8  474.59   31.81
  -8   1  -7  524.87   31.04
  -8   1  -7  488.02   30.99
   8  -1   7  459.56   30.87
   8  -1   7  465.33   31.25
   8  -1  -7  466.47   30.76
   8  -1  -7  509.91   30.80
  -8   1   7  455.44   30.72
  -8   1   7  516.22   31.38
   7  -8  -1  485.80   30.80
   7  -8  -1  476.09   30.61
  -7   8   1  434.94   30.73
  -7   8   1  467.97   31.18
  -7   8  -1  464.48   30.78
  -7   8  -1  491.23   31.18
   7  -8   1  506.14   30.79
   7  -8   1  467.25   30.78
  -7  -8   1  482.48   30.63
   7   8  -1  476.78   30.57
   7   8  -1  475.15   30.78
   7   8   1  462.21   30.63
   7   8   1  521.26   31.71
   7   8   1  495.48   30.81
  -7  -8  -1  489.72   30.86
  -8  -1   7  464.22   30.68
  -8  -1   7  493.89   31.26
   8   1  -7  468.19   30.71
   8   1  -7  504.97   30.84
   8   1   7  438.23   30.84
  -8  -1  -7  458.33   30.96
  -1  -7   8  472.03   30.59
  -1  -7   8  518.28   30.55
   1   7  -8  467.81   31.26
   1   7  10 1654.13  102.05
   1   7  10 1741.84  102.34
   1   7  10 1547.95  102.36
  -1  -7 -10 1614.31  102.13
   1  -7 -10 1535.51  101.99
  -1   7  10 1610.67  102.01
  -1   7  10 1769.54  102.64
  -1   7  10 1611.12  102.44
  -1   7 -10 1449.89  103.84
   1  -7  10 1666.36  101.89
   1  -7  10 1809.81  102.06
   1  -7  10 1547.68  101.83
   1  -7  10 1646.31  103.81
 -10   1  -7 1643.25  102.20
 -10   1  -7 1725.84  102.55
  10  -1   7 1564.85  102.01
  10  -1   7 1683.78  102.55
  10  -1  -7 1613.92  102.02
 -10   1   7 1633.47  101.87
 -10   1   7 1602.70  102.84
   7 -10  -1 1576.56  101.91
   7 -10  -1 1577.00  101.75
  -7  10   1 1526.30  101.86
  -7  10   1 1616.70  102.48
  -7  10   1 1498.37  101.99
  -7  10  -1 1544.43  102.36
   7 -10   1 1617.06  101.90
   7 -10   1 1592.93  102.00
   7  10  -1 1614.02  101.69
   7  10  -1 1541.71  102.80
   7  10  -1 1641.44  103.87
   7  10  -1 1566.10  101.97
   7  10   1 1512.32  102.04
 -10  -1   7 1575.63  101.81
 -10  -1   7 1618.66  102.66
  10   1  -7 1604.71  101.93
  10   1  -7 1634.80  102.06
  10   1   7 1624.18  102.06
 -10  -1  -7 1512.25  102.10
  -1  -7  10 1626.85  101.97
  -1  -7  10 1713.72  101.72
  -1  -7  10 1603.63  104.26
  -1  -7  10 1663.34  107.01
   1   7  12  246.51   16.44
   1   7  12  256.55   16.51
   1   7  12  248.48   16.85
  -1  -7 -12  248.65   16.48
   1  -7 -12  253.21   16.47
  -1   7  12  248.86   16.48
  -1   7  12  257.04   16.61
  -1   7  12  247.14   16.88
   1  -7  12  227.43   16.24
   1  -7  12  230.58   15.88
   1  -7  12  276.40   17.91
 -12   1  -7  239.75   16.57
 -12   1  -7  247.69   16.84
  12  -1   7  242.04   16.71
  12  -1  -7  255.36   16.34
 -12   1   7  256.33   16.30
 -12   1   7  253.38   17.15
   7 -12  -1  241.97   16.34
   7 -12  -1  230.72   15.94
  -7  12   1  255.48   16.88
  -7  12   1  358.04   19.26
  -7  12  -1  243.47   16.30
  -7  12  -1  257.64   16.79
   7 -12   1  239.90   16.27
   7  12  -1  252.33   15.94
   7  12  -1  276.41   16.96
   7  12  -1  246.17   16.25
   7  12   1  256.02   16.08
   7  12   1  260.18   16.08
   7  12   1  254.03   16.24
 -12  -1   7  243.61   16.21
 -12  -1   7  245.84   17.07
  12   1  -7  241.91   16.24
  12   1  -7  261.67   16.43
  12   1   7  254.36   16.47
  12   1   7  258.11   16.74
 -12  -1  -7  247.46   16.59
 -12  -1  -7  246.90   16.86
  -1  -7  12  259.79   16.10
  -1  -7  12  261.42   16.17
  -1  -7  12  247.52   15.98
  -1  -7  12  268.16   18.19
   1   7  14   75.05    4.93
   1   7  14   68.73    4.82
   1   7  14   68.82    5.56
  -1  -7 -14   51.77    4.64
  -1   7  14   60.03    4.74
  -1   7  14   60.15    4.85
  -1   7  14   55.12    5.40
   1  -7  14   54.29    4.57
   1  -7  14   61.78    4.38
   1  -7  14   64.88    6.40
 -14   1  -7   72.26    5.05
 -14   1  -7   65.32    5.45
  14  -1   7   65.22    5.03
  14  -1  -7   69.92    4.67
  14  -1  -7   63.08    4.64
 -14   1   7   56.76    4.52
 -14   1   7   58.47    5.61
   7 -14  -1   65.13    4.66
   7 -14  -1   57.16    4.05
  -7  14   1   51.94    4.50
  -7  14   1   53.80    5.06
  -7  14  -1   61.54    4.55
  -7  14  -1   57.92    5.14
   7 -14   1   62.81    4.59
   7 -14   1   52.78    4.33
   7  14  -1   57.71    4.07
   7  14  -1   60.21    4.09
   7  14  -1   56.63    5.06
   7  14  -1   59.80    4.50
   7  14   1   67.03    4.29
   7  14   1   68.72    5.17
   7  14   1   59.47    4.42
 -14  -1   7   67.05    4.55
 -14  -1   7   64.32    5.62
  14   1  -7   59.04    4.50
  14   1  -7   55.71    4.57
  14   1   7   58.75    4.69
  14   1   7   66.21    5.00
 -14  -1  -7   60.86    4.93
 -14  -1  -7   54.77    5.22
  -1  -7  14   58.57    4.62
  -1  -7  14   59.50    4.09
  -1  -7  14   82.33    6.87
   1   7  16   18.45    2.34
   1   7  16   25.54    3.76
  -1  -7 -16   19.47    2.41
   1  -7 -16   23.85    2.42
  -1   7  16   19.35    3.69
   1  -7  16   16.75    2.26
   1  -7  16   16.17    1.88
   1  -7  16   19.09    4.32
 -16   1  -7   17.48    3.22
  16  -1   7   17.59    2.44
  16  -1   7   17.91    2.54
  16  -1  -7   23.74    2.33
  16  -1  -7   18.79    2.20
 -16   1   7   19.30    2.17
 -16   1   7   12.98    3.25
   7 -16  -1   20.15    2.30
  -7  16   1   15.57    2.08
  -7  16   1   15.17    2.79
  -7  16  -1   18.47    2.07
  -7  16  -1   18.90    2.93
   7 -16   1   17.81    2.09
   7 -16   1   12.65    1.77
   7  16  -1   16.25    1.48
   7  16  -1   17.23    1.50
   7  16  -1   19.81    2.90
   7  16  -1   18.81    2.07
   7  16   1   19.21    1.71
   7  16   1   19.12    1.71
   7  16   1   21.36    2.86
   7  16   1   21.56    2.02
 -16  -1   7   15.77    3.60
  16   1  -7   16.39    2.05
  16   1  -7   14.39    2.11
  16   1   7   20.87    2.76
 -16  -1  -7   21.55    2.70
 -16  -1  -7   16.86    3.25
  -1  -7  16   17.28    2.32
  -1  -7  16   20.20    1.92
  -1  -7  16   25.97    4.52
   1   7  18   31.85    3.37
   1   7  18   32.99    3.28
   1   7  18   35.17    4.78
  -1  -7 -18   32.88    3.29
   1  -7 -18   33.21    3.36
  -1   7  18   35.99    3.33
  -1   7  18   35.37    3.45
  -1   7  18   36.64    4.82
   1  -7  18   34.27    3.45
   1  -7  18   30.83    2.81
   1  -7  18   33.00    5.50
 -18   1  -7   28.14    3.60
 -18   1  -7   33.56    4.37
  18  -1   7   32.57    3.39
  18  -1   7   36.97    3.68
  18  -1  -7   31.61    3.10
  18  -1  -7   31.81    3.10
 -18   1   7   33.45    3.11
 -18   1   7   25.60    4.64
   7 -18  -1   26.42    3.07
  -7  18   1   30.57    3.03
  -7  18   1   34.49    4.15
  -7  18  -1   28.01    2.94
  -7  18  -1   28.37    3.86
   7 -18   1   29.23    2.63
   7  18  -1   32.73    2.34
   7  18  -1   28.98    3.66
   7  18   1   29.59    2.52
   7  18   1   31.07    2.53
   7  18   1   37.41    4.05
   7  18   1   33.05    2.84
 -18  -1   7   33.07    3.05
 -18  -1   7   30.92    4.66
  18   1  -7   36.77    3.09
  18   1   7   30.95    3.16
  18   1   7   29.67    3.51
 -18  -1  -7   26.71    4.22
  -1  -7  18   31.18    3.46
  -1  -7  18   28.11    2.78
  -1  -7  18   27.85    5.66
   1   7  20   14.54    2.47
   1   7  20   13.11    2.36
   1   7  20   15.46    3.86
  -1  -7 -20   11.43    2.09
   1  -7 -20   12.01    2.33
  -1   7  20   13.96    2.33
  -1   7  20   10.77    2.34
  -1   7  20    9.02    3.88
   1  -7  20   10.04    2.51
   1  -7  20   12.58    1.72
   1  -7  20   16.64    5.63
 -20   1  -7   10.58    2.67
 -20   1  -7   14.78    3.66
  20  -1   7   15.27    2.51
  20  -1   7   11.51    2.32
  20  -1  -7   10.62    2.00
 -20   1   7   14.08    2.03
 -20   1   7    8.32    3.76
   7 -20  -1   10.22    2.00
  -7  20   1   10.61    2.08
  -7  20   1   12.30    2.90
  -7  20  -1   10.58    1.98
   7 -20   1   10.97    2.08
   7 -20   1    6.82    1.36
   7  20  -1   10.06    1.09
   7  20  -1   11.39    1.11
   7  20  -1   13.46    2.78
   7  20  -1   13.68    1.85
   7  20   1   11.52    1.41
   7  20   1   12.70    1.45
   7  20   1   16.14    3.15
   7  20   1   12.24    1.83
 -20  -1   7   16.14    2.11
 -20  -1   7   13.46    3.75
  20   1  -7   10.23    1.93
  20   1   7   16.39    2.42
  20   1   7   12.38    2.33
 -20  -1  -7   13.43    2.71
 -20  -1  -7    9.23    3.54
  -1  -7  20   12.36    2.55
  -1  -7  20   13.35    1.77
  -1  -7  20   16.62    5.19
   1   7  22    2.15    1.98
   1   7  22    2.12    1.86
   1   7  22    0.19    3.64
   1  -7 -22    0.20    1.65
  -1   7  22    1.38    1.74
  -1   7  22    2.03    2.02
 -22   1  -7   -0.34    2.24
 -22   1  -7   -1.21    3.44
  22  -1   7    2.44    1.95
  22  -1  -7    2.10    1.72
  22  -1  -7    2.97    1.58
 -22   1   7    0.07    3.31
   7 -22  -1    2.55    1.76
  -7  22   1    0.51    1.46
  -7  22   1    0.65    2.29
  -7  22  -1   -0.23    1.46
  -7  22  -1    2.02    2.34
   7 -22   1    1.88    1.56
   7  22  -1    0.72    0.51
   7  22  -1    0.09    2.30
   7  22  -1    2.09    1.38
   7  22   1    1.90    2.23
   7  22   1   -0.12    1.28
 -22  -1   7    2.40    3.61
  22   1  -7    0.77    1.59
  22   1   7    2.15    1.93
  22   1   7    1.67    1.85
 -22  -1  -7    2.61    2.05
 -22  -1  -7    0.50    3.16
   1   7  24    7.31    2.24
   1   7  24    9.88    2.19
   1  -7 -24    7.48    2.21
  -1   7  24   10.12    2.27
  -1   7  24    3.01    4.48
   1  -7  24    9.94    5.41
 -24   1  -7    8.55    2.82
 -24   1  -7    8.00    4.17
  24  -1   7    7.10    2.43
  24  -1  -7    6.33    2.24
 -24   1   7    8.06    4.13
  -7  24   1    5.50    2.92
  -7  24  -1    7.64    2.92
   7  24  -1    6.43    2.87
   7  24  -1    9.21    1.79
   7  24   1    4.93    1.11
   7  24   1    6.86    1.67
 -24  -1   7   14.98    4.12
  24   1  -7   10.81    2.22
  24   1   7    7.63    2.36
 -24  -1  -7    8.33    2.75
 -24  -1  -7    2.19    3.94
  -1  -7  24   12.32    5.37
   1   7  26   -0.26    3.77
  -1   7  26   -0.36    4.07
   1  -7  26    0.47    5.08
 -26   1  -7    1.39    4.03
  26  -1   7   -0.86    1.78
  26  -1  -7    1.28    1.74
 -26   1   7   -3.90    4.37
  -7  26  -1    3.38    2.51
   7  26  -1   -2.28    2.69
   7  26  -1    0.28    1.50
   7  26   1   -0.69    2.53
 -26  -1   7    1.93    3.72
  26   1  -7   -0.51    1.99
  26   1   7   -2.08    2.00
 -26  -1  -7    4.80    4.07
  -1  -7  26   -0.31    5.11
   1   7  28    3.18    4.27
  -1   7  28    1.16    4.55
   1  -7  28   -2.16    5.55
 -28   1  -7    2.62    4.17
  28  -1  -7   -0.87    2.09
 -28   1   7    1.05    4.72
  -7  28   1    0.00    3.25
  -7  28  -1    1.11    3.07
   7  28   1   -0.07    2.97
 -28  -1   7   -1.34    4.10
  28   1  -7   -1.13    1.89
  28   1   7    0.48    1.95
 -28  -1  -7    5.76    4.60
  -1  -7  28    2.90    5.98
   1   7  30   -0.74    4.31
  -1   7  30    6.19    4.79
   1  -7  30    0.08    5.57
 -30   1  -7    4.53    4.73
  30  -1   7    2.65    2.24
  30  -1  -7   -0.78    2.17
 -30   1   7    4.42    4.56
  -7  30   1   -0.28    3.35
  -7  30  -1    3.01    3.20
   7  30  -1   -1.06    2.86
   7  30   1    1.75    3.26
 -30  -1   7    0.31    4.86
  30   1  -7    0.02    2.00
  30   1   7    0.50    1.83
 -30  -1  -7   -2.31    4.75
  -1  -7  30   -4.14    6.42
   1   7  32   -1.03    4.45
  -1   7  32    1.77    4.67
   1  -7  32    1.08    6.69
  32  -1   7   -1.13    2.07
 -32   1   7    4.36    4.43
  -7  32   1   -0.93    3.09
  -7  32  -1   -2.04    3.02
   7  32  -1   -0.92    2.87
 -32  -1   7   -4.07    5.34
  32   1  -7   -0.52    2.30
  32   1   7    1.32    2.05
 -32  -1  -7   -3.18    5.02
  -1  -7  32    2.66    6.30
  -1   7  34   -2.33    4.70
   1  -7  34    1.80    6.47
 -34   1  -7    1.62    5.01
  34  -1   7    0.44    1.91
  34  -1  -7    0.31    2.08
 -34   1   7    2.21    4.79
  -7  34   1   -1.31    3.71
  -7  34  -1    0.00    3.55
   7  34  -1    2.27    3.07
   7  34   1    0.95    3.41
 -34  -1   7    0.31    4.60
  34   1  -7   -0.08    2.23
  34   1   7   -0.20    2.11
  -1  -7  34   -0.31    6.76
   1   7  36    1.14    4.44
  -1   7  36    0.00    4.62
 -36   1  -7   -3.47    5.24
  36  -1  -7    1.62    2.22
  -7  36   1   -0.59    3.41
  -7  36  -1    1.12    3.26
   7  36  -1   -0.80    3.12
   7  36   1   -0.61    3.08
  36   1  -7    2.87    2.25
 -36  -1  -7    3.66    5.38
   1   8   1 1197.23   74.89
  -1  -8  -1 1217.22   74.85
  -1  -8  -1 1189.24   74.90
   1  -8  -1 1203.14   74.92
   1  -8  -1 1259.37   74.94
  -1   8   1 1170.66   75.35
  -1   8  -1 1042.56   74.74
  -1   8  -1 1158.87   75.24
   1  -8   1 1233.77   74.86
   1  -8   1 1146.55   74.84
  -1   1  -8 1082.74   75.82
  -1   1  -8 1312.26   75.03
   1  -1   8 1205.31   74.98
   1  -1   8 1107.96   75.65
   1  -1  -8 1138.94   74.97
   1  -1  -8 1253.72   75.09
  -1   1   8 1202.01   75.00
  -1   1   8 1203.73   75.02
  -1   1   8 1255.08   76.28
   8  -1  -1 1317.09   75.05
   8  -1  -1 1217.73   75.13
  -8   1   1 1190.97   75.03
  -8   1  -1 1199.25   75.08
  -8   1  -1 1157.94   75.42
   8  -1   1 1243.16   75.16
  -8  -1   1 1177.74   74.97
  -8  -1   1 1178.67   75.45
   8   1  -1 1049.50   74.87
   8   1  -1 1180.41   75.09
   8   1   1 1139.17   74.96
   8   1   1 1240.41   75.14
  -8  -1  -1 1156.01   74.99
  -8  -1  -1 1180.93   75.47
  -1  -1   8 1274.10   74.98
  -1  -1   8 1329.75   75.01
  -1  -1   8 1194.53   77.12
   1   1  -8 1121.85   74.93
   1   1  -8 1214.89   74.97
   1   1   8 1188.69   75.01
   1   1   8 1224.52   74.95
   1   1   8 1225.29   75.69
  -1  -1  -8 1094.84   75.14
  -1  -1  -8 1116.50   74.89
   1   8  -1 1139.43   74.73
   1   8  -1 1201.26   75.20
   1   8  -1 1160.87   74.92
   1   8   3  906.18   57.06
   1   8   3  864.61   56.95
  -1  -8  -3  882.74   57.07
  -1  -8  -3  884.52   57.04
   1  -8  -3  870.31   57.08
  -1   8   3  904.95   57.10
  -1   8  -3  907.58   56.96
  -1   8  -3  896.83   57.27
   1  -8   3  913.65   56.91
   1  -8   3  877.50   58.52
  -3   1  -8  856.35   56.93
   3  -1   8  871.29   57.31
   3  -1   8 1028.25   57.67
   3  -1  -8  994.02   57.20
  -3   1   8  894.31   57.16
  -3   1   8  918.04   57.28
   8  -3  -1  940.49   57.18
   8  -3  -1  870.83   57.17
  -8   3   1  905.80   57.18
  -8   3  -1  932.66   57.22
  -8   3  -1  885.42   57.63
   8  -3   1  932.53   57.18
   8  -3   1  842.60   57.20
  -8  -3   1  890.34   57.12
   8   3   1  851.33   57.11
  -8  -3  -1  907.11   57.15
  -3  -1   8  920.56   57.13
  -3  -1   8  975.95   57.40
   3   1   8  894.42   57.51
   3   1   8 1010.69   57.39
   3   1   8  958.06   57.35
   3   1   8  866.59   57.66
  -3  -1  -8  884.35   57.04
  -1  -8   3  927.36   56.83
   1   8  -3  865.31   56.81
   1   8  -3  922.93   57.27
   1   8  -3  870.40   57.39
   1   8   5  173.67   11.06
   1   8   5  172.04   11.31
   1   8   5  157.04   10.86
  -1  -8  -5  162.77   11.06
  -1  -8  -5  161.98   11.01
   1  -8  -5  168.54   11.08
   1  -8  -5  173.58   11.21
  -1   8   5  164.82   11.07
  -1   8   5  181.39   11.40
  -1   8   5  240.00   17.32
  -1   8  -5  170.00   11.08
   1  -8   5  174.85   10.82
  -5   1  -8  171.52   11.31
  -5   1  -8  161.17   10.98
  -5   1  -8  181.75   10.95
   5  -1   8  150.74   11.15
   5  -1   8  173.80   11.67
   5  -1  -8  167.98   11.07
  -5   1   8  167.96   11.05
   8  -5  -1  188.05   11.15
   8  -5  -1  172.44   11.00
  -8   5   1  155.57   11.06
  -8   5   1  162.13   11.44
  -8   5  -1  166.57   11.10
  -8   5  -1  171.08   11.44
   8  -5   1  159.38   11.05
  -8  -5   1  195.27   11.80
   8   5  -1  169.64   10.94
   8   5  -1  160.25   11.07
   8   5   1  177.92   11.02
   8   5   1  170.25   11.11
  -8  -5  -1  167.38   11.04
  -5  -1   8  174.84   11.01
  -5  -1   8  188.39   11.36
   5   1  -8  166.64   11.00
   5   1  -8  155.18   11.06
   5   1   8  168.83   11.22
   5   1   8  172.93   11.59
   1   8  -5  159.30   11.07
   1   8   7 1847.55  120.52
   1   8   7 1934.42  120.89
   1   8   7 1851.20  120.65
  -1  -8  -7 1960.65  120.61
   1  -8  -7 1950.47  120.56
  -1   8   7 1808.35  120.56
  -1   8   7 1964.63  121.17
  -1   8   7 1847.69  120.67
  -1   8  -7 1928.94  121.02
  -1   8  -7 1769.68  120.46
   1  -8   7 1984.60  120.35
   1  -8   7 2304.94  123.34
  -7   1  -8 1897.27  120.87
  -7   1  -8 1985.06  120.79
   7  -1   8 1928.74  120.64
   7  -1   8 1958.42  121.50
   7  -1  -8 1916.10  120.57
   7  -1  -8 1880.09  120.60
  -7   1   8 1879.11  120.45
   8  -7  -1 1923.00  120.54
   8  -7  -1 1984.47  120.51
  -8   7   1 1888.43  120.50
  -8   7   1 1906.97  121.04
  -8   7  -1 1904.25  120.60
  -8   7  -1 2050.45  121.11
   8  -7   1 1820.37  120.46
   8  -7   1 1917.42  120.63
  -8  -7   1 1929.13  120.39
   8   7  -1 1967.58  120.36
   8   7  -1 1902.12  120.81
   8   7   1 2006.07  120.43
   8   7   1 1920.68  120.67
  -7  -1   8 1960.41  120.43
   7   1  -8 1895.55  120.51
   7   1  -8 1962.67  120.70
   7   1   8 1833.43  120.62
   7   1   8 2119.06  121.68
  -7  -1  -8 1944.27  121.16
  -7  -1  -8 1851.86  121.27
  -1  -8   7 1704.46  120.17
  -1  -8   7 1914.99  120.23
   1   8  -7 1805.54  120.89
   1   8   9  279.99   19.04
   1   8   9  297.51   19.15
  -1  -8  -9  269.93   19.01
   1  -8  -9  289.50   19.05
  -1   8   9  284.88   19.05
  -1   8   9  293.53   19.11
  -1   8  -9  295.23   18.81
   1  -8   9  273.61   18.75
   1  -8   9  312.78   18.81
   1  -8   9  273.46   19.96
  -9   1  -8  291.05   19.21
  -9   1  -8  300.68   19.23
   9  -1   8  286.82   19.08
   9  -1   8  313.38   19.62
  -9   1   8  287.74   18.92
  -9   1   8  301.10   19.55
   8  -9  -1  277.89   18.98
   8  -9  -1  301.64   18.78
  -8   9   1  282.07   18.98
  -8   9   1  285.26   19.41
  -8   9  -1  275.74   18.97
  -8   9  -1  299.23   19.42
   8  -9   1  285.94   18.96
   8  -9   1  289.82   18.94
  -8  -9   1  304.30   18.82
   8   9  -1  307.94   18.73
   8   9  -1  292.65   18.97
   8   9   1  295.05   18.80
   8   9   1  270.67   19.69
   8   9   1  292.13   18.96
  -8  -9  -1  306.81   19.02
  -9  -1   8  289.19   18.87
   9   1  -8  296.98   18.90
   9   1  -8  304.72   19.01
   9   1   8  289.43   19.09
  -9  -1  -8  284.38   19.20
  -1  -8   9  282.93   18.72
  -1  -8   9  317.62   18.69
   1   8  -9  262.04   19.24
   1   8  11   38.57    3.09
   1   8  11   38.01    3.15
  -1  -8 -11   30.45    2.94
   1  -8 -11   35.09    3.00
  -1   8  11   29.11    2.94
  -1   8  11   35.58    3.25
  -1   8  11   28.63    3.23
   1  -8  11   31.25    2.49
   1  -8  11   32.00    2.97
   1  -8  11   32.73    4.26
 -11   1  -8   37.64    3.27
 -11   1  -8   31.97    3.29
  11  -1   8   28.27    2.97
  11  -1   8   39.21    3.44
  11  -1  -8   35.75    2.82
 -11   1   8   33.21    2.76
 -11   1   8   33.39    3.59
   8 -11  -1   34.30    2.90
   8 -11  -1   34.48    2.47
  -8  11   1   28.19    2.78
  -8  11   1   32.89    3.49
  -8  11  -1   33.95    3.30
   8 -11   1   30.79    2.77
   8 -11   1   29.73    2.68
   8  11  -1   33.34    2.41
   8  11  -1   31.44    2.42
   8  11  -1   35.97    3.37
   8  11  -1   30.37    2.72
   8  11   1   37.00    2.58
 -11  -1   8   37.61    2.73
 -11  -1   8   34.24    3.67
  11   1  -8   30.09    2.68
  11   1  -8   31.41    2.82
  11   1   8   35.25    3.07
 -11  -1  -8   34.38    3.16
 -11  -1  -8   33.01    3.32
  -1  -8  11   27.11    2.59
  -1  -8  11   35.33    2.48
  -1  -8  11   38.00    2.84
  -1  -8  11   39.66    4.75
   1   8  13   37.43    3.25
   1   8  13   36.06    3.29
   1   8  13   41.01    3.82
  -1  -8 -13   39.22    3.24
  -1   8  13   36.47    3.24
  -1   8  13   37.81    3.41
  -1   8  13   36.74    3.93
   1  -8  13   34.50    3.00
   1  -8  13   34.80    2.76
   1  -8  13   33.63    2.58
   1  -8  13   30.26    2.50
   1  -8  13   31.86    4.64
 -13   1  -8   40.63    3.58
 -13   1  -8   41.51    3.78
  13  -1   8   28.19    3.45
  13  -1  -8   38.42    3.09
  13  -1  -8   37.27    3.04
 -13   1   8   32.87    3.94
   8 -13  -1   36.07    3.16
   8 -13  -1   36.19    2.60
  -8  13   1   34.23    3.67
  -8  13  -1   37.55    3.04
  -8  13  -1   36.33    3.62
   8 -13   1   34.18    3.06
   8 -13   1   32.50    2.85
   8  13  -1   35.57    2.57
   8  13  -1   34.23    2.58
   8  13  -1   39.48    3.58
   8  13  -1   33.39    2.95
   8  13   1   37.66    2.71
   8  13   1   36.65    2.72
   8  13   1   44.23    3.67
   8  13   1   38.05    2.94
 -13  -1   8   32.34    2.96
 -13  -1   8   34.43    4.13
  13   1  -8   36.98    3.08
  13   1   8   37.56    3.33
  13   1   8   42.25    3.59
 -13  -1  -8   32.97    3.43
 -13  -1  -8   26.97    3.66
  -1  -8  13   34.97    2.94
  -1  -8  13   42.52    2.78
  -1  -8  13   33.70    2.81
  -1  -8  13   34.91    2.64
  -1  -8  13   36.50    4.99
   1   8  15   16.08    2.27
   1   8  15   15.94    2.25
   1   8  15   14.33    2.99
  -1  -8 -15   14.66    2.18
   1  -8 -15   13.44    2.08
  -1   8  15   14.71    2.38
  -1   8  15   17.77    3.22
   1  -8  15   13.75    2.05
   1  -8  15   20.20    4.16
 -15   1  -8   16.31    3.07
  15  -1   8   14.83    2.12
  15  -1   8   15.16    2.47
  15  -1  -8   14.84    1.93
  15  -1  -8   17.01    1.95
 -15   1   8   15.18    1.93
 -15   1   8    8.61    3.22
   8 -15  -1   14.44    1.95
   8 -15  -1   11.72    1.24
  -8  15   1   12.09    1.90
  -8  15   1   11.99    2.55
  -8  15  -1   14.09    1.89
  -8  15  -1   16.81    2.84
   8 -15   1   15.99    2.03
   8 -15   1   10.96    1.61
   8  15  -1   13.37    1.29
   8  15  -1   15.27    1.34
   8  15  -1   12.24    2.53
   8  15  -1   15.31    1.94
   8  15   1   15.00    1.48
   8  15   1   16.10    1.51
   8  15   1   14.84    2.52
   8  15   1   16.09    1.82
 -15  -1   8   14.41    1.84
 -15  -1   8   14.91    3.31
  15   1  -8   17.46    1.91
  15   1  -8   14.46    2.06
  15   1   8   16.23    2.37
 -15  -1  -8   16.75    2.46
 -15  -1  -8   13.68    2.79
  -1  -8  15   14.82    1.95
  -1  -8  15   16.63    1.61
  -1  -8  15   12.42    1.42
  -1  -8  15   11.49    1.32
  -1  -8  15   14.19    3.94
   1   8  17    0.91    1.54
   1   8  17   -0.15    1.63
   1   8  17    1.47    2.71
  -1  -8 -17    1.28    1.54
   1  -8 -17    1.31    1.76
  -1   8  17    1.88    1.79
  -1   8  17    1.56    1.85
  -1   8  17    4.11    2.84
   1  -8  17    1.43    1.06
   1  -8  17    2.22    3.94
 -17   1  -8    0.80    1.95
 -17   1  -8    1.84    2.53
  17  -1   8    1.39    1.53
  17  -1   8    2.82    1.90
  17  -1  -8    0.95    1.38
  17  -1  -8    1.95    1.37
 -17   1   8    0.41    1.24
 -17   1   8    1.06    3.05
   8 -17  -1    0.88    0.54
   8 -17  -1    0.91    0.40
  -8  17   1    2.65    1.37
  -8  17   1    2.93    2.59
  -8  17  -1   -0.63    1.34
  -8  17  -1    3.05    2.44
   8  17  -1    0.87    0.68
   8  17  -1    1.44    0.72
   8  17  -1    1.56    2.18
   8  17  -1    2.44    1.37
   8  17   1    1.77    0.92
   8  17   1    2.37    0.94
   8  17   1    1.23    1.94
   8  17   1    2.97    1.28
 -17  -1   8    1.16    1.38
 -17  -1   8    2.99    3.06
  17   1  -8    1.45    1.34
  17   1   8    1.15    1.72
  17   1   8    1.66    1.76
 -17  -1  -8    2.09    2.96
  -1  -8  17    0.07    1.52
  -1  -8  17    0.27    3.76
   1   8  19    4.77    2.02
   1   8  19    3.75    1.90
   1   8  19    2.12    3.04
  -1  -8 -19    2.27    1.82
   1  -8 -19    3.94    1.66
  -1   8  19    2.34    1.72
  -1   8  19    2.48    1.83
  -1   8  19    5.01    3.58
   1  -8  19    2.88    1.86
   1  -8  19    2.77    1.21
   1  -8  19    4.70    4.22
 -19   1  -8    2.60    2.22
 -19   1  -8    4.19    2.98
  19  -1   8    2.50    1.86
  19  -1   8    3.07    2.13
  19  -1  -8    1.37    1.54
  19  -1  -8    3.78    1.70
 -19   1   8    3.55    1.60
 -19   1   8    2.15    3.32
   8 -19  -1    3.52    1.68
  -8  19   1    3.49    1.61
  -8  19   1    3.90    2.32
  -8  19  -1    1.53    1.56
   8 -19   1    1.74    1.63
   8 -19   1    1.59    1.05
   8  19  -1    2.36    0.69
   8  19  -1    2.43    0.73
   8  19  -1    2.48    2.37
   8  19  -1    2.74    1.45
   8  19   1    2.19    0.96
   8  19   1    3.29    1.00
   8  19   1    1.55    2.40
   8  19   1    2.58    1.45
 -19  -1   8    3.06    1.53
 -19  -1   8    1.97    3.09
  19   1  -8    1.17    1.43
  19   1   8    4.02    1.92
  19   1   8    5.63    2.06
 -19  -1  -8    3.16    1.94
 -19  -1  -8    3.46    2.91
  -1  -8  19    1.59    1.91
  -1  -8  19    3.91    1.27
  -1  -8  19    3.44    4.31
   1   8  21   17.82    2.79
  -1   8  21   17.41    2.64
  -1   8  21   13.11    2.62
   1  -8  21   13.32    2.76
   1  -8  21   13.85    5.31
 -21   1  -8   14.41    3.05
 -21   1  -8   15.01    3.93
  21  -1   8   15.26    2.69
  21  -1  -8   16.47    2.39
  21  -1  -8   15.20    2.41
 -21   1   8   12.69    2.31
 -21   1   8   12.84    4.01
   8 -21  -1   11.55    2.33
  -8  21   1   15.95    2.37
  -8  21   1   14.96    3.48
  -8  21  -1   12.35    2.21
  -8  21  -1   15.03    3.14
   8 -21   1   13.20    2.27
   8  21  -1   10.18    1.13
   8  21  -1   11.32    1.14
   8  21  -1   14.17    3.23
   8  21  -1   17.08    2.22
   8  21   1   15.50    1.59
   8  21   1   12.74    3.02
   8  21   1   15.50    2.02
 -21  -1   8   18.87    2.32
 -21  -1   8   15.35    4.44
  21   1  -8   17.00    2.30
  21   1  -8   16.54    2.52
  21   1   8   15.14    2.65
  21   1   8   19.81    2.79
 -21  -1  -8   17.18    2.89
 -21  -1  -8   15.12    4.03
  -1  -8  21   15.37    2.61
  -1  -8  21   13.65    5.10
   1   8  23    0.74    1.88
   1   8  23   -0.18    1.79
   1   8  23   -0.43    3.54
  -1  -8 -23    0.41    1.75
   1  -8 -23   -0.05    1.83
  -1   8  23    0.71    1.86
  -1   8  23    1.39    3.72
   1  -8  23   -1.65    4.64
 -23   1  -8    0.88    3.48
  23  -1   8    0.87    1.75
  23  -1   8    1.21    1.86
  23  -1  -8    0.82    1.59
 -23   1   8    1.50    3.55
  -8  23   1   -0.30    2.74
  -8  23  -1   -0.94    2.76
   8  23  -1    0.26    2.24
   8  23  -1    1.24    1.51
   8  23   1    0.32    0.88
   8  23   1   -0.08    2.61
   8  23   1   -0.20    1.34
 -23  -1   8    0.41    3.76
  23   1  -8    1.09    1.68
  23   1   8    1.07    2.11
 -23  -1  -8   -0.05    2.03
 -23  -1  -8    3.41    3.51
   1   8  25   -0.25    2.02
   1   8  25    2.53    3.77
   1  -8 -25    0.62    1.86
  -1   8  25    0.17    2.03
  -1   8  25    0.89    2.00
  -1   8  25    2.48    4.47
 -25   1  -8   -0.11    2.27
 -25   1  -8    0.31    3.81
  25  -1   8    0.08    2.04
  25  -1   8   -0.73    1.93
 -25   1   8   -0.63    3.78
  -8  25  -1    1.29    3.00
   8  25  -1    1.27    2.73
   8  25  -1    1.47    1.49
   8  25   1   -0.15    0.76
   8  25   1   -1.41    2.48
   8  25   1    0.55    1.48
 -25  -1   8   -0.76    3.39
  25   1  -8    2.23    1.74
  25   1   8   -0.80    1.87
 -25  -1  -8   -2.37    3.86
  -1   8  27   -2.06    4.77
   1  -8  27    0.06    5.41
 -27   1  -8    2.36    4.22
  27  -1   8    0.17    2.11
  27  -1  -8   -0.13    2.09
 -27   1   8    1.09    4.00
  -8  27   1    0.27    2.71
  -8  27  -1    4.88    2.87
   8  27   1    1.83    2.47
 -27  -1   8    0.96    3.84
  27   1  -8    1.01    1.98
  27   1   8   -0.27    1.96
 -27  -1  -8   -1.63    3.66
  -1  -8  27    2.73    5.86
   1   8  29   -1.63    4.07
  -1   8  29   -1.81    4.55
   1  -8  29   10.06    5.71
  29  -1  -8    0.13    1.85
 -29   1   8    0.36    4.72
  -8  29   1   -1.15    2.87
  -8  29  -1   -0.70    3.34
   8  29  -1   -1.16    2.75
   8  29   1    1.19    2.80
 -29  -1   8    0.64    4.22
  29   1  -8    0.74    2.14
  29   1   8   -0.23    2.21
 -29  -1  -8   -0.57    4.04
  -1  -8  29   -3.41    6.05
   1   8  31   -0.85    4.26
   1  -8  31   -0.98    6.75
 -31   1  -8   -1.85    4.76
  31  -1   8    1.49    2.16
 -31   1   8    1.06    4.39
  -8  31   1   -0.52    2.95
  -8  31  -1    0.95    3.04
   8  31  -1    2.79    3.28
   8  31   1    0.78    3.09
 -31  -1   8   -3.58    4.60
  31   1  -8    0.17    1.95
  31   1   8    0.21    1.93
  -1  -8  31   -0.44    6.55
   1   8  33    3.33    4.38
  -1   8  33   -1.75    4.56
   1  -8  33   -0.80    5.81
 -33   1  -8    2.18    4.99
  33  -1   8   -0.30    2.00
  33  -1  -8    1.25    2.24
 -33   1   8    1.30    4.51
  -8  33   1   -0.83    3.08
  -8  33  -1   -0.89    3.11
   8  33  -1   -0.68    3.34
 -33  -1   8    0.11    4.65
  33   1  -8    0.82    2.07
 -33  -1  -8   -1.47    4.61
  -1  -8  33   -0.03    6.23
   1   8  35    1.84    4.62
  -1   8  35    2.39    4.65
   1  -8  35    1.25    6.12
 -35   1  -8    1.52    5.32
  35  -1   8   -0.11    1.95
  35  -1  -8   -1.14    2.12
 -35   1   8    2.53    5.49
  -8  35   1    1.78    3.34
  -8  35  -1    0.21    3.12
   8  35  -1    0.08    3.52
   8  35   1   -0.08    3.02
 -35  -1   8    5.04    5.43
  35   1   8   -0.27    2.21
 -35  -1  -8   -0.22    5.17
  -1  -8  35   -0.94    6.17
   1   8  37   -3.39    4.28
   1   9   2    1.30    0.80
   1   9   2    1.39    0.52
  -1  -9  -2    1.80    0.77
  -1  -9  -2    0.95    0.58
   1  -9  -2    1.33    0.86
   1  -9  -2    1.99    0.42
  -1   9   2    1.11    0.81
  -1   9  -2    1.06    1.31
   1  -9   2    1.10    0.57
   1  -9   2    1.70    1.63
  -2   1  -9    2.52    0.51
   2  -1   9    0.44    1.20
   2  -1   9    0.71    0.95
   2  -1   9    1.62    2.29
   2  -1  -9    1.33    0.89
  -2   1   9    0.87    0.99
  -2   1   9    1.42    1.16
  -2   1   9    1.20    2.38
   9  -2  -1    1.04    1.05
   9  -2  -1    1.61    1.07
  -9   2   1    0.35    0.93
  -9   2   1    0.79    1.80
  -9   2  -1    0.86    1.10
  -9   2  -1    2.71    1.67
   9  -2   1    1.28    1.10
  -9  -2   1    0.24    2.01
   9   2  -1    1.84    1.04
   9   2   1    1.11    1.06
  -9  -2  -1    0.52    1.04
  -9  -2  -1    1.64    1.87
  -2  -1   9    1.52    0.97
   2   1  -9    0.74    0.95
   2   1  -9    1.79    0.97
   2   1   9    1.48    0.93
   2   1   9    1.22    0.69
   2   1   9    0.96    2.02
  -2  -1  -9    1.80    0.83
  -1  -9   2    1.58    0.50
   1   9  -2    1.05    0.44
   1   9   4   26.97    2.15
   1   9   4   24.47    2.56
   1   9   4   26.47    1.81
  -1  -9  -4   21.91    2.09
  -1  -9  -4   22.44    1.98
   1  -9  -4   27.71    2.18
  -1   9   4   21.19    1.99
  -1   9   4   21.59    2.52
  -1   9   4   24.40    1.64
  -1   9  -4   22.22    2.31
   1  -9   4   23.16    1.79
   1  -9   4   17.23    2.88
  -4   1  -9   26.71    1.96
  -4   1  -9   36.90    1.87
   4  -1   9   23.54    2.39
   4  -1   9   22.84    2.10
   4  -1  -9   25.97    2.20
  -4   1   9   26.61    2.48
   9  -4  -1   24.22    2.23
  -9   4   1   23.16    2.82
  -9   4  -1   27.35    2.31
  -9   4  -1   29.41    2.97
   9  -4   1   22.35    2.19
   9  -4   1   22.35    2.23
  -9  -4   1   25.44    2.12
  -9  -4   1   26.37    2.93
   9   4  -1   25.95    2.02
   9   4   1   29.14    2.14
   9   4   1   29.95    2.32
  -9  -4  -1   23.67    2.17
  -9  -4  -1   19.19    2.86
  -4  -1   9   29.40    2.13
  -4  -1   9   34.17    2.48
   4   1  -9   25.01    2.09
   4   1  -9   27.13    2.19
   4   1   9   28.05    2.45
   4   1   9   23.87    2.18
   4   1   9   32.08    3.18
  -4  -1  -9   22.68    1.90
   1   9  -4   21.59    1.67
   1   9  -4   22.32    2.26
   1   9  -4   24.57    2.07
   1   9   6   83.34    5.85
   1   9   6   77.21    6.08
   1   9   6   93.75    5.67
  -1  -9  -6   89.84    5.90
  -1  -9  -6   90.08    5.92
   1  -9  -6   81.46    5.88
  -1   9   6   78.76    5.86
  -1   9   6   97.23    6.29
  -1   9   6   84.01    5.55
  -1   9  -6   83.57    5.61
  -1   9  -6   81.42    5.82
   1  -9   6   86.50    5.54
  -6   1  -9   73.35    6.01
  -6   1  -9   78.56    5.78
  -6   1  -9   73.73    5.61
   6  -1   9   85.76    6.05
   6  -1   9   99.06    6.79
   6  -1  -9   85.67    5.85
   6  -1  -9   79.14    5.79
  -6   1   9   73.45    5.77
   9  -6  -1  116.68    6.09
   9  -6  -1  104.46    5.84
  -9   6   1  101.54    6.02
  -9   6  -1   78.18    5.89
  -9   6  -1   83.53    6.31
   9  -6   1   83.83    5.87
   9  -6   1   76.61    5.81
  -9  -6   1   84.51    6.52
   9   6  -1   81.90    5.67
   9   6  -1   94.77    5.93
   9   6   1   82.66    5.75
   9   6   1   86.98    5.91
  -9  -6  -1   86.02    5.81
  -6  -1   9   76.49    5.73
  -6  -1   9   77.78    6.09
   6   1  -9   83.77    5.78
   6   1  -9   90.32    5.89
   6   1   9   84.46    6.08
   6   1   9  112.07    6.72
  -6  -1  -9   84.26    6.17
  -6  -1  -9   85.03    5.98
  -1  -9   6   84.89    5.43
  -1  -9   6   81.36    5.42
   1   9   8  102.21    7.21
   1   9   8  103.91    7.43
   1   9   8   98.42    7.10
  -1  -9  -8  101.60    7.21
   1  -9  -8  107.45    7.29
  -1   9   8  105.66    7.27
  -1   9   8  108.85    7.57
  -1   9   8  105.20    7.11
  -1   9  -8   96.58    7.04
   1  -9   8  102.47    6.90
   1  -9   8  121.67    8.47
  -8   1  -9  108.44    7.50
  -8   1  -9  100.69    7.29
   8  -1   9   97.76    7.29
   8  -1   9  103.40    7.78
  -8   1   9  118.77    7.21
  -8   1   9  130.02    7.87
   9  -8  -1  102.56    7.21
   9  -8  -1  107.64    7.03
  -9   8   1  107.71    7.25
  -9   8   1  102.39    7.73
  -9   8  -1  105.17    7.24
  -9   8  -1  104.95    7.62
   9  -8   1  108.07    7.23
   9  -8   1   94.84    7.11
  -9  -8   1  111.74    7.04
   9   8  -1  103.10    6.96
   9   8  -1  114.78    7.24
   9   8   1  108.80    7.05
   9   8   1  102.17    7.17
  -8  -1   9  110.03    7.10
  -8  -1   9  126.69    7.79
   8   1  -9  109.75    7.12
   8   1  -9  108.23    7.20
   8   1   9  101.18    7.34
   8   1   9  123.98    7.96
  -8  -1  -9  104.35    7.46
  -8  -1  -9   95.97    7.35
  -1  -9   8   99.62    6.81
  -1  -9   8  107.78    6.80
   1   9  -8   84.95    7.05
   1   9  10   34.33    3.16
   1   9  10   37.87    3.34
   1   9  10   39.21    3.26
  -1   9  10   37.22    3.16
  -1   9  10   36.69    3.29
  -1   9 -10   30.75    2.76
   1  -9  10   34.93    2.81
   1  -9  10   41.49    2.75
   1  -9  10   34.48    4.47
 -10   1  -9   30.68    3.31
  10  -1   9   37.90    3.25
  10  -1   9   40.41    3.75
  10  -1  -9   35.20    3.00
 -10   1   9   42.23    3.05
   9 -10  -1   35.90    2.78
  -9  10   1   34.18    3.09
  -9  10   1   39.88    3.83
  -9  10  -1   33.92    3.08
  -9  10  -1   29.40    3.53
   9 -10   1   44.15    3.15
   9 -10   1   37.47    3.00
  -9 -10   1   37.12    2.80
   9  10  -1   41.23    2.75
   9  10  -1   43.23    3.10
   9  10   1   35.49    2.80
   9  10   1   37.32    3.00
  -9 -10  -1   43.68    3.03
 -10  -1   9   38.26    2.96
 -10  -1   9   37.13    3.80
  10   1  -9   39.47    2.96
  10   1  -9   36.67    3.09
 -10  -1  -9   36.09    3.42
 -10  -1  -9   42.31    3.52
  -1  -9  10   36.18    2.74
  -1  -9  10   36.01    2.65
  -1  -9  10   35.75    4.51
   1   9  12   32.00    2.72
   1   9  12   31.88    2.87
   1   9  12   29.63    3.06
  -1  -9 -12   25.95    2.68
   1  -9 -12   27.88    2.63
  -1   9  12   23.95    2.65
  -1   9  12   28.36    2.97
   1  -9  12   25.31    2.33
   1  -9  12   24.73    2.12
   1  -9  12   23.69    4.37
 -12   1  -9   24.70    2.94
 -12   1  -9   26.38    3.05
  12  -1   9   24.54    3.17
  12  -1  -9   28.81    2.50
  12  -1  -9   32.23    2.59
 -12   1   9   25.88    3.52
   9 -12  -1   22.87    2.54
   9 -12  -1   25.16    2.09
  -9  12   1   24.65    2.49
  -9  12   1   19.73    3.18
  -9  12  -1   29.37    2.47
  -9  12  -1   32.76    3.14
   9 -12   1   22.60    2.45
   9 -12   1   21.97    2.31
   9  12  -1   24.02    2.01
   9  12   1   26.96    2.18
   9  12   1   27.29    2.42
 -12  -1   9   28.73    2.37
  12   1  -9   25.21    2.38
  12   1  -9   26.05    2.54
  12   1   9   26.17    2.73
 -12  -1  -9   20.57    2.74
 -12  -1  -9   28.24    3.15
  -1  -9  12   27.97    2.28
  -1  -9  12   26.18    2.10
  -1  -9  12   20.66    2.36
  -1  -9  12   27.42    4.29
   1   9  14   18.50    2.53
   1   9  14   17.81    2.54
   1   9  14   16.92    2.83
   1  -9 -14   20.90    2.52
  -1   9  14   24.30    2.82
  -1   9  14   24.45    3.09
   1  -9  14   20.17    2.27
   1  -9  14   20.61    1.89
   1  -9  14   16.28    1.82
   1  -9  14   19.62    1.67
   1  -9  14   25.90    4.65
 -14   1  -9   14.35    3.01
  14  -1   9   24.08    2.65
  14  -1   9   26.48    3.11
  14  -1  -9   19.14    2.23
  14  -1  -9   19.48    2.27
 -14   1   9   23.29    2.22
 -14   1   9   25.28    3.62
   9 -14  -1   17.38    2.25
   9 -14  -1   14.81    1.64
  -9  14   1   20.77    2.14
  -9  14   1   25.88    3.15
  -9  14  -1   14.93    2.19
  -9  14  -1   15.67    2.99
   9 -14   1   23.49    2.41
   9 -14   1   21.14    2.04
   9  14  -1   25.91    1.73
   9  14  -1   23.97    3.02
   9  14  -1   20.76    2.18
   9  14   1   19.45    1.81
   9  14   1   19.32    2.77
   9  14   1   23.13    2.13
 -14  -1   9   17.94    2.05
  14   1  -9   21.86    2.17
  14   1  -9   23.91    2.44
  14   1   9   19.60    2.74
 -14  -1  -9   23.00    2.67
 -14  -1  -9   23.29    3.15
  -1  -9  14   18.67    2.07
  -1  -9  14   18.36    1.83
  -1  -9  14   17.14    1.97
  -1  -9  14   31.17    4.65
   1   9  16   41.59    3.72
   1   9  16   37.71    4.39
  -1  -9 -16   39.81    3.66
   1  -9 -16   38.22    3.75
  -1   9  16   38.31    3.75
  -1   9  16   37.71    3.79
  -1   9  16   36.80    4.42
   1  -9  16   36.47    3.43
   1  -9  16   41.19    6.09
 -16   1  -9   40.00    4.11
 -16   1  -9   37.81    4.45
  16  -1   9   46.55    3.78
  16  -1   9   43.02    4.04
  16  -1  -9   41.09    3.48
  16  -1  -9   38.24    3.51
 -16   1   9   36.71    3.37
 -16   1   9   33.73    4.60
   9 -16  -1   31.50    2.71
  -9  16   1   43.04    3.61
  -9  16   1   44.60    4.27
  -9  16  -1   41.08    3.52
  -9  16  -1   41.81    4.30
   9 -16   1   40.93    3.61
   9 -16   1   34.96    3.05
   9  16  -1   40.06    2.79
   9  16  -1   39.43    2.81
   9  16  -1   34.64    3.98
   9  16  -1   42.54    3.39
   9  16   1   39.28    2.95
   9  16   1   36.10    2.93
   9  16   1   36.80    4.17
   9  16   1   41.16    3.34
 -16  -1   9   37.39    4.65
  16   1  -9   41.93    3.39
  16   1   9   44.13    3.65
  16   1   9   36.44    3.94
 -16  -1  -9   46.92    4.64
  -1  -9  16   36.84    3.36
  -1  -9  16   41.36    3.09
  -1  -9  16   54.30    3.38
  -1  -9  16   30.74    2.75
  -1  -9  16   31.24    5.53
   1   9  18    5.72    1.92
   1   9  18    8.19    2.10
   1   9  18   11.59    3.14
  -1  -9 -18    7.82    2.07
   1  -9 -18    7.16    1.97
  -1   9  18    7.15    2.11
  -1   9  18    6.76    2.23
   1  -9  18    7.90    2.07
   1  -9  18    5.97    1.35
   1  -9  18    5.78    4.74
 -18   1  -9    5.60    2.38
 -18   1  -9    3.91    3.14
  18  -1   9    5.91    1.88
  18  -1   9    7.61    2.49
  18  -1  -9    9.44    1.79
  18  -1  -9    6.77    1.88
 -18   1   9    9.41    1.75
 -18   1   9    7.06    3.50
   9 -18  -1    9.12    2.01
   9 -18  -1    3.78    0.70
  -9  18   1    5.45    1.77
  -9  18   1    7.36    2.59
   9 -18   1    6.54    1.81
   9 -18   1    4.87    1.22
   9  18  -1    5.87    0.93
   9  18  -1    7.19    2.36
   9  18  -1    7.56    1.71
   9  18   1    8.21    1.13
   9  18   1    6.06    1.18
   9  18   1    6.93    2.28
 -18  -1   9    6.91    1.60
 -18  -1   9    5.40    3.35
  18   1  -9    4.99    1.59
  18   1  -9    7.26    1.90
  18   1   9    8.48    2.06
  18   1   9    5.38    2.29
 -18  -1  -9    6.12    2.15
 -18  -1  -9    4.37    2.97
  -1  -9  18    8.77    1.95
  -1  -9  18    6.44    1.32
  -1  -9  18    6.63    4.29
   1   9  20   53.34    4.93
   1   9  20   52.48    4.78
  -1   9  20   56.86    4.94
  -1   9  20   57.32    4.96
  -1   9  20   49.73    6.06
   1  -9  20   41.51    4.69
   1  -9  20   58.17    7.76
 -20   1  -9   61.50    5.24
 -20   1  -9   52.20    5.85
  20  -1   9   53.28    4.91
  20  -1  -9   51.17    4.50
 -20   1   9   54.60    4.45
 -20   1   9   40.76    6.12
   9 -20  -1   49.67    4.69
  -9  20   1   49.30    4.59
  -9  20   1   49.49    5.47
  -9  20  -1   54.07    4.65
   9 -20   1   45.87    4.50
   9 -20   1   38.19    3.62
   9  20  -1   43.90    3.44
   9  20  -1   51.58    3.51
   9  20  -1   56.61    5.40
   9  20  -1   50.96    4.29
   9  20   1   55.39    3.81
   9  20   1   58.49    5.60
   9  20   1   57.69    4.37
 -20  -1   9   58.53    4.41
 -20  -1   9   53.35    6.38
  20   1  -9   61.75    4.49
  20   1  -9   49.32    4.54
  20   1   9   56.05    4.70
  20   1   9   48.46    4.80
 -20  -1  -9   61.94    5.13
 -20  -1  -9   53.12    5.95
  -1  -9  20   49.49    4.65
  -1  -9  20   55.41    7.76
   1   9  22    2.81    1.99
   1   9  22    2.27    1.95
   1   9  22    0.98    3.32
  -1  -9 -22    0.68    1.86
   1  -9 -22    0.61    1.87
  -1   9  22   -0.63    3.24
   1  -9  22   -1.69    5.02
 -22   1  -9    1.08    3.21
  22  -1   9    0.58    1.66
  22  -1   9    1.14    1.94
  22  -1  -9    2.08    1.82
 -22   1   9   -0.45    3.39
  -9  22   1    2.86    1.69
  -9  22   1    0.58    2.57
  -9  22  -1    1.70    1.68
  -9  22  -1    0.98    2.79
   9  22  -1    0.98    0.49
   9  22  -1    0.06    2.50
   9  22  -1    0.74    1.62
   9  22   1    1.07    0.97
   9  22   1    0.59    2.54
   9  22   1    2.90    1.54
 -22  -1   9    1.19    3.27
  22   1  -9    3.21    1.95
  22   1   9    2.90    2.24
 -22  -1  -9    3.27    2.36
 -22  -1  -9    0.75    3.34
  -1  -9  22    2.03    4.52
   1   9  24    2.33    2.21
   1   9  24    0.57    2.15
   1   9  24    3.13    3.47
   1  -9 -24    0.92    1.99
  -1   9  24    3.76    2.24
  -1   9  24    1.45    2.08
  -1   9  24    2.94    3.70
   1  -9  24    1.30    5.40
 -24   1  -9    2.60    2.29
 -24   1  -9    4.56    3.87
  24  -1   9    2.89    1.93
  24  -1   9    1.19    1.95
  24  -1  -9    1.29    1.96
 -24   1   9    3.22    3.63
  -9  24  -1    0.95    2.93
   9  24  -1    0.13    2.50
   9  24   1    1.97    0.90
   9  24   1    0.20    2.75
   9  24   1    0.80    1.51
 -24  -1   9    3.19    4.14
  24   1   9    0.48    1.85
  24   1   9    1.27    2.03
 -24  -1  -9    2.24    2.15
 -24  -1  -9    1.40    3.69
  -1  -9  24    0.00    4.93
   1   9  26    1.58    3.51
  -1   9  26   -0.16    3.96
   1  -9  26    1.50    5.06
  26  -1   9   -2.22    2.24
  26  -1  -9    0.73    1.91
 -26   1   9    0.46    4.18
  -9  26   1   -1.62    3.09
  -9  26  -1    0.45    2.70
   9  26  -1   -1.47    2.57
   9  26  -1    0.35    1.55
   9  26   1    1.87    2.73
   9  26   1    1.24    1.46
 -26  -1   9    0.57    3.80
  26   1  -9    2.21    2.08
  26   1   9   -0.15    1.87
 -26  -1  -9    0.15    3.98
   1   9  28   -0.97    3.89
  -1   9  28    4.50    4.80
 -28   1  -9    1.23    4.41
  28  -1   9   -1.03    2.25
  28  -1  -9    2.03    2.27
 -28   1   9   -2.00    4.43
  -9  28   1    1.00    2.97
  -9  28  -1    2.09    3.28
   9  28   1    1.80    2.82
 -28  -1   9    2.97    4.22
  28   1  -9    0.50    2.01
  28   1   9    1.71    2.12
  -1  -9  28   -4.35    6.67
   1   9  30   -2.30    4.03
   1  -9  30    3.07    5.98
 -30   1  -9   -0.31    4.55
 -30   1   9   -1.27    4.37
  -9  30   1    0.65    3.04
  -9  30  -1   -1.02    3.28
   9  30  -1   -2.65    3.29
   9  30   1    1.40    3.26
 -30  -1   9    2.10    4.21
  30   1  -9    1.79    1.95
  30   1   9    0.77    2.10
 -30  -1  -9   -4.97    4.72
  -1  -9  30    0.72    6.40
   1   9  32    1.79    4.13
  -1   9  32   -1.29    4.18
   1  -9  32   -0.51    6.84
 -32   1  -9    3.66    5.15
  32  -1   9    0.48    2.01
  32  -1  -9   -0.50    2.37
 -32   1   9   -0.69    4.40
  -9  32   1    1.06    3.54
  -9  32  -1   -1.42    3.56
   9  32  -1   -2.31    2.96
   9  32   1    0.33    2.93
 -32  -1   9    0.98    5.16
  32   1  -9    1.15    2.09
  32   1   9    0.50    1.93
 -32  -1  -9    0.77    4.33
  -1  -9  32   -0.90    6.23
   1   9  34   -0.60    4.10
  -1   9  34   -1.52    4.51
   1  -9  34   -2.39    6.10
 -34   1  -9   -0.78    4.61
  34  -1   9   -2.33    2.47
  34  -1  -9    0.69    2.36
 -34   1   9   -1.33    4.78
  -9  34   1    1.73    3.35
   9  34  -1    0.16    3.02
   9  34   1    2.45    3.16
 -34  -1   9   -6.26    5.71
 -34  -1  -9   -1.53    5.12
  -1  -9  34    3.56    6.11
 -36   1  -9    1.46    5.31
  36  -1  -9   -2.04    2.40
  -9  36  -1    3.30    3.40
 -36  -1  -9   -2.15    5.57
   1  10   1 1467.08   96.73
   1  10   1 1636.00   97.40
   1  10   1 1497.56   96.77
  -1 -10  -1 1514.48   96.75
  -1 -10  -1 1499.52   96.82
   1 -10  -1 1562.06   96.81
   1 -10  -1 1558.01   96.87
  -1  10   1 1427.50   96.74
  -1  10   1 1503.84   97.32
  -1  10  -1 1422.96   96.65
  -1  10  -1 1549.82   97.27
   1 -10   1 1544.40   96.78
   1 -10   1 1545.16   96.75
  -1   1 -10 1681.66   98.78
  -1   1 -10 2109.87   97.38
   1  -1  10 1538.50   96.93
   1  -1  10 1542.53   97.97
  -1   1  10 1567.88   97.07
  -1   1  10 1520.85   98.29
  10  -1  -1 1455.78   97.05
 -10   1   1 1597.74   97.01
 -10   1  -1 1522.82   97.05
 -10   1  -1 1533.02   97.58
  10  -1   1 1606.79   97.05
  10  -1   1 1576.97   97.11
 -10  -1   1 1581.47   96.99
  10   1  -1 1555.18   96.90
  10   1  -1 1458.27   97.04
  10   1   1 1472.16   97.06
 -10  -1  -1 1435.54   97.46
  -1  -1  10 1530.19   96.89
  -1  -1  10 1598.12   98.90
   1   1 -10 1429.10   96.94
   1   1 -10 1597.63   96.96
   1   1  10 1440.39   96.91
   1   1  10 1471.33   96.85
   1   1  10 1592.22   97.91
  -1  -1 -10 1545.77   96.90
  -1 -10   1 1592.09   96.67
   1  10  -1 1587.71   97.28
   1  10  -1 1481.82   97.02
   1  10   3  336.24   22.10
   1  10   3  356.50   22.51
   1  10   3  366.58   21.93
  -1 -10  -3  326.77   22.08
  -1 -10  -3  339.43   21.98
   1 -10  -3  333.43   22.13
  -1  10   3  350.59   22.14
  -1  10   3  373.72   22.62
  -1  10  -3  318.05   21.90
  -1  10  -3  341.87   22.34
   1 -10   3  327.16   21.91
   1 -10   3  347.93   23.07
  -3   1 -10  317.63   21.92
   3  -1  10  323.64   22.38
   3  -1  10  316.60   22.18
   3  -1  10  337.15   23.01
   3  -1 -10  359.52   22.21
  -3   1  10  344.44   22.20
  -3   1  10  346.71   22.26
  10  -3  -1  361.66   22.26
  10  -3  -1  369.14   22.27
 -10   3   1  328.15   22.75
 -10   3  -1  353.23   22.29
 -10   3  -1  353.56   22.74
  10  -3   1  337.71   22.22
  10  -3   1  335.31   22.27
 -10  -3   1  345.36   22.18
 -10  -3   1  334.07   22.75
  10   3  -1  339.91   22.13
  10   3  -1  350.23   22.29
  10   3   1  324.60   22.13
  10   3   1  369.10   22.37
 -10  -3  -1  340.79   22.21
 -10  -3  -1  334.50   22.73
  -3  -1  10  352.38   22.16
  -3  -1  10  390.04   22.28
   3   1 -10  353.90   22.15
   3   1  10  374.63   22.62
   3   1  10  367.95   22.27
   3   1  10  335.53   22.07
   3   1  10  348.24   22.89
  -3  -1 -10  344.76   22.02
  -1 -10   3  399.17   21.85
   1  10  -3  327.34   21.82
   1  10  -3  330.32   22.31
   1  10   5  251.74   15.70
   1  10   5  236.95   15.97
   1  10   5  268.33   15.45
  -1 -10  -5  244.93   15.68
   1 -10  -5  237.88   15.71
  -1  10   5  245.79   16.07
  -1  10   5  236.36   15.29
  -1  10  -5  242.80   15.42
   1 -10   5  226.00   15.36
  -5   1 -10  208.74   15.49
  -5   1 -10  235.97   15.40
   5  -1  10  250.39   15.92
   5  -1  10  262.26   16.00
   5  -1 -10  238.20   15.69
   5  -1 -10  258.08   16.07
  -5   1  10  238.95   15.68
  -5   1  10  203.45   15.79
  10  -5  -1  248.84   15.76
 -10   5   1  242.68   15.76
 -10   5   1  236.60   16.20
 -10   5  -1  235.99   15.77
 -10   5  -1  238.86   16.15
  10  -5   1  240.62   15.76
  10  -5   1  250.75   15.78
 -10  -5   1  234.96   15.62
 -10  -5   1  263.50   16.49
  10   5  -1  240.45   15.59
  10   5  -1  239.88   15.76
  10   5   1  254.90   15.67
  10   5   1  243.62   15.78
 -10  -5  -1  230.06   15.67
 -10  -5  -1  253.01   16.46
  -5  -1  10  251.62   15.65
  -5  -1  10  263.52   15.97
   5   1 -10  253.99   15.68
   5   1 -10  247.40   15.93
   5   1  10  238.37   15.92
   5   1  10  264.54   16.43
  -1 -10   5  240.32   15.33
   1  10   7  123.13    8.45
   1  10   7  124.84    8.73
   1  10   7  115.54    8.17
  -1 -10  -7  123.99    8.45
   1 -10  -7  131.62    8.52
  -1  10   7  131.93    8.51
  -1  10   7  122.23    8.79
  -1  10   7  185.99   14.42
  -1  10  -7  121.80    8.18
  -1  10  -7  117.23    8.37
   1 -10   7  117.17    8.07
   1 -10   7  132.38    9.50
  -7   1 -10  125.33    8.77
  -7   1 -10  138.60    8.47
   7  -1  10  113.66    8.57
  -7   1  10  123.03    8.38
  -7   1  10  134.88    8.83
  10  -7  -1  144.26    8.58
  10  -7  -1  122.50    8.30
 -10   7   1  129.92    8.52
 -10   7   1  123.85    8.94
 -10   7  -1  119.35    8.47
 -10   7  -1  129.19    8.96
  10  -7   1  108.94    8.41
  10  -7   1  131.27    8.44
 -10  -7   1  140.15    9.30
  10   7  -1  121.24    8.22
  10   7  -1  124.31    8.46
  10   7   1  128.25    8.32
  10   7   1  141.23    8.53
 -10  -7  -1  125.85    8.38
  -7  -1  10  126.11    8.33
  -7  -1  10  130.20    8.81
   7   1 -10  125.42    8.35
   7   1 -10  121.88    8.43
   7   1  10  130.65    8.67
   7   1  10  132.04    9.10
  -7  -1 -10  116.68    8.75
  -7  -1 -10  122.57    8.53
  -1 -10   7  121.93    7.97
  -1 -10   7  127.46    7.97
   1  10  -7  115.53    8.39
   1  10   9  126.99    9.24
   1  10   9  146.57    9.55
   1  10   9  135.33    9.11
  -1  10   9  128.26    9.26
  -1  10   9  141.67    9.61
  -1  10   9  138.72    9.10
  -1  10  -9  122.80    9.02
   1 -10   9  133.80    8.86
   1 -10   9  146.71    8.91
  -9   1 -10  149.68    9.62
  -9   1 -10  137.90    9.33
   9  -1  10  139.75    9.41
   9  -1  10  141.15    9.88
   9  -1 -10  141.25    9.18
  -9   1  10  138.03    9.13
  -9   1  10  128.01    9.64
  10  -9  -1  129.81    8.99
 -10   9   1  121.92    9.20
 -10   9   1  139.31    9.81
 -10   9  -1  130.98    9.24
 -10   9  -1  139.48    9.75
 -10  -9   1  139.08    9.01
  10   9  -1  122.72    9.12
  10   9   1  140.74    9.02
  10   9   1  136.30    9.18
  -9  -1  10  147.00    9.10
  -9  -1  10  142.84    9.75
   9   1 -10  132.02    9.09
   9   1 -10  133.10    9.18
   9   1  10  143.00    9.41
   9   1  10  167.96   10.00
  -9  -1 -10  129.25    9.51
  -9  -1 -10  117.16    9.31
  -1 -10   9  141.74    8.76
   1  10  -9  118.74    9.10
   1  10  11   94.01    7.16
   1  10  11  122.56    7.23
  -1 -10 -11   98.78    7.07
   1 -10 -11  100.64    7.06
  -1  10  11   92.46    7.06
  -1  10  11   96.41    7.26
  -1  10  11   94.76    7.04
   1 -10  11   92.57    6.62
   1 -10  11   93.03    6.54
   1 -10  11   89.01    8.13
 -11   1 -10  104.05    7.35
 -11   1 -10  102.08    7.25
  11  -1  10   97.28    7.50
  11  -1 -10  100.71    6.90
  11  -1 -10   98.70    6.91
 -11   1  10   98.42    6.85
 -11   1  10  106.35    7.70
  10 -11  -1   96.54    7.00
  10 -11  -1  101.15    6.66
 -10  11   1   91.52    7.48
 -10  11  -1  105.22    7.52
  10 -11   1   82.88    6.88
 -10 -11   1  101.09    6.70
  10  11  -1   89.83    6.53
  10  11  -1   93.68    6.87
  10  11   1  113.86    6.73
 -10 -11  -1   98.64    6.86
 -11  -1  10  106.54    6.83
 -11  -1  10  111.93    7.78
  11   1 -10   94.28    6.81
  11   1 -10   93.09    6.88
  11   1  10   90.17    7.04
 -11  -1 -10  106.40    7.33
 -11  -1 -10   93.00    7.28
  -1 -10  11  108.14    6.54
  -1 -10  11   99.15    8.62
   1  10  13   65.79    5.18
   1  10  13   62.91    5.19
   1  10  13   69.48    5.32
  -1 -10 -13   66.21    5.12
   1 -10 -13   68.83    5.13
  -1  10  13   64.60    5.12
  -1  10  13   63.96    5.30
   1 -10  13   65.84    4.73
   1 -10  13   69.09    4.58
   1 -10  13   69.42    6.71
 -13   1 -10   71.35    5.55
  13  -1  10   76.49    5.28
  13  -1  10   68.58    5.56
  13  -1 -10   61.11    4.86
  13  -1 -10   65.56    4.94
 -13   1  10   64.79    4.84
  10 -13  -1   63.73    5.03
  10 -13  -1   56.39    4.48
 -10  13   1   68.05    5.07
 -10  13   1   63.22    5.69
 -10  13  -1   67.37    5.02
 -10  13  -1   62.50    5.46
  10 -13   1   64.71    5.01
  10  13  -1   65.84    4.47
  10  13  -1   64.09    4.89
  10  13   1   65.24    4.58
  10  13   1   59.63    4.59
  10  13   1   64.95    4.86
 -13  -1  10   61.84    4.75
 -13  -1  10   59.97    5.81
  13   1 -10   67.28    4.96
  13   1  10   70.14    5.27
 -13  -1 -10   69.84    5.47
 -13  -1 -10   64.49    5.58
  -1 -10  13   65.89    4.52
  -1 -10  13   60.04    4.86
  -1 -10  13   82.44    7.08
   1  10  15   39.03    3.86
  -1 -10 -15   44.34    3.96
   1 -10 -15   41.47    3.82
  -1  10  15   38.42    3.85
  -1  10  15   50.71    4.13
   1 -10  15   40.75    3.51
   1 -10  15   42.09    3.23
   1 -10  15   35.78    3.08
   1 -10  15   48.83    5.88
 -15   1 -10   43.51    4.21
 -15   1 -10   39.28    4.41
  15  -1  10   42.97    3.84
  15  -1  10   39.78    4.16
  15  -1 -10   48.69    3.68
  15  -1 -10   46.32    3.66
 -15   1  10   42.57    3.56
  10 -15  -1   44.50    3.88
  10 -15  -1   36.83    3.03
 -10  15   1   41.84    3.72
 -10  15   1   38.20    4.49
 -10  15  -1   37.64    3.69
 -10  15  -1   42.85    4.27
  10 -15   1   44.20    3.77
  10 -15   1   36.45    3.27
  10  15  -1   42.24    3.02
  10  15  -1   41.45    3.07
  10  15  -1   39.86    4.24
  10  15  -1   44.35    3.61
  10  15   1   44.40    3.19
  10  15   1   40.41    3.18
  10  15   1   50.30    4.54
  10  15   1   47.48    3.57
 -15  -1  10   44.58    3.49
 -15  -1  10   40.68    4.72
  15   1 -10   42.58    3.57
  15   1  10   49.74    4.05
  15   1  10   50.64    4.35
 -15  -1 -10   37.12    4.33
  -1 -10  15   44.15    3.21
  -1 -10  15   40.54    5.68
   1  10  17   10.02    2.11
   1  10  17   11.01    2.30
  -1 -10 -17    9.99    2.17
   1 -10 -17    8.95    2.21
  -1  10  17    8.23    2.15
  -1  10  17    6.59    2.87
   1 -10  17    8.57    1.92
   1 -10  17    9.29    1.38
   1 -10  17    9.69    4.38
 -17   1 -10    8.76    2.33
 -17   1 -10    8.35    3.13
  17  -1  10   10.94    2.09
  17  -1  10    8.27    2.35
  17  -1 -10   11.20    1.85
  17  -1 -10    7.74    1.87
 -17   1  10   10.37    1.82
 -17   1  10    6.88    3.22
  10 -17  -1    9.12    1.94
  10 -17  -1    8.00    1.01
 -10  17   1    9.29    2.89
 -10  17  -1    4.93    2.49
  10 -17   1    8.30    1.98
  10 -17   1    7.92    1.41
  10  17  -1    8.80    1.04
  10  17  -1    9.23    1.13
  10  17  -1    8.80    2.44
  10  17  -1    8.92    1.69
  10  17   1    7.31    1.25
  10  17   1    9.58    1.33
  10  17   1   11.45    2.83
  10  17   1    7.71    1.72
 -17  -1  10    9.85    1.82
  17   1 -10   10.61    1.74
  17   1 -10   12.03    2.06
  17   1  10   10.51    2.06
  17   1  10   10.01    2.33
 -17  -1 -10    6.50    2.22
 -17  -1 -10    6.97    2.82
  -1 -10  17    8.03    1.27
  -1 -10  17    7.28    1.25
  -1 -10  17   10.11    4.34
   1  10  19   21.17    2.83
   1  10  19   18.14    2.81
   1  10  19   15.31    3.55
  -1 -10 -19   18.85    2.69
  -1  10  19   18.05    2.87
  -1  10  19   19.62    2.97
  -1  10  19   17.72    3.88
   1 -10  19   12.60    2.42
   1 -10  19   27.38    5.78
 -19   1 -10   18.47    2.99
 -19   1 -10   21.86    3.77
  19  -1  10   14.31    2.73
  19  -1  10   13.93    2.99
  19  -1 -10   19.21    2.44
  19  -1 -10   19.37    2.55
 -19   1  10   21.34    2.43
 -19   1  10   16.62    4.26
  10 -19  -1   19.73    2.62
 -10  19   1   14.34    2.49
 -10  19   1   19.92    3.60
 -10  19  -1   18.65    2.57
  10 -19   1   20.13    2.63
  10 -19   1   15.22    1.79
  10  19  -1   14.47    1.46
  10  19  -1   17.97    1.56
  10  19  -1   16.29    3.08
  10  19   1   17.39    1.72
  10  19   1   17.36    1.79
  10  19   1   20.44    3.31
  10  19   1   18.05    2.36
 -19  -1  10   20.36    2.33
  19   1 -10   18.56    2.34
  19   1 -10   20.50    2.68
  19   1  10   19.97    2.81
  19   1  10   17.91    2.87
 -19  -1 -10   18.58    2.90
 -19  -1 -10   12.08    3.82
  -1 -10  19   28.43    6.05
   1  10  21   21.09    3.00
   1  10  21   17.48    3.04
   1  10  21   21.92    4.09
  -1 -10 -21   23.14    3.02
   1 -10 -21   18.58    2.79
  -1  10  21   16.21    2.94
  -1  10  21   19.63    3.23
  -1  10  21   16.07    4.25
   1 -10  21   13.38    5.71
 -21   1 -10   21.53    4.30
  21  -1  10   23.76    3.05
  21  -1  10   24.41    3.16
  21  -1 -10   20.15    2.68
 -21   1  10   20.54    4.73
 -10  21   1   18.39    2.79
 -10  21   1   19.58    3.86
 -10  21  -1   14.02    2.58
 -10  21  -1   19.29    3.71
  10  21  -1   16.68    1.53
  10  21  -1   19.61    3.72
  10  21  -1   17.72    2.48
  10  21   1   24.94    3.58
  10  21   1   20.47    2.55
 -21  -1  10   17.92    4.43
  21   1 -10   18.27    2.69
  21   1  10   19.50    3.14
 -21  -1 -10   18.07    3.13
 -21  -1 -10   23.76    4.23
  -1 -10  21   24.55    3.03
  -1 -10  21   14.97    5.86
   1  10  23   -0.01    2.04
   1  10  23    0.37    2.18
   1  10  23   -0.02    3.32
  -1 -10 -23    0.64    1.72
   1 -10 -23    0.06    1.95
  -1  10  23    0.88    2.02
  -1  10  23   -0.96    2.10
  -1  10  23   -1.39    3.71
   1 -10  23   -1.09    5.54
 -23   1 -10   -1.23    2.65
  23  -1  10    1.05    2.08
  23  -1 -10    1.61    1.87
 -10  23  -1    2.38    2.59
  10  23  -1    0.18    1.50
  10  23   1    0.63    0.92
  10  23   1   -0.36    1.40
  23   1 -10    1.14    1.79
  23   1  10    0.86    1.79
  23   1  10    0.51    1.93
 -23  -1 -10   -0.52    1.99
 -23  -1 -10   -0.42    3.37
  -1 -10  23    1.41    5.26
   1  10  25    0.44    2.02
   1  10  25    1.81    2.16
   1  10  25    1.38    3.62
  -1  10  25    1.10    2.17
  -1  10  25   -0.73    2.20
  -1  10  25    0.32    3.87
   1 -10  25   -1.68    5.35
 -25   1 -10    0.80    2.63
 -25   1 -10   -0.79    3.81
  25  -1  10    0.01    2.27
  25  -1 -10    1.42    1.69
 -25   1  10   -3.11    3.76
 -10  25   1    0.80    3.05
 -10  25  -1   -0.75    2.96
  10  25  -1    2.66    2.70
  10  25  -1   -0.29    1.52
  10  25   1    1.16    2.56
  10  25   1    0.74    1.56
 -25  -1  10   -2.87    3.85
  25   1 -10    0.84    1.73
  25   1  10   -0.02    1.87
  -1 -10  25    0.75    5.14
   1  10  27   -0.50    3.84
  -1  10  27   -0.67    4.02
   1 -10  27   -2.44    5.35
 -27   1 -10    3.11    3.82
  27  -1  10   -1.18    1.94
  27  -1 -10   -1.51    1.93
 -27   1  10   -2.28    4.51
 -10  27   1   -0.14    3.15
 -10  27  -1    0.62    3.05
  10  27  -1    2.29    3.08
  10  27  -1   -0.18    1.55
  10  27   1    0.67    2.88
 -27  -1  10    1.39    3.97
  27   1 -10   -0.71    1.89
  27   1  10   -0.03    1.85
 -27  -1 -10   -0.76    4.17
  -1 -10  27    3.55    5.93
  -1  10  29   -1.46    3.82
   1 -10  29   -0.90    6.63
 -29   1 -10   -0.27    4.41
  29  -1  10    1.97    2.10
 -29   1  10   -2.29    4.16
 -10  29   1    4.40    3.39
 -10  29  -1    0.00    2.78
  10  29   1    0.25    2.71
 -29  -1  10   -1.28    4.69
  29   1 -10    0.19    1.88
  29   1  10   -0.10    2.04
 -29  -1 -10    3.76    4.52
   1  10  31    5.33    4.17
  -1  10  31   -2.67    4.09
 -31   1 -10   -0.87    4.91
  31  -1 -10   -0.70    2.31
 -31   1  10   -0.05    4.45
 -10  31   1    0.20    3.42
 -10  31  -1    0.80    3.50
  10  31  -1   -0.48    2.81
  10  31   1   -0.85    3.33
 -31  -1  10   -1.09    4.92
  31   1 -10   -1.31    1.98
  31   1  10    0.50    2.01
 -31  -1 -10   -0.51    4.70
  -1 -10  31   -6.38    6.53
   1  10  33    0.79    3.80
  -1  10  33    1.39    4.08
   1 -10  33   -0.52    6.22
 -33   1 -10   -3.72    5.04
  33  -1  10    0.13    1.95
  33  -1 -10   -0.39    2.32
 -33   1  10   -2.85    4.65
 -10  33   1   -1.52    3.58
  10  33  -1   -1.54    2.88
 -33  -1  10    0.05    4.86
  33   1  10    1.35    1.99
 -33  -1 -10   -0.97    4.99
  -1 -10  33    6.01    6.60
 -35   1 -10   -2.90    5.24
  35  -1  10   -0.22    1.95
  35  -1 -10    0.19    2.15
 -10  35   1   -2.08    3.76
 -10  35  -1   -2.42    3.30
  10  35   1   -0.50    3.33
 -35  -1  10   -3.44    4.88
  35   1 -10   -1.66    2.21
 -35  -1 -10   -2.47    5.47
   1  11   2   13.51    1.44
   1  11   2   12.16    1.19
  -1 -11  -2   14.82    1.40
   1 -11  -2   13.62    1.46
  -1  11   2   14.92    1.51
  -1  11   2   14.73    2.08
  -1  11  -2   13.20    1.25
  -1  11  -2   12.97    1.97
   1 -11   2   14.46    1.26
   1 -11   2   17.83    2.31
  -2   1 -11   18.52    1.42
   2  -1  11   16.78    1.99
   2  -1  11   15.29    1.65
   2  -1  11   20.84    3.35
  -2   1  11   18.21    1.73
  -2   1  11   16.55    1.70
  -2   1  11   14.85    2.94
  11  -2  -1   15.47    1.70
  11  -2  -1   12.76    1.66
 -11   2   1   14.08    2.50
 -11   2  -1   11.41    1.68
 -11   2  -1   17.15    2.45
  11  -2   1   16.03    1.78
  11  -2   1   13.56    1.67
 -11  -2   1   14.71    1.62
  11   2  -1   15.92    1.61
  11   2  -1   14.91    1.68
  11   2   1   13.49    1.62
  11   2   1   13.00    1.72
 -11  -2  -1   17.54    1.77
 -11  -2  -1   16.77    2.50
  -2  -1  11   11.75    1.51
  -2  -1  11   13.11    1.54
  -2  -1  11   15.38    3.17
   2   1 -11   13.96    1.56
   2   1 -11   14.78    1.59
   2   1  11   16.08    1.66
   2   1  11   12.69    1.29
   2   1  11   12.38    2.80
  -2  -1 -11   14.96    1.59
  -2  -1 -11   18.12    1.49
  -1 -11   2   14.87    1.17
   1  11  -2   14.09    1.14
   1  11  -2   13.21    1.90
   1  11  -2   12.47    1.37
   1  11   4  389.88   26.63
   1  11   4  411.07   27.06
   1  11   4  395.75   26.41
  -1 -11  -4  411.62   26.66
  -1 -11  -4  465.04   26.65
   1 -11  -4  418.21   26.70
  -1  11   4  418.66   26.69
  -1  11   4  426.22   27.15
  -1  11  -4  393.37   26.41
  -1  11  -4  397.03   26.85
   1 -11   4  464.23   26.44
   1 -11   4  465.71   27.94
  -4   1 -11  387.37   26.44
  -4   1 -11  416.58   26.41
   4  -1  11  414.57   26.98
   4  -1  11  423.63   26.81
   4  -1  11  443.59   27.67
  -4   1  11  372.01   26.66
  -4   1  11  415.91   26.84
  11  -4  -1  399.76   26.75
  11  -4  -1  461.15   26.83
 -11   4   1  396.83   26.77
 -11   4   1  441.99   27.43
 -11   4  -1  454.94   26.91
 -11   4  -1  435.54   27.42
  11  -4   1  404.15   26.76
 -11  -4   1  423.69   26.69
 -11  -4   1  370.79   27.26
  11   4  -1  431.95   26.67
  11   4  -1  404.63   26.80
  11   4   1  404.23   26.66
 -11  -4  -1  394.01   26.70
 -11  -4  -1  403.59   27.35
  -4  -1  11  432.38   26.70
  -4  -1  11  419.35   26.81
   4   1 -11  406.03   26.65
   4   1  11  401.31   27.02
   4   1  11  435.22   27.34
   4   1  11  414.75   27.46
  -4  -1 -11  432.71   26.60
  -1 -11   4  425.91   26.29
   1  11  -4  388.12   26.83
   1  11   6  131.90    9.15
   1  11   6  139.76    9.51
   1  11   6  127.57    8.82
  -1 -11  -6  131.66    9.16
  -1 -11  -6  150.82    9.13
   1 -11  -6  133.53    9.20
  -1  11   6  135.77    9.19
  -1  11   6  141.00    9.58
  -1  11  -6  138.57    8.87
  -1  11  -6  135.17    9.24
   1 -11   6  138.11    8.80
   1 -11   6  145.50   10.12
  -6   1 -11  117.31    8.97
   6  -1  11  136.98    9.41
  -6   1  11  134.83    9.15
  -6   1  11  138.06    9.43
  11  -6  -1  139.88    9.26
  11  -6  -1  134.46    9.11
 -11   6   1  138.77    9.28
 -11   6   1  126.70    9.67
 -11   6  -1  130.97    9.25
 -11   6  -1  143.89    9.79
  11  -6   1  127.78    9.22
  11  -6   1  145.09    9.27
 -11  -6   1  141.49    9.10
 -11  -6   1  151.77   10.02
  11   6  -1  134.44    9.03
  11   6  -1  142.24    9.28
  11   6   1  144.42    9.10
  11   6   1  141.69    9.26
 -11  -6  -1  133.93    9.14
  -6  -1  11  146.69    9.13
   6   1 -11  140.52    9.12
   6   1 -11  126.51    9.24
   6   1  11  127.90    9.39
   6   1  11  150.54    9.33
   6   1  11  135.57    9.87
  -6  -1 -11  132.61    9.27
   1  11  -6  137.48    9.27
   1  11   8  376.73   24.77
   1  11   8  368.93   25.00
   1  11   8  401.62   24.51
  -1 -11  -8  392.86   24.80
   1 -11  -8  360.44   24.76
  -1  11   8  400.66   24.84
  -1  11   8  402.17   25.20
  -1  11   8  351.69   24.39
  -1  11  -8  401.49   24.73
   1 -11   8  384.79   24.35
   1 -11   8  434.96   26.21
  -8   1 -11  385.44   25.20
  -8   1 -11  372.37   24.72
   8  -1 -11  391.11   24.70
  -8   1  11  395.38   24.69
  -8   1  11  384.70   25.14
  11  -8  -1  346.97   24.55
 -11   8   1  387.78   24.81
 -11   8   1  408.80   25.42
 -11   8  -1  377.66   24.81
 -11   8  -1  370.29   25.21
  11  -8   1  393.68   24.75
 -11  -8   1  379.82   25.81
  11   8  -1  391.13   24.53
  11   8  -1  399.29   24.83
  11   8   1  397.27   24.60
  11   8   1  369.02   24.75
 -11  -8  -1  379.12   24.65
  -8  -1  11  375.62   24.59
  -8  -1  11  361.59   25.10
   8   1 -11  382.81   24.62
   8   1 -11  398.82   24.88
   8   1  11  368.17   24.91
   8   1  11  379.57   25.40
  -8  -1 -11  401.90   25.54
  -8  -1 -11  342.77   24.83
  -1 -11   8  394.69   24.25
  -1 -11   8  376.98   24.23
   1  11  -8  375.59   24.78
   1  11  10  172.50   10.44
  -1 -11 -10  142.50   10.54
   1 -11 -10  138.84   10.50
  -1  11 -10  154.91   10.36
   1 -11  10  150.71   10.09
   1 -11  10  129.73   11.56
 -10   1 -11  161.06   10.92
 -10   1 -11  150.14   10.64
  10  -1  11  161.86   10.73
  10  -1  11  167.87   11.35
  10  -1 -11  155.64   10.44
  10  -1 -11  162.14   10.50
 -10   1  11  170.09   10.45
 -10   1  11  160.46   11.07
  11 -10  -1  161.40   10.60
 -11  10   1  163.48   11.20
 -11  10  -1  150.19   11.05
  11 -10   1  158.30   10.57
  11 -10   1  156.75   10.42
 -11 -10   1  155.66   10.28
  11  10  -1  157.76   10.51
  11  10   1  154.69   10.25
  11  10   1  149.76   10.44
 -10  -1  11  163.84   10.36
 -10  -1  11  148.13   11.03
  10   1 -11  145.42   10.33
  10   1 -11  144.92   10.46
  10   1  11  148.49   11.04
 -10  -1 -11  145.77   10.71
  -1 -11  10  150.78   10.02
  -1 -11  10  160.64   10.00
   1  11  12   59.35    4.65
   1  11  12   55.55    4.78
  -1 -11 -12   54.77    4.56
   1 -11 -12   58.57    4.63
  -1  11  12   61.08    4.69
  -1  11  12   58.60    4.90
  -1  11  12   47.84    4.45
  -1  11 -12   47.41    4.12
   1 -11  12   58.35    4.01
 -12   1 -11   56.94    4.87
  12  -1  11   62.41    5.25
  12  -1 -11   57.84    4.41
  12  -1 -11   56.80    4.37
 -12   1  11   62.83    5.38
  11 -12  -1   46.62    4.49
  11 -12  -1   51.40    4.08
 -11  12   1   56.86    4.57
 -11  12   1   66.52    5.46
 -11  12  -1   51.49    4.50
 -11  12  -1   52.63    5.08
  11 -12   1   53.12    4.51
  11 -12   1   65.05    4.36
 -11 -12   1   56.30    4.17
  11  12  -1   54.48    4.00
 -12  -1  11   62.61    4.34
 -12  -1  11   56.40    5.16
  12   1 -11   61.86    4.48
  12   1  11   70.71    4.93
  12   1  11   60.16    5.11
 -12  -1 -11   73.08    5.17
 -12  -1 -11   55.62    5.00
  -1 -11  12   57.32    4.02
  -1 -11  12   60.20    3.95
  -1 -11  12   70.69    6.53
   1  11  14    6.58    1.91
   1  11  14    7.33    2.02
   1  11  14   10.04    2.19
  -1 -11 -14    7.30    1.92
   1 -11 -14    5.43    1.90
  -1  11  14    6.71    1.76
  -1  11  14    4.46    2.04
  -1  11  14    3.96    2.06
   1 -11  14    5.08    1.10
   1 -11  14    6.00    3.69
 -14   1 -11   12.24    2.16
 -14   1 -11    6.44    2.59
  14  -1  11    5.96    1.80
  14  -1  11    8.78    2.55
  14  -1 -11    9.85    1.65
  14  -1 -11    8.74    1.68
 -14   1  11    7.76    1.51
 -14   1  11    6.07    2.64
  11 -14  -1   11.77    2.02
  11 -14  -1    8.43    1.17
 -11  14   1    6.33    1.62
 -11  14   1    4.72    2.62
 -11  14  -1    8.49    1.69
 -11  14  -1   10.75    2.61
  11 -14   1    6.30    1.82
  11 -14   1    5.57    1.37
  11  14  -1    5.06    0.98
  11  14  -1    5.07    1.05
  11  14  -1    5.37    1.53
  11  14   1   10.22    1.23
  11  14   1    9.41    1.65
 -14  -1  11    7.61    1.44
 -14  -1  11   10.13    2.91
  14   1 -11    5.17    1.39
  14   1  11    9.90    1.93
 -14  -1 -11    8.95    2.10
 -14  -1 -11    3.07    2.28
  -1 -11  14   12.35    1.42
  -1 -11  14    9.98    1.13
  -1 -11  14    7.62    1.64
  -1 -11  14   11.11    4.32
   1  11  16   11.03    2.32
   1  11  16    6.91    2.40
   1  11  16    9.79    2.71
  -1 -11 -16   10.27    2.22
   1 -11 -16   10.93    2.28
  -1  11  16    8.86    2.06
  -1  11  16    9.53    2.31
  -1  11  16   10.48    2.74
   1 -11  16   11.09    1.46
   1 -11  16    9.97    1.41
   1 -11  16    8.11    1.23
   1 -11  16   12.93    4.72
 -16   1 -11   11.46    2.62
 -16   1 -11    9.36    2.88
  16  -1  11   10.85    2.27
  16  -1  11    9.74    2.57
  16  -1 -11   14.27    2.00
  16  -1 -11   11.99    2.01
 -16   1  11   11.08    1.84
 -16   1  11   11.22    3.54
  11 -16  -1    8.14    2.04
  11 -16  -1   11.39    1.30
 -11  16   1   11.53    2.14
 -11  16   1    7.66    2.73
 -11  16  -1   10.51    2.15
 -11  16  -1   13.44    3.01
  11 -16   1    6.90    1.89
  11  16  -1   11.61    1.22
  11  16  -1   10.61    1.28
  11  16  -1   12.30    1.95
  11  16   1   11.41    1.37
  11  16   1   11.89    1.48
  11  16   1    9.87    2.55
  11  16   1   12.14    1.97
 -16  -1  11   13.31    3.47
  16   1 -11   11.28    1.82
  16   1 -11   12.72    2.07
  16   1  11    9.65    2.28
  16   1  11    8.67    2.48
 -16  -1 -11   13.82    2.52
 -16  -1 -11   15.75    3.24
  -1 -11  16   10.14    1.73
  -1 -11  16    9.35    1.36
  -1 -11  16    8.60    1.63
  -1 -11  16    3.44    4.08
   1  11  18    1.48    2.05
   1  11  18    1.58    2.04
   1  11  18    2.20    2.54
  -1 -11 -18    1.05    1.72
   1 -11 -18    0.94    2.00
  -1  11  18   -0.16    1.90
  -1  11  18    0.79    2.16
  -1  11  18    1.45    2.83
   1 -11  18    0.77    1.04
   1 -11  18    0.42    4.10
 -18   1 -11    0.87    2.07
  18  -1  11    0.40    1.81
  18  -1  11    0.41    2.19
  18  -1 -11    0.48    1.55
  18  -1 -11    1.87    1.49
 -18   1  11    1.00    1.51
  11 -18  -1    0.02    1.83
  11 -18  -1    0.91    0.75
 -11  18   1    1.14    1.70
 -11  18   1    1.79    2.58
 -11  18  -1    1.54    1.58
  11 -18   1    0.67    1.52
  11 -18   1    0.61    1.10
  11  18  -1    1.21    0.84
  11  18  -1    0.88    1.45
  11  18   1    1.20    0.97
  11  18   1    0.95    1.06
  11  18   1    3.47    2.23
  11  18   1   -0.07    1.35
 -18  -1  11    0.68    1.39
 -18  -1  11   -0.22    3.15
  18   1 -11    0.58    1.37
  18   1 -11    1.37    1.72
  18   1  11    2.13    1.94
  18   1  11    0.21    2.18
 -18  -1 -11    1.84    2.02
 -18  -1 -11    0.69    2.73
  -1 -11  18    1.37    1.60
  -1 -11  18    1.62    0.97
  -1 -11  18    1.45    0.93
  -1 -11  18   -0.55    4.24
   1  11  20   33.26    4.02
   1  11  20   33.28    3.92
   1  11  20   31.35    4.57
  -1 -11 -20   38.91    3.92
   1 -11 -20   32.82    3.71
  -1  11  20   32.17    3.92
  -1  11  20   35.49    3.93
  -1  11  20   31.83    4.64
   1 -11  20   35.68    3.71
   1 -11  20   30.61    6.31
  20  -1  11   36.82    3.95
  20  -1  11   35.97    4.06
  20  -1 -11   38.68    3.66
 -20   1  11   35.69    3.44
 -11  20   1   28.45    3.59
 -11  20   1   32.78    4.31
 -11  20  -1   30.29    3.63
 -11  20  -1   34.01    4.50
  11  20  -1   31.56    2.50
  11  20  -1   30.00    4.22
  11  20  -1   42.08    3.48
  11  20   1   28.24    4.16
  11  20   1   31.07    3.22
 -20  -1  11   32.40    5.33
  20   1 -11   32.45    3.44
  20   1  11   29.74    3.88
 -20  -1 -11   35.54    4.19
 -20  -1 -11   26.56    4.68
  -1 -11  20   35.32    3.61
  -1 -11  20   35.82    6.64
   1  11  22    2.06    2.23
   1  11  22    1.79    2.93
  -1 -11 -22    3.06    1.81
   1 -11 -22    0.96    1.97
  -1  11  22    2.81    1.97
  -1  11  22    2.32    2.29
  -1  11  22    1.61    3.19
   1 -11  22    0.96    4.97
 -22   1 -11    2.95    2.55
 -22   1 -11    1.96    3.32
  22  -1  11    2.28    2.16
  22  -1  11    1.95    2.39
  22  -1 -11    1.45    1.85
 -11  22   1    1.66    3.03
 -11  22  -1    2.04    2.96
  11  22  -1    1.16    0.44
  11  22  -1    0.57    2.28
  11  22  -1    1.54    1.54
  11  22   1    1.25    0.99
  11  22   1    1.24    2.57
  11  22   1    1.45    1.58
  22   1 -11    3.18    1.80
  22   1  11    2.66    2.05
 -22  -1 -11    1.05    2.34
   1  11  24    1.79    2.13
   1  11  24    0.31    2.43
   1  11  24    0.53    3.45
  -1  11  24    2.87    2.16
  -1  11  24    1.66    2.37
  -1  11  24    1.41    3.72
   1 -11  24    5.15    5.42
 -24   1 -11    2.29    2.45
 -24   1 -11    6.59    4.27
  24  -1  11    2.75    2.45
 -24   1  11    4.01    3.75
 -11  24  -1    1.56    2.83
  11  24  -1    2.27    2.47
  11  24   1    1.65    0.94
  11  24   1    3.58    2.70
  11  24   1    2.28    1.69
  24   1 -11    1.73    2.02
  24   1  11    3.64    2.23
  24   1  11    3.55    2.22
 -24  -1 -11    2.23    2.60
 -24  -1 -11   -0.17    3.52
  -1 -11  24   -0.84    5.20
   1  11  26    0.02    3.55
  -1  11  26    1.24    2.50
   1 -11  26    3.28    5.55
  26  -1  11    0.46    2.12
  26  -1 -11   -0.66    2.02
 -26   1  11   -0.30    3.82
 -11  26   1   -1.22    3.18
 -11  26  -1    2.44    3.26
  11  26  -1    0.53    2.54
  11  26  -1    1.19    1.61
  11  26   1   -0.43    2.64
  11  26   1    0.65    1.61
  26   1 -11    1.15    1.86
  26   1  11    0.04    1.99
 -26  -1 -11   -0.47    3.89
  -1 -11  26    1.42    6.02
   1  11  28    0.55    3.78
   1 -11  28   -0.24    6.37
 -28   1 -11    0.66    4.68
  28  -1  11    1.24    2.31
 -28   1  11    1.75    4.19
 -11  28   1    0.87    2.72
 -11  28  -1   -0.33    3.09
  11  28  -1    0.93    2.83
  11  28   1   -0.72    3.02
 -28  -1  11    0.32    4.23
  28   1 -11    0.60    1.93
  28   1  11   -1.10    2.10
 -28  -1 -11   -1.60    4.44
  -1 -11  28   -0.58    6.16
   1  11  30    1.02    3.91
  -1  11  30    0.14    4.08
   1 -11  30    0.04    6.06
 -30   1 -11    5.03    4.84
  30  -1  11   -1.50    2.34
  30  -1 -11    0.45    2.28
 -30   1  11    1.59    4.29
 -11  30   1   -1.18    3.49
  11  30   1   -0.59    2.91
 -30  -1  11   -2.76    5.04
  30   1 -11    1.87    2.03
  30   1  11    1.51    2.40
 -30  -1 -11    0.83    4.67
  -1 -11  30    3.04    6.29
   1  11  32   -0.96    3.60
  -1  11  32   -1.38    3.83
   1 -11  32    2.20    7.05
 -32   1 -11    0.70    4.93
  32  -1 -11    1.28    2.28
 -32   1  11   -2.31    5.26
 -11  32   1    0.00    3.20
 -11  32  -1    3.26    3.57
  11  32   1   -0.20    3.31
 -32  -1  11   -1.71    5.20
  32   1  11   -0.63    2.29
 -32  -1 -11    1.30    4.83
  34  -1  11   -0.42    2.08
  34  -1 -11   -0.23    2.06
 -34   1  11   -1.70    4.67
 -11  34   1   -0.98    3.67
 -11  34  -1   -0.43    3.21
 -34  -1  11    0.16    4.80
  34   1 -11    1.00    2.26
  34   1  11    0.42    1.91
 -34  -1 -11   -3.42    5.27
  -1 -11  34   -0.43    6.49
 -36   1 -11    0.35    5.30
 -36  -1 -11   -0.09    6.00
   1  12   1   85.65    5.44
   1  12   1   84.14    5.99
   1  12   1   81.41    5.33
  -1 -12  -1   69.08    5.38
   1 -12  -1   85.14    5.52
   1 -12  -1   84.38    5.24
  -1  12   1   77.57    5.46
  -1  12   1   83.16    6.05
  -1  12  -1   81.94    5.38
  -1  12  -1   85.62    5.97
   1 -12   1   72.30    5.36
   1 -12   1   80.56    6.02
  -1   1 -12   83.16    5.70
   1  -1  12   73.54    5.58
   1  -1  12   68.70    6.65
   1  -1 -12   88.18    5.70
  -1   1  12   80.95    5.65
  -1   1  12   74.95    5.50
  -1   1  12   86.23    6.79
  12  -1  -1   83.82    5.68
  12  -1  -1   82.46    5.70
 -12   1   1   75.14    6.39
 -12   1  -1   80.38    5.76
 -12   1  -1   87.26    6.40
  12  -1   1   81.67    5.68
  12  -1   1   74.69    5.74
 -12  -1   1   83.46    5.70
  12   1  -1   74.37    5.67
  12   1   1   77.79    5.64
  12   1   1   83.85    5.79
 -12  -1  -1   76.13    5.71
 -12  -1  -1   81.13    6.42
  -1  -1  12   89.19    5.67
  -1  -1  12   88.59    5.44
  -1  -1  12   83.78    7.04
   1   1 -12   74.27    5.57
   1   1 -12   80.74    5.45
   1   1  12   89.60    5.71
   1   1  12   85.84    5.41
   1   1  12   89.61    6.77
  -1  -1 -12   84.50    5.71
  -1  -1 -12   83.09    5.46
  -1 -12   1   82.55    5.32
   1  12  -1   71.71    5.27
   1  12  -1   79.98    5.94
   1  12  -1   69.29    5.37
   1  12   3    3.12    0.92
   1  12   3    4.19    1.65
   1  12   3    4.22    0.65
  -1 -12  -3    2.11    1.01
  -1 -12  -3    1.83    0.70
   1 -12  -3    5.22    1.10
   1 -12  -3    2.57    0.41
  -1  12   3    2.15    0.97
  -1  12  -3    3.04    0.68
  -1  12  -3    3.95    1.48
   1 -12   3    1.93    0.66
   1 -12   3    1.22    2.08
  -3   1 -12    3.00    0.60
   3  -1  12    1.87    1.41
   3  -1  12    1.48    1.13
   3  -1  12    4.92    2.82
  -3   1  12    2.36    1.19
  -3   1  12    1.12    1.26
  -3   1  12    1.49    2.58
 -12   3   1    2.47    2.04
 -12   3  -1    2.91    1.27
 -12   3  -1    4.30    1.97
  12  -3   1    1.74    1.10
  12  -3   1    1.79    1.27
 -12  -3   1    3.53    1.20
 -12  -3   1    7.30    2.24
  12   3  -1    1.35    1.00
  12   3  -1    3.02    1.16
  12   3   1    3.68    1.15
  12   3   1    4.84    1.35
 -12  -3  -1    2.61    1.22
 -12  -3  -1    1.58    2.01
  -3  -1  12    3.92    1.10
  -3  -1  12    5.26    1.29
  -3  -1  12    5.63    2.69
   3   1 -12    1.97    1.03
   3   1  12    5.55    1.63
   3   1  12    2.94    0.82
   3   1  12    4.62    2.73
   1  12  -3    1.93    0.50
   1  12  -3    1.88    1.45
   1  12  -3    1.52    0.95
   1  12   5   79.41    6.49
   1  12   5   98.43    6.99
   1  12   5   87.94    6.17
  -1 -12  -5   99.31    6.41
  -1  12   5  103.22    6.64
  -1  12   5  107.99    7.12
  -1  12  -5   98.50    6.76
   1 -12   5   97.33    6.20
   1 -12   5  120.33    7.75
  -5   1 -12   83.84    6.28
  -5   1 -12   93.62    6.21
   5  -1  12  105.13    6.97
   5  -1  12  117.19    7.91
  -5   1  12  103.40    6.64
  12  -5  -1   92.47    6.69
  12  -5  -1   94.41    6.57
 -12   5   1  108.72    6.78
 -12   5   1   93.70    7.38
 -12   5  -1   94.40    6.75
 -12   5  -1   98.12    7.34
  12  -5   1  106.77    6.78
  12  -5   1  108.27    6.75
 -12  -5   1   90.14    6.52
 -12  -5   1   92.95    7.35
  12   5  -1  102.42    6.53
  12   5   1   89.99    6.49
  12   5   1   93.35    6.68
 -12  -5  -1  107.35    6.66
 -12  -5  -1  111.12    7.62
  -5  -1  12   81.18    6.46
  -5  -1  12   95.54    6.73
   5   1 -12  101.54    6.56
   5   1  12   85.61    6.86
   5   1  12   87.69    6.60
   5   1  12  107.13    7.69
   1  12  -5   91.24    6.08
   1  12   7  170.88   11.55
   1  12   7  161.14   10.81
  -1 -12  -7  165.84   11.25
   1 -12  -7  171.41   11.27
  -1  12   7  156.44   11.20
  -1  12   7  177.24   11.67
  -1  12   7  167.24   10.70
  -1  12  -7  167.87   10.87
  -1  12  -7  164.50   11.24
   1 -12   7  176.45   10.78
   1 -12   7  173.86   12.27
  -7   1 -12  167.58   11.09
   7  -1  12  175.50   11.45
   7  -1 -12  174.05   11.20
  -7   1  12  184.31   11.22
  -7   1  12  168.47   11.53
  12  -7  -1  166.03   11.29
  12  -7  -1  168.99   11.13
 -12   7   1  158.05   11.28
 -12   7   1  180.22   11.95
 -12   7  -1  161.78   11.28
 -12   7  -1  173.36   11.84
  12  -7   1  159.30   11.18
 -12  -7   1  169.05   11.10
 -12  -7   1  163.61   11.95
  12   7  -1  176.10   11.05
  12   7  -1  180.38   11.32
  12   7   1  171.37   11.08
  12   7   1  182.20   11.31
 -12  -7  -1  172.33   11.17
  -7  -1  12  177.67   11.13
  -7  -1  12  175.12   11.54
   7   1 -12  175.10   11.14
   7   1 -12  175.16   11.38
   7   1  12  155.11   11.40
   7   1  12  170.45   11.32
   7   1  12  181.23   12.02
  -7  -1 -12  156.36   11.24
  -1 -12   7  156.11   10.61
   1  12  -7  169.74   11.30
   1  12   9  128.72    8.36
   1  12   9  137.72    8.69
  -1 -12  -9  117.67    8.31
   1 -12  -9  113.18    8.29
  -1  12   9  109.99    8.26
  -1  12   9  109.57    8.57
  -1  12   9  112.09    7.81
  -1  12  -9  121.80    8.18
   1 -12   9  110.21    7.74
   1 -12   9  121.78    7.83
   1 -12   9  123.55    9.52
  -9   1 -12  110.31    8.56
  -9   1 -12  123.81    8.29
   9  -1  12  110.84    8.42
   9  -1 -12  127.05    8.20
   9  -1 -12  135.52    8.32
  -9   1  12  113.40    8.10
  -9   1  12  114.03    8.65
  12  -9  -1  118.23    8.29
  12  -9  -1  117.84    8.04
 -12   9   1  113.66    8.82
 -12   9  -1  130.89    8.97
  12  -9   1  111.46    8.27
  12  -9   1  113.37    8.15
 -12  -9   1  127.92    9.21
  12   9  -1  120.69    7.96
  12   9  -1  111.25    8.18
  12   9   1  133.66    8.08
  12   9   1  114.21    8.20
 -12  -9  -1  113.76    8.08
  -9  -1  12  121.95    8.09
  -9  -1  12  148.42    8.93
   9   1 -12  115.07    8.10
   9   1 -12  120.82    8.25
   9   1  12  128.05    9.00
  -9  -1 -12  102.70    8.56
  -9  -1 -12  125.00    8.41
  -1 -12   9  125.57    7.65
   1  12  -9  101.53    8.14
   1  12  11   43.57    3.78
   1  12  11   46.92    4.13
   1  12  11   42.56    3.44
  -1 -12 -11   43.01    3.76
   1 -12 -11   38.80    3.70
  -1  12  11   36.59    3.65
  -1  12  11   38.78    3.37
   1 -12  11   45.41    3.18
   1 -12  11   43.01    3.09
   1 -12  11   35.65    4.90
 -11   1 -12   45.58    4.09
  11  -1  12   42.67    3.83
  11  -1  12   46.08    4.56
  11  -1 -12   39.03    3.51
  11  -1 -12   47.45    3.64
 -11   1  12   36.96    4.22
  12 -11  -1   46.92    3.80
  12 -11  -1   44.39    3.33
 -12  11   1   38.89    3.62
 -12  11   1   40.89    4.42
 -12  11  -1   45.57    3.79
 -12  11  -1   44.20    4.41
  12 -11   1   32.39    3.53
 -12 -11   1   47.53    3.39
 -12 -11   1   51.89    4.86
  12  11  -1   45.38    3.64
  12  11   1   48.89    3.37
  12  11   1   48.36    3.67
 -11  -1  12   43.52    3.45
 -11  -1  12   49.91    4.53
  11   1 -12   45.02    3.58
  11   1  12   46.17    4.02
  11   1  12   39.45    4.24
 -11  -1 -12   49.32    4.28
 -11  -1 -12   42.67    4.02
  -1 -12  11   43.36    3.02
  -1 -12  11   51.45    5.57
   1  12  13   14.90    2.14
   1  12  13   16.81    2.54
   1  12  13   14.14    2.13
  -1 -12 -13   12.64    2.14
   1 -12 -13   16.59    2.22
  -1  12  13   14.50    2.19
  -1  12  13   16.08    2.59
  -1  12 -13   10.42    1.64
   1 -12  13   12.42    1.53
   1 -12  13   12.38    1.42
   1 -12  13   12.27    4.24
 -13   1 -12   15.14    2.65
  13  -1  12   14.48    2.22
  13  -1  12   10.97    2.60
  13  -1 -12   16.93    2.02
  13  -1 -12   17.36    2.05
 -13   1  12   15.03    1.87
 -13   1  12   14.99    3.08
  12 -13  -1   11.67    2.12
 -12  13   1   11.83    2.07
 -12  13   1   12.44    2.82
 -12  13  -1   13.64    2.11
 -12  13  -1   14.79    3.03
  12 -13   1   11.83    2.18
  12 -13   1   11.48    1.80
 -12 -13   1   16.32    1.67
  12  13  -1   13.76    1.43
  12  13   1   13.44    1.60
  12  13   1   15.14    1.87
 -13  -1  12   15.72    1.85
 -13  -1  12   20.30    3.28
  13   1 -12   14.31    1.94
  13   1  12   19.22    2.50
  13   1  12   18.48    2.80
 -13  -1 -12   18.23    2.53
 -13  -1 -12   14.76    2.81
  -1 -12  13   15.42    1.48
  -1 -12  13   14.59    1.35
   1  12  15    6.45    1.96
   1  12  15   11.74    2.38
   1  12  15    8.43    2.17
  -1 -12 -15    9.23    2.17
  -1  12  15   11.36    2.42
  -1  12  15    9.46    2.26
   1 -12  15    7.91    1.51
   1 -12  15    7.38    1.20
   1 -12  15    6.95    1.65
 -15   1 -12    8.09    2.48
  15  -1  12   10.06    2.28
  15  -1  12   11.20    2.58
  15  -1 -12    7.20    1.69
  15  -1 -12    7.63    1.78
 -15   1  12    9.23    1.71
 -15   1  12   11.17    3.19
  12 -15  -1    5.70    1.97
 -12  15   1    9.30    1.99
 -12  15   1    8.65    3.01
 -12  15  -1    8.45    1.86
 -12  15  -1    9.73    2.62
  12 -15   1    7.11    2.02
  12 -15   1    9.22    1.53
  12  15  -1    9.76    1.17
  12  15  -1    9.14    1.27
  12  15  -1    7.50    1.77
  12  15   1    8.93    1.26
  12  15   1   10.47    1.53
  12  15   1    9.37    1.76
 -15  -1  12    9.91    3.20
  15   1 -12    8.63    1.79
  15   1 -12    9.49    1.73
  15   1  12    8.30    2.22
 -15  -1 -12    5.46    2.15
  -1 -12  15    9.12    1.41
  -1 -12  15    7.47    1.13
  -1 -12  15    5.52    3.94
   1  12  17    7.01    2.30
   1  12  17    6.80    2.47
  -1 -12 -17    6.54    2.17
   1 -12 -17    5.85    2.27
  -1  12  17    6.96    2.25
  -1  12  17    6.92    2.38
  -1  12  17    6.60    2.48
   1 -12  17    7.62    1.67
   1 -12  17    6.22    1.20
   1 -12  17    3.55    0.88
   1 -12  17    8.06    4.70
 -17   1 -12    6.78    2.58
 -17   1 -12    7.23    2.78
  17  -1  12    7.87    2.34
  17  -1  12    5.95    2.43
  17  -1 -12    8.43    1.81
  17  -1 -12    9.45    1.76
 -17   1  12    6.18    1.73
 -17   1  12    4.27    3.25
  12 -17  -1    6.59    1.97
  12 -17  -1    6.09    1.08
 -12  17   1    6.56    1.85
 -12  17   1    7.58    2.97
 -12  17  -1    7.68    1.86
  12 -17   1    7.26    1.96
  12 -17   1    5.51    1.39
  12  17  -1    6.00    1.02
  12  17  -1    8.25    1.14
  12  17  -1    7.26    1.70
  12  17   1    6.48    1.19
  12  17   1    7.40    1.30
  12  17   1    6.64    1.71
 -17  -1  12    5.53    1.64
 -17  -1  12    8.67    3.41
  17   1 -12    6.48    1.63
  17   1 -12    7.85    1.94
  17   1  12   10.20    2.29
  17   1  12    8.90    2.43
 -17  -1 -12    5.33    2.29
  -1 -12  17    6.30    1.61
  -1 -12  17    7.67    1.16
  -1 -12  17    1.06    4.46
   1  12  19   11.80    2.66
   1  12  19    7.89    2.67
   1  12  19    8.28    2.98
  -1 -12 -19    9.09    2.40
   1 -12 -19   11.19    2.59
  -1  12  19   15.46    2.73
  -1  12  19   11.66    2.74
  -1  12  19   10.39    3.15
   1 -12  19   12.88    2.09
   1 -12  19    7.79    4.67
 -19   1 -12    9.42    3.53
  19  -1  12    7.67    2.27
  19  -1  12    9.47    2.86
  19  -1 -12   11.24    2.08
  19  -1 -12   11.18    2.22
 -19   1  12   10.49    2.03
 -19   1  12   13.18    4.04
  12 -19  -1   11.00    2.42
 -12  19   1   13.05    2.35
 -12  19   1   10.39    3.09
 -12  19  -1    6.35    2.19
 -12  19  -1   12.90    3.20
  12 -19   1    8.94    2.42
  12  19  -1    9.60    1.26
  12  19  -1   10.60    2.06
 -19  -1  12   12.10    3.67
  19   1 -12    9.70    2.14
  19   1  12   12.32    2.63
 -19  -1 -12   11.47    2.90
 -19  -1 -12   11.11    3.27
  -1 -12  19   10.41    1.99
  -1 -12  19   14.19    5.44
   1  12  21    2.90    2.26
   1  12  21    2.98    2.29
   1  12  21    0.73    2.66
  -1 -12 -21    2.38    1.83
   1 -12 -21    2.32    1.92
  -1  12  21    0.68    1.99
  -1  12  21    5.36    2.50
  -1  12  21    2.72    3.11
   1 -12  21    2.01    4.85
 -21   1 -12    1.87    2.31
 -21   1 -12    4.53    3.52
  21  -1  12    2.27    1.99
  21  -1  12    2.00    2.51
  21  -1 -12    1.76    1.62
 -21   1  12    3.01    3.89
 -12  21   1    2.63    2.73
 -12  21  -1    4.62    2.59
  12  21  -1    1.97    0.83
  12  21  -1    3.50    1.66
  12  21   1    2.24    1.11
  12  21   1    0.43    2.44
  12  21   1    0.51    1.51
 -21  -1  12   -0.25    3.49
  21   1 -12    2.59    1.80
  21   1  12    3.01    2.13
  21   1  12    2.52    2.13
 -21  -1 -12    0.53    2.55
 -21  -1 -12    2.44    3.55
  -1 -12  21    4.15    5.45
   1  12  23    0.11    1.97
   1  12  23    0.09    2.29
   1  12  23    1.26    3.01
  -1  12  23   -0.56    1.98
   1 -12  23    2.15    5.01
 -23   1 -12   -0.05    2.59
 -23   1 -12   -0.32    3.36
  23  -1  12    0.17    2.14
  23  -1  12    1.25    2.34
  23  -1 -12    0.49    1.70
 -23   1  12    0.00    3.29
  12  23  -1    0.43    1.64
  12  23   1   -0.50    0.95
  12  23   1    0.27    2.68
  12  23   1   -0.03    1.59
 -23  -1  12   -3.78    3.67
  23   1  12    1.41    1.92
  23   1  12    1.35    2.05
 -23  -1 -12    0.41    2.19
 -23  -1 -12   -0.12    3.22
  -1 -12  23   -1.32    5.07
   1  12  25    0.82    2.40
  -1  12  25    2.28    2.40
  -1  12  25   -0.56    3.41
   1 -12  25   -2.02    5.58
 -25   1 -12    1.35    3.71
  25  -1  12    0.08    2.40
  25  -1 -12    0.85    1.79
 -12  25   1   -2.79    3.34
 -12  25  -1    1.16    3.21
  12  25  -1    1.50    1.66
  12  25   1    1.92    2.98
  12  25   1    1.03    1.63
 -25  -1  12   -2.19    4.33
  25   1 -12    0.73    1.88
  25   1  12    0.02    1.97
 -25  -1 -12   -1.07    4.12
  -1 -12  25    2.59    5.21
   1  12  27    1.27    3.47
  -1  12  27    2.17    3.67
   1 -12  27   -3.23    5.70
 -27   1 -12   -3.75    4.53
  27  -1  12    2.61    2.19
 -12  27   1   -0.42    2.80
 -12  27  -1   -2.09    2.87
  12  27  -1   -1.31    1.68
  12  27   1    0.29    2.60
  12  27   1   -0.67    1.73
 -27  -1  12    1.28    4.14
  27   1 -12    0.62    2.10
  27   1  12    0.36    2.05
 -27  -1 -12   -0.97    4.06
  -1 -12  27   -2.80    5.92
   1  12  29    0.00    3.59
  -1  12  29   -1.84    3.85
   1 -12  29    0.48    5.90
 -29   1 -12   -0.37    4.44
  29  -1  12    1.01    2.05
  29  -1 -12   -1.49    2.24
 -12  29   1    0.15    3.41
 -12  29  -1   -0.57    3.16
 -29  -1  12    2.33    4.29
  29   1 -12    2.37    2.24
  29   1  12    1.78    2.21
 -29  -1 -12    2.15    4.42
  -1 -12  29    0.49    6.32
   1  12  31   -0.67    3.70
   1 -12  31   -1.01    6.15
  31  -1  12    1.04    2.16
  31  -1 -12    0.00    2.21
 -12  31   1    0.00    3.43
 -12  31  -1   -0.39    3.45
  31   1  12    0.31    1.97
 -31  -1 -12    2.06    4.76
  -1 -12  31   -2.56    6.36
   1 -12  33    0.69    6.89
 -33   1 -12    1.27    4.92
  33  -1  12   -1.04    1.99
  33  -1 -12   -0.49    2.00
 -33   1  12   -0.17    5.12
 -12  33   1   -2.49    3.21
 -12  33  -1   -0.43    3.69
  33   1 -12    0.95    2.41
  33   1  12   -0.43    2.06
  -1 -12  33   -0.09    6.34
 -35   1 -12   -0.89    5.69
  35  -1 -12    0.13    2.26
 -12  35   1   -1.81    3.91
 -12  35  -1   -1.08    3.29
  35   1 -12   -0.97    2.19
 -35  -1 -12   -3.98    6.04
   1  13   2   32.37    2.50
   1  13   2   35.89    3.23
   1  13   2   32.52    2.28
  -1 -13  -2   29.88    2.48
   1 -13  -2   27.98    2.53
   1 -13  -2   28.62    2.49
   1 -13  -2   29.67    2.16
  -1  13   2   35.41    2.53
  -1  13   2   29.19    3.23
  -1  13  -2   28.25    2.29
  -1  13  -2   34.70    3.08
   1 -13   2   29.80    2.32
   1 -13   2   29.96    3.18
   2  -1  13   33.26    2.69
   2  -1  13   35.21    4.40
   2  -1 -13   30.44    2.67
  -2   1  13   32.67    2.69
  -2   1  13   32.23    2.65
  -2   1  13   31.35    3.92
  13  -2  -1   29.52    2.75
  13  -2  -1   32.95    2.70
 -13   2   1   29.26    2.77
 -13   2   1   31.12    3.66
 -13   2  -1   27.78    2.79
 -13   2  -1   35.29    3.54
  13  -2   1   29.12    2.71
  13  -2   1   32.54    2.78
 -13  -2   1   34.81    2.75
  13   2  -1   34.64    2.81
  13   2   1   31.92    2.69
  13   2   1   35.43    2.88
 -13  -2  -1   32.04    2.75
 -13  -2  -1   32.84    3.71
  -2  -1  13   32.07    2.67
  -2  -1  13   41.29    4.53
   2   1 -13   37.80    2.73
   2   1  13   32.11    3.13
   2   1  13   34.18    2.37
   2   1  13   39.47    4.07
  -2  -1 -13   26.01    2.38
   1  13  -2   34.10    3.04
   1  13  -2   29.03    2.44
   1  13   4    1.24    0.99
   1  13   4    0.42    1.52
   1  13   4    0.86    0.55
  -1 -13  -4    0.41    0.73
   1 -13  -4    0.53    1.07
  -1  13   4    1.23    1.03
  -1  13   4    0.00    1.45
  -4   1 -13   -0.07    0.38
  -4   1 -13    1.38    0.56
   4  -1  13    1.70    1.12
   4  -1  13    1.63    2.45
   4  -1 -13    1.53    1.11
  -4   1  13    0.97    1.08
  -4   1  13    0.80    1.38
  -4   1  13   -1.20    2.68
  13  -4  -1    1.03    1.10
  13  -4  -1    0.72    1.08
 -13   4   1    0.49    1.05
 -13   4   1    2.34    2.31
 -13   4  -1    0.18    1.34
 -13   4  -1   -0.34    2.24
  13  -4   1    0.96    1.21
  13  -4   1    1.05    1.11
 -13  -4   1    0.77    1.05
 -13  -4   1    0.11    1.95
  13   4  -1    1.21    1.03
  13   4  -1    1.22    1.12
  13   4   1    0.65    0.99
 -13  -4  -1    0.62    1.18
 -13  -4  -1    3.33    2.04
  -4  -1  13    1.77    0.98
  -4  -1  13    0.06    1.24
   4   1 -13    1.60    0.97
   4   1  13    0.90    1.16
   4   1  13    1.93    2.21
  -4  -1 -13    2.31    0.87
  -1 -13   4    0.56    0.36
   1  13  -4    0.53    0.41
   1  13  -4    1.66    1.39
   1  13   6  303.29   20.54
  -1 -13  -6  311.48   20.17
  -1 -13  -6  287.18   19.98
   1 -13  -6  305.77   20.20
  -1  13   6  295.04   20.57
  -1  13  -6  295.89   19.76
  -1  13  -6  295.62   20.28
   1 -13   6  309.24   19.71
  -6   1 -13  307.76   19.92
  -6   1 -13  305.90   19.79
   6  -1  13  319.27   20.49
   6  -1  13  320.05   20.28
   6  -1  13  334.19   21.23
   6  -1 -13  308.62   20.14
  -6   1  13  312.04   20.13
  -6   1  13  315.40   20.43
  13  -6  -1  309.02   20.26
  13  -6  -1  324.98   20.20
 -13   6   1  302.64   20.28
 -13   6   1  323.09   20.94
 -13   6  -1  311.84   20.33
 -13   6  -1  309.95   20.84
  13  -6   1  313.84   20.24
 -13  -6   1  313.86   20.11
 -13  -6   1  323.81   21.06
  13   6  -1  317.06   20.04
  13   6  -1  317.83   20.29
  13   6   1  311.26   20.05
  13   6   1  305.41   20.25
 -13  -6  -1  324.75   20.19
 -13  -6  -1  318.51   21.04
  -6  -1  13  304.15   20.06
  -6  -1  13  321.65   20.41
   6   1 -13  288.12   20.03
   6   1  13  308.02   20.26
   6   1  13  325.42   21.12
  -6  -1 -13  316.43   20.43
   1  13  -6  328.39   20.40
   1  13   8   82.52    6.20
   1  13   8   83.54    6.63
   1  13   8   85.05    5.74
  -1 -13  -8   82.56    6.23
   1 -13  -8   85.60    6.27
  -1  13   8   87.52    6.27
  -1  13   8   90.32    6.68
  -1  13   8   80.66    5.59
  -1  13   8   71.74    5.61
  -1  13  -8   87.37    5.83
  -1  13  -8   88.06    6.29
   1 -13   8   91.35    5.68
   1 -13   8   92.26    7.47
  -8   1 -13   77.29    6.04
   8  -1  13   95.61    6.59
   8  -1  13   86.28    6.28
   8  -1 -13   95.94    6.21
   8  -1 -13   84.80    6.23
  -8   1  13   89.06    6.16
  -8   1  13   84.06    6.60
  13  -8  -1   68.11    6.14
  13  -8  -1   97.73    6.17
 -13   8   1   81.00    6.33
 -13   8   1   92.53    7.10
 -13   8  -1   78.78    6.84
  13  -8   1   83.18    6.27
  13  -8   1   86.14    6.19
 -13  -8   1  100.74    6.14
 -13  -8   1   85.47    7.06
  13   8  -1   84.84    5.95
  13   8  -1   92.44    6.28
  13   8   1   91.54    6.04
  13   8   1   94.27    6.32
 -13  -8  -1   90.02    6.16
  -8  -1  13   90.90    6.08
  -8  -1  13   98.49    6.70
   8   1 -13   89.42    6.09
   8   1 -13  100.44    6.39
   8   1  13   97.19    6.59
   8   1  13   94.57    6.35
   8   1  13   95.38    7.22
   1  13  -8   93.02    6.34
   1  13  10   33.96    3.23
   1  13  10   37.32    3.55
   1  13  10   33.46    2.77
  -1 -13 -10   38.48    3.34
   1 -13 -10   31.51    3.27
  -1  13  10   31.80    3.24
  -1  13  10   44.55    3.88
  -1  13  10   34.15    2.66
  -1  13 -10   33.15    3.13
   1 -13  10   43.59    2.65
   1 -13  10   37.31    2.58
   1 -13  10   41.85    4.86
 -10   1 -13   34.85    3.58
 -10   1 -13   32.41    3.23
  10  -1  13   35.26    3.42
  10  -1 -13   37.98    3.12
  10  -1 -13   38.91    3.18
 -10   1  13   37.30    3.85
  13 -10  -1   33.58    3.22
 -13  10   1   32.90    3.26
 -13  10   1   40.42    4.22
 -13  10  -1   30.91    3.25
 -13  10  -1   36.09    4.03
  13 -10   1   34.30    3.28
  13 -10   1   36.30    3.10
 -13 -10   1   36.27    2.98
 -13 -10   1   33.13    4.07
  13  10  -1   34.36    2.78
  13  10  -1   34.75    3.18
  13  10   1   35.05    2.86
  13  10   1   38.05    3.12
 -13 -10  -1   39.78    3.05
 -10  -1  13   36.94    2.98
 -10  -1  13   38.61    3.84
  10   1 -13   41.37    3.30
  10   1  13   36.62    3.52
  10   1  13   35.66    3.94
  -1 -13  10   34.90    2.44
  -1 -13  10   33.47    2.44
  -1 -13  10   25.51    4.67
   1  13 -10   40.75    3.26
   1  13  12   67.20    5.42
   1  13  12   69.04    5.67
  -1 -13 -12   65.83    5.40
   1 -13 -12   64.74    5.42
  -1  13  12   65.15    5.39
  -1  13  12   69.83    5.64
  -1  13  12   60.26    4.89
  -1  13 -12   55.72    4.94
   1 -13  12   62.34    4.65
   1 -13  12   68.21    4.63
   1 -13  12   74.19    7.02
 -12   1 -13   72.74    5.57
  12  -1  13   73.64    5.64
  12  -1  13   62.58    6.02
  12  -1 -13   66.48    5.13
  12  -1 -13   69.76    5.18
 -12   1  13   66.99    5.05
 -12   1  13   69.26    6.00
  13 -12  -1   72.68    5.47
  13 -12  -1   67.40    4.91
 -13  12   1   68.61    5.38
 -13  12   1   61.29    5.89
 -13  12  -1   66.87    5.38
 -13  12  -1   69.85    6.09
  13 -12   1   64.86    5.26
  13 -12   1   63.02    4.99
 -13 -12   1   76.20    4.99
 -13 -12   1   63.75    6.28
  13  12  -1   72.14    5.21
  13  12   1   75.88    4.91
 -13 -12  -1   66.21    5.00
 -12  -1  13   65.53    4.97
 -12  -1  13   83.27    6.26
  12   1 -13   62.14    5.00
  12   1  13   76.48    5.67
  12   1  13   73.60    6.12
 -12  -1 -13   68.90    5.70
  -1 -13  12   72.85    4.59
  -1 -13  12   80.10    7.28
   1  13 -12   63.19    5.21
   1  13  14   16.46    2.67
   1  13  14   21.28    3.06
   1  13  14   16.91    2.46
  -1  13  14   23.79    2.84
  -1  13  14   26.05    3.28
  -1  13  14   22.03    2.63
   1 -13  14   24.19    2.03
   1 -13  14   19.60    1.79
   1 -13  14   26.57    4.67
 -14   1 -13   27.01    3.33
 -14   1 -13   19.08    3.09
  14  -1  13   25.13    2.97
  14  -1  13   23.30    3.62
  14  -1 -13   23.63    2.44
  14  -1 -13   20.03    2.49
 -14   1  13   20.16    2.31
 -14   1  13   23.79    3.73
  13 -14  -1   17.45    2.64
  13 -14  -1   20.00    2.00
 -13  14   1   21.94    2.70
 -13  14   1   17.59    3.29
 -13  14  -1   11.41    2.46
 -13  14  -1   17.53    3.48
  13 -14   1   17.81    2.79
  13 -14   1   21.47    2.23
  13  14  -1   21.26    1.86
  13  14  -1   20.09    2.34
  13  14   1   18.51    2.43
 -14  -1  13   16.53    3.63
  14   1 -13   23.21    2.34
  14   1 -13   24.63    2.64
  14   1  13   16.19    2.59
  14   1  13   18.42    3.08
 -14  -1 -13   21.88    3.16
 -14  -1 -13   22.54    3.39
  -1 -13  14   20.57    1.86
  -1 -13  14   19.88    4.59
   1  13  16   -1.13    2.28
   1  13  16    0.97    1.86
   1 -13 -16    1.44    1.96
  -1  13  16    1.18    2.06
  -1  13  16    0.07    1.91
   1 -13  16   -0.15    0.87
   1 -13  16    0.19    1.42
   1 -13  16    1.14    4.39
 -16   1 -13    1.77    2.35
 -16   1 -13    0.06    2.63
  16  -1  13   -0.85    2.12
  16  -1 -13   -0.42    1.43
  16  -1 -13    1.13    1.41
 -16   1  13    0.11    1.40
 -16   1  13   -0.97    3.05
  13 -16  -1    1.60    1.73
 -13  16   1    0.04    1.63
 -13  16   1    1.43    2.59
 -13  16  -1    0.08    1.63
  13 -16   1    1.28    1.74
  13  16  -1   -0.07    0.81
  13  16  -1    0.58    1.03
  13  16  -1    0.08    1.49
  13  16   1    0.64    0.96
  13  16   1    0.42    1.11
  13  16   1    1.16    1.54
 -16  -1  13    0.52    1.32
 -16  -1  13    0.24    3.08
  16   1 -13   -0.05    1.34
  16   1 -13   -0.02    1.61
  16   1  13    1.87    1.97
 -16  -1 -13    1.02    2.09
 -16  -1 -13   -0.40    2.45
  -1 -13  16    0.78    1.08
  -1 -13  16    0.28    0.82
  -1 -13  16    1.18    1.63
   1  13  18    5.41    2.09
   1  13  18    3.53    2.21
   1  13  18    5.36    2.40
  -1 -13 -18    6.30    2.22
   1 -13 -18    5.47    2.05
  -1  13  18    3.69    2.21
  -1  13  18    4.52    2.38
   1 -13  18    6.75    1.66
 -18   1 -13    5.91    3.19
  18  -1  13    8.32    2.31
  18  -1  13    4.48    2.44
  18  -1 -13    5.38    1.69
  18  -1 -13    4.87    1.67
 -18   1  13    6.26    1.64
 -18   1  13    0.70    3.38
  13 -18  -1    4.64    2.18
  13 -18  -1    3.85    1.02
 -13  18   1    5.33    2.04
 -13  18   1    7.25    2.73
 -13  18  -1    6.46    1.69
 -13  18  -1    1.20    2.76
  13 -18   1    8.62    2.15
  13 -18   1    4.06    1.30
  13  18  -1    6.72    1.11
  13  18  -1    7.11    1.85
  13  18   1    5.14    1.28
  13  18   1    6.99    1.79
 -18  -1  13    4.61    1.66
 -18  -1  13    4.96    3.19
  18   1 -13    5.99    1.67
  18   1 -13    4.68    1.67
  18   1  13    3.01    2.54
 -18  -1 -13    7.70    2.65
 -18  -1 -13    4.96    2.99
  -1 -13  18    4.41    1.52
  -1 -13  18    4.83    5.11
   1  13  20   23.07    3.48
   1  13  20   22.84    3.62
[truncated: 2,404,223 more chars]
