# Supplementary material for: Host Spin‐Crossover Thermodynamics Indicate Guest Fit
Source: Angew Chem Int Ed Engl. 2022 Nov 17;61(50):e202212634. doi: 10.1002/anie.202212634 (PMC10098494; doi:10.1002/anie.202212634)
Supplement: Supplementary file 3 — Supporting Information [file ANIE-61-0-s003.cif]

data_jnb156
_audit_creation_date               2021-09-17
_audit_creation_method
;
Olex2 1.2
(compiled 2018.05.29 svn.r3508 for OlexSys, GUI svn.r5506)
;
_shelx_SHELXL_version_number       '2014/7'
_audit_contact_author_address      ?
_audit_contact_author_email        ?
_audit_contact_author_name         ''
_audit_contact_author_phone        ?
_publ_contact_author_id_orcid      ?
_publ_section_references
;
Dolomanov, O.V., Bourhis, L.J., Gildea, R.J, Howard, J.A.K. & Puschmann, H.
 (2009), J. Appl. Cryst. 42, 339-341.

Sheldrick, G.M. (2015). Acta Cryst. C71, 3-8.
;
_chemical_name_common              ?
_chemical_name_systematic          ?
_chemical_formula_moiety           'C156 H156 Fe4 N60'
_chemical_formula_sum              'C156 H156 Fe4 N60'
_chemical_formula_weight           3094.80
_chemical_absolute_configuration   ?
_chemical_melting_point            ?
loop_
  _atom_type_symbol
  _atom_type_description
  _atom_type_scat_dispersion_real
  _atom_type_scat_dispersion_imag
  _atom_type_scat_source
 'C' 'C' 0.0181 0.0091 'International Tables Vol C Tables 4.2.6.8 and 6.1.1.4'
 'H' 'H' 0.0000 0.0000 'International Tables Vol C Tables 4.2.6.8 and 6.1.1.4'
 'Fe' 'Fe' -1.1336 3.1974
 'International Tables Vol C Tables 4.2.6.8 and 6.1.1.4'
 'N' 'N' 0.0311 0.0180 'International Tables Vol C Tables 4.2.6.8 and 6.1.1.4'

_shelx_space_group_comment
;
The symmetry employed for this shelxl refinement is uniquely defined
by the following loop, which should always be used as a source of
symmetry information in preference to the above space-group names.
They are only intended as comments.
;
_space_group_crystal_system        'cubic'
_space_group_IT_number             197
_space_group_name_H-M_alt          'I 2 3'
_space_group_name_Hall             'I 2 2 3'
loop_
  _space_group_symop_operation_xyz
 'x, y, z'
 '-x, -y, z'
 '-x, y, -z'
 'x, -y, -z'
 'z, x, y'
 'z, -x, -y'
 '-z, -x, y'
 '-z, x, -y'
 'y, z, x'
 '-y, z, -x'
 'y, -z, -x'
 '-y, -z, x'
 'x+1/2, y+1/2, z+1/2'
 '-x+1/2, -y+1/2, z+1/2'
 '-x+1/2, y+1/2, -z+1/2'
 'x+1/2, -y+1/2, -z+1/2'
 'z+1/2, x+1/2, y+1/2'
 'z+1/2, -x+1/2, -y+1/2'
 '-z+1/2, -x+1/2, y+1/2'
 '-z+1/2, x+1/2, -y+1/2'
 'y+1/2, z+1/2, x+1/2'
 '-y+1/2, z+1/2, -x+1/2'
 'y+1/2, -z+1/2, -x+1/2'
 '-y+1/2, -z+1/2, x+1/2'

_cell_length_a                     22.6087(6)
_cell_length_b                     22.6087(6)
_cell_length_c                     22.6087(6)
_cell_angle_alpha                  90
_cell_angle_beta                   90
_cell_angle_gamma                  90
_cell_volume                       11556.5(9)
_cell_formula_units_Z              2
_cell_measurement_reflns_used      8983
_cell_measurement_temperature      180.01
_cell_measurement_theta_max        58.56
_cell_measurement_theta_min        3.91
_shelx_estimated_absorpt_T_max     ?
_shelx_estimated_absorpt_T_min     ?
_exptl_absorpt_coefficient_mu      2.362
_exptl_absorpt_correction_T_max    0.7528
_exptl_absorpt_correction_T_min    0.6310
_exptl_absorpt_correction_type     multi-scan
_exptl_absorpt_process_details
;
SADABS-2016/2 (Bruker,2016/2) was used for absorption correction.
wR2(int) was 0.1104 before and 0.0910 after correction.
The Ratio of minimum to maximum transmission is 0.8382.
The \l/2 correction factor is Not present.
;
_exptl_absorpt_special_details     ?
_exptl_crystal_colour              violet
_exptl_crystal_colour_modifier     ?
_exptl_crystal_colour_primary      violet
_exptl_crystal_density_diffrn      0.889
_exptl_crystal_density_meas        ?
_exptl_crystal_density_method      ?
_exptl_crystal_description         needle
_exptl_crystal_F_000               3232
_exptl_crystal_size_max            0.3
_exptl_crystal_size_mid            0.25
_exptl_crystal_size_min            0.2
_exptl_transmission_factor_max     ?
_exptl_transmission_factor_min     ?
_diffrn_reflns_av_R_equivalents    0.0784
_diffrn_reflns_av_unetI/netI       0.0594
_diffrn_reflns_Laue_measured_fraction_full  0.999
_diffrn_reflns_Laue_measured_fraction_max  0.999
_diffrn_reflns_limit_h_max         19
_diffrn_reflns_limit_h_min         -24
_diffrn_reflns_limit_k_max         26
_diffrn_reflns_limit_k_min         -23
_diffrn_reflns_limit_l_max         26
_diffrn_reflns_limit_l_min         -26
_diffrn_reflns_number              27455
_diffrn_reflns_point_group_measured_fraction_full  0.999
_diffrn_reflns_point_group_measured_fraction_max  0.999
_diffrn_reflns_theta_full          66.740
_diffrn_reflns_theta_max           66.740
_diffrn_reflns_theta_min           2.764
_diffrn_ambient_temperature        180.01
_diffrn_detector_area_resol_mean   ?
_diffrn_measured_fraction_theta_full  0.999
_diffrn_measured_fraction_theta_max  0.999
_diffrn_measurement_device_type    'Bruker APEX-II CCD'
_diffrn_measurement_method         '\f and \w scans'
_diffrn_radiation_type             CuK\a
_diffrn_radiation_wavelength       1.54178
_diffrn_source                     ?
_diffrn_standards_number           0
_reflns_Friedel_coverage           0.848
_reflns_Friedel_fraction_full      0.999
_reflns_Friedel_fraction_max       0.999
_reflns_number_gt                  2469
_reflns_number_total               3391
_reflns_special_details
;
 Reflections were merged by SHELXL according to the crystal
 class for the calculation of statistics and refinement.
 
 Structure factors included contributions from the .fab file.
 
 _reflns_Friedel_fraction is defined as the number of unique
 Friedel pairs measured divided by the number that would be
 possible theoretically, ignoring centric projections and
 systematic absences.
;
_reflns_threshold_expression       'I > 2\s(I)'
_computing_cell_refinement         'SAINT V8.38A (?, 2016)'
_computing_data_collection         'Bruker APEX3'
_computing_data_reduction          'SAINT V8.38A (?, 2016)'
_computing_molecular_graphics      'Olex2 (Dolomanov et al., 2009)'
_computing_publication_material    'Olex2 (Dolomanov et al., 2009)'
_computing_structure_refinement    'ShelXL (Sheldrick, 2015)'
_computing_structure_solution      'ShelXT (Sheldrick, 2015)'
_refine_diff_density_max           0.169
_refine_diff_density_min           -0.201
_refine_diff_density_rms           0.039
_refine_ls_abs_structure_details
;
 Refined as an inversion twin.
;
_refine_ls_abs_structure_Flack     0.104(12)
_refine_ls_extinction_coef         .
_refine_ls_extinction_method       none
_refine_ls_goodness_of_fit_ref     1.042
_refine_ls_hydrogen_treatment      constr
_refine_ls_matrix_type             full
_refine_ls_number_parameters       169
_refine_ls_number_reflns           3391
_refine_ls_number_restraints       0
_refine_ls_R_factor_all            0.0743
_refine_ls_R_factor_gt             0.0487
_refine_ls_restrained_S_all        1.042
_refine_ls_shift/su_max            0.001
_refine_ls_shift/su_mean           0.000
_refine_ls_structure_factor_coef   Fsqd
_refine_ls_weighting_details      
 'w=1/[\s^2^(Fo^2^)+(0.0851P)^2^+2.1368P] where P=(Fo^2^+2Fc^2^)/3'
_refine_ls_weighting_scheme        calc
_refine_ls_wR_factor_gt            0.1363
_refine_ls_wR_factor_ref           0.1529
_refine_special_details
;
 Refined as a 2-component inversion twin.
;
_olex2_refinement_description
;
1. Twinned data refinement
 Scales: 0.896(12)
 0.104(12)
2. Fixed Uiso
 At 1.2 times of:
  All C(H) groups
 At 1.5 times of:
  All C(H,H,H) groups
3.a Aromatic/amide H refined with riding coordinates:
 C1(H1), C2(H2), C4(H4), C7(H7), C8(H8), C10(H10), C11(H11)
3.b Idealised Me refined as rotating group:
 C5(H5A,H5B,H5C), C13(H13A,H13B,H13C)
;
_atom_sites_solution_hydrogens     geom
_atom_sites_solution_primary       dual
_atom_sites_solution_secondary     ?
loop_
  _atom_site_label
  _atom_site_type_symbol
  _atom_site_fract_x
  _atom_site_fract_y
  _atom_site_fract_z
  _atom_site_U_iso_or_equiv
  _atom_site_adp_type
  _atom_site_occupancy
  _atom_site_site_symmetry_order
  _atom_site_calc_flag
  _atom_site_refinement_flags_posn
  _atom_site_refinement_flags_adp
  _atom_site_refinement_flags_occupancy
  _atom_site_disorder_assembly
  _atom_site_disorder_group
 Fe1 Fe 0.74185(3) 0.74185(3) 0.74185(3) 0.0619(4) Uani 1 3 d S T P . .
 N1 N 0.72388(18) 0.82417(19) 0.7603(2) 0.0675(11) Uani 1 1 d . . . . .
 N2 N 0.71624(18) 0.7696(2) 0.66180(19) 0.0660(11) Uani 1 1 d . . . . .
 N3 N 0.6977(2) 0.9126(2) 0.7284(2) 0.0793(14) Uani 1 1 d . . . . .
 N4 N 0.70431(18) 0.62112(18) 0.46212(18) 0.0606(10) Uani 1 1 d . . . . .
 N5 N 0.66474(17) 0.57839(17) 0.37988(17) 0.0552(9) Uani 1 1 d . . . . .
 C1 C 0.7248(3) 0.8627(3) 0.8072(3) 0.0853(18) Uani 1 1 d . . . . .
 H1 H 0.7353 0.8531 0.8467 0.102 Uiso 1 1 calc R . . . .
 C2 C 0.7077(3) 0.9181(3) 0.7872(3) 0.0891(19) Uani 1 1 d . . . . .
 H2 H 0.7038 0.9530 0.8102 0.107 Uiso 1 1 calc R . . . .
 C3 C 0.7073(3) 0.8553(2) 0.7142(3) 0.0702(14) Uani 1 1 d . . . . .
 C4 C 0.7018(2) 0.8249(2) 0.6578(3) 0.0645(13) Uani 1 1 d . . . . .
 H4 H 0.6890 0.8433 0.6223 0.077 Uiso 1 1 calc R . . . .
 C5 C 0.6796(4) 0.9591(3) 0.6872(5) 0.127(3) Uani 1 1 d . . . . .
 H5A H 0.7147 0.9755 0.6677 0.190 Uiso 1 1 calc GR . . . .
 H5B H 0.6592 0.9906 0.7090 0.190 Uiso 1 1 calc GR . . . .
 H5C H 0.6529 0.9425 0.6574 0.190 Uiso 1 1 calc GR . . . .
 C6 C 0.7122(2) 0.7351(2) 0.6090(2) 0.0609(12) Uani 1 1 d . . . . .
 C7 C 0.7632(2) 0.7203(2) 0.5789(2) 0.0655(13) Uani 1 1 d . . . . .
 H7 H 0.8005 0.7347 0.5920 0.079 Uiso 1 1 calc R . . . .
 C8 C 0.7597(3) 0.6838(2) 0.5289(2) 0.0661(13) Uani 1 1 d . . . . .
 H8 H 0.7946 0.6736 0.5078 0.079 Uiso 1 1 calc R . . . .
 C9 C 0.7053(2) 0.6627(2) 0.5105(2) 0.0594(12) Uani 1 1 d . . . . .
 C10 C 0.6550(2) 0.6788(2) 0.5414(2) 0.0620(13) Uani 1 1 d . . . . .
 H10 H 0.6175 0.6643 0.5291 0.074 Uiso 1 1 calc R . . . .
 C11 C 0.6585(2) 0.7155(2) 0.5897(2) 0.0622(13) Uani 1 1 d . . . . .
 H11 H 0.6235 0.7273 0.6096 0.075 Uiso 1 1 calc R . . . .
 C12 C 0.6607(2) 0.6210(2) 0.4206(2) 0.0560(11) Uani 1 1 d . . . . .
 C13 C 0.7518(3) 0.5764(2) 0.4611(2) 0.0754(15) Uani 1 1 d . . . . .
 H13A H 0.7382 0.5415 0.4393 0.113 Uiso 1 1 calc GR . . . .
 H13B H 0.7619 0.5652 0.5017 0.113 Uiso 1 1 calc GR . . . .
 H13C H 0.7868 0.5930 0.4415 0.113 Uiso 1 1 calc GR . . . .

loop_
  _atom_site_aniso_label
  _atom_site_aniso_U_11
  _atom_site_aniso_U_22
  _atom_site_aniso_U_33
  _atom_site_aniso_U_23
  _atom_site_aniso_U_13
  _atom_site_aniso_U_12
 Fe1 0.0619(4) 0.0619(4) 0.0619(4) -0.0109(3) -0.0109(3) -0.0109(3)
 N1 0.066(3) 0.070(3) 0.067(3) -0.017(2) -0.008(2) -0.010(2)
 N2 0.058(2) 0.065(3) 0.075(3) -0.015(2) -0.003(2) -0.014(2)
 N3 0.081(3) 0.067(3) 0.090(4) -0.014(3) -0.012(3) -0.003(2)
 N4 0.064(3) 0.063(2) 0.054(2) -0.0067(19) -0.0028(19) 0.012(2)
 N5 0.057(2) 0.052(2) 0.056(2) -0.0040(18) -0.0010(19) -0.0004(18)
 C1 0.103(5) 0.073(4) 0.079(4) -0.031(3) -0.010(3) -0.004(3)
 C2 0.104(5) 0.074(4) 0.089(5) -0.029(3) 0.005(4) -0.014(4)
 C3 0.074(4) 0.058(3) 0.078(4) -0.013(3) -0.007(3) -0.015(3)
 C4 0.062(3) 0.057(3) 0.075(3) -0.010(3) -0.011(3) -0.008(2)
 C5 0.138(7) 0.065(4) 0.177(9) -0.016(5) -0.048(7) -0.012(4)
 C6 0.071(3) 0.061(3) 0.050(3) -0.002(2) -0.004(2) -0.009(3)
 C7 0.061(3) 0.068(3) 0.068(3) 0.004(2) 0.000(3) -0.006(3)
 C8 0.063(3) 0.077(3) 0.059(3) 0.001(2) 0.001(2) -0.003(3)
 C9 0.058(3) 0.069(3) 0.051(3) 0.001(2) -0.009(2) -0.006(2)
 C10 0.059(3) 0.070(3) 0.058(3) -0.008(2) -0.003(2) -0.009(2)
 C11 0.055(3) 0.069(3) 0.062(3) -0.008(2) -0.005(2) -0.005(2)
 C12 0.054(3) 0.061(3) 0.053(3) 0.006(2) 0.002(2) 0.000(2)
 C13 0.080(4) 0.075(3) 0.071(3) -0.006(3) -0.009(3) 0.020(3)

_geom_special_details
;
 All esds (except the esd in the dihedral angle between two l.s. planes)
 are estimated using the full covariance matrix.  The cell esds are taken
 into account individually in the estimation of esds in distances, angles
 and torsion angles; correlations between esds in cell parameters are only
 used when they are defined by crystal symmetry.  An approximate (isotropic)
 treatment of cell esds is used for estimating esds involving l.s. planes.
;
loop_
  _geom_bond_atom_site_label_1
  _geom_bond_atom_site_label_2
  _geom_bond_distance
  _geom_bond_site_symmetry_2
  _geom_bond_publ_flag
 Fe1 N1 1.950(4) . ?
 Fe1 N1 1.950(4) 5 ?
 Fe1 N1 1.950(4) 9 ?
 Fe1 N2 2.001(5) 9 ?
 Fe1 N2 2.001(5) 5 ?
 Fe1 N2 2.001(5) . ?
 N1 C1 1.372(7) . ?
 N1 C3 1.314(7) . ?
 N2 C4 1.294(7) . ?
 N2 C6 1.429(6) . ?
 N3 C2 1.354(8) . ?
 N3 C3 1.351(7) . ?
 N3 C5 1.464(10) . ?
 N4 C9 1.442(6) . ?
 N4 C12 1.361(6) . ?
 N4 C13 1.474(6) . ?
 N5 C12 1.349(6) 11_566 ?
 N5 C12 1.336(6) . ?
 C1 H1 0.9500 . ?
 C1 C2 1.385(10) . ?
 C2 H2 0.9500 . ?
 C3 C4 1.453(8) . ?
 C4 H4 0.9500 . ?
 C5 H5A 0.9800 . ?
 C5 H5B 0.9800 . ?
 C5 H5C 0.9800 . ?
 C6 C7 1.382(7) . ?
 C6 C11 1.363(7) . ?
 C7 H7 0.9500 . ?
 C7 C8 1.400(7) . ?
 C8 H8 0.9500 . ?
 C8 C9 1.383(7) . ?
 C9 C10 1.385(7) . ?
 C10 H10 0.9500 . ?
 C10 C11 1.373(7) . ?
 C11 H11 0.9500 . ?
 C12 N5 1.350(6) 8_656 ?
 C13 H13A 0.9800 . ?
 C13 H13B 0.9800 . ?
 C13 H13C 0.9800 . ?

loop_
  _geom_angle_atom_site_label_1
  _geom_angle_atom_site_label_2
  _geom_angle_atom_site_label_3
  _geom_angle
  _geom_angle_site_symmetry_1
  _geom_angle_site_symmetry_3
  _geom_angle_publ_flag
 N1 Fe1 N1 92.23(18) . 5 ?
 N1 Fe1 N1 92.23(18) . 9 ?
 N1 Fe1 N1 92.23(18) 5 9 ?
 N1 Fe1 N2 172.04(18) . 9 ?
 N1 Fe1 N2 172.04(18) 9 5 ?
 N1 Fe1 N2 91.17(17) . 5 ?
 N1 Fe1 N2 80.45(19) 9 9 ?
 N1 Fe1 N2 80.45(19) . . ?
 N1 Fe1 N2 80.45(19) 5 5 ?
 N1 Fe1 N2 172.04(18) 5 . ?
 N1 Fe1 N2 91.17(17) 9 . ?
 N1 Fe1 N2 91.17(17) 5 9 ?
 N2 Fe1 N2 96.49(16) 9 5 ?
 N2 Fe1 N2 96.49(16) . 9 ?
 N2 Fe1 N2 96.48(16) . 5 ?
 C1 N1 Fe1 140.2(5) . . ?
 C3 N1 Fe1 113.6(3) . . ?
 C3 N1 C1 106.1(5) . . ?
 C4 N2 Fe1 116.0(4) . . ?
 C4 N2 C6 117.0(5) . . ?
 C6 N2 Fe1 127.0(4) . . ?
 C2 N3 C5 127.2(6) . . ?
 C3 N3 C2 107.2(5) . . ?
 C3 N3 C5 125.6(6) . . ?
 C9 N4 C13 116.5(4) . . ?
 C12 N4 C9 122.4(4) . . ?
 C12 N4 C13 121.0(4) . . ?
 C12 N5 C12 114.0(5) . 11_566 ?
 N1 C1 H1 125.7 . . ?
 N1 C1 C2 108.5(6) . . ?
 C2 C1 H1 125.7 . . ?
 N3 C2 C1 106.5(5) . . ?
 N3 C2 H2 126.8 . . ?
 C1 C2 H2 126.8 . . ?
 N1 C3 N3 111.7(5) . . ?
 N1 C3 C4 117.8(5) . . ?
 N3 C3 C4 130.5(6) . . ?
 N2 C4 C3 112.0(5) . . ?
 N2 C4 H4 124.0 . . ?
 C3 C4 H4 124.0 . . ?
 N3 C5 H5A 109.5 . . ?
 N3 C5 H5B 109.5 . . ?
 N3 C5 H5C 109.5 . . ?
 H5A C5 H5B 109.5 . . ?
 H5A C5 H5C 109.5 . . ?
 H5B C5 H5C 109.5 . . ?
 C7 C6 N2 119.4(4) . . ?
 C11 C6 N2 120.2(5) . . ?
 C11 C6 C7 120.4(4) . . ?
 C6 C7 H7 120.2 . . ?
 C6 C7 C8 119.5(5) . . ?
 C8 C7 H7 120.2 . . ?
 C7 C8 H8 120.1 . . ?
 C9 C8 C7 119.8(5) . . ?
 C9 C8 H8 120.1 . . ?
 C8 C9 N4 117.9(5) . . ?
 C8 C9 C10 119.2(4) . . ?
 C10 C9 N4 122.7(4) . . ?
 C9 C10 H10 119.6 . . ?
 C11 C10 C9 120.7(5) . . ?
 C11 C10 H10 119.6 . . ?
 C6 C11 C10 120.3(5) . . ?
 C6 C11 H11 119.9 . . ?
 C10 C11 H11 119.9 . . ?
 N5 C12 N4 115.3(4) . . ?
 N5 C12 N4 118.7(4) 8_656 . ?
 N5 C12 N5 125.9(5) . 8_656 ?
 N4 C13 H13A 109.5 . . ?
 N4 C13 H13B 109.5 . . ?
 N4 C13 H13C 109.5 . . ?
 H13A C13 H13B 109.5 . . ?
 H13A C13 H13C 109.5 . . ?
 H13B C13 H13C 109.5 . . ?

_shelx_res_file
;
    jnb156.res created by SHELXL-2014/7

TITL JN_B1_0056_0m_a.res in I23
CELL 1.54178 22.6087 22.6087 22.6087 90 90 90
ZERR 2 0.0006 0.0006 0.0006 0 0 0
LATT -2
SYMM -X,-Y,+Z
SYMM -X,+Y,-Z
SYMM +X,-Y,-Z
SYMM +Z,+X,+Y
SYMM +Z,-X,-Y
SYMM -Z,-X,+Y
SYMM -Z,+X,-Y
SYMM +Y,+Z,+X
SYMM -Y,+Z,-X
SYMM +Y,-Z,-X
SYMM -Y,-Z,+X
SFAC C H Fe N
UNIT 312 312 8 120

L.S. 10
PLAN  20
TEMP -93.14
BOND $H
LIST 6
ABIN
fmap 2
acta
MERG 2
TWIN -1 0 0 0 -1 0 0 0 -1 2
OMIT 1 0 5
REM <olex2.extras>
REM <HklSrc "%.\\jnb156_sq.hkl">
REM </olex2.extras>

WGHT    0.085100    2.136800
BASF   0.10367
FVAR       0.23769
FE1   3    0.741851    0.741851    0.741851    10.33333    0.06195    0.06195 =
         0.06195   -0.01092   -0.01092   -0.01092
N1    4    0.723883    0.824174    0.760344    11.00000    0.06597    0.06988 =
         0.06668   -0.01718   -0.00838   -0.00995
N2    4    0.716239    0.769631    0.661804    11.00000    0.05830    0.06515 =
         0.07459   -0.01470   -0.00331   -0.01379
N3    4    0.697688    0.912569    0.728437    11.00000    0.08085    0.06733 =
         0.08985   -0.01447   -0.01226   -0.00293
N4    4    0.704308    0.621120    0.462115    11.00000    0.06415    0.06345 =
         0.05405   -0.00670   -0.00276    0.01202
N5    4    0.664738    0.578386    0.379882    11.00000    0.05733    0.05200 =
         0.05624   -0.00396   -0.00101   -0.00038
C1    1    0.724781    0.862717    0.807221    11.00000    0.10319    0.07339 =
         0.07924   -0.03080   -0.01005   -0.00386
AFIX  43
H1    2    0.735342    0.853070    0.846731    11.00000   -1.20000
AFIX   0
C2    1    0.707694    0.918065    0.787234    11.00000    0.10396    0.07401 =
         0.08934   -0.02914    0.00493   -0.01447
AFIX  43
H2    2    0.703769    0.953001    0.810249    11.00000   -1.20000
AFIX   0
C3    1    0.707344    0.855334    0.714154    11.00000    0.07446    0.05835 =
         0.07774   -0.01305   -0.00681   -0.01464
C4    1    0.701784    0.824850    0.657838    11.00000    0.06170    0.05678 =
         0.07506   -0.01015   -0.01069   -0.00752
AFIX  43
H4    2    0.689038    0.843298    0.622302    11.00000   -1.20000
AFIX   0
C5    1    0.679639    0.959137    0.687238    11.00000    0.13847    0.06512 =
         0.17728   -0.01646   -0.04847   -0.01242
AFIX 137
H5A   2    0.714688    0.975516    0.667690    11.00000   -1.50000
H5B   2    0.659222    0.990572    0.709008    11.00000   -1.50000
H5C   2    0.652921    0.942501    0.657434    11.00000   -1.50000
AFIX   0
C6    1    0.712174    0.735085    0.609013    11.00000    0.07126    0.06110 =
         0.05024   -0.00175   -0.00367   -0.00943
C7    1    0.763237    0.720255    0.578885    11.00000    0.06111    0.06763 =
         0.06770    0.00378   -0.00011   -0.00568
AFIX  43
H7    2    0.800471    0.734678    0.591971    11.00000   -1.20000
AFIX   0
C8    1    0.759715    0.683819    0.528933    11.00000    0.06261    0.07652 =
         0.05930    0.00085    0.00109   -0.00276
AFIX  43
H8    2    0.794561    0.673639    0.507774    11.00000   -1.20000
AFIX   0
C9    1    0.705339    0.662691    0.510487    11.00000    0.05834    0.06919 =
         0.05073    0.00062   -0.00864   -0.00631
C10   1    0.654957    0.678805    0.541395    11.00000    0.05864    0.06958 =
         0.05768   -0.00776   -0.00289   -0.00899
AFIX  43
H10   2    0.617495    0.664306    0.529065    11.00000   -1.20000
AFIX   0
C11   1    0.658549    0.715504    0.589662    11.00000    0.05500    0.06911 =
         0.06241   -0.00820   -0.00546   -0.00502
AFIX  43
H11   2    0.623513    0.727290    0.609642    11.00000   -1.20000
AFIX   0
C12   1    0.660717    0.620997    0.420629    11.00000    0.05440    0.06054 =
         0.05308    0.00592    0.00170   -0.00017
C13   1    0.751782    0.576434    0.461080    11.00000    0.07998    0.07489 =
         0.07132   -0.00628   -0.00865    0.02028
AFIX 137
H13A  2    0.738244    0.541472    0.439324    11.00000   -1.50000
H13B  2    0.761899    0.565157    0.501692    11.00000   -1.50000
H13C  2    0.786761    0.592965    0.441535    11.00000   -1.50000
AFIX   0
HKLF 4

REM  JN_B1_0056_0m_a.res in I23
REM R1 =  0.0487 for    2469 Fo > 4sig(Fo)  and  0.0743 for all    3391 data
REM    169 parameters refined using      0 restraints

END

WGHT      0.0851      2.1367

REM Highest difference peak  0.169,  deepest hole -0.201,  1-sigma level  0.039
Q1    1   0.6745  0.9396  0.7594  11.00000  0.05    0.17
Q2    1   0.8176  0.6239  0.4750  11.00000  0.05    0.15
Q3    1   0.8013  0.6721  0.4656  11.00000  0.05    0.15
Q4    1   0.7136  0.9598  0.7908  11.00000  0.05    0.15
Q5    1   0.7451  0.7686  0.7003  11.00000  0.05    0.15
Q6    1   0.8015  0.6510  0.4589  11.00000  0.05    0.14
Q7    1   0.7733  0.7120  0.7322  11.00000  0.05    0.14
Q8    1   0.7115  0.7468  0.6983  11.00000  0.05    0.14
Q9    1   0.7164  0.8977  0.7757  11.00000  0.05    0.14
Q10   1   0.7373  0.8072  0.6466  11.00000  0.05    0.14
Q11   1   0.7573  0.5775  0.4026  11.00000  0.05    0.13
Q12   1   0.7409  0.5855  0.4618  11.00000  0.05    0.13
Q13   1   0.7026  0.5901  0.4997  11.00000  0.05    0.13
Q14   1   0.7440  0.8281  0.6267  11.00000  0.05    0.12
Q15   1   0.6634  0.8543  0.8034  11.00000  0.05    0.12
Q16   1   0.8215  0.7588  0.5532  11.00000  0.05    0.12
Q17   1   0.7104  0.9311  0.7797  11.00000  0.05    0.12
Q18   1   0.8185  0.6761  0.5365  11.00000  0.05    0.12
Q19   1   0.6885  0.9037  0.8127  11.00000  0.05    0.12
Q20   1   0.6995  0.5713  0.4126  11.00000  0.05    0.11
;
_shelx_res_checksum                86100
_shelx_hkl_file
;
  -1   0  -1    1.20    0.60
  -1   1   0    1.90    0.40
   0  -1  -1    1.20    0.40
   0   1   1    1.70    0.40
   1  -1   0    0.90    0.40
   0  -2   0 9806.82  836.62
   0   2   0 9999.00  836.62
   2   0   0 9642.24  836.22
  -2  -1  -1   34.40    3.00
  -2   1   1   29.90    3.10
  -1  -2  -1   31.10    2.90
  -1   2   1   31.60    3.00
  -1  -1  -2   30.80    3.00
  -1   1   2   33.20    3.10
  -1  -1   2   23.90    3.00
  -2   0   2 4995.40  425.46
  -2  -2   2 3967.60  337.97
  -1   0  -3 2195.38  187.08
  -1   0   3 2204.18  187.08
  -3   1   0 2177.58  187.08
  -3   1   0 2204.68  187.08
   0  -1   3 1786.02  153.48
   0   1   3 1839.62  153.58
  -3   0   1 1799.62  153.58
  -1   3   0 1838.32  153.48
   0  -1  -3 1742.93  153.48
  -1   3   2  322.77   29.00
  -2  -1  -3  323.57   29.00
  -1  -3  -2  337.57   28.90
  -2   1   3  330.17   29.10
  -3  -2  -1  328.07   29.00
  -3   2   1  312.87   29.00
  -1  -3   2  353.16   29.00
  -1   3  -2  371.26   29.10
  -2  -1   3  333.87   29.10
  -3   2  -1  340.27   28.90
  -3   2  -1  350.36   29.00
  -3  -2   1  345.57   29.10
  -2   3   1  677.93   57.19
  -3  -1  -2  618.04   57.39
  -2   3   1  687.73   57.09
  -1   2   3  682.43   57.29
  -1  -2  -3  674.33   57.19
  -3   1   2  686.53   57.29
  -2  -3  -1  675.53   57.19
  -3  -1   2  673.53   57.29
  -3   1  -2  608.14   57.39
  -1  -2   3  694.03   57.19
  -1   2  -3  683.33   57.29
  -2   3  -1  672.13   57.19
  -3   0  -3  668.03   56.59
  -3   0   3  668.93   56.59
  -3   3   0  651.53   56.49
  -3   3   0  648.94   56.49
   0  -3  -3  662.73   56.39
   0  -3   3  665.53   56.39
  -3   2   3 5626.94  482.75
  -3   3   2 5545.05  482.65
  -3  -2   3 5713.83  482.65
  -3  -3   2 5782.72  482.65
  -4   0   0 4171.38  355.36
   2   0  -4 7466.85  637.94
   2   0   4 7387.56  636.54
   2   0   4 7163.88  636.44
   4   2   0 7817.32  637.54
  -2   0   4 7476.85  638.04
   0  -4  -2 7378.76  637.84
   0  -4   2 7925.51  637.84
   0   4  -2 7336.97  637.54
   0   4   2 7359.36  637.84
  -4   2   0 7396.26  636.94
  -4  -2   0 7384.76  637.34
  -4  -1  -1 2891.51  238.68
   1  -1   4 2807.82  238.58
  -1   4   1 2839.72  238.58
  -1   1   4 2702.03  238.58
  -1  -4  -1 2666.13  238.48
  -4   1   1 2867.31  238.58
  -1  -1  -4 2781.92  238.68
  -1  -1   4 2736.53  238.58
  -4  -1   1 2918.01  238.68
  -4   1  -1 2782.12  238.58
  -1   1  -4 2803.42  238.58
  -4   3   1  461.15   39.30
  -4   3   1  455.55   39.40
  -1  -4  -3  437.16   39.20
  -3   1   4  467.25   39.50
  -3  -1  -4  436.26   39.40
  -1   4   3  464.95   39.40
  -4  -3  -1  438.06   39.40
  -4   3  -1  452.45   39.40
  -3  -1   4  460.75   39.50
  -3   1  -4  479.85   39.50
  -4   3  -1  465.25   39.30
  -1  -4   3  480.75   39.30
   0   2   4 1069.89   85.69
   0  -2  -4  951.70   85.59
  -4   0  -2 1003.50   85.69
  -4   0   2  990.20   85.69
  -2   4   0  986.60   85.59
   0  -2   4  981.20   85.59
  -2   4   0 1035.50   85.49
  -4  -2  -2  432.46   40.40
  -2   4   2  418.66   40.30
  -4   2   2  433.46   40.30
  -2  -4  -2  424.56   40.20
  -2  -2  -4  434.06   40.30
  -2   2   4  416.46   40.40
  -2  -2   4  542.35   40.40
  -2   4  -2  534.05   40.30
  -2   2  -4  491.45   40.40
  -4   2  -2  535.95   40.40
  -4  -2   2  503.45   40.40
   1  -3   4 1196.08  107.69
  -4   1   3 1215.48  107.89
  -3  -4  -1 1122.99  107.79
  -3   4   1 1163.18  107.79
  -1  -3  -4 1164.48  107.79
  -1   3   4 1228.58  107.89
  -4  -1  -3 1208.18  107.89
  -3   4   1 1224.28  107.69
  -4  -1   3 1390.46  107.99
  -3   4  -1 1444.16  107.89
  -3   4  -1 1328.47  107.69
  -1  -3   4 1379.16  107.79
  -4   1  -3 1362.36  107.99
  -3  -4   3 7993.10  680.73
  -4   0  -4 1350.66  120.19
  -4   0   4 1386.66  120.19
  -4   4   0 1440.66  120.09
  -4   4   0 1384.26  120.09
   0  -4  -4 1445.66  119.99
   0  -4   4 1434.76  119.99
  -4  -4  -2 1177.48  102.29
  -2  -4  -4 1180.58  102.19
  -4  -2  -4 1198.08  102.29
  -4   2   4 1188.68  102.39
  -4   4   2 1205.58  102.19
  -4   4   2 1232.38  102.29
  -4   4  -4  602.14   51.29
  -4  -4   4  590.84   51.29
   1   0   5  763.12   64.29
  -1   0   5  730.73   64.29
  -5   1   0  761.82   64.29
  -1   0  -5  761.92   64.29
  -5   1   0  736.73   64.29
  -5  -1   0  750.12   64.29
  -3   0   5  212.08   19.00
  -3   0  -5  220.68   19.00
   0  -5  -3  220.38   18.60
  -5   3   0  215.38   18.90
  -5   3   0  211.08   18.90
   0  -1   5 1647.34  144.79
   0   1   5 1721.33  144.89
  -5   0  -1 1705.73  144.89
  -5   0   1 1715.13  144.89
  -5   2   1  446.66   37.60
  -1  -5  -2  426.66   37.30
  -2   1   5  430.26   37.60
  -1   5   2  468.45   37.60
  -5   2   1  436.36   37.60
  -5  -2  -1  446.46   37.70
  -2  -1  -5  432.16   37.60
  -5   2  -1  428.96   37.50
  -5   2  -1  434.76   37.60
  -2  -1   5  431.06   37.60
  -2   1  -5  419.56   37.60
  -1  -5  -4 1202.28   97.39
  -5   4   1 1169.88   97.59
  -4   1   5 1069.09   97.69
  -5  -4  -1 1224.48   97.69
  -5   4   1 1240.48   97.49
  -4  -1  -5 1183.58   97.69
  -5   4  -1 1122.89   97.59
  -4   1  -5 1061.49   97.59
  -5   4  -1 1087.09   97.49
  -4  -1   5 1052.79   97.79
  -2   5   1 5357.76  453.95
  -5  -1  -2 5621.04  454.05
  -5   1   2 5216.38  454.05
   1  -2   5 5008.80  453.85
  -2   5  -1 5291.97  453.85
  -5  -1   2 5483.95  454.05
  -5  -3  -2 2580.24  231.18
  -2  -5  -3 2599.24  230.98
  -5   3   2 2649.14  231.18
  -3  -2  -5 2701.33  231.18
  -2   5   3 2624.44  231.08
  -3  -2   5 2849.11  231.18
  -5  -3   2 2790.62  231.28
  -3   2  -5 2825.32  231.18
  -5   3  -2 2778.62  231.18
   0   3   5  221.88   18.90
  -5   0  -3  210.68   18.90
   0  -3   5  210.68   18.60
  -3   5   0  222.28   18.50
  -3   5   0  209.88   18.60
  -5   0   3  208.98   18.90
  -5  -2  -3  725.73   60.89
  -3  -5  -2  734.13   60.69
  -5   2   3  717.83   60.89
  -2  -3  -5  730.93   60.79
   2  -3   5  720.03   60.59
  -3   5   2  731.63   60.49
  -3   5   2  751.82   60.79
  -5   2  -3  675.03   60.79
  -3   5  -2  703.53   60.69
  -2  -3   5  707.43   60.79
  -2   3  -5  708.73   60.89
  -5  -2   3  599.54   60.99
  -5   4   3 3067.09  262.77
  -4  -3  -5 3129.79  262.77
  -4   3   5 3197.68  262.77
  -5  -4  -3 3098.89  262.77
  -3  -5  -4 3129.49  262.67
  -3   5   4 3209.98  262.77
  -5  -4   3 3113.99  262.77
  -4   3  -5 2965.00  262.77
  -4  -3   5 2830.32  263.17
  -3   5  -4 3104.99  262.77
  -5   4  -3 3044.80  262.77
  -5  -1  -4 1968.60  173.68
  -4   5   1 2032.20  173.48
  -4  -5  -1 1935.51  173.68
  -1   4   5 2064.09  173.78
  -4   5   1 1977.60  173.58
  -5   1   4 2021.20  173.78
   1  -4   5 1994.70  173.48
  -1  -4  -5 1889.21  173.58
  -5  -1   4 2110.49  173.78
  -5   1  -4 2090.29  173.78
  -4   5  -1 2136.39  173.48
  -1  -4   5 2205.98  173.58
  -5  -3  -4 1028.70   92.19
  -3  -4  -5 1047.50   92.09
  -3   4   5 1066.09   92.29
  -5   3   4 1031.40   92.19
  -4  -5  -3 1034.50   92.09
  -4   5   3 1068.99   91.99
  -4   5  -3 1115.99   92.19
  -3  -4   5 1110.09   92.19
  -3   4  -5 1102.69   92.29
  -5  -3   4 1108.99   92.29
  -5   3  -4 1139.39   92.29
  -5   0  -5  551.34   47.70
  -5   0   5  546.95   47.80
  -5   5   0  557.24   47.50
  -5   5   0  537.95   47.50
   0  -5   5  555.74   47.40
   0   5   5  571.84   47.70
  -5  -5  -2   98.59    8.90
  -2   5   5  101.19    9.20
  -5  -2  -5   94.89    9.10
  -5   2   5   92.69    9.20
  -5   5   2   97.39    8.60
  -5   5   2   88.19    8.80
  -2  -5  -5   97.39    8.70
  -5   2  -5   88.39    9.20
  -5  -2   5   82.29    9.20
  -5   5  -2   90.89    8.90
  -2  -5   5   91.19    8.80
  -5  -5  -4  483.65   41.60
  -4  -5  -5  490.05   41.60
  -5  -4  -5  452.55   41.60
  -5   4   5  485.05   41.80
  -5   5   4  486.15   41.70
  -4   5   5  475.25   41.70
  -4   5  -5  508.75   41.80
  -5   5  -4  465.45   41.70
  -5   4  -5  488.25   41.80
  -4  -5   5  481.85   41.70
  -5  -4   5  484.05   41.70
   0   0   6 5346.76  455.45
  -6   2   0 3243.38  277.37
  -6   2   0 3353.76  277.37
  -2   0  -6 3163.58  277.37
  -2   0   6 3255.27  277.37
  -4   0   6  187.58   16.90
  -6   4   0  187.48   16.60
  -6   4   0  191.28   16.70
  -4   0  -6  185.38   16.90
  -6   1   1 4264.97  366.56
  -6  -1  -1 4365.06  366.56
  -1   6   1 4263.47  366.46
  -1   1   6 4286.87  366.56
  -6   1   1 4471.65  366.56
   1  -1   6 4294.77  366.46
  -1  -1  -6 4385.96  366.56
  -1  -6  -1 4268.17  366.36
  -6   1  -1 4259.87  366.56
   1   1   6 4252.07  366.56
  -1  -1   6 4203.08  366.46
  -6   3   1 4075.09  346.17
  -1   6   3 4208.88  346.27
  -3  -1  -6 4052.59  346.27
  -6  -3  -1 4118.69  346.27
  -1  -6  -3 4099.09  345.97
  -3   1   6 4168.08  346.27
  -6   3   1 4136.49  346.17
  -3  -1   6 3831.62  346.37
  -3   1  -6 3955.40  346.27
  -6   3  -1 4060.89  346.17
  -6   3  -1 3979.60  346.17
  -5   1   6  817.92   67.89
  -1   6   5  760.82   67.79
  -6   5   1  771.72   67.59
  -6   5   1  775.02   67.69
  -6  -5  -1  757.32   67.79
  -5  -1  -6  794.22   67.89
  -5  -1   6  827.32   67.89
  -6   5  -1  823.22   67.69
  -6   5  -1  790.82   67.59
  -5   1  -6  774.42   67.79
  -6   0  -2  779.02   66.19
  -6   0   2  760.82   66.19
  -2   6   0  779.52   65.99
   0  -2   6  767.52   66.09
  -2  -2  -6 2847.42  252.17
   2  -2   6 3152.08  252.07
  -6  -2  -2 3033.10  252.27
  -2   6   2 2982.50  252.07
  -2   2   6 3023.40  252.27
  -2  -6  -2 2944.61  251.97
  -2   2  -6 2952.80  252.27
  -6   2  -2 2779.22  252.17
  -6  -2   2 3010.30  252.27
  -2  -2   6 2850.91  252.17
  -4   2   6 2229.08  187.08
  -6   4   2 2192.68  186.98
  -2  -6  -4 2217.68  186.88
  -6  -4  -2 2135.59  187.08
  -6   4   2 2185.58  186.98
  -2   6   4 2222.18  187.08
  -4  -2  -6 2158.58  187.08
  -3   6   1 1173.48  100.99
  -3  -6  -1 1123.59  100.99
  -1  -3  -6 1205.78  101.09
  -6   1   3 1158.28  101.19
   1  -3   6 1182.28  100.99
  -1   3   6 1178.28  101.19
  -1  -3   6 1206.58  100.99
  -6  -1   3 1171.18  101.19
  -3   6  -1 1273.87  100.99
  -3   6  -1 1128.29  100.89
  -6   1  -3 1206.68  101.19
   3  -3   6  445.26   34.50
  -6   3   3  452.85   34.80
  -3  -3  -6  399.66   34.90
  -3  -6  -3  436.06   34.50
  -6  -3  -3  429.16   34.80
  -3   3   6  445.06   34.90
  -3   3  -6  344.47   34.80
  -3   6  -3  358.56   34.60
  -6   3  -3  344.17   34.70
  -6  -3   3  348.77   34.80
  -6   5   3  651.33   57.89
  -3   6   5  653.63   58.09
  -3  -6  -5  636.84   57.89
  -5  -3  -6  630.64   58.09
  -5   3   6  641.64   58.19
  -6  -5  -3  651.03   58.09
  -6   5   3  673.63   58.09
  -5   3  -6  771.02   58.29
  -5  -3   6  765.92   58.19
  -6   0  -4 2922.91  250.27
  -4   6   0 2908.31  250.07
  -4   6   0 2932.41  250.07
  -6   0   4 2939.31  250.27
   0  -4   6 2973.20  250.07
   0   4   6 2930.01  250.27
  -6  -2  -4  535.55   45.20
  -4   6   2  527.85   45.00
  -6   2   4  511.15   45.20
  -2   4   6  512.65   45.10
   2  -4   6  514.25   44.80
  -2  -4  -6  525.55   45.00
  -4  -6  -2  521.05   45.00
  -4   6   2  533.15   44.70
  -6  -4  -4 1063.59   88.29
  -6   4   4 1049.70   88.29
  -4  -4  -6 1073.79   88.29
   4  -4   6 1023.60   87.89
  -4   6   4 1046.00   87.89
  -4   4   6 1069.19   88.39
  -4   6   4 1056.89   88.29
  -4  -6  -4 1062.29   88.19
  -4   6  -4  824.52   88.19
  -5   6   1  809.32   66.19
  -1  -5  -6  824.12   66.19
  -6   1   5  827.62   66.39
  -1   5   6  817.42   66.39
  -6  -1  -5  819.12   66.39
   1  -5   6  804.42   65.99
  -5  -6  -1  818.62   66.29
  -5   6   1  846.52   66.09
  -6  -1   5  696.83   66.39
  -5   6  -1  719.13   66.09
  -5   6  -1  673.43   65.99
  -6   1  -5  691.53   66.39
  -1  -5   6  692.73   66.09
  -3   5   6  102.69   10.50
  -5   6   3  106.29    9.70
  -5  -6  -3  106.29   10.20
  -6  -3  -5  104.69   10.40
  -6   3   5  110.79   10.60
  -5   6   3  113.09   10.30
  -3  -5  -6  105.59   10.10
  -6  -5  -5   29.30    4.30
  -5   6   5   28.40    5.20
  -6   5   5   29.40    5.30
  -5  -6  -5   25.10    4.60
  -5  -5  -6   26.30    5.00
  -5   5   6   33.90    4.80
  -6   5  -5   18.00    4.20
  -6   0  -6 1640.94  136.89
  -6   0   6 1557.24  136.89
  -6   6   0 1609.04  136.59
  -6   6   0 1580.74  136.59
   0   6   6 1612.24  136.89
  -6  -6  -2  839.22   72.39
  -6  -2  -6  874.91   72.49
  -2   6   6  839.32   72.49
  -6   2   6  870.21   72.49
  -6   6   2  855.31   72.19
  -6   6   2  885.11   72.39
  -2  -6  -6  867.71   72.19
  -6   6  -2  844.72   72.29
  -6   2  -6  800.32   72.49
  -2  -6   6  802.82   72.19
  -6  -2   6  793.42   72.49
  -6  -6  -4 1364.06  120.59
  -6  -4  -6 1347.77  120.59
  -6   4   6 1341.87  120.69
  -6   4   6 1379.76  120.69
  -4   6   6 1399.36  120.69
  -6   6   4 1332.67  120.29
  -6   6   4 1374.16  120.59
  -4  -6  -6 1373.26  120.49
  -4   6  -6 1479.35  120.69
  -6   6  -4 1474.35  120.59
  -6   4  -6 1506.85  120.79
  -6  -4   6 1483.25  120.69
  -4  -6   6 1462.15  120.59
  -6  -6  -6   98.19   10.10
  -6   6   6  103.99   11.70
  -6   6   6   94.69   10.40
   1   0   7  600.14   51.09
  -1   0   7  602.34   51.09
  -7   1   0  598.94   51.19
  -7   1   0  593.34   51.19
  -7  -1   0  576.84   51.19
  -7   3   0 2157.78  180.68
  -7  -3   0 2117.39  180.78
  -3   0  -7 2003.10  180.68
  -3   0   7 2188.28  180.78
  -5   0  -7  774.02   65.49
   0   7   5  766.12   65.29
  -7   5   0  779.32   65.19
  -7   5   0  752.12   65.19
  -7  -5   0  723.73   65.39
  -5   0   7  762.92   65.39
  -1   7   0   84.09    7.50
  -7   0   1   78.49    8.00
   0  -1   7   76.19    7.60
  -7   0   1   72.19    8.10
  -7   0  -1   78.49    7.90
   0   1   7   79.29    7.80
  -7  -2  -1   43.00    5.20
  -7   2   1   36.30    4.90
  -1  -7  -2   38.30    3.80
  -2   1   7   35.30    5.00
  -1   7   2   37.80    4.60
   2  -1   7   42.30    4.60
  -7   2   1   39.20    5.00
  -2  -1  -7   42.00    5.30
  -2  -1   7   32.10    4.80
  -7   2  -1   29.80    5.00
  -1   7  -2   29.70    3.90
  -2   1  -7   33.60    5.40
  -4   1   7  267.47   24.10
  -7  -4  -1  252.17   24.00
  -4  -1  -7  259.47   24.10
  -7   4   1  261.97   23.90
  -7   4   1  257.17   23.90
  -1   7   4  265.07   23.90
  -1  -7  -4  263.87   23.50
  -4   1  -7  296.57   24.20
  -7   4  -1  297.77   24.00
  -7   4  -1  280.27   23.80
  -4  -1   7  294.17   24.10
  -6  -1  -7    0.20    2.70
  -6   1   7    6.00    3.80
  -7   6   1    2.70    2.70
  -7   6   1    2.00    2.50
  -6   1   7    6.40    4.30
  -7  -6  -1    2.90    3.00
  -1   7   6    2.00    3.10
  -6   1  -7    6.00    3.50
  -7   6  -1   10.10    2.90
  -6  -1   7    8.00    3.70
  -7   6  -1    7.40    2.80
  -1   2   7  156.68   15.20
  -2   7   1  158.28   14.90
   1  -2   7  157.28   14.90
  -7   1   2  154.78   15.20
  -2  -7  -1  145.89   14.90
  -7  -1  -2  168.98   15.30
  -1  -2  -7  159.38   15.10
  -1  -2   7  181.38   15.00
   1   2   7  181.38   15.20
  -7   1  -2  187.28   15.30
  -7  -1   2  189.28   15.30
  -2   7  -1  176.68   14.70
  -7   3   2 1254.17  110.29
  -3   2   7 1286.57  110.29
  -3  -2  -7 1234.18  110.29
  -7   3   2 1288.67  110.29
  -2   7   3 1255.27  110.19
  -2  -7  -3 1314.07  109.99
  -7  -3  -2 1218.08  110.29
   3  -2   7 1280.47  110.09
  -3   2  -7 1347.07  110.39
  -7   3  -2 1354.36  110.29
  -3  -2   7 1345.47  110.29
  -5   2   7  129.69   13.00
  -7  -5  -2  125.69   12.70
  -5  -2  -7  126.59   12.80
  -7   5   2  129.39   12.60
  -2   7   5  130.39   12.70
  -2  -7  -5  124.99   12.20
  -7   5   2  122.09   12.50
  -5  -2   7  156.88   13.00
  -5   2  -7  160.48   13.20
  -7   5  -2  155.58   12.70
  -3   7   0  866.01   73.19
  -7   0   3  851.81   73.49
   0  -3   7  872.61   73.29
  -7   0  -3  836.52   73.49
   0   3   7  852.81   73.49
  -3  -7  -2 1274.47  107.49
  -2  -3  -7 1264.07  107.59
  -7   2   3 1256.07  107.69
  -2   3   7 1330.07  107.79
   2  -3   7 1246.68  107.49
  -3   7   2 1310.07  107.59
  -7  -2  -3 1234.38  107.69
  -7   2  -3 1247.98  107.79
  -2  -3   7 1140.79  107.79
  -7  -2   3 1279.87  107.79
  -3   7   4  366.76   33.10
  -4   3   7  372.96   33.30
  -7   4   3  364.26   33.20
  -4  -3  -7  362.16   33.20
  -7  -4  -3  353.86   33.20
  -3  -7  -4  362.06   32.90
  -7   4   3  361.26   33.10
   4  -3   7  376.56   32.90
  -7   4  -3  409.56   33.20
  -4  -3   7  419.16   33.20
  -4   3  -7  443.56   33.50
  -6   3   7  105.89   10.90
  -3  -7  -6  108.19   10.10
  -3   7   6  106.79   10.60
  -7   6   3  106.09   10.10
  -7   6   3  112.39   10.50
  -6  -3  -7  112.99   10.90
  -6   3   7  108.29   11.70
  -7  -6  -3  105.29   10.60
  -7   6  -3  100.19   10.50
  -6  -3   7   94.29   10.90
  -6   3  -7   94.69   11.00
  -4  -7  -1 1035.20   87.99
  -1  -4  -7 1031.30   87.99
   1  -4   7 1054.19   87.79
  -7   1   4 1049.49   88.19
  -7  -1  -4 1002.80   88.19
  -4   7   1 1097.49   87.89
  -1   4   7 1016.30   88.09
  -7  -1   4  878.81   88.09
  -7   1  -4 1057.09   88.19
   1   4   7 1050.99   88.09
  -4   7  -1 1013.30   87.79
  -1  -4   7 1045.10   87.89
  -3  -4  -7  186.98   17.40
  -4   7   3  190.78   17.40
  -4  -7  -3  179.48   17.20
  -3   4   7  188.28   17.70
  -7  -3  -4  179.78   17.60
   3  -4   7  185.68   17.00
  -7   3   4  183.48   17.60
  -7  -3   4  230.38   17.80
  -7   3  -4  231.28   17.80
   5  -4   7   46.80    5.10
  -7   5   4   38.00    5.70
  -7   5   4   41.30    6.20
  -5   4   7   50.59    8.00
  -4  -7  -5   43.90    5.50
  -4   7   5   39.00    6.10
  -5   4   7   48.10    6.70
  -7  -5  -4   43.10    6.20
  -5  -4  -7   46.00    6.10
   0   5   7  229.48   20.50
   0  -5   7  234.68   20.10
  -5   7   0  219.08   20.50
  -7   0  -5  231.38   20.60
  -7   0   5  239.48   20.70
  -5   7   0  220.88   20.10
  -2   5   7  548.55   47.60
  -2  -5  -7  528.15   47.30
  -7  -2  -5  549.95   47.60
  -5  -7  -2  537.25   47.40
  -5   7   2  569.24   47.10
  -7   2   5  574.94   47.70
  -5   7   2  561.14   47.40
   2  -5   7  522.35   47.00
  -7   2  -5  559.44   47.60
  -2  -5   7  551.44   47.30
  -5   7  -2  544.45   47.30
  -7  -2   5  549.45   47.70
  -7   4   5  166.48   15.30
  -5  -7  -4  162.58   14.90
  -7   4   5  175.48   16.10
  -5   7   4  161.78   15.10
  -4  -5  -7  165.78   15.00
  -7  -4  -5  160.18   15.30
  -5   7   4  165.18   14.30
  -4   5   7  152.88   16.00
  -4   5   7  162.38   15.30
  -6   5   7   99.69   11.90
  -5  -7  -6  102.29   10.10
   6  -5   7   92.19    9.40
  -6   5   7   95.59   10.80
  -7  -6  -5  104.39   10.50
  -7   6   5  104.29   10.00
  -7   6   5  103.79   10.60
  -6  -5  -7  104.39   10.50
  -5   7   6  105.89   10.60
  -5   7   6  120.09   12.00
  -7   6   5  103.39   11.70
  -7  -6   5   74.39   11.10
  -7   1   6  155.18   14.70
  -7  -1  -6  139.59   13.90
  -7   1   6  147.69   13.90
  -6  -7  -1  149.49   13.60
  -1   6   7  144.49   13.70
  -6   7   1  155.88   13.10
  -6   7  -1  151.08   13.30
  -6   7  -1  145.59   13.20
   1   6   7  143.59   13.70
  -7   1  -6  140.99   14.00
  -1  -6   7  134.29   13.10
  -7  -1   6  138.69   14.40
  -7  -1   6  140.69   14.00
  -7   3   6  664.63   64.79
  -6  -7  -3  708.53   64.39
  -3  -6  -7  710.13   64.29
  -6   7   3  699.33   64.09
  -6   7   3  691.03   64.39
  -3   6   7  704.73   64.49
  -7   3   6  696.23   64.59
  -7  -3  -6  706.53   64.59
  -3  -6   7  839.62   64.39
  -6   7  -3  858.01   64.49
  -7  -3   6  792.12   64.79
  -7  -3   6  844.92   64.69
  -7   3  -6  823.92   64.69
  -5   6   7  245.88   23.30
  -7   5   6  254.27   23.20
  -7  -5  -6  265.27   22.70
  -6   7   5  263.07   23.40
  -6   7   5  260.07   22.70
  -5  -6  -7  271.57   22.60
  -6  -7  -5  267.07   22.50
  -7   5   6  265.27   22.80
  -5   6   7  271.27   22.90
  -5   6  -7  205.88   22.80
  -6   7  -5  199.28   22.70
  -7  -7   0  615.94   52.39
  -7   0   7  583.04   52.69
  -7   0   7  611.84   52.49
  -7   7   0  615.34   52.09
  -7   7   0  563.34   52.29
   0   7   7  639.74   52.49
  -7  -7  -2  649.83   58.39
  -7  -2  -7  680.83   58.59
  -2   7   7  665.43   58.59
  -7   2   7  641.04   58.79
  -7   2   7  661.33   58.69
  -2  -7  -7  696.13   58.19
  -7   7   2  681.93   58.19
  -7   7   2  659.23   58.39
  -7   7  -2  712.83   58.39
  -7   2  -7  707.43   58.69
  -7  -2   7  668.03   58.89
  -7  -7   2  683.53   58.99
  -7  -2   7  695.33   58.69
  -7  -7  -4   23.40    4.30
  -7  -4  -7   19.20    4.50
  -4   7   7   27.10    6.10
  -7   4   7   23.60    5.50
  -7   4   7   19.50    5.10
  -7   7   4   24.20    3.80
  -7   7   4   20.90    5.10
  -7   7   4   25.20    4.60
  -4   7   7   21.50    4.80
  -4  -7  -7   18.80    3.90
  -7  -7   4    5.30    6.20
  -7  -4   7   30.50    6.20
  -7  -7  -6  159.88   14.30
  -7  -6  -7  160.98   14.40
  -7   7   6  160.48   14.50
  -7   6   7  165.88   15.10
  -7   6   7  168.28   14.70
  -6   7   7  149.19   15.40
  -6   7   7  161.78   14.70
  -7   7   6  150.78   13.70
  -7   7   6  144.69   15.30
  -6  -7  -7  160.18   14.30
  -7   6  -7  127.19   14.70
  -6  -7   7  131.69   16.70
  -7   7  -6  133.99   14.70
  -7  -6   7  115.79   14.60
  -7  -7   6  122.49   16.40
  -6   7  -7  134.09   14.80
  -7  -6   7  121.69   17.00
  -8   0   0   97.59    9.40
   0   0   8   90.09    9.10
   2   0   8  809.22   68.79
  -2   0   8  827.12   68.79
  -2   0  -8  817.82   68.89
  -8   2   0  783.22   68.79
  -8  -2   0  773.22   68.89
  -8   2   0  794.92   68.79
  -8   4   0  999.00   86.39
  -8  -4   0 1029.70   86.59
  -4   0  -8  983.90   86.49
  -4   0   8  989.40   86.49
  -8   4   0 1037.70   86.39
  -6   0  -8   69.79    8.90
  -6   0   8   67.89    9.60
  -6   0   8   74.99    8.90
   0   8   6   78.29    8.40
  -8   6   0   77.39    8.00
  -8   6   0   74.89    7.90
  -8  -6   0   70.39    8.70
  -8  -6   0   64.69   10.50
  -8   1   1 1525.85  125.99
  -8   1   1 1542.55  125.99
   1  -1   8 1509.55  125.89
  -8  -1  -1 1496.35  125.99
  -1   1   8 1522.85  125.99
  -1  -8  -1 1482.05  125.59
  -1   8   1 1612.94  125.79
   1   1   8 1377.96  125.89
  -8   1  -1 1425.36  125.99
  -1  -1   8 1379.86  125.89
  -8  -1   1 1402.06  125.99
  -1   8  -1 1394.96  125.69
  -1   8   3  164.58   14.70
  -8   3   1  163.98   14.90
  -8   3   1  159.78   14.80
   3  -1   8  161.78   14.60
  -3   1   8  161.58   15.00
  -8  -3  -1  164.38   15.10
  -3  -1  -8  158.58   15.00
  -5   1   8  290.17   25.10
  -8  -5  -1  278.27   25.00
  -8   5   1  282.77   24.70
  -8   5   1  282.77   24.80
  -1   8   5  291.37   24.90
  -5  -1  -8  279.67   25.10
  -8  -5  -1  261.97   25.80
  -5   1   8  277.57   25.40
  -7   1   8  620.34   52.09
  -8  -7  -1  653.33   51.79
  -8   7   1  642.44   51.49
  -7   1   8  650.63   51.99
  -7  -1  -8  645.34   51.89
  -8   7   1  661.43   51.39
  -1   8   7  632.34   51.69
  -8   7  -1  579.44   51.49
   1   8   7  551.04   51.69
  -8  -7   1  528.55   52.19
  -8   7  -1  521.05   51.59
  -7   1  -8  545.65   51.89
  -7  -1   8  540.65   52.09
  -7  -1   8  563.64   51.89
  -8   0  -2   27.10    5.10
   0   2   8   27.00    4.90
  -2   8   0   26.10    4.30
  -8   0   2   32.30    4.70
  -8  -2  -2 2400.16  202.38
  -8   2   2 2243.98  202.28
  -8   2   2 2211.58  202.28
  -2  -2  -8 2309.77  202.28
  -2   2   8 2302.07  202.28
   2  -2   8 2248.28  202.08
  -2  -8  -2 2228.08  201.88
   2   2   8 2560.84  202.28
  -2  -2   8 2633.54  202.28
  -8   2  -2 2553.64  202.28
   4  -2   8  726.83   67.49
  -4  -2  -8  793.92   67.59
  -4   2   8  806.62   67.99
  -8  -4  -2  773.72   67.59
  -4   2   8  843.02   67.69
  -2   8   4  780.52   67.49
  -8   4   2  776.42   67.49
  -8   4   2  782.92   67.49
  -8   6   2  490.95   38.50
  -2   8   6  496.15   38.80
  -2  -8  -6  492.25   38.30
  -8  -6  -2  491.75   38.80
  -6  -2  -8  489.65   38.90
  -8   6   2  500.85   38.70
  -6   2   8  416.96   38.90
  -8   6  -2  365.26   38.50
  -6   2  -8  365.86   38.80
  -6  -2   8  377.06   38.80
  -8  -6   2  381.56   39.20
  -3   8   1 1206.18   97.19
  -1   3   8 1135.69   97.39
   1  -3   8 1167.88   97.19
  -3  -8  -1 1146.49   97.09
  -8  -1  -3 1126.79   97.39
  -8   1   3 1122.29   97.39
  -8  -1   3 1125.19   97.49
  -3   8  -1 1091.49   96.99
   1   3   8 1119.89   97.39
  -8   1  -3 1118.59   97.39
  -8   3   3   17.10    3.60
  -3   8   3   13.00    3.50
  -8   3   3   12.60    3.60
  -3  -8  -3   14.60    2.80
  -8  -3  -3   14.20    3.60
  -3   3   8   15.50    4.00
  -3  -3  -8   13.80    3.50
   3  -3   8   18.70    3.10
  -8   3  -3   25.50    3.70
  -8  -3   3   20.40    4.40
  -3   3  -8   17.50    3.60
  -8   5   3  165.38   15.40
  -5  -3  -8  174.68   15.70
   5  -3   8  171.38   15.00
  -8   5   3  170.78   15.30
  -8  -5  -3  168.98   15.70
  -3  -8  -5  172.18   15.00
  -3   8   5  176.58   15.50
  -5   3   8  180.98   16.60
  -5   3   8  166.98   15.80
  -5  -3   8  146.79   15.60
  -8   5  -3  151.98   15.50
  -5   3  -8  151.38   15.90
  -8  -5   3  165.08   16.70
  -7   3   8   57.29    8.40
  -8   7   3   47.20    7.10
  -8   7   3   80.59   10.10
  -7   3   8   69.49    8.80
  -7  -3  -8   57.19    7.70
  -8   7   3   55.19    6.50
  -3  -8  -7   57.49    6.60
  -3   8   7   52.99    7.80
  -8  -7  -3   51.59    7.40
  -7  -3   8   35.40    7.50
  -7  -3   8   36.40    7.10
  -8   0   4  696.33   61.19
   0   4   8  725.73   61.09
   0  -4   8  707.63   60.79
  -4   8   0  707.13   60.79
  -8   0  -4  707.13   61.19
  -8   2   4 1316.87  111.29
  -2   4   8 1283.57  111.19
  -4  -8  -2 1292.67  110.99
   2  -4   8 1316.47  110.89
  -4   8   2 1291.07  110.99
  -2  -4  -8 1308.47  111.09
  -8  -2  -4 1276.47  111.19
  -8   4   4  213.18   19.00
  -4   4   8  214.98   19.10
  -8  -4  -4  203.88   19.00
   4  -4   8  200.78   18.20
  -4  -8  -4  214.98   18.50
  -8   4   4  216.58   18.80
  -4  -4  -8  213.48   18.90
  -8   4   4  188.28   19.40
  -4   8   4  207.68   18.70
  -4   4   8  195.58   19.70
  -4   8   6  401.66   38.00
  -4  -8  -6  428.06   37.20
  -8  -6  -4  436.26   37.50
  -6   4   8  456.45   37.80
  -8   6   4  411.96   38.10
  -8   6   4  430.56   37.50
  -6   4   8  417.86   37.90
  -4   8   6  432.46   37.50
  -6  -4  -8  439.76   37.60
  -8   6   4  427.26   37.20
   6  -4   8  421.86   37.00
  -8   1   5  275.17   22.50
  -1   5   8  277.27   21.70
   1  -5   8  270.37   21.00
  -5   8   1  266.57   21.20
  -5  -8  -1  272.67   21.40
  -8  -1   5  209.88   21.70
  -8  -1   5  203.08   22.20
  -5   8  -1  211.88   21.10
  -8   1  -5  213.48   21.70
  -1  -5   8  200.78   21.10
   3  -5   8   32.80    4.40
  -3   5   8   33.00    5.40
  -5  -8  -3   29.80    5.00
  -5   8   3   31.40    5.50
  -3  -5  -8   41.90    5.70
  -8   3   5   44.00    6.60
  -8   3   5   31.90    6.20
  -8  -3  -5   36.00    6.20
  -5   5   8    8.00    4.40
  -8   5   5    5.60    4.20
  -8  -5  -5   10.10    3.90
  -8   5   5    7.70    5.30
  -5  -8  -5    7.30    3.00
  -5  -5  -8    4.30    3.50
  -5   8   5   10.30    4.90
  -5   8   5   10.10    3.90
  -5   5   8   15.20    4.50
  -5  -5   8    2.20    3.60
  -8   5  -5    5.40    3.80
  -5   5  -8    1.90    4.00
  -8  -5   5    6.80    5.60
  -7  -5  -8  496.55   41.50
  -7   5   8  497.85   41.60
  -8   7   5  486.85   41.00
  -5   8   7  477.85   41.40
  -8  -7  -5  491.45   41.40
  -8   7   5  490.35   41.50
  -8   7   5  467.05   41.90
  -5  -8  -7  505.05   41.20
  -5   8   7  477.45   41.60
  -7   5   8  473.55   41.60
  -7  -5   8  420.46   41.90
  -8   7  -5  453.75   41.40
  -7  -5   8  429.86   41.40
  -8  -7   5  448.76   42.30
  -7   5  -8  456.65   41.60
  -8   0   6  690.13   67.49
  -6  -8   0  791.32   67.19
  -8   0   6  832.62   67.49
  -6   8   0  768.82   66.89
  -6   8   0  804.62   66.89
  -8   0  -6  791.22   67.39
   0  -6   8  765.02   66.79
   0   6   8  798.12   67.29
  -2  -6  -8 1245.98  102.29
  -6   8   2 1196.08  102.29
  -6  -8  -2 1176.28  102.29
  -8   2   6 1180.78  102.69
  -2   6   8 1215.38  102.49
  -8   2   6 1240.68  102.59
  -8  -2  -6 1210.28  102.59
  -6   8  -2 1186.58  102.29
  -8   2  -6 1182.28  102.59
  -8  -2   6 1169.08  102.59
  -8  -2   6 1132.69  102.69
  -4   6   8   47.40    6.90
  -4   6   8   45.50    6.40
  -6  -8  -4   47.60    6.40
  -8   4   6   37.70    7.50
  -6   8   4   40.50    6.60
  -4  -6  -8   44.50    6.60
  -8   4   6   54.59    7.30
  -8  -4  -6   41.10    7.00
  -6   6   8   67.29    9.50
  -8   6   6   71.99   10.60
  -6   8   6   61.49   10.50
  -8  -6  -6   71.89    8.90
  -8   6   6   80.79    8.70
  -8   6   6   74.59    9.20
  -6  -8  -6   72.49    8.50
  -6   6   8   63.79   10.20
  -6  -6  -8   76.09    8.90
  -6   8   6   71.99    9.00
  -8  -1  -7 2529.45  210.18
  -7   8   1 2537.45  209.68
  -8   1   7 2487.25  210.18
  -7  -8  -1 2459.35  209.98
  -1   7   8 2453.55  210.08
  -7   8   1 2482.15  209.78
  -8   1   7 2605.84  210.18
  -8   1  -7 2436.06  210.18
  -8  -1   7 2333.77  210.08
   1   7   8 2430.86  210.08
  -7   8  -1 2454.85  209.78
  -8  -1   7 2423.16  210.18
  -7   8  -1 2322.57  209.68
  -8   3   7  287.67   24.00
  -8  -3  -7  280.97   23.80
  -7  -8  -3  284.67   23.50
  -7   8   3  258.17   22.90
  -7   8   3  295.17   23.50
  -3  -7  -8  293.47   23.40
  -8   3   7  261.27   24.30
  -3   7   8  302.57   23.80
  -8  -3   7  229.88   24.30
  -8  -3   7  229.08   23.80
  -3  -7   8  219.18   23.20
  -7   8  -3  231.68   23.30
  -7  -8   3  254.87   25.00
  -8   3  -7  226.48   23.80
  -5   7   8  277.67   27.50
  -5   7   8  303.77   27.30
  -8  -5  -7  300.07   27.20
  -7   8   5  299.07   27.00
  -5  -7  -8  311.57   26.90
  -7   8   5  286.47   27.60
  -7  -8  -5  313.57   26.90
  -8   5   7  281.17   27.50
  -8   5   7  300.97   27.40
  -7   8   5  301.67   26.30
  -8   5  -7  301.57   27.40
  -7   8  -5  314.77   27.30
  -7  -8   5  295.47   28.60
  -8  -5   7  303.27   28.30
  -8  -5   7  299.47   27.40
  -5  -7   8  333.87   28.70
  -8  -7  -7  119.19   13.10
  -7   8   7  115.19   13.30
  -7   7   8  117.59   13.50
  -8   7   7  129.59   12.70
  -8   7   7  127.79   14.00
  -8   7   7  115.39   13.40
  -7  -8  -7  125.79   12.90
  -7   8   7  120.89   14.00
  -7  -7  -8  121.09   13.00
  -7   8   7  133.69   16.90
  -7   7   8  116.89   13.90
  -7   7  -8  134.79   13.90
  -8   7  -7  125.89   13.80
  -7   7  -8  121.59   13.80
  -7   8  -7  154.98   14.00
  -7   8  -7  128.49   13.80
  -7  -7   8  119.19   16.00
  -7  -8   7  123.69   16.00
  -8  -7   7  145.09   15.40
  -8  -8   0   28.80    5.30
  -8   0  -8   38.60    7.20
  -8   0   8   29.30    6.60
  -8   0   8   37.80    6.50
  -8   8   0   30.80    5.60
  -8   8   0   36.30    5.10
   0   8   8   31.90    5.80
  -8  -8  -2  716.43   62.59
  -8  -2  -8  737.13   62.79
  -2   8   8  727.03   62.69
  -8   8   2  722.23   62.39
  -8   2   8  707.33   62.89
  -8   2   8  746.23   62.89
  -8   8   2  707.83   62.09
  -8  -8  -4  174.58   17.10
  -8   8   4  175.98   17.10
  -8  -4  -8  188.98   17.70
  -4   8   8  181.88   18.00
  -4   8   8  176.38   17.50
  -8   4   8  183.68   18.20
  -8   4   8  186.98   17.80
  -4  -8  -8  177.38   16.70
  -8   8   4  182.98   16.40
  -8   8   4  179.58   18.90
  -8  -8  -6  110.39   12.60
  -8   8   6  133.49   15.70
  -8  -6  -8  115.69   13.30
  -6   8   8  125.19   13.40
  -8   8   6  114.59   13.00
  -6   8   8  105.19   13.60
  -8   6   8  137.89   13.60
  -8   6   8  115.49   13.30
  -8   8   6  116.09   14.10
  -6  -8  -8  115.09   12.60
  -8   8  -6  134.19   14.00
  -8  -8   6  134.19   15.90
  -8   6  -8  125.99   13.70
  -8   8  -6  133.49   13.60
  -6  -8   8  127.59   16.00
  -6   8  -8  114.09   13.50
  -8   6  -8  116.69   14.30
  -8  -6   8  118.99   15.60
  -8  -6   8  113.69   13.50
  -8   6  -8  137.39   14.00
  -8  -8  -8  262.97   27.00
  -8   8   8  253.97   28.90
  -8   8   8  261.97   27.20
  -8   8  -8  336.27   27.80
  -8   8  -8  292.07   28.00
  -8  -8   8  331.37   28.80
  -8   8  -8  332.47   27.60
  -9  -1   0  544.15   46.40
  -9   1   0  522.35   46.30
  -1   0   9  531.65   46.20
   1   0   9  537.75   46.20
   3   0   9  342.57   28.40
  -3   0  -9  331.97   28.70
  -3   0   9  312.07   28.50
  -9   3   0  323.67   28.50
  -9   3   0  310.47   28.40
  -9  -3   0  318.07   29.40
  -9  -3   0  324.17   28.80
  -9  -5   0  458.35   41.10
  -9  -5   0  466.65   40.70
  -5   0   9  437.86   40.80
   0   9   5  477.75   40.50
  -5   0  -9  469.65   40.60
  -9   5   0  464.15   40.40
  -5   0   9  468.85   40.70
  -9   5   0  467.05   40.40
   0   9   7   17.10    4.50
  -7   0   9   12.70    5.40
  -7   0   9   16.30    5.20
  -9  -7   0   19.80    5.00
  -9   7   0   15.40    4.10
  -9   7   0   23.10    4.40
  -7   0  -9   13.60    4.80
  -9   0   1   18.50    4.00
   0   1   9   26.70    4.90
  -1   9   0   28.50    4.30
   0  -1   9   25.30    4.70
  -9   0  -1   30.00    4.50
  -9  -2  -1  958.30   80.69
  -9   2   1  940.61   80.29
  -9  -2  -1  934.61   80.29
  -2   1   9  951.60   80.19
   2  -1   9  920.31   80.09
  -1   9   2  936.61   80.09
  -2  -1  -9  908.31   80.29
  -9   2   1  951.30   80.29
  -9  -2   1  897.41   80.39
  -9  -2   1  947.91   80.39
   2   1   9  942.01   80.19
  -1   9  -2  930.91   79.79
  -2  -1   9  923.91   80.19
  -9   2  -1  929.21   80.19
  -1   9   4  292.07   26.20
  -9  -4  -1  284.27   26.40
  -4   1   9  284.67   27.00
  -9   4   1  293.27   26.20
  -9   4   1  287.47   26.20
  -9  -4  -1  300.27   27.20
   4  -1   9  304.37   26.10
  -4   1   9  292.07   26.40
  -4  -1  -9  300.37   26.50
  -9   4  -1  302.27   26.30
  -4   1  -9  312.87   26.70
  -9  -4   1  289.97   27.20
  -4  -1   9  309.67   26.50
  -9  -4   1  302.27   26.60
  -4  -1   9  290.57   26.70
  -6   1   9   39.10    7.10
  -9  -6  -1   34.30    6.20
  -6  -1  -9   33.50    5.10
  -6   1  -9   23.80    5.10
  -9   6  -1   17.50    4.20
  -6  -1   9   27.00    6.10
  -9  -6   1   22.60    5.10
  -6  -1   9   21.20    5.20
   1   9   6   19.40    4.90
  -9  -6   1   17.20    5.50
  -8   1   9  452.95   38.50
  -8   1   9  447.16   38.60
  -9   8   1  444.36   37.80
  -9  -8  -1  435.46   38.20
  -9   8   1  444.86   38.00
  -8  -1  -9  462.45   38.60
  -1   9   8  453.15   38.30
  -8  -1   9  423.26   38.70
  -8   1  -9  426.06   38.50
  -9  -8   1  403.96   38.40
   1   9   8  409.06   38.30
  -8  -1   9  429.66   38.60
  -9   8  -1  402.06   37.90
  -2   9   1    3.50    2.90
  -9   1   2    3.60    3.40
  -9   1   2    5.30    3.60
  -9  -1  -2    4.10    3.30
  -2  -9  -1    4.10    2.10
   1  -2   9    8.30    2.90
  -1   2   9    6.50    3.50
  -1  -2   9    7.50    3.00
  -9  -1   2    8.60    3.90
  -9  -1   2   15.80    4.80
   1   2   9    7.50    3.30
  -9   1  -2    5.90    3.30
  -2   9  -1    4.60    2.70
   3  -2   9    4.90    2.90
  -3  -2  -9    5.70    3.70
  -2   9   3    3.70    3.20
  -3   2   9    3.90    5.10
  -2  -9  -3    7.10    2.20
  -9  -3  -2   11.70    4.70
  -9   3   2    4.10    3.20
  -9   3   2    5.10    3.40
  -9  -3  -2    2.20    3.30
  -3   2   9    9.00    4.00
  -3  -2   9    9.60    3.80
  -9  -3   2   14.70    5.20
   3   2   9   14.00    3.70
  -9   3  -2    8.70    3.30
  -2   9   5  435.06   38.80
   5  -2   9  426.46   38.60
  -9   5   2  425.76   38.80
  -5   2   9  429.56   39.40
  -5   2   9  448.16   39.10
  -9   5   2  447.06   38.80
  -5  -2  -9  430.86   39.00
  -9  -5  -2  442.76   39.00
  -9  -5   2  461.65   39.60
  -5   2  -9  474.35   39.20
  -5  -2   9  466.95   39.00
  -5  -2   9  444.26   39.50
  -9   5  -2  454.95   38.90
  -7   2   9  667.43   54.29
  -7  -2  -9  618.24   54.09
  -2   9   7  627.84   53.89
  -9   7   2  626.84   53.59
  -9  -7  -2  627.94   53.99
  -7   2   9  607.84   54.19
  -9   7   2  609.94   53.79
  -9   7   2  605.34   54.09
  -7   2  -9  607.44   54.09
  -7  -2   9  621.74   54.19
  -9   7  -2  635.14   53.79
  -7  -2   9  603.94   54.29
  -9  -7   2  607.34   54.39
  -9   0   3  188.58   18.10
  -9   0  -3  187.18   17.50
  -9   0   3  186.38   17.50
  -3   9   0  191.28   16.70
   0  -3   9  189.98   16.90
   0   3   9  186.48   17.30
  -2   3   9  720.63   60.69
  -9  -2  -3  713.33   60.69
   2  -3   9  668.43   60.49
  -3  -9  -2  709.73   60.19
  -3   9   2  732.03   60.39
  -9   2   3  731.03   60.69
  -9   2   3  692.23   60.89
  -9   2   3  726.93   60.69
  -2  -3  -9  706.63   60.59
  -9  -2   3  687.53   60.79
  -9  -2   3  662.43   60.99
   2   3   9  697.03   60.59
  -9   2  -3  684.93   60.69
  -2  -3   9  695.43   60.49
  -9  -4  -3  164.08   15.50
   4  -3   9  151.08   15.20
  -9   4   3  174.08   15.40
  -4  -3  -9  165.68   15.40
  -3   9   4  173.48   15.20
  -3  -9  -4  174.28   14.60
  -4   3   9  171.08   16.20
  -4   3   9  173.38   15.70
  -9   4   3  178.58   16.50
  -9   4   3  173.18   15.20
  -4   3  -9  137.09   15.60
  -9  -4   3  136.09   16.60
  -4  -3   9  130.79   15.20
  -3  -9  -6  591.74   48.40
  -3   9   6  598.84   48.80
  -6   3   9  557.84   49.00
  -6  -3  -9  567.24   48.90
   6  -3   9  582.24   48.50
  -9   6   3  581.14   48.60
  -9   6   3  570.84   49.40
  -9   6   3  573.94   48.80
  -6   3   9  611.54   49.10
  -9  -6  -3  571.64   48.90
  -6   3  -9  524.35   49.00
  -6  -3   9  499.25   49.20
  -6  -3   9  536.45   49.00
  -9  -6   3  509.25   49.40
  -9   6  -3  529.55   48.80
  -8   3   9  569.94   49.90
  -3   9   8  555.14   49.60
  -3  -9  -8  592.44   49.20
  -9   8   3  545.05   49.40
  -9  -8  -3  541.75   49.50
  -8  -3  -9  545.95   49.70
  -9   8   3  568.54   50.39
  -8   3   9  536.65   49.70
  -9   8   3  542.95   49.10
  -9  -8   3  602.44   50.29
  -8   3  -9  580.64   51.29
  -8  -3   9  576.24   49.90
  -8  -3   9  590.54   50.09
  -9   8  -3  605.44   49.50
  -9  -1  -4   35.20    6.50
  -9   1   4   36.80    6.30
  -1   4   9   37.20    6.20
   1  -4   9   36.70    4.70
  -9   1   4   48.00    6.40
  -4   9   1   35.80    4.90
  -4  -9  -1   40.50    4.90
   1   4   9   25.40    5.20
  -9  -1   4   23.10    5.60
  -1  -4   9   21.40    4.50
  -9  -1   4   25.80    5.40
  -9   1  -4   17.70    4.90
  -9  -3  -4   43.90    7.50
  -3   4   9   70.99    8.10
   3  -4   9   49.10    5.90
  -9   3   4   53.69    7.30
  -4   9   3   40.30    6.40
  -3  -4  -9   49.99    7.20
  -9   3   4   55.29    7.60
  -4  -9  -3   47.00    6.00
  -3   4   9   44.70    7.50
  -9  -3   4   71.09    8.10
  -3  -4   9   51.29    6.80
  -9  -3   4   60.29    8.20
  -9   3  -4   60.79    7.50
  -4   9   5  202.98   19.70
  -9   5   4  215.48   21.50
  -9   5   4  204.68   19.90
   5  -4   9  202.28   19.20
  -4   9   5  193.88   20.80
  -5   4   9  197.18   20.50
  -5   4   9  209.98   20.30
  -9  -5  -4  203.48   20.00
  -9   5   4  201.28   19.70
  -4  -9  -5  208.18   19.30
  -5  -4  -9  215.68   19.90
  -9   5  -4  245.98   20.10
  -5  -4   9  237.88   21.00
  -5   4  -9  253.27   20.50
  -5  -4   9  243.78   20.00
  -9  -5   4  246.28   23.90
  -9  -7  -4  229.28   21.70
  -7  -4  -9  239.88   21.80
  -9   7   4  252.57   23.30
  -9   7   4  239.78   21.60
  -4   9   7  221.48   22.30
  -4  -9  -7  237.08   21.10
  -7   4   9  220.08   21.90
  -7   4   9  223.48   22.00
  -9   7   4  234.28   21.20
  -4   9   7  227.98   21.70
  -7  -4   9  237.28   22.80
  -9  -7   4  233.88   23.00
  -9   7  -4  231.58   21.70
  -7  -4   9  241.58   21.90
  -7   4  -9  247.38   22.20
  -5   9   0 1568.34  135.39
   0   5   9 1554.04  135.69
  -9   0   5 1569.04  135.89
   0  -5   9 1592.64  135.39
  -9   0  -5 1630.44  135.79
  -9   0   5 1599.64  135.89
  -5  -9   0 1581.04  135.59
  -2  -5  -9  552.54   45.90
  -5  -9  -2  542.35   45.70
  -2   5   9  559.14   46.10
  -5   9   2  560.64   45.80
  -9   2   5  533.55   46.40
  -9  -2  -5  568.84   46.20
   2  -5   9  547.35   45.50
  -9   2   5  549.35   46.20
  -9  -2   5  496.25   46.10
   2   5   9  503.05   46.00
  -2  -5   9  497.75   45.70
  -9  -2   5  481.95   46.30
  -9   2  -5  475.85   46.00
  -9   4   5  158.98   14.90
  -4   5   9  148.29   15.40
  -4   5   9  158.28   14.90
  -4  -5  -9  161.28   14.50
   4  -5   9  152.08   13.50
  -5   9   4  169.28   15.50
  -9  -4  -5  153.98   14.70
  -9   4   5  154.68   16.20
  -5   9   4  153.78   14.30
  -5  -9  -4  164.78   14.00
  -9   4  -5  120.39   14.80
  -9  -4   5  119.19   16.50
  -9  -4   5  121.09   15.20
  -5   9   6  291.37   24.40
  -9  -6  -5  279.07   24.50
  -5   9   6  255.77   24.70
  -9   6   5  274.07   25.50
  -5  -9  -6  291.27   24.00
  -9   6   5  268.37   24.10
  -9   6   5  272.57   24.40
  -6   5   9  284.97   24.80
  -6  -5  -9  274.87   24.40
  -6   5   9  283.87   24.90
  -9  -6   5  248.38   25.30
  -6  -5   9  249.18   25.30
  -9   6  -5  269.27   24.50
  -6   5  -9  242.18   24.70
  -6  -5   9  234.38   24.20
  -9  -8  -5  444.66   41.30
  -9   8   5  469.15   41.30
  -9   8   5  424.16   42.50
  -5   9   8  449.66   41.40
  -5   9   8  446.06   41.30
  -5  -9  -8  451.75   41.00
  -8  -5  -9  424.46   41.40
  -9   8   5  447.56   42.00
  -8   5   9  433.96   41.50
  -8   5   9  449.66   41.60
  -5   9   8  454.95   42.20
  -5   9  -8  466.75   41.60
  -9  -8   5  524.85   42.20
  -8  -5   9  495.85   41.60
  -8  -5   9  502.75   42.00
  -9   8  -5  486.95   41.40
  -9   8  -5  519.05   43.40
  -8   5  -9  458.65   42.00
  -9   8  -5  525.35   41.80
  -8   5  -9  498.85   41.80
  -8   5  -9  475.05   41.80
  -9   1   6   79.19   10.10
  -9   1   6   68.99   11.10
  -9  -1  -6   91.59    9.90
  -6   9   1   78.49    8.60
  -6  -9  -1   87.59    9.00
  -1   6   9   73.69    9.90
   1  -6   9   90.89    8.30
  -9   3   6    3.10    4.60
  -9  -3  -6    3.80    4.10
  -6   9   3    4.80    3.70
  -6  -9  -3    7.70    3.20
  -3  -6  -9    5.60    3.70
  -3   6   9    0.00    4.50
  -9   3   6   10.00    5.70
  -3  -6   9    5.00    3.40
  -9   3  -6    7.40    4.30
  -9  -3   6   -1.30    5.20
  -9  -3   6    3.80    4.70
  -6  -9  -5  112.79   11.50
  -5   6   9  115.89   12.90
  -5   6   9  116.39   12.60
  -5  -6  -9  120.79   11.90
  -6   9   5  112.69   13.70
  -6   9   5  111.99   11.90
  -9   5   6  114.99   12.40
  -9  -5  -6  113.09   12.20
  -9   5   6  109.79   13.70
  -6  -9   5  122.89   15.40
  -5  -6   9  109.09   11.90
  -5  -6   9  133.09   14.30
  -9   5  -6  113.79   12.50
  -9  -5   6  102.59   13.90
  -7   6   9    4.10    5.20
  -6   9   7    5.80    5.10
  -7  -6  -9    3.50    4.50
  -7   6   9    2.30    5.10
  -6   9   7    2.20    6.50
  -9   7   6   10.20    4.30
  -6  -9  -7    6.90    4.00
  -9   7   6    6.10    6.80
  -9   7   6   12.60    6.20
  -9   7   6    9.10    5.20
  -6   9   7    9.80    5.40
  -9  -7  -6    8.70    4.60
  -9   7  -6   22.70    5.20
  -9  -7   6   28.90    7.00
  -7  -6   9   24.80    7.30
  -7   6  -9   21.50    7.20
  -7   6  -9   17.00    6.20
   0   7   9   33.60    5.60
  -7  -9   0   34.70    5.40
  -9   0  -7   49.40    6.60
  -9   0   7   23.90    6.00
  -9   0   7   34.00    6.50
  -7   9   0   34.40    5.50
  -7  -9  -2   72.49    8.00
  -9  -2  -7   74.49    8.90
  -7   9   2   70.29    7.50
  -9   2   7   75.09    9.40
  -9   2   7   72.69   10.20
  -2   7   9   73.99    9.00
  -9  -2   7   52.39    8.80
  -9  -2   7   48.20    7.80
  -7   9  -2   48.10    7.90
   2   7   9   51.19    8.50
  -2  -7   9   57.19    7.30
  -9   2  -7   49.10    8.60
  -4   7   9  309.77   27.60
  -9   4   7  316.67   27.70
  -7  -9  -4  332.87   27.20
  -7   9   4  311.77   27.10
  -7   9   4  325.87   28.10
  -4   7   9  329.87   27.50
  -4  -7  -9  329.87   27.10
  -9  -4  -7  332.07   27.60
  -9   4   7  314.77   28.10
  -7  -9   4  276.07   28.60
  -9  -4   7  280.97   28.40
  -9  -4   7  272.77   27.80
  -9   4  -7  276.37   27.60
  -7   9  -4  283.07   27.20
  -4  -7   9  253.27   26.90
  -9   6   7   10.80    6.20
  -7  -9  -6    5.10    4.10
  -9  -6  -7    7.70    4.80
  -9   6   7   17.50    7.00
  -9   6   7    7.60    4.50
  -7   9   6   11.10    5.50
  -7   9   6    4.60    4.80
  -7   9   6   -1.10    6.40
  -6   7   9    6.10    5.60
  -6   7   9    7.00    5.10
  -9   6   7    8.80    5.40
  -6  -7  -9    0.90    4.10
  -6   7  -9   -2.00    6.50
  -9   6  -7   19.90    6.80
  -7  -9   6   10.70    7.40
  -7   9  -6   18.20    5.80
  -6   7  -9   18.30    5.70
  -6  -7   9   29.40    7.80
  -9  -6   7   22.50    6.90
  -9   6  -7   20.30    5.50
  -8   7   9    7.10    5.40
  -7  -9  -8   12.40    5.00
  -9   8   7   16.60    6.50
  -7   9   8   23.40    7.80
  -8  -7  -9   16.10    5.90
  -8   7   9   11.00    6.20
  -7   9   8   15.40   10.50
  -7   9   8   14.50    6.10
  -9   8   7   17.40    7.60
  -9   8   7   16.40    6.30
  -7   9  -8   11.80    7.00
  -7   9  -8   17.50    6.10
  -8  -7   9   12.50    7.20
  -8   7  -9   11.20    6.10
  -8   7  -9   10.00    6.20
  -9   8  -7   16.10    6.60
  -9   8  -7   14.70    6.10
  -9  -8   7   23.30    7.60
  -7  -9   8   11.40    8.30
  -8   7  -9   23.40    7.30
  -9   8  -7   21.70    7.80
  -9   1   8  170.28   18.70
  -8   9   1  166.08   17.50
  -8   9   1  165.88   17.20
  -9   1   8  171.38   19.00
  -9  -1  -8  167.08   18.30
  -1   8   9  182.38   18.40
  -8  -9  -1  175.48   17.80
  -9   1  -8  215.18   18.60
   1   8   9  218.28   18.40
  -8   9  -1  214.38   17.50
  -8  -9   1  201.98   18.20
  -9  -1   8  223.18   18.80
  -9  -1   8  211.18   19.10
  -9   3   8  132.39   13.90
  -3   8   9  128.19   13.60
  -9  -3  -8  124.99   13.90
  -9   3   8  128.99   14.60
  -8   9   3  167.08   15.80
  -8   9   3  116.69   12.80
  -3  -8  -9  125.59   12.70
  -8  -9  -3  123.09   13.00
  -5   8   9  299.77   26.90
  -5   8   9  286.67   27.00
  -9   5   8  277.07   27.40
  -8   9   5  293.57   28.20
  -8   9   5  300.67   27.50
  -8   9   5  293.87   26.60
  -5  -8  -9  294.47   26.30
  -8  -9  -5  294.57   26.40
  -9   5   8  290.07   27.00
  -9   5   8  325.37   30.10
  -9   5  -8  277.77   27.10
  -9   5  -8  295.27   27.80
  -9   5  -8  285.07   27.00
  -5  -8   9  264.87   28.10
  -9  -5   8  304.67   27.10
  -9  -5   8  293.27   27.80
  -8  -9   5  297.07   28.10
  -8   9  -5  272.57   27.10
  -8   9  -5  315.17   26.90
  -5   8  -9  266.87   27.10
  -5   8  -9  314.57   27.90
  -9   7   8   12.10    7.70
  -9   7   8   10.50    6.30
  -9   7   8    7.30    6.00
  -8   9   7   18.10    7.70
  -8   9   7    4.50    5.30
  -8   9   7   11.00    5.50
  -7  -8  -9   10.90    5.20
  -9   7   8   15.30    5.10
  -8  -9  -7   11.90    5.10
  -9  -7  -8   10.30    5.60
  -7   8   9   17.40    7.90
  -7   8   9   11.80    5.60
  -7   8   9    7.90    6.20
  -7   8  -9   -7.10    7.70
  -9  -7   8   -2.80    6.30
  -9   7  -8    1.50    6.00
  -9   7  -8    1.80    6.00
  -9   7  -8    9.80    7.20
  -7  -8   9   21.90    7.80
  -8  -9   7   -5.90    6.70
  -8   9  -7    8.20    6.60
  -8   9  -7   27.00    8.20
  -7   8  -9    0.70    5.50
  -9  -9   0   24.70    5.50
  -9   0  -9   25.90    6.10
  -9   0   9   19.60    6.30
  -9   0   9   17.20    6.50
  -9   9   0   23.50    4.70
  -9   9   0   24.20    5.10
   0   9   9   20.90    5.80
  -9  -9  -2   24.20    5.60
  -9  -2  -9   29.90    6.40
  -9   9   2   26.70    5.50
  -2   9   9   31.10    6.50
  -9   9   2   37.30    7.00
  -9   9   2   40.70    7.60
  -9   2   9   31.60    6.90
  -9   2   9   28.50    6.80
  -9   9  -2   31.00    5.30
  -9   2  -9   39.70    7.70
  -9   2  -9   23.00    5.70
  -9  -2   9   27.10    6.90
  -9  -2   9   23.90    6.60
   2   9   9   22.10    6.00
  -9  -9  -4   62.69    9.10
  -4   9   9   55.89    9.30
  -9  -4  -9   56.99    9.30
  -9   9   4   44.20    8.30
  -4   9   9   65.19   10.10
  -9   9   4   77.39   10.20
  -4  -9  -9   53.09    8.40
  -9   4   9   54.49   10.00
  -9   9   4   70.89    9.80
  -9   9  -4   44.70    7.30
  -9   9  -4   54.49   13.10
  -9   4  -9   34.30    7.40
  -9   9  -4   53.89    8.30
  -9  -4   9   41.70    8.40
  -9   4  -9   47.90    9.00
  -4   9  -9   46.00    8.20
  -4   9  -9   61.39   10.20
  -9  -4   9   48.10    8.50
  -9   4  -9   63.69    8.80
  -9  -9   4   52.09    9.00
  -9  -9  -6  129.19   15.80
  -9   9   6  129.09   15.10
  -9  -6  -9  119.19   13.30
  -6   9   9  127.69   14.00
  -6   9   9  129.19   13.90
  -9   9   6  119.59   13.20
  -6  -9  -9  132.79   12.70
  -6   9   9  101.89   16.30
  -9   6   9  112.39   16.80
  -9   6   9  120.19   14.20
  -9   6   9  124.39   14.10
  -9   9   6  122.39   15.60
  -9   9  -6   96.19   13.60
  -9   9  -6   88.79   15.10
  -9   9  -6   88.89   14.00
  -9  -9   6   99.09   16.00
  -9   6  -9  103.39   14.00
  -9   6  -9   98.99   14.10
  -6  -9   9  144.29   17.30
  -6   9  -9   89.09   13.70
  -6   9  -9  105.19   15.30
  -9   6  -9  124.89   14.70
  -9  -6   9  106.99   13.60
  -9  -6   9  108.49   14.30
  -9  -9  -8  413.26   32.80
  -8   9   9  394.46   32.70
  -9  -8  -9  407.26   32.80
  -9   9   8  393.26   33.10
  -8  -9  -9  401.16   32.80
  -8   9   9  409.96   33.80
  -9   9   8  399.56   33.80
  -9   8   9  394.36   33.90
  -9   8   9  401.86   33.10
  -9   8   9  382.26   34.00
  -9   9   8  381.26   33.10
  -9   9  -8  329.27   32.90
  -9   8  -9  305.97   33.00
  -9   9  -8  295.07   32.40
  -9  -8   9  314.47   33.70
  -9   8  -9  300.97   32.40
  -8  -9   9  329.97   33.90
  -8   9  -9  289.97   32.40
  -8   9  -9  292.67   33.10
  -9   8  -9  312.27   33.10
  -9  -9   8  325.87   34.10
 -10   0   0   55.99    7.60
 -10   0   0   61.39    9.40
   0   0  10   56.29    7.10
   2   0  10  866.41   75.69
  -2   0  10  850.81   75.99
  -2   0  10  901.01   75.79
 -10   2   0  905.71   76.19
 -10   2   0  878.71   75.89
 -10  -2   0  880.01   76.19
   4   0  10 1598.24  135.99
   0  10   4 1590.94  135.99
  -4   0  10 1640.84  136.19
 -10   4   0 1578.34  136.09
  -4   0 -10 1647.94  136.29
  -4   0  10 1519.25  136.19
 -10  -4   0 1587.74  136.29
 -10  -4   0 1548.45  136.29
 -10   6   0  323.87   29.00
   0  10   6  341.87   29.20
 -10   6   0  316.37   28.90
  -6   0 -10  328.37   29.40
  -6   0  10  315.47   29.60
  -6   0  10  326.27   29.50
 -10  -6   0  319.87   29.80
 -10  -6   0  337.07   29.40
  -8   0 -10   84.79   10.70
 -10   8   0   66.09    8.80
 -10  -8   0   74.79   10.30
  -8   0  10   75.89   10.80
  -8   0  10   64.39   11.70
   0  10   8   68.09    9.70
 -10   8   0   68.29    8.90
 -10  -1  -1 2139.69  179.88
 -10  -1  -1 2166.58  179.98
 -10   1   1 2156.38  179.88
 -10   1   1 2067.59  179.88
  -1   1  10 2116.79  179.78
   1  -1  10 2065.69  179.58
  -1  10   1 2167.78  179.48
   1   1  10 2052.89  179.68
 -10   1  -1 2114.69  179.98
  -1  10  -1 2102.29  179.38
 -10   1  -1 2016.70  179.78
 -10  -1   1 2049.20  179.88
 -10  -1   1 2129.29  179.88
  -1  -1  10 2093.19  179.68
 -10  -3  -1  196.48   19.20
 -10   3   1  197.18   18.30
 -10   3   1  197.38   18.90
 -10   3   1  200.98   18.30
  -3  -1 -10  200.88   18.40
  -1  10   3  197.78   18.00
  -3   1  10  198.78   18.50
  -3   1  10  193.58   19.20
 -10  -3  -1  200.38   18.50
   3  -1  10  192.18   17.90
  -5   1  10  155.98   17.30
 -10  -5  -1  175.78   16.80
 -10  -5  -1  166.58   17.80
  -5   1  10  176.68   17.00
   5  -1  10  179.18   16.30
  -5  -1 -10  180.98   17.00
  -1  10   5  174.58   16.50
 -10   5   1  180.28   17.30
 -10   5   1  183.08   16.60
 -10   5   1  177.58   16.60
 -10  -7  -1 2290.37  191.38
 -10   7   1 2302.27  191.08
  -7   1  10 2254.67  191.28
  -7  -1 -10 2235.58  191.28
 -10   7   1 2121.89  191.18
  -7   1  10 2377.76  191.48
  -1  10   7 2249.68  191.18
 -10   7   1 2317.87  191.08
 -10  -7   1 2203.28  191.38
  -7   1 -10 2019.80  191.48
  -7  -1  10 2225.28  191.38
  -7  -1  10 2259.97  191.38
 -10  -7   1 2219.18  191.38
 -10   7  -1 2195.58  191.08
   1  10   7 2252.97  191.28
  -9  -1 -10   55.29    8.90
 -10   9   1   47.10    6.80
 -10   9   1   52.09    9.50
  -1  10   9   45.50    7.80
  -9   1  10   37.70    9.10
  -1  10   9   49.10    8.50
  -9   1  10   41.60    8.60
  -9  -1 -10   35.30    7.30
 -10   9   1   52.59    8.30
   1  10   9   55.69    9.40
 -10   9  -1   51.69    8.30
  -9  -1  10   51.49    8.30
  -1  10  -9   83.09   11.00
  -9   1 -10   56.19    8.30
 -10   9  -1   56.39   10.50
   1  10   9   59.79    9.30
 -10  -9   1   57.69    9.90
  -1  10  -9   65.59    8.90
  -9   1 -10   58.79    8.70
 -10   0   2  242.88   21.70
  -2  10   0  236.58   20.90
   0  -2  10  237.38   21.10
 -10   0  -2  218.38   21.90
  -2 -10   0  241.48   20.70
   0   2  10  239.78   21.30
 -10   0   2  243.48   21.70
 -10   0   2  220.28   22.30
 -10   0  -2  236.88   21.50
 -10  -2  -2  842.02   71.19
 -10   2   2  828.42   71.39
 -10   2   2  852.81   71.19
  -2  10   2  872.31   70.89
 -10   2   2  853.41   71.19
  -2 -10  -2  854.11   70.49
   2  -2  10  838.72   70.89
  -2   2  10  858.71   71.09
  -2   2  10  846.22   71.29
 -10  -2  -2  837.22   71.39
 -10   2  -2  793.02   71.09
  -2  -2  10  778.52   70.99
   2   2  10  770.72   70.99
 -10  -2   2  798.92   71.29
 -10  -2   2  740.33   71.29
 -10   4   2  205.08   18.40
  -2  10   4  210.08   18.30
   4  -2  10  208.68   17.90
  -4  -2 -10  220.48   18.70
 -10   4   2  201.88   19.40
 -10  -4  -2  209.68   18.70
  -4   2  10  213.48   19.30
 -10   4   2  212.68   18.50
  -4   2  10  228.88   18.90
  -4  -2  10  150.38   19.60
  -4   2 -10  162.18   18.60
  -4  -2  10  157.68   18.50
 -10  -4   2  184.48   20.50
 -10   6   2  783.92   68.59
 -10   6   2  759.52   69.19
  -6   2  10  784.32   68.99
   6  -2  10  826.22   68.59
 -10   6   2  802.02   68.79
  -6   2  10  839.92   69.09
 -10  -6  -2  795.02   68.99
  -2  10   6  789.02   68.79
  -6  -2 -10  785.02   68.89
  -2  10   8  483.35   43.00
 -10  -8  -2  486.95   43.10
 -10   8   2  474.35   44.00
  -8   2  10  466.65   43.20
 -10   8   2  473.65   43.90
 -10   8   2  482.95   42.50
  -8   2  10  475.15   43.40
 -10   8   2  479.55   42.80
  -8  -2 -10  482.15   43.20
  -2  10   8  470.55   43.50
  -8  -2  10  510.15   43.50
  -8   2 -10  500.85   43.40
 -10  -8   2  483.95   43.50
 -10   8  -2  493.35   42.80
  -8   2 -10  523.55   43.60
   2  10   8  509.75   43.20
  -8  -2  10  504.55   43.30
  -8   2 -10  484.25   43.40
  -1   3  10  630.54   51.49
 -10   1   3  634.04   51.59
 -10  -1  -3  610.34   51.79
  -3 -10  -1  620.14   50.89
 -10  -1  -3  657.23   51.59
   1  -3  10  634.44   51.19
 -10   1   3  647.04   51.59
 -10   1   3  627.54   51.69
  -3  10   1  638.04   51.09
  -3  10  -1  535.35   50.79
  -1  -3  10  537.05   51.09
   1   3  10  523.95   51.29
 -10  -1   3  567.44   51.49
 -10   1  -3  555.34   51.49
 -10   1  -3  536.85   52.49
 -10  -1   3  515.15   51.69
  -3   3  10  298.97   26.70
 -10  -3  -3  309.17   26.40
 -10   3   3  307.67   26.90
 -10   3   3  303.57   26.30
   3  -3  10  306.97   25.80
 -10   3   3  311.37   26.40
  -3  -3 -10  322.27   26.40
  -3   3  10  311.07   26.40
  -3 -10  -3  297.57   25.50
  -3  10   3  299.37   26.00
   3   3  10  253.97   26.20
 -10   3  -3  253.77   26.20
 -10  -3   3  240.68   26.80
  -3  -3  10  276.97   27.30
  -5   3  10   97.39   12.80
  -5  -3 -10  107.69   11.80
   5  -3  10  100.59   10.70
  -5   3  10  104.59   12.20
 -10   5   3  106.29   11.40
 -10   5   3  119.19   13.30
  -3 -10  -5  102.89   10.50
  -3  10   5  106.89   11.40
 -10  -5  -3  115.29   11.80
 -10   5   3  110.09   11.70
 -10  -5   3  119.89   13.40
 -10   5  -3  114.39   11.60
  -5  -3  10  133.29   14.20
  -5  -3  10  111.59   12.00
  -5   3 -10  109.29   12.30
 -10   7   3  404.96   36.10
  -7   3  10  449.56   36.90
  -3  10   7  395.26   36.40
 -10  -7  -3  402.86   36.60
  -3 -10  -7  412.46   35.90
 -10   7   3  408.56   36.50
   7  -3  10  381.96   36.00
 -10   7   3  392.66   37.20
  -7  -3 -10  394.26   36.60
  -7   3  10  400.86   36.70
  -7   3 -10  496.15   37.60
  -9   3  10   57.79   11.20
  -3  10   9   61.69   10.50
  -9   3  10   55.59   11.10
  -3  10   9   51.09    9.00
 -10   9   3   60.19    9.50
 -10   9   3   79.49   10.70
  -9  -3 -10   75.59   10.20
 -10  -9  -3   52.99    9.00
  -9  -3 -10   54.39   10.50
 -10   9   3   93.79   12.60
  -9   3  10   59.39    9.10
   3  10   9   73.99   10.50
  -9   3 -10   81.79   11.80
 -10   9  -3   83.49   10.10
  -9   3 -10   62.29   10.70
  -9  -3  10   63.39    9.50
 -10  -9   3   68.69   10.20
  -9   3 -10   69.79   10.30
  -3  10  -9   92.49   12.20
 -10   9  -3   61.79    9.50
  -3  10  -9   56.99    8.80
 -10   9  -3   76.69   10.40
   0   4  10  174.28   16.40
  -4 -10   0  168.58   15.60
  -4  10   0  168.58   15.30
 -10   0   4  169.48   17.10
   0  -4  10  176.68   15.70
 -10   0  -4  169.08   16.40
 -10   0   4  161.68   16.50
 -10   2   4  755.32   72.09
 -10   2   4  723.83   72.19
 -10  -2  -4  747.63   72.09
  -4 -10  -2  766.12   71.59
  -4  10   2  762.82   71.69
  -2   4  10  769.32   72.09
  -2  -4  10  930.51   71.89
 -10  -2   4  902.41   72.49
 -10   2  -4  947.61   72.19
 -10  -2   4  950.50   72.39
   2   4  10  935.61   72.19
  -4   4  10 1188.38  105.39
 -10  -4  -4 1244.38  105.39
  -4 -10  -4 1212.48  104.89
  -4   4  10 1312.87  105.49
  -4  10   4 1122.29  105.29
 -10   4   4 1220.08  105.39
   4  -4  10 1145.89  104.99
  -4  -4 -10 1221.28  105.29
  -4  10   4 1213.18  105.19
 -10   4   4 1197.98  105.29
 -10   4   4 1163.78  105.49
 -10   4  -4 1475.15  105.59
  -4  10   6  261.27   23.60
  -6   4  10  270.57   23.60
  -4  10   6  267.07   22.90
   6  -4  10  234.18   22.80
 -10   6   4  271.77   24.00
  -6  -4 -10  263.17   23.00
 -10   6   4  270.37   22.80
  -6   4  10  261.57   23.50
  -4 -10  -6  257.77   22.40
 -10   6   4  272.87   23.00
 -10  -6  -4  267.87   23.30
  -6   4 -10  213.78   23.30
 -10  -6   4  220.88   24.10
 -10   6  -4  224.58   22.90
  -6  -4  10  213.18   23.90
  -6  -4  10  221.38   23.10
 -10   8   4  128.99   15.10
  -4  10   8  132.19   16.00
  -8  -4 -10  134.19   15.50
 -10   8   4  136.59   14.70
   8  -4  10  124.69   14.10
  -8  -4 -10  188.68   18.20
 -10   8   4  139.19   18.00
 -10   8   4  123.79   16.80
  -8   4  10  139.49   15.90
  -4 -10  -8  121.49   14.70
  -4  10   8  119.79   15.30
  -4  10   8  163.48   17.00
  -8   4 -10  157.08   16.50
  -8   4 -10  175.58   17.70
  -4  10  -8  166.18   16.20
  -8  -4  10  176.98   15.90
  -8   4 -10  178.28   16.30
  -4  10  -8  194.28   17.60
 -10  -8   4  174.48   17.30
 -10   8  -4  145.29   15.80
 -10   8  -4  177.78   17.40
  -8  -4  10  169.48   16.90
 -10   1   5  268.07   23.50
  -5 -10  -1  262.17   22.70
   1  -5  10  263.87   22.70
  -5  10   1  257.47   22.60
  -1   5  10  275.77   23.40
 -10  -1  -5  274.97   23.60
 -10   1   5  260.37   23.90
  -1  -5  10  246.48   22.70
 -10  -1   5  224.08   23.80
   1   5  10  242.68   23.30
 -10   1  -5  242.28   23.40
 -10  -1   5  241.08   23.60
   3  -5  10   23.60    4.00
  -3   5  10   29.90    6.30
  -3   5  10   24.40    5.80
  -5  10   3   21.00    4.70
 -10   3   5   26.30    6.20
 -10   3   5   25.20    5.80
  -5 -10  -3   23.20    4.10
 -10  -3  -5   14.90    4.80
  -3  -5 -10   26.80    4.70
  -5   5  10  391.26   35.20
  -5  -5 -10  374.66   34.90
  -5  10   5  368.16   35.20
 -10   5   5  392.26   35.10
  -5 -10  -5  373.26   34.50
 -10  -5  -5  373.16   35.10
  -5   5  10  367.76   35.20
 -10   5   5  407.46   35.60
 -10   5   5  358.36   34.80
  -5  10   5  379.56   34.80
  -5  -5  10  434.66   35.00
 -10  -5   5  430.06   35.70
  -5  -5  10  429.46   36.00
 -10   5  -5  452.45   35.20
  -7  -5 -10  145.99   15.20
  -5  10   7  141.09   14.90
 -10   7   5  143.39   17.90
 -10   7   5  153.08   15.30
 -10   7   5  151.88   17.50
 -10   7   5  150.08   14.60
  -7   5  10  144.59   15.60
  -7   5  10  136.59   15.60
  -5 -10  -7  148.59   14.40
  -5  10   7  148.89   15.50
  -5  10   7  129.59   17.70
  -9   5  10   49.10   10.70
  -9   5  10   56.49    8.80
 -10  -9  -5   56.49   10.20
 -10   9   5   64.29    9.10
  -5  10   9   63.09    8.70
  -9   5  10   62.39    9.90
  -5 -10  -9   53.19    8.10
 -10   9   5   59.39    9.70
 -10   9   5   79.19   10.40
  -5  10   9   67.09    9.70
  -9  -5 -10   53.09    8.50
  -9  -5 -10   57.89   10.60
  -5  10   9   61.59    9.20
 -10   0  -6 1112.09   96.29
   0   6  10 1171.08   96.19
 -10   0   6 1109.99   96.39
 -10   0   6 1146.09   96.39
   0  -6  10 1089.59   95.69
  -6 -10   0 1121.89   95.99
  -6  10   0 1077.69   95.69
 -10  -2  -6  528.95   46.20
  -6  10   2  504.85   45.60
 -10   2   6  500.15   46.20
  -6 -10  -2  527.45   45.70
  -2   6  10  524.55   46.10
 -10   2   6  513.35   46.40
 -10  -2   6  552.84   46.40
 -10   2  -6  543.25   46.30
  -2  -6  10  536.85   45.70
 -10  -2   6  531.35   46.50
 -10  -4  -6  288.47   28.60
  -4   6  10  290.77   28.70
  -6  10   4  291.17   28.10
  -6  10   4  267.47   29.10
  -6 -10  -4  296.47   28.00
  -4  -6 -10  303.97   28.30
 -10   4   6  321.37   29.20
 -10   4   6  308.37   28.70
  -4   6  10  295.67   28.60
  -4  -6  10  350.56   28.20
  -4  -6  10  345.47   29.60
 -10  -4   6  366.76   29.20
 -10   4  -6  353.66   28.70
 -10  -4   6  352.86   29.50
 -10   6   6  341.17   31.90
  -6  10   6  321.37   33.40
  -6   6  10  336.67   32.40
  -6  10   6  343.17   32.00
  -6   6  10  326.37   32.40
  -6  -6 -10  329.47   32.00
  -6  10   6  334.97   32.50
 -10   6   6  338.07   33.70
 -10   6   6  353.06   32.40
  -6 -10  -6  340.17   31.70
 -10   6   6  351.86   33.10
  -6  -6  10  379.56   32.20
 -10   6  -6  381.06   32.90
  -6   6 -10  401.26   32.70
  -6 -10   6  388.16   33.90
  -6  -6  10  391.96   33.30
 -10  -6   6  376.56   33.10
 -10   6  -6  390.56   32.50
  -6  10  -6  401.86   32.70
 -10   8   6  323.87   32.70
  -6  10   8  307.57   32.20
 -10   8   6  312.07   31.30
  -8   6  10  310.97   33.20
  -8   6  10  311.07   31.50
  -6 -10  -8  301.87   30.80
 -10  -8  -6  305.67   31.20
  -6  10   8  314.47   31.30
  -8  -6 -10  308.27   31.20
 -10   8   6  320.57   32.20
  -8   6  10  300.37   31.30
 -10   8  -6  426.06   31.70
 -10   8  -6  415.16   31.90
 -10   8  -6  406.86   32.10
  -6 -10   8  429.46   33.00
  -6  10  -8  395.36   32.40
  -8   6 -10  394.56   32.10
  -1   7  10  241.38   20.60
 -10  -1  -7  225.58   20.80
  -7  10   1  227.58   19.60
 -10   1   7  217.38   20.90
  -7 -10  -1  235.18   19.90
 -10   1   7  242.38   20.90
 -10  -1   7  158.58   20.80
 -10   1  -7  171.38   20.60
  -7  10   3   34.20    5.60
 -10   3   7   30.10    6.40
 -10   3   7   35.20    7.00
  -7 -10  -3   31.30    5.20
  -7  10   3   27.50    7.00
  -3   7  10   28.40    6.30
  -5   7  10  219.38   24.00
 -10  -5  -7  229.68   24.10
  -7  10   5  229.98   23.60
  -5  -7 -10  228.38   23.60
 -10   5   7  260.87   26.30
 -10   5   7  246.78   24.90
  -7 -10  -5  242.98   23.40
  -7  10   5  231.18   25.30
 -10   5   7  227.58   24.20
  -7  10   5  251.37   24.50
  -5   7  10  247.78   24.10
 -10   5  -7  293.37   25.00
  -7 -10   5  276.57   25.50
  -5  -7  10  289.37   25.90
  -5   7 -10  268.57   24.40
  -5  -7  10  284.77   23.70
 -10  -5   7  286.47   24.80
  -5   7 -10  281.97   25.60
 -10   5  -7  293.77   24.60
 -10   5  -7  316.77   27.00
  -7  10  -5  267.47   24.70
 -10  -7  -7   76.09   11.70
 -10   7   7   75.99   11.70
  -7 -10  -7   71.19   11.00
  -7  10   7   74.99   12.40
 -10   7   7   74.59   11.70
  -7  10   7   89.49   11.60
  -7   7  10   78.39   11.80
 -10   7   7   79.19   11.10
  -7   7  10   78.19   12.10
  -7   7  10   80.39   12.10
  -7  10   7   79.99   11.40
 -10   7   7   92.39   14.10
  -7 -10   7   95.59   15.00
  -7   7 -10  101.09   11.90
  -7   7 -10   89.89   13.30
 -10   7  -7  114.99   13.20
 -10   7  -7  112.99   12.20
 -10   7  -7  106.49   12.90
  -7  -7  10  118.29   14.80
  -7  10  -7  106.39   14.60
 -10   9   7   80.89   13.60
  -7  10  -9   39.60    8.00
 -10   9  -7   56.79    9.10
  -7 -10   9   57.49   11.10
  -9  -7  10   61.89   10.30
 -10  -9   7   50.09    9.60
  -9   7 -10   62.39    9.80
 -10   9  -7   59.29    9.30
  -9   7 -10   62.29    9.70
  -9   7 -10   38.50    8.00
  -7  10  -9   60.99    9.60
 -10   9  -7   45.20    8.50
  -8  10   0   22.30    4.50
 -10   0   8   18.30    6.40
 -10   0   8   14.50    5.90
 -10   0  -8    8.20    4.70
   0   8  10   20.40    5.80
  -8 -10   0   17.10    4.80
 -10  -2  -8   74.39   10.70
  -8 -10  -2   80.89    9.60
  -8  10   2   65.29    8.90
  -2   8  10   82.29   10.50
  -8  10   2  102.59   12.60
 -10   2   8   81.49   11.60
 -10   2   8   77.39   10.80
  -8  10  -2   71.29   11.40
  -8  10  -2   57.59    9.30
 -10  -2   8   66.69   10.80
 -10   2  -8   72.59   10.10
 -10  -2   8   70.19   11.50
   2   8  10   73.79   10.20
 -10   2  -8   67.19   10.60
  -2   8 -10   92.89   13.20
 -10   4   8   90.09   12.20
 -10   4   8  104.99   12.70
 -10  -4  -8   92.39   11.70
  -8  10   4   98.89   13.70
  -4   8  10   68.19   13.10
  -8  10   4   87.39   11.40
  -4   8  10  102.99   14.20
 -10   4   8   74.79   15.90
  -4  -8 -10   96.49   10.70
  -4   8  10   93.59   11.40
  -8  10   4   81.39   10.60
  -8 -10  -4   91.89   10.40
  -4   8 -10   64.99   11.80
 -10   6   8  254.37   26.70
 -10   6   8  253.17   26.10
  -8 -10  -6  253.67   25.40
  -6   8  10  265.37   26.00
  -8  10   6  233.58   26.20
  -8  10   6  249.97   25.50
 -10   6   8  256.17   25.70
 -10  -6  -8  254.87   25.80
  -6   8  10  239.88   27.70
 -10   6   8  256.77   27.60
 -10  -6  -8  253.57   26.70
  -8  10   6  225.58   26.60
  -6   8  10  260.47   26.00
  -6  -8 -10  260.97   25.50
 -10   6  -8  304.37   26.20
 -10   6  -8  317.77   26.30
 -10  -6   8  324.37   27.00
  -8 -10   6  325.87   27.50
  -6  -8  10  317.07   27.60
  -6   8 -10  331.77   26.20
  -8  10  -6  327.87   26.30
  -8  10  -6  299.37   27.30
 -10   6  -8  293.07   26.60
  -6   8 -10  302.97   27.00
  -8  10   8   88.59   10.90
 -10   8   8   75.49   10.40
 -10  -8  -8   70.59   11.70
  -8 -10  -8   61.89   11.80
  -8   8  10   51.39    8.90
  -8  -8 -10   74.09   11.20
  -8  10   8   65.09    9.50
  -8  10   8   71.79   11.70
  -8   8  10   72.99   10.50
 -10   8   8   63.79   10.30
  -8   8  10   58.59   10.10
  -9  10   1  283.97   25.60
 -10   1   9  244.78   24.00
  -1   9  10  237.48   24.50
  -9  10   1  243.38   23.30
 -10  -1  -9  243.58   25.20
  -1   9  10  268.27   23.60
 -10   1   9  271.87   24.00
  -9  10   1  248.98   22.80
 -10  -1  -9  287.67   24.50
  -9 -10  -1  252.37   23.20
 -10  -1  -9  257.57   23.50
  -1   9 -10  267.27   25.40
   1   9  10  227.48   23.30
 -10   1  -9  243.18   23.60
 -10   1  -9  233.08   23.70
 -10  -1   9  234.68   23.90
 -10   1  -9  253.37   24.40
  -1   9 -10  202.58   23.70
   1   9  10  238.98   24.60
  -9 -10   1  246.68   23.60
  -9  10  -1  233.68   23.50
  -3   9  10  128.69   16.20
 -10   3   9  111.99   15.20
 -10  -3  -9  110.99   15.20
 -10  -3  -9  112.09   13.50
  -3   9  10  114.29   14.10
 -10   3   9  130.69   15.10
  -9  10   3  104.39   12.90
  -9  10   3  115.69   17.20
  -9  10   3  101.49   16.20
 -10   3   9  131.29   14.90
  -9 -10  -3  118.79   13.50
 -10   3  -9  153.18   15.40
  -3   9 -10  159.48   15.00
  -5   9  10  280.37   28.90
  -9  10   5  276.87   29.70
  -5   9  10  280.67   30.00
  -5   9  10  276.97   28.70
  -5  -9 -10  282.77   28.50
 -10  -5  -9  284.97   28.70
 -10   5   9  306.57   29.30
  -9  10   5  281.87   28.40
 -10  -5  -9  296.47   30.40
  -9 -10  -5  257.67   29.70
 -10   5   9  290.47   29.40
  -9  10   5  291.87   30.10
 -10   5   9  295.67   30.60
 -10  -5   9  369.66   29.70
  -5   9 -10  344.57   29.80
  -5   9 -10  336.67   29.00
  -9 -10   5  341.27   29.70
  -9  10  -5  364.96   29.30
 -10  -5   9  355.16   30.10
 -10   5  -9  334.07   29.50
 -10   5  -9  364.36   29.10
  -9  10  -5  339.17   29.80
 -10   5  -9  346.07   29.30
  -7  -9 -10  158.98   16.70
 -10   7   9  170.88   18.40
  -7   9  10  181.68   19.20
  -7   9  10  162.38   17.30
  -7   9  10  171.88   17.70
  -9 -10  -7  158.88   17.00
  -9  10   7  139.79   18.60
  -9  10   7  146.99   17.60
  -9  10   7  159.08   17.40
 -10   7   9  155.68   17.90
 -10   7   9  168.38   19.10
 -10  -7  -9  160.78   17.10
 -10   7  -9  102.29   17.70
 -10  -9  -9  187.78   19.40
  -9  10   9  207.58   19.80
  -9   9  10  205.48   20.30
  -9   9  10  191.68   19.90
 -10   9   9  197.28   20.90
 -10   9   9  198.38   20.10
 -10   9   9  198.58   19.90
  -9 -10  -9  184.38   19.40
  -9  10   9  192.58   19.90
  -9  -9 -10  189.58   19.20
  -9  10   9  190.18   20.50
  -9   9  10  193.78   19.70
  -9   9 -10  134.79   19.10
 -10   9  -9  163.88   18.60
 -10   9  -9  131.99   19.10
  -9   9 -10  143.99   18.80
  -9  10  -9  140.99   18.70
  -9  10  -9  147.19   19.60
  -9  -9  10  164.98   21.90
  -9 -10   9  146.69   21.30
 -10  -9   9  165.38   21.40
 -10 -10   0   11.50    5.50
 -10   0 -10    6.60    7.30
 -10   0 -10   10.90    5.80
 -10   0 -10   -2.70    7.80
 -10   0  10    6.90    6.80
 -10   0  10    8.10    7.20
 -10  10   0    2.20    6.90
 -10  10   0   16.90    8.60
 -10  10   0    8.50   11.80
   0  10 -10   11.50    7.70
   0  10 -10   -1.90    9.80
   0  10  10   32.60    8.40
   0  10  10   12.50    6.20
 -10 -10  -2  124.79   14.30
 -10   2  10  121.59   15.40
 -10  -2 -10  140.49   16.00
 -10  -2 -10  118.39   14.80
 -10  -2 -10  142.69   15.70
 -10   2  10  129.39   15.40
 -10  10   2  113.99   17.20
  -2  10  10  124.19   16.10
  -2  10  10  128.79   14.50
 -10  10   2  135.59   13.70
 -10   2  10  134.49   15.90
 -10  -2  10  128.59   15.70
 -10   2 -10  109.99   15.40
 -10  10  -2  108.59   15.10
 -10  10  -2  104.99   13.50
 -10  10  -2  103.89   17.70
 -10  10  -2  107.39   16.50
 -10  -2  10  111.79   15.00
 -10 -10   2  123.19   14.80
  -2  10 -10  118.19   15.20
  -2  10 -10  158.08   17.80
 -10   2 -10  126.29   15.30
 -10   2 -10  130.09   14.70
   2  10  10   99.19   16.80
   2  10  10  128.39   14.70
 -10 -10  -4  104.99   14.70
 -10  -4 -10  120.49   16.70
 -10  -4 -10  121.79   15.20
 -10  -4 -10  132.99   18.00
  -4  10  10  112.89   15.40
 -10  10   4  121.09   17.20
 -10  10   4  119.39   16.00
  -4  10  10  122.29   17.10
  -4  10  10  130.69   15.20
 -10   4  10  144.89   18.90
 -10   4  10  133.59   16.80
 -10   4  10  116.19   18.30
 -10  10   4  112.49   14.60
 -10  10  -4  147.39   15.30
 -10  10  -4  135.09   16.40
 -10  -4  10  135.79   16.10
 -10   4 -10  140.59   15.60
 -10  10  -4  123.09   15.70
  -4  10 -10  138.79   15.40
  -4  10 -10  151.98   16.80
 -10   4 -10  150.68   15.70
 -10   4 -10  141.49   16.30
 -10  -4  10  160.78   16.80
   4  10  10  140.79   15.90
 -10 -10  -6   70.49   11.80
  -6  10  10   59.69   10.50
 -10  -6 -10   84.09   12.00
 -10  -6 -10   82.69   12.50
 -10  10   6   99.79   11.90
 -10  10   6   78.89   10.80
  -6 -10 -10   59.29    9.80
  -6  10  10   70.29   12.30
 -10   6  10   88.69   11.90
 -10   6  10   78.29   10.90
 -10   6  10   73.09   11.10
  -6  10  10   64.39   12.60
 -10  10   6   72.59   10.70
 -10 -10  -8   66.29   10.10
  -8  10  10   52.79   10.40
 -10  -8 -10   64.89   10.30
  -8 -10 -10   68.79   10.20
  -8  10  10   70.19   11.10
  -8  10  10   60.19    9.80
 -10   8  10   71.09   11.20
 -10   8  10   59.79   10.70
 -10   8  10   57.79   10.90
 -10  10   8   67.39   11.10
 -10  10   8   92.59   14.50
 -10  10   8   54.59   10.60
 -10  10  -8   75.99   10.70
 -10  10  -8   98.49   12.50
 -10  -8  10   76.69   11.60
  -8  10 -10   81.69   11.60
  -8  10 -10   71.79   10.40
 -10   8 -10   85.19   12.00
 -10   8 -10  105.09   13.00
 -10 -10   8   73.09   11.60
 -10 -10 -10  395.16   34.60
 -10  10  10  397.16   34.90
 -10  10  10  365.96   34.80
 -10  10  10  362.26   34.40
 -10  10 -10  340.07   34.20
 -10 -10  10  361.76   36.10
 -10  10 -10  324.17   33.40
 -11  -1   0   -1.60    5.30
 -11   1   0    5.60    3.90
 -11   1   0    7.60    5.20
  -1   0  11   -6.70    5.20
  -1   0  11   -0.10    3.80
   0  11   1    1.80    3.20
   1   0  11    1.30    3.50
 -11  -1   0    3.60    4.00
 -11   3   0   15.70    6.10
 -11  -3   0   10.90    4.70
  -3   0  11    5.20    5.50
  -3   0  11   14.50    4.70
   0  11   3   13.50    4.30
 -11   3   0   13.50    4.40
   3   0  11   18.50    4.30
 -11  -3   0   17.50    5.40
   0  11   5  235.28   21.10
   5   0  11  227.98   21.00
 -11  -5   0  227.68   21.70
 -11  -5   0  230.68   22.20
 -11   5   0  230.58   21.30
 -11   5   0  224.38   22.40
  -5   0 -11  223.68   21.70
  -5   0  11  225.58   21.90
  -5   0  11  236.78   21.70
  -7   0 -11   32.00    7.20
   0  11   7   41.20    6.60
  -7   0  11   29.80    7.00
   0  11   7   37.10    8.40
 -11   7   0   33.20    7.00
  -7   0 -11   32.60    6.60
  -7   0  11   33.70    6.90
 -11   7   0   39.60    5.80
 -11  -7   0   22.10    6.00
   0  11   9   28.30    7.00
   0  11   9   27.10    7.80
  -9   0 -11   32.70    7.90
 -11  -9   0   21.10    5.70
   0  11  -9    8.90   10.00
 -11   9   0   28.70    9.00
 -11   9   0   26.80    9.20
  -9   0  11   24.20    7.40
  -9   0 -11   22.80    6.20
  -9   0 -11   19.00    8.30
 -11   9   0   33.80    7.20
   0  11  -9   31.40    8.50
  -9   0  11   23.30    7.60
 -11   9   0   33.00    5.90
   0  -1  11   18.10    6.10
   0  -1  11   18.60    4.40
  -1 -11   0   26.80    3.90
 -11   0   1   12.50    4.50
   0   1  11   14.20    4.40
  -1  11   0   19.40    4.30
 -11   0  -1   19.00    4.90
 -11   0   1   22.80    6.10
 -11   0  -1   19.90    6.20
  -2   1  11  181.18   18.40
 -11   2   1  179.38   18.70
   2  -1  11  178.68   17.00
  -1  11   2  186.38   17.00
 -11  -2  -1  194.68   18.20
 -11  -2  -1  194.48   17.80
 -11   2   1  191.08   17.60
  -2   1  11  195.08   17.50
  -2  -1  11  178.58   17.30
  -2  -1  11  179.58   18.70
 -11   2  -1  180.38   17.60
 -11  -2   1  180.38   18.40
 -11   2  -1  179.48   18.70
   2   1  11  177.18   17.20
 -11  -2   1  189.88   17.80
 -11  -4  -1  209.18   19.40
 -11   4   1  204.88   18.50
 -11  -4  -1  200.88   18.90
 -11   4   1  203.88   19.50
  -4   1  11  204.18   18.80
  -4  -1 -11  209.98   18.80
  -1  11   4  200.78   18.20
 -11   4   1  211.58   18.60
  -4   1  11  202.38   19.30
   4  -1  11  194.88   18.10
 -11   4  -1  185.28   18.50
 -11   4  -1  181.98   19.70
 -11  -4   1  189.98   19.20
 -11  -4   1  171.08   19.30
  -4  -1  11  193.68   18.80
  -4  -1  11  187.28   19.50
   4   1  11  186.78   18.30
   6  -1  11  356.96   29.40
  -6   1  11  339.17   30.00
 -11   6   1  355.96   29.60
 -11  -6  -1  333.07   30.10
 -11   6   1  343.67   30.60
 -11   6   1  356.46   29.60
  -1  11   6  345.87   29.60
  -6   1  11  353.26   30.10
 -11  -6   1  309.37   30.30
  -6  -1  11  301.67   30.30
   1  11   6  324.17   29.70
 -11   6  -1  299.37   30.00
  -6   1 -11  302.47   30.50
  -6  -1  11  303.67   29.90
 -11   6  -1  309.87   29.50
 -11   8   1   91.19   12.10
  -1  11   8   66.09    9.90
  -8   1  11   77.39   11.00
  -1  11   8   69.09    9.20
  -8  -1 -11   87.99   11.10
 -11   8   1   82.19   11.70
  -8   1  11   55.29   10.60
 -11   8   1   65.49    8.60
  -8  -1 -11   72.59   10.30
 -11  -8  -1   75.79   10.30
 -11   8  -1   45.80    7.70
 -11   8  -1   58.09    9.90
  -8   1 -11   57.69    9.40
 -11   8  -1   55.29   10.30
   1  11   8   44.20    9.10
  -1  11  -8   62.69    9.60
  -8   1 -11   52.69    8.70
  -8   1 -11   43.50    9.60
   1  11   8   43.50    8.10
  -8  -1  11   37.30    8.70
 -11  -8   1   45.40    8.50
 -11  10   1  122.29   15.70
 -11  10   1   67.09   11.30
  -1  11  10  113.69   17.50
 -10   1  11  119.09   13.20
 -10   1  11  110.89   14.50
 -11 -10  -1  109.29   12.50
 -10   1  11  116.79   13.90
 -10   1 -11   66.89   12.80
   1  11  10   97.99   11.90
 -10  -1  11   71.49   11.90
 -10  -1  11  128.49   17.60
 -10   1 -11  100.59   13.60
  -1  11 -10   97.39   13.30
 -11  10  -1   78.89   12.50
   1  11  10   70.79   12.60
  -1  11 -10   77.09   11.60
 -11 -10   1   69.59   12.90
 -10  -1  11   77.29   11.40
 -10   1 -11   99.09   14.30
 -11  10  -1   66.29   11.00
 -11  10  -1   85.69   12.50
 -11   1   2   16.60    5.30
 -11  -1  -2   15.30    4.70
   1  -2  11   18.00    4.40
  -2  11   1   29.00    4.50
 -11  -1  -2   15.30    5.40
 -11   1   2   25.10    6.00
 -11   1   2   14.10    4.40
  -1   2  11   22.90    5.30
 -11  -1   2   16.00    5.00
 -11   1  -2   22.60    5.70
 -11  -1   2   31.40    6.10
  -1  -2  11   20.80    4.50
   1   2  11   27.40    5.20
 -11   1  -2   27.20    5.10
  -2  11  -1   30.60    4.80
  -1  -2  11   32.60    6.30
  -2  11   3  176.38   17.40
  -3   2  11  185.78   18.70
  -3   2  11  183.98   18.00
 -11  -3  -2  164.98   18.60
 -11   3   2  175.48   19.00
 -11   3   2  187.08   17.80
 -11  -3  -2  171.18   18.10
 -11   3   2  173.28   17.90
   3  -2  11  171.48   17.10
 -11   3  -2  213.68   18.10
 -11   3  -2  193.38   19.10
  -3  -2  11  193.58   19.10
  -3  -2  11  200.98   17.90
   3   2  11  198.58   17.70
 -11  -3   2  212.18   18.50
 -11  -3   2  211.98   18.90
  -5   2  11  244.38   24.00
  -5   2  11  249.08   23.90
 -11   5   2  250.07   23.40
 -11  -5  -2  246.48   23.90
 -11   5   2  246.88   24.50
 -11   5   2  261.17   23.70
  -5  -2 -11  262.17   24.00
   5  -2  11  238.78   23.00
  -2  11   5  245.08   23.40
  -5   2 -11  259.67   24.20
 -11  -5   2  264.37   24.30
   5   2  11  272.67   23.50
  -5  -2  11  267.77   24.80
 -11   5  -2  266.87   23.50
  -5  -2  11  271.77   23.80
 -11  -5   2  271.07   24.70
  -2  11   7  196.78   19.20
  -2  11   7  196.78   17.40
   7  -2  11  187.68   16.70
 -11   7   2  202.88   17.10
 -11   7   2  190.38   20.20
  -7  -2 -11  195.28   17.90
  -7   2  11  187.18   18.30
  -7  -2 -11  170.48   19.40
 -11   7   2  191.28   18.80
  -7   2  11  198.28   18.20
 -11  -7  -2  188.78   17.80
 -11   7   2  193.58   17.30
  -7  -2  11  145.39   18.10
   2  11   7  149.49   17.30
  -2  11  -7  149.59   18.10
  -7   2 -11  139.29   19.00
  -7   2 -11  177.58   18.60
  -7   2 -11  167.28   18.30
 -11   7  -2  153.18   18.00
 -11  -7   2  149.49   17.90
  -7  -2  11  158.18   18.00
 -11   7  -2  165.28   17.10
 -11  -7   2  167.88   18.80
  -9   2  11   21.50    9.60
 -11   9   2   25.90    7.50
  -2  11   9   21.00    6.90
 -11   9   2   27.10    8.50
  -2  11   9   17.80    7.20
  -9  -2 -11   34.40    7.40
  -9   2  11   26.70    7.10
  -9   2  11   16.30    7.70
  -9  -2 -11    3.60    8.30
 -11   9   2   29.40    6.30
 -11   9   2   20.90    9.20
  -9  -2 -11   21.80    6.30
 -11  -9  -2   23.00    6.10
 -11   9  -2    7.30    8.70
 -11   9  -2   35.60    9.80
  -2  11  -9    5.60    9.30
 -11   9  -2   11.00    7.40
 -11   9  -2   21.10    5.70
  -9   2 -11   16.10    6.50
   2  11   9   13.70    6.20
  -9  -2  11   12.80    7.00
  -9  -2  11   20.70    7.90
  -9   2 -11   29.70    7.70
 -11  -9   2   13.10    6.20
  -2  11  -9   24.40    7.30
  -9   2 -11    9.10    7.80
   0   3  11   64.19    8.60
 -11   0   3   69.49    8.80
 -11   0   3   66.39    9.20
 -11   0  -3   66.29    9.00
 -11   0  -3   75.39   10.80
   0  -3  11   66.09    7.70
  -3 -11   0   63.69    7.30
  -3  11   0   57.39    7.20
 -11   0   3   57.09    9.30
  -3  11   2  302.77   27.50
  -2   3  11  315.47   28.00
  -3 -11  -2  302.87   27.10
 -11   2   3  316.27   28.10
 -11   2   3  301.07   28.50
 -11  -2  -3  301.87   28.20
   2  -3  11  300.17   27.40
  -2   3  11  300.07   28.40
 -11   2   3  312.47   28.10
   2   3  11  318.47   27.90
 -11  -2   3  313.77   28.60
  -2  -3  11  322.97   27.80
 -11   2  -3  321.87   28.00
  -2  -3  11  321.27   29.00
 -11   2  -3  310.67   28.60
  -4   3  11  332.57   27.70
 -11  -4  -3  328.97   27.70
 -11   4   3  321.27   27.50
   4  -3  11  302.77   26.80
  -3  11   4  326.37   27.10
 -11   4   3  330.07   27.40
 -11   4   3  313.87   28.00
  -4  -3 -11  329.67   27.50
  -4   3  11  325.77   27.90
 -11   4  -3  264.27   27.30
 -11  -4   3  282.47   28.20
  -4  -3  11  271.57   27.30
  -4  -3  11  256.87   28.10
   4   3  11  278.27   27.30
 -11   4  -3  282.27   27.90
  -6   3  11  420.16   34.40
 -11   6   3  408.76   34.80
 -11   6   3  428.66   35.70
 -11   6   3  414.56   33.80
  -6   3  11  414.36   34.40
  -3  11   6  430.16   33.90
   6  -3  11  403.06   33.40
 -11   6   3  445.06   34.10
  -6  -3 -11  392.36   35.10
  -6  -3 -11  419.66   35.20
 -11   6  -3  331.77   34.40
 -11  -6   3  357.46   34.70
  -6   3 -11  334.57   34.30
  -6   3 -11  335.07   34.70
  -6  -3  11  322.17   34.40
 -11   6  -3  347.67   33.90
  -6   3 -11  322.77   34.30
  -6  -3  11  363.36   34.10
  -3  11  -6  336.47   34.20
  -3  11   8  362.16   30.80
 -11   8   3  357.06   32.20
   8  -3  11  348.97   30.20
  -8  -3 -11  354.06   31.90
  -3  11   8  355.16   31.60
 -11   8   3  372.96   30.30
 -11   8   3  342.37   32.30
  -8  -3 -11  353.46   31.00
 -11   8   3  362.96   30.80
  -8   3  11  337.57   31.20
 -11  -8  -3  364.86   31.00
  -8   3  11  364.86   31.10
 -11  -8   3  320.57   31.60
 -11  -8   3  313.17   31.20
 -11   8  -3  325.67   30.60
  -8   3 -11  315.07   32.20
  -3  11  -8  300.07   32.10
  -8   3 -11  297.37   31.30
 -11   8  -3  300.27   31.10
  -8  -3  11  339.77   31.30
  -3  11  -8  285.47   31.00
   3  11   8  325.67   30.90
  -8   3 -11  336.47   31.50
 -11   8  -3  344.77   31.80
 -11 -10  -3   75.39   12.20
 -11  10   3   80.09   12.10
 -10   3  11   62.79   12.20
 -10   3  11   70.39   11.30
 -10  -3 -11   94.89   13.70
  -3  11  10   76.89   12.50
 -10  -3 -11   70.29   12.40
  10  -3  11   61.99   10.50
 -10  -3 -11   72.49   12.40
 -11  10   3   65.39   11.30
 -11  10   3   79.89   11.60
 -10   3  11   79.49   14.20
  -3  11  10   96.49   14.00
 -11  10  -3   90.49   11.50
 -10  -3  11   73.59   13.60
  -3  11 -10   95.39   11.40
 -11  10  -3  123.29   16.80
 -11 -10   3   89.19   13.00
   3  11  10   89.89   12.80
 -10  -3  11   87.19   14.00
 -10   3 -11   83.09   11.30
  -3  11 -10   90.49   12.30
 -11  10  -3   94.59   13.80
 -10   3 -11   89.39   12.30
 -10   3 -11   83.29   13.20
 -11  10  -3   84.79   12.40
  -1   4  11  588.04   49.90
 -11  -1  -4  569.04   49.99
  -4 -11  -1  547.95   49.20
 -11   1   4  545.05   50.09
 -11   1   4  568.24   49.99
  -4  11   1  560.04   49.30
   1  -4  11  552.94   49.30
 -11   1   4  577.44   50.09
   1   4  11  566.64   49.80
 -11   1  -4  594.94   49.99
  -1  -4  11  592.84   49.50
 -11  -1   4  578.54   50.09
 -11  -1   4  577.64   50.19
 -11   3   4  447.66   38.70
   3  -4  11  412.26   38.00
 -11   3   4  439.86   38.60
 -11   3   4  408.66   38.80
  -4 -11  -3  440.26   37.90
  -4  11   3  423.26   38.10
  -3   4  11  436.96   38.70
 -11  -3  -4  457.95   38.80
  -3   4  11  434.26   38.60
  -3  -4  11  448.66   38.40
 -11   3  -4  450.05   38.60
 -11  -3   4  431.86   39.00
  -3  -4  11  429.56   39.10
   3   4  11  447.36   38.60
  -4  11   5  473.55   44.50
  -4 -11  -5  465.05   43.30
  -5   4  11  480.85   44.30
 -11   5   4  474.45   43.80
  -4  11   5  438.46   44.20
 -11   5   4  484.25   44.00
 -11   5   4  471.05   44.90
  -5   4  11  517.05   44.30
 -11   5   4  473.25   44.40
  -4  11   5  472.05   43.80
   5  -4  11  452.55   43.30
  -5  -4 -11  505.45   44.10
  -5  -4  11  541.05   44.50
  -5  -4  11  568.94   44.20
 -11   5  -4  542.05   44.10
 -11  -5   4  553.14   44.60
 -11   5  -4  546.15   44.60
  -4  11  -5  559.84   44.30
 -11  -7  -4   14.80    5.90
  -4 -11  -7   13.30    4.50
  -7   4  11   16.10    5.80
  -4  11   7   22.90    7.20
   7  -4  11   14.50    4.40
  -7   4  11   18.70    6.60
  -4  11   7   15.10    5.90
 -11   7   4   18.50    8.10
 -11   7   4   28.20    6.80
  -7  -4 -11   20.00    5.80
 -11   7   4   20.70    5.30
  -4  11   7   13.40    6.10
 -11   7   4   20.30    6.10
  -7  -4 -11   18.40    8.10
 -11   7  -4   25.50    7.10
  -7  -4  11   18.20    6.40
  -7   4 -11   19.60    6.40
  -7   4 -11   28.20    8.00
 -11   7  -4   24.40    7.50
 -11   7  -4   17.00    5.50
  -7  -4  11   22.90    6.90
  -7   4 -11   22.80    6.70
  -9  -4 -11   93.49   12.40
 -11   9   4   96.69   12.60
  -4  11   9   82.09   11.50
  -4  11   9   96.19   12.80
  -4  11   9   85.39   12.40
 -11   9   4   93.09   15.20
 -11   9   4   83.69   14.10
 -11  -9  -4   85.39   12.80
  -9   4  11  127.99   17.80
  -9   4  11   85.09   13.80
  -9   4  11   81.49   13.00
  -9  -4 -11   93.79   12.90
  -9   4 -11   86.69   13.70
 -11   9  -4   80.19   13.50
  -9  -4  11   91.59   13.60
  -4  11  -9   94.09   13.30
  -4  11  -9  101.19   14.90
 -11  -9   4   95.59   14.40
 -11   9  -4   86.59   12.60
 -11   9  -4   86.89   13.70
 -11   9  -4  114.59   15.70
  -9  -4  11  105.39   14.30
   4  11   9   94.89   14.40
  -9   4 -11  110.09   12.80
  -9   4 -11  108.99   14.10
   0   5  11    4.70    5.00
  -5  11   0    3.60    3.00
 -11   0   5   -2.60    5.10
   0  -5  11    1.80    3.60
 -11   0   5    0.10    5.50
 -11   0  -5    1.30    4.50
  -5 -11   0    2.20    3.50
  -5  11   2  203.98   19.70
  -2   5  11  215.58   20.70
 -11   2   5  200.98   20.80
 -11   2   5  198.78   20.60
  -5 -11  -2  205.18   19.60
 -11  -2  -5  204.78   20.70
 -11  -2   5  240.68   21.10
  -2  -5  11  241.08   20.10
 -11  -2   5  217.48   21.40
 -11   2  -5  230.18   20.70
   2   5  11  232.38   20.50
  -4   5  11  249.58   20.80
  -5  11   4  202.08   21.10
 -11   4   5  218.38   20.10
  -4   5  11  227.38   20.60
 -11  -4  -5  205.28   20.70
 -11   4   5  206.48   20.80
 -11   4   5  199.38   22.20
  -5  11   4  219.38   21.80
  -5  11   4  212.28   19.70
  -4  -5 -11  216.98   20.00
  -5 -11  -4  212.38   19.30
 -11   4   5  230.68   20.50
 -11  -4   5  188.58   21.20
  -4   5 -11  232.38   22.10
 -11   4  -5  208.88   20.70
 -11   4  -5  199.88   20.30
  -4  -5  11  207.78   20.00
  -4   5 -11  223.18   21.80
  -4  -5  11  179.58   21.40
  -5  11  -4  203.68   20.40
   4   5  11  203.78   20.10
  -5  11   6  167.18   15.50
 -11   6   5  161.88   17.00
 -11  -6  -5  165.38   16.10
  -5  11   6  175.38   16.50
 -11   6   5  159.48   16.20
  -6   5  11  160.38   16.50
  -6   5  11  170.58   16.80
  -5  11   6  185.78   18.00
 -11   6   5  164.88   15.60
 -11   6   5  167.08   18.70
  -5 -11  -6  151.98   15.00
  -6   5 -11  131.59   18.10
 -11  -6   5  113.59   17.70
 -11   6  -5  134.89   17.00
  -5  11  -6  118.49   16.60
  -6  -5  11  126.19   17.40
  -6   5 -11  124.09   16.50
  -8  -5 -11   80.49   11.10
  -5  11   8   84.19   11.70
  -5 -11  -8   73.19   10.40
  -5  11   8   90.99   10.90
 -11   8   5   81.69   11.40
  -8  -5 -11   99.39   12.20
  -8   5  11   72.49   15.10
  -8   5  11  106.29   12.70
  -5  11   8   73.69   11.10
 -11   8   5   88.79   14.50
  -8   5  11   69.49   12.60
 -11   8   5   95.39   11.20
 -11  -8  -5   75.39   11.20
  -8   5 -11   77.09   11.50
  -5  11  -8   68.69    9.70
 -11   8  -5   52.09    9.90
  -5  11  -8   80.79   12.00
  -8   5 -11   69.59   12.10
 -11   8  -5   85.39   11.10
  -8  -5  11   58.59   11.70
  -8  -5  11   68.29   11.00
 -11   8  -5   62.09   11.30
  -8   5 -11   63.69    9.40
 -11  -8   5   65.69   10.60
 -11  10   5   83.19   11.20
 -10  -5 -11   89.79   13.80
  -5  11  10   79.99   10.50
  -5  11  10   78.19   10.00
 -11  10   5   98.39   14.70
 -11 -10  -5   81.19   12.20
 -11  10   5   74.39   12.30
  -5  11  10   71.79   12.40
 -10   5  11   73.89   13.10
 -10   5  11   89.99   12.10
 -10   5  11   84.79   11.30
 -10  -5 -11   72.69   12.40
  -5  11 -10   75.79   11.40
 -10   5 -11   74.59   13.90
 -11  10  -5   62.59    9.90
 -10   5 -11   64.99   10.30
 -10  -5  11   65.09   11.20
 -10  -5  11   61.69   11.20
 -11 -10   5   60.59   10.80
   5  11  10   54.79   10.40
  -5  11 -10   55.89    9.90
 -10   5 -11   60.09    9.80
 -11  10  -5   55.49   10.60
 -11  10  -5   58.09   10.60
 -11   1   6  171.48   17.60
 -11  -1  -6  160.98   17.10
  -1   6  11  152.08   17.00
  -6 -11  -1  164.98   16.10
 -11   1   6  168.38   17.30
  -6  11   1  154.48   15.90
   1  -6  11  155.98   15.80
   1   6  11  186.08   17.00
  -6 -11   1  188.38   16.40
 -11  -1   6  194.28   17.70
 -11   1  -6  168.28   18.20
  -1  -6  11  176.38   16.20
 -11  -1   6  200.58   18.10
  -3   6  11   17.40    5.60
 -11   3   6    5.00    7.50
  -6  11   3   15.30    6.20
  -3   6  11    3.90    5.50
  -6  11   3    3.30    5.90
 -11   3   6   10.50    6.00
 -11   3   6    1.50    5.30
  -6  11   3    8.50    4.20
 -11  -3  -6    4.40    5.10
  -6 -11  -3    7.80    3.80
  -3   6 -11  -13.80    6.70
   3   6  11    1.00    5.30
 -11   3  -6    4.30    6.40
  -6  11  -3    0.20    6.80
  -3  -6  11   15.40    7.20
 -11  -3   6    6.10    6.10
 -11   3  -6    0.60    4.80
  -3   6 -11   21.10    7.80
  -3  -6  11    3.90    4.50
 -11  -3   6   -4.20    5.90
  -6 -11  -5   67.89    9.20
  -6  11   5   68.79    9.50
  -5   6  11   77.59   11.90
  -6  11   5   86.19   13.80
 -11   5   6   72.29   10.90
  -5  -6 -11   72.69   10.40
 -11   5   6   78.59   10.50
 -11  -5  -6   79.39   10.30
  -5   6  11   77.89   11.10
 -11   5   6   79.99   11.70
 -11   5   6   83.69   10.90
  -6  11   5   75.99   12.20
  -5  -6  11   60.99    9.70
 -11  -5   6   64.09   12.50
  -6  11  -5   78.99    9.90
  -5   6 -11   95.69   13.30
 -11   5  -6   71.29   10.30
 -11   5  -6   53.69   10.80
  -5  -6  11   94.09   13.20
  -5   6 -11   62.79    9.10
 -11  -7  -6   60.99    9.70
  -6 -11  -7   49.70    9.10
  -7   6  11   47.10    8.40
  -6  11   7   63.39    9.70
  -6  11   7   52.29    9.10
  -7  -6 -11   61.39   10.20
 -11   7   6   72.99    9.60
 -11   7   6   55.99   10.10
  -6  11   7   76.89   10.90
 -11   7   6   63.89    9.70
  -7   6  11   50.49    7.80
 -11   7   6   62.09    8.80
 -11   7  -6   38.60    8.10
 -11  -7   6   47.00    9.30
 -11   7  -6   37.10    8.80
  -6  11  -7   37.70    7.80
  -6  11  -7   35.20    9.90
  -7  -6  11   47.50    9.10
  -7   6 -11   48.20    8.50
  -7   6 -11   33.00    9.20
 -11   7  -6   36.40    7.80
  -7  -6  11   39.40    7.80
 -11   9   6  222.68   20.00
 -11   9   6  185.88   19.20
 -11  -9  -6  187.38   18.90
  -6  11   9  186.18   19.20
  -9  -6 -11  182.28   20.90
  -6  11   9  172.18   19.10
  -9   6  11  188.48   21.20
  -9   6  11  200.68   19.40
  -6  11   9  178.08   20.40
 -11   9   6  166.08   20.10
  -9  -6 -11  189.88   19.10
  -9   6  11  173.28   19.50
  -6 -11  -9  163.18   18.50
 -11   9  -6  163.28   19.40
 -11  -9   6  177.38   20.60
 -11   9  -6  178.78   19.40
  -9   6 -11  183.88   19.40
  -6  11  -9  172.98   18.60
  -9   6 -11  156.28   18.60
  -9   6 -11  178.58   19.70
  -6  11  -9  171.38   20.10
  -9  -6  11  180.18   20.70
  -9  -6  11  163.38   21.10
 -11   9  -6  172.18   19.10
 -11   0   7    6.50    5.80
   0   7  11    7.20    5.60
  -7 -11   0    7.80    4.20
 -11   0  -7    7.60    5.30
  -7  11   0    6.90    6.20
 -11   0   7    5.30    5.70
 -11  -2  -7  133.99   13.30
  -7  11   2  111.39   11.80
  -7  11   2  137.09   16.10
 -11   2   7  140.79   16.30
 -11   2   7  114.09   13.80
 -11   2   7  127.89   13.80
  -2   7  11  120.69   12.90
 -11  -2   7  103.49   14.30
 -11   2  -7   83.49   14.10
  -2   7 -11  133.99   14.80
   2   7  11  104.59   12.90
 -11  -2   7  101.99   13.40
  -2  -7  11  104.79   11.70
  -7  11  -2   98.09   13.90
  -2   7 -11   96.59   13.80
 -11   2  -7  104.79   13.60
 -11   4   7  121.29   13.50
  -4   7  11  115.69   13.50
  -7  11   4  119.59   14.80
  -7  11   4  127.89   16.20
 -11   4   7  122.69   17.30
  -7  11   4  129.69   12.40
  -7 -11  -4  125.09   12.20
  -4   7  11  131.79   13.60
 -11  -4  -7  136.29   13.60
  -4  -7  11  100.39   15.00
 -11   4  -7  108.59   14.20
  -7  11  -4   97.69   13.90
   4   7  11  102.39   13.10
 -11   4  -7   78.29   13.50
  -4  -7  11   93.79   12.20
 -11  -4   7  116.19   14.50
  -4   7 -11  104.89   14.30
 -11  -4   7  109.79   16.50
  -4   7 -11  122.29   15.60
 -11   4  -7  100.09   13.20
  -7  11   6  104.79   13.40
 -11   6   7   77.89   11.10
  -7 -11  -6   95.79   10.60
  -7  11   6  105.29   12.50
 -11   6   7   90.29   12.10
 -11   6   7  111.69   13.30
  -6   7  11  112.79   15.30
  -6   7  11   80.69   12.00
  -6  -7 -11   84.09   12.20
 -11  -6  -7   95.19   11.60
 -11   6   7   99.69   15.30
  -6   7  11   98.49   12.00
  -7  11   6   85.89   10.80
 -11   6  -7   54.29   10.00
  -7  11  -6   59.39   10.20
  -7  11  -6   75.09   11.60
 -11  -6   7   53.39   10.60
  -6  -7  11   70.09   10.90
  -6  -7  11   51.79   10.70
  -6   7 -11   53.09   10.30
 -11   6  -7   64.69   10.10
  -7 -11  -8  136.89   14.50
  -8   7  11  141.09   15.30
 -11   8   7  116.79   16.70
  -7  11   8  136.59   15.10
  -7  11   8  135.09   15.40
  -8   7  11  121.19   17.70
  -8   7  11  133.09   14.70
  -7  11   8  141.89   16.00
  -8  -7 -11  137.39   14.50
 -11  -8  -7  141.19   14.80
  -7  11  -8   93.29   14.00
  -8  -7  11   91.19   16.00
  -8   7 -11   84.09   14.30
 -11   8  -7  114.99   15.20
  -7  11  -8  104.39   14.10
 -11   8  -7  104.59   15.20
  -7 -11   8   90.69   14.10
 -11  -8   7  116.09   17.30
 -11   8  -7   94.79   14.60
  -8   7 -11  107.69   15.30
 -11  10   7   88.29   15.20
 -10   7  11   97.69   12.30
  -7  11  10  102.69   13.70
 -10  -7 -11  103.69   15.50
 -11  10   7   98.09   14.20
 -11 -10  -7  100.19   13.90
 -10   7  11  101.59   15.40
  -7  11  10   79.69   11.20
  -7  11  10   90.69   14.10
  -7 -11 -10   89.19   11.80
 -10   7  11   84.89   14.50
 -11  10   7   91.59   15.10
 -10  -7 -11  107.39   14.40
  -7  11 -10   60.19   11.80
 -11 -10   7   56.39   12.50
 -11  10  -7   60.39   11.70
 -11  10  -7   57.39   10.90
  -8  11   1  467.75   43.50
 -11   1   8  461.05   45.50
  -8 -11  -1  486.65   43.80
  -1   8  11  498.15   44.30
 -11  -1  -8  507.95   44.50
  -8  11   1  482.35   45.40
  -8  11   1  462.55   44.30
 -11   1   8  509.45   44.60
 -11  -1  -8  441.16   44.50
 -11   1   8  487.65   44.40
 -11   1  -8  524.75   44.30
 -11  -1   8  516.55   44.60
  -1   8 -11  511.65   45.40
 -11  -1   8  524.65   44.60
 -11  -1   8  533.45   45.80
   1   8  11  530.25   44.20
  -1   8 -11  474.95   44.50
  -8  11  -1  522.35   44.30
  -8 -11   1  528.15   44.20
 -11   1  -8  501.85   44.70
 -11   3   8  277.27   25.90
  -3   8  11  307.67   25.80
 -11  -3  -8  288.87   25.70
  -8  11   3  284.87   24.90
  -3   8  11  279.77   27.30
 -11   3   8  282.47   26.20
  -8  11   3  282.17   26.90
 -11   3   8  253.87   27.90
  -8 -11  -3  290.97   25.00
  -3   8  11  298.47   25.80
 -11   3  -8  259.17   25.70
 -11  -3   8  248.88   26.20
  -3   8 -11  244.68   25.90
 -11   3  -8  224.48   25.80
  -8  11  -3  260.27   26.20
  -3   8 -11  257.97   27.20
 -11  -3   8  282.97   26.30
 -11   3  -8  242.28   26.10
   3   8  11  256.87   25.40
  -8  11   5  217.38   22.30
  -8  11   5  212.98   20.70
  -8 -11  -5  216.48   20.70
 -11  -5  -8  209.28   21.20
  -5   8  11  217.98   21.40
  -5   8  11  220.18   23.20
  -5  -8 -11  219.08   21.00
 -11   5   8  219.78   22.20
 -11   5   8  207.08   23.50
  -5   8  11  211.18   21.80
  -8  11   5  224.98   22.60
 -11   5   8  220.88   21.40
 -11   5   8  214.58   21.70
 -11   5  -8  218.08   21.60
 -11   5  -8  202.68   21.40
   5   8  11  214.28   23.40
  -5   8 -11  233.78   22.40
  -8  11  -5  197.08   21.30
  -8  11  -5  196.98   22.60
 -11  -5   8  215.58   22.30
 -11   5  -8  210.38   21.80
  -5  -8  11  255.37   27.90
  -5   8 -11  205.58   21.20
  -7   8  11  222.48   20.50
  -8  11   7  214.38   20.60
  -8  11   7  226.68   20.00
 -11  -7  -8  212.98   20.40
  -8 -11  -7  194.58   20.80
  -7   8  11  219.58   21.70
  -7   8  11  211.68   20.40
 -11  -7  -8  159.68   22.50
  -8  11   7  212.38   21.10
 -11   7   8  209.58   20.90
 -11   7   8  237.38   21.70
 -11   7   8  227.18   22.10
  -7  -8 -11  216.38   20.00
  -8  11  -7  142.99   21.10
  -8 -11   7  151.08   22.00
  -7   8 -11  146.39   20.70
  -7   8 -11  169.78   19.50
 -11  -7   8  152.08   21.70
 -11   7  -8  170.68   20.50
 -11   7  -8  157.98   20.10
  -8  11   9  252.87   23.80
  -8  11   9  256.77   24.30
  -9  -8 -11  249.48   23.50
  -9   8  11  247.08   25.00
  -8 -11  -9  268.77   23.60
 -11   9   8  261.97   24.60
 -11   9   8  243.18   24.20
  -9   8  11  253.37   24.40
  -9   8  11  255.47   24.20
 -11   9   8  259.47   25.10
  -8  11   9  239.58   23.50
 -11  -9   8  217.88   25.50
 -11   9  -8  200.28   23.20
  -9   8 -11  202.08   22.90
  -9   8 -11  212.98   23.50
  -8  11  -9  207.38   23.70
 -11   9  -8  217.48   23.10
  -8  11  -9  205.38   23.00
  -9  -8  11  206.08   25.20
 -11   9  -8  234.38   24.90
  -8 -11   9  219.38   26.20
  -9  11   0    9.10    7.20
 -11   0   9    1.40    6.60
 -11   0   9    9.70    8.60
   0   9  11    8.70    6.50
 -11   0  -9    5.80    7.90
   0   9 -11   22.90    7.80
   0   9  11    1.10    7.50
 -11   0  -9    3.40    5.90
 -11   0  -9   12.00    7.50
  -9  11   0   -7.80    7.40
 -11   0   9   -2.80    6.30
 -11   2   9   79.29   12.90
 -11   2   9  106.79   13.40
  -9  11   2   87.29   11.10
 -11  -2  -9  103.49   12.20
 -11  -2  -9   97.99   14.30
  -9 -11  -2   86.69   12.50
  -9  11   2  106.09   15.20
 -11   2   9   93.49   13.30
 -11  -2  -9   82.69   11.40
  -2   9  11   91.99   14.90
  -2   9  11   76.39   12.00
  -2   9 -11   85.29   12.10
  -9  11  -2  103.59   12.20
 -11  -2   9   68.29   12.90
 -11   2  -9   64.69   12.50
 -11   2  -9   83.69   13.10
 -11  -2   9   82.99   12.60
   2   9  11   76.89   11.80
 -11   2  -9   82.69   10.50
   2   9  11   77.09   11.50
  -9  11  -2   81.09   10.90
  -9  11  -2   85.39   11.90
  -2   9 -11   75.39   10.30
 -11  -2   9   72.69   12.90
  -9 -11   2   73.39   12.20
 -11   4   9  105.39   16.60
 -11  -4  -9   97.59   15.20
  -4   9  11   98.99   13.40
 -11  -4  -9   94.39   12.70
  -9  11   4  100.39   12.30
 -11   4   9   93.69   14.40
 -11   4   9  117.99   14.60
  -9  11   4  108.89   16.20
  -9  11   4  104.19   15.60
  -4   9  11  112.19   15.40
 -11  -4  -9  102.89   12.70
  -4   9  11   74.49   14.30
  -4   9 -11   90.29   13.00
  -4   9 -11   97.19   12.80
 -11  -4   9   97.99   15.00
  -9  11  -4  102.69   13.80
 -11   4  -9   80.89   13.50
 -11   4  -9   80.79   13.80
   4   9  11   88.49   13.00
  -9  11  -4  111.59   13.50
 -11   4  -9   99.69   13.90
 -11  -4   9   91.29   15.70
 -11   6   9  139.59   17.40
 -11   6   9  135.99   17.40
  -6   9  11  110.49   16.40
  -6   9  11  134.39   14.70
  -9 -11  -6  125.99   14.70
 -11  -6  -9  131.79   16.90
 -11  -6  -9  127.39   14.50
 -11   6   9  115.89   15.70
  -6  -9 -11  123.99   14.30
  -9  11   6  128.49   14.30
  -6   9  11  133.19   15.10
  -9  11   6  104.99   16.00
  -9  11   6  124.39   16.30
 -11   6   9  138.79   16.80
  -6   9 -11   92.49   13.60
  -6   9 -11   80.19   13.60
 -11   6  -9  103.49   14.80
  -9  11  -6  106.29   15.90
 -11   6  -9   91.59   14.50
 -11   6  -9  104.79   15.30
 -11  -6   9   83.09   13.40
  -8   9  11  116.19   15.50
 -11   8   9  125.59   16.40
  -8   9  11  114.39   16.70
 -11   8   9  132.59   17.70
  -9  11   8  130.19   15.70
  -8   9  11  122.89   15.60
 -11  -8  -9  108.69   17.60
 -11  -8  -9  132.39   15.30
  -8  -9 -11  112.89   15.20
 -11   8   9  134.69   17.10
  -9 -11  -8  124.49   15.40
  -9  11   8  106.59   15.40
  -9  11   8  118.49   16.00
  -8  -9  11  128.09   18.40
  -9  11  -8   87.79   15.40
 -11   8  -9   91.99   15.00
 -11  -8   9  134.09   18.00
 -11   8  -9  100.59   14.20
 -11   8  -9  108.49   16.40
  -9  11  -8   87.59   14.20
  -9 -11   8   93.19   17.50
  -8   9 -11   97.59   15.10
  -8   9 -11   91.39   14.60
 -10   9  11    5.40    8.50
  -9  11  10    2.80    8.90
 -10   9  11    6.60    9.30
  -9  11  10   -4.30    7.60
 -11 -10  -9   12.60    8.20
  -9 -11 -10   -7.10    7.80
 -10  -9 -11    3.60    7.70
 -10   9  11   -9.50    8.10
 -11  10   9   -5.50    9.10
 -11  10   9   -1.20    8.00
  -9  11  10   -3.90    7.80
 -11  10   9    3.70    9.70
  -9  11 -10    9.00    7.70
 -11 -10   9   -1.20    9.50
 -10   9 -11   23.30    8.60
 -10  -9  11   33.20   10.50
 -10   9 -11   23.20    7.70
  -9  11 -10   21.80    8.80
  -9 -11  10   31.30   11.40
 -11  10  -9   16.80    7.40
 -11  10  -9   23.90    7.90
 -11   1  10  254.07   26.60
 -11  -1 -10  266.57   26.30
 -11  -1 -10  242.68   26.50
  -1  10  11  273.37   26.00
 -11   1  10  248.18   28.50
 -11  -1 -10  271.17   26.60
 -10  11   1  289.87   27.90
   1  10 -11  261.77   27.20
 -11   1  10  236.48   26.50
  -1  10  11  250.07   26.80
 -10 -11  -1  263.47   25.80
  -1  10 -11  292.17   26.60
   1  10  11  274.47   27.30
   1  10  11  284.47   26.20
 -10  11  -1  269.57   26.30
 -10 -11   1  279.97   26.00
 -11  -1  10  271.87   29.10
 -11  -1  10  291.77   26.80
 -11  -1  10  276.57   26.60
 -11   1 -10  296.57   26.40
 -11   1 -10  291.37   26.30
 -11   1 -10  280.37   26.50
 -10  11  -1  305.27   28.40
 -10  11  -1  261.57   27.50
  -1  10 -11  269.57   27.40
 -10 -11  -3  167.48   16.90
 -11   3  10  174.58   18.50
 -11   3  10  168.88   17.90
  -3  10  11  147.19   19.00
  -3  10  11  153.68   17.70
  -3  10  11  171.18   17.50
 -10  11   3  159.18   18.90
 -10  11   3  159.08   16.60
 -11   3  10  129.39   20.40
 -11  -3 -10  130.99   18.50
 -11  -3 -10  162.28   17.30
 -11  -3 -10  154.08   18.50
   3  10  11  150.68   17.40
  -3  10 -11  134.29   16.90
   3  10  11  124.89   19.20
 -10 -11   3  150.28   17.50
 -11   3 -10  129.69   17.30
  -3  10 -11  172.88   19.20
 -11  -3  10  161.28   18.50
 -11  -3  10  145.49   18.50
 -11   3 -10  163.18   17.00
 -11   3 -10  143.09   17.40
 -10  11  -3  149.29   16.90
 -10  11  -3  135.19   18.90
 -10  11   5   75.69   11.40
  -5  10  11   58.19    9.70
  -5  10  11   63.29   12.40
 -10 -11  -5   70.99   11.80
 -11  -5 -10   64.19   12.50
  -5  10  11   91.29   14.40
 -11   5  10   63.69   11.30
 -10  11   5   69.79   11.10
 -11   5  10   64.79   11.10
 -10  11   5   60.09   12.10
 -11   5  10   66.29   11.60
 -11  -5 -10   79.89   11.20
  -5  10 -11  105.09   13.50
 -11  -5  10  110.99   15.50
 -10  11  -5  102.39   14.20
 -11   7  10   57.19   11.50
  -7  10  11   61.59   10.50
  -7  10  11   56.59    9.60
  -7  10  11   67.79   10.90
  -7 -10 -11   56.99   10.10
 -10  11   7   58.79   10.50
 -10  11   7   55.39   10.90
 -10  11   7   68.99   11.10
 -11   7  10   62.69   10.80
 -11   7  10   62.29   11.00
 -10 -11  -7   69.79   10.10
 -11  -7 -10   75.29   11.60
 -11  -7 -10   54.49    9.90
 -11  -7  10   68.29   11.40
  -7  10 -11   52.99    9.10
 -11   7 -10   59.39    9.80
 -11   7 -10   65.69    9.40
 -10  11  -7   60.09   10.20
 -10  11  -7   75.19   10.00
  -7  10 -11   72.29   11.00
 -11   7 -10   49.50   10.80
 -10 -11   7   61.69   11.40
  -9  10  11  120.49   17.10
  -9  10  11  111.99   17.00
  -9  10  11  108.69   17.00
 -10  11   9  116.69   17.30
 -10  11   9  115.69   17.10
 -11  -9 -10   91.49   17.50
 -10 -11  -9  124.89   17.50
 -11   9  10  123.09   17.60
  -9 -10 -11  112.59   17.00
 -11   9  10  107.49   16.40
 -11   9  10  122.19   18.40
 -10  11   9  111.49   16.60
 -11   9 -10  112.29   14.50
 -10 -11   9  120.99   19.60
 -10  11  -9  139.79   15.40
 -10  11  -9  105.69   16.40
 -11  -9  10  122.99   19.10
  -9  10 -11  111.49   15.20
  -9  10 -11  109.59   15.90
 -11   9 -10  126.99   15.70
  -9 -10  11  127.69   20.90
 -11 -11   0   23.70    7.20
 -11   0 -11   29.70    8.20
 -11   0 -11   12.70    7.30
 -11   0 -11   23.50    8.30
 -11   0  11   13.80   10.20
 -11   0  11   22.40    8.40
 -11   0  11   11.20    8.50
 -11  11   0   26.20    7.70
 -11  11   0   16.40    8.70
 -11  11   0   17.90    9.30
   0  11 -11   10.00    8.20
   0  11 -11   35.30   10.50
   0  11  11   42.80    9.00
   0  11  11   28.40    7.90
 -11 -11  -2   54.39    8.60
  -2  11  11   93.19   13.70
 -11  -2 -11   60.09    9.70
 -11  -2 -11   66.29   11.70
 -11  -2 -11   36.80   10.20
 -11  11   2   60.59    9.90
  -2  11  11   52.19    9.20
   2  11 -11   70.29   10.90
 -11   2  11   58.59   10.20
 -11   2  11   57.79   11.70
 -11   2  11   52.49   10.00
 -11   2 -11   37.40    8.90
 -11  11  -2   33.40    8.70
 -11  11  -2   39.60   11.20
 -11  11  -2   46.20   10.80
 -11  -2  11   43.20    9.90
 -11  -2  11   45.50   10.20
  -2  11 -11   43.20    8.70
  -2  11 -11   48.30   10.90
 -11 -11   2   50.39    9.20
 -11   2 -11   47.70    8.80
 -11   2 -11   45.50    9.40
   2  11  11   46.50    9.90
   2  11  11   42.30    9.30
 -11 -11  -4   79.49   12.70
 -11  -4 -11   83.09   11.70
 -11  -4 -11   80.99   13.30
 -11  -4 -11  101.39   12.90
 -11  11   4   89.69   12.10
 -11  11   4   78.69   12.10
  -4  11  11   72.39   11.40
  -4  11  11   76.49   10.90
  -4  11  11   71.49   11.40
 -11   4  11   83.69   12.70
 -11   4  11   72.79   11.80
 -11  11   4   71.99   11.50
 -11  11  -4   87.89   14.00
 -11  11  -4  104.49   13.50
 -11  11  -4   88.19   12.50
 -11  -4  11   89.89   12.60
 -11  -4  11   86.39   12.70
 -11 -11   4   86.19   14.00
  -4  11 -11   95.99   13.20
  -4  11 -11   96.89   14.60
 -11   4 -11   80.49   10.90
 -11   4 -11   84.89   14.30
 -11   4 -11   86.89   14.10
   4  11  11   87.39   13.60
 -11 -11  -6   57.59    9.70
 -11  -6 -11   58.89   10.70
 -11  -6 -11   42.70    9.80
  -6  11  11   57.69    9.90
  -6  11  11   52.49    9.00
  -6  11  11   44.70   10.10
 -11   6  11   64.69   10.90
 -11   6  11   44.00   10.70
 -11   6  11   51.99   11.40
 -11  11   6   50.09   10.70
 -11  11   6   45.10   10.30
 -11  11  -6   60.09   10.50
 -11  11  -6   59.29    9.60
  -6  11 -11   71.39   10.90
 -11  -6  11   53.29   10.80
 -11   6 -11   67.59    9.80
 -11   6 -11   55.49   10.50
   6  11  11   58.49   10.40
 -11 -11  -8   36.10    9.80
  -8  11  11   43.50   10.50
 -11  -8 -11   57.99   10.70
 -11  -8 -11   42.20    9.90
  -8  11  11   36.90    9.60
  -8  11  11   33.60    9.30
 -11  11   8   46.90   11.50
 -11   8  11   44.50   10.00
 -11   8  11   33.70   10.20
 -11   8  11   38.70   11.00
 -11  11   8   31.80   10.60
 -11  11   8   31.20    9.20
 -11  11  -8   41.70    8.40
 -11   8 -11   37.30    9.30
 -11  11  -8   44.40    9.80
  -8  11 -11   39.20    8.70
  -8  11 -11   40.00    8.90
 -11  -8  11   42.30   11.10
 -11   8 -11   45.00    9.00
 -11 -11   8   39.30   10.70
 -11 -11 -10   27.40   10.10
 -10  11  11   28.40    9.90
 -11 -10 -11   17.30   10.10
 -11 -10 -11   19.80    9.90
 -10 -11 -11   18.70   10.00
 -10  11  11   17.80    9.10
 -11  11  10   23.00   12.20
 -11  10  11   18.90    9.20
 -11  10  11   28.50   10.60
 -11  10  11   27.10   11.70
 -10  11  11   15.90   10.80
 -11  11  10   29.70   10.70
 -11  11  10   18.20    9.20
 -11  11 -10   31.10    9.40
 -11  10 -11   25.30    8.80
 -11 -10  11   27.00   12.00
 -10 -11  11   52.69   13.40
 -10  11 -11   24.80    8.50
 -10  11 -11   30.50    9.50
 -11  10 -11   22.70    8.00
 -11 -11  10   32.60   12.00
 -11  11 -10   26.50    8.40
 -12   0   0  416.86   35.80
 -12   0   0  405.26   36.10
   0   0  12  383.56   36.10
   0   0  12  395.26   35.30
   0  12   0  400.06   35.00
 -12   2   0  172.48   17.40
  -2   0  12  159.88   17.50
  -2   0  12  169.58   16.20
   0  12  -2  153.38   15.10
   0  12   2  170.28   15.70
   2   0  12  163.58   15.90
 -12  -2   0  175.88   17.30
 -12   2   0  163.78   16.50
 -12  -2   0  168.98   16.60
   4   0  12  842.92   75.79
  -4   0 -12  983.00   77.79
 -12   4   0  870.51   75.99
 -12   4   0  831.82   76.29
 -12  -4   0  870.01   76.29
 -12  -4   0  848.22   76.19
  -4   0  12  904.81   76.09
   0  12   4  895.61   75.79
  -4   0  12  877.11   76.09
   0  12   6  221.58   21.00
 -12   6   0  191.38   23.80
   0  12   6  199.78   22.70
   0  12  -6  267.37   26.60
  -6   0  12  214.08   21.80
  -6   0  12  231.68   21.70
  -6   0 -12  238.38   22.90
 -12   6   0  224.38   22.70
 -12   6   0  213.08   22.70
  -6   0 -12  248.68   22.10
  -6   0 -12  220.78   21.40
   6   0  12  218.18   20.80
 -12   6   0  212.58   21.00
 -12  -6   0  234.08   25.50
   0  12   8  592.94   50.49
   0  12   8  556.54   50.89
   8   0  12  560.94   50.09
   0  12  -8  576.04   51.99
 -12   8   0  547.65   51.39
 -12   8   0  569.04   51.09
 -12   8   0  496.25   51.59
   0  12  -8  549.74   50.79
  -8   0 -12  558.14   50.69
  -8   0  12  614.64   51.09
  -8   0 -12  604.54   50.79
  -8   0 -12  561.64   51.09
 -12   8   0  567.14   50.09
 -12  -8   0  588.54   50.69
  -8   0  12  618.24   50.99
   0  12  10   67.49   12.80
   0  12 -10   64.79   10.60
 -12  10   0   82.39   13.00
 -10   0  12   57.19   11.20
 -10   0 -12   70.19   10.80
 -10   0  12   64.69   10.60
 -12 -10   0   67.79   10.10
 -10   0 -12   71.89   12.80
 -12  10   0   86.09   12.20
 -12  10   0   91.19   12.10
 -10   0 -12   76.89   10.20
   0  12 -10   84.59   12.70
   0  12  10   57.99   10.20
 -10   0  12   83.29   12.90
   1  -1  12  175.58   18.70
  -1   1  12  201.28   16.70
   1  -1  12  199.48   16.30
 -12   1   1  192.88   17.70
  -1   1  12  201.58   17.90
 -12  -1  -1  201.58   17.20
 -12  -1  -1  188.58   17.30
  -1  12   1  187.08   15.90
 -12   1  -1  136.89   16.70
  -1  -1  12  142.59   16.40
  -1  -1  12  136.79   17.80
 -12  -1   1  143.39   17.40
 -12   1  -1  135.49   18.00
 -12  -1   1  141.09   16.80
  -3   1  12  215.68   20.20
  -3   1  12  219.78   19.60
 -12  -3  -1  219.28   20.00
 -12   3   1  210.48   19.40
 -12   3   1  210.28   20.50
  -1  12   3  198.68   18.70
   3  -1  12  201.18   18.80
   3   1  12  178.78   18.90
   1  12   3  199.78   18.90
 -12   3  -1  189.28   19.40
 -12   3  -1  193.78   20.60
  -3  -1  12  195.98   20.30
 -12  -3   1  200.48   20.50
  -3  -1  12  212.48   19.30
  -1  12   5  157.08   14.50
 -12   5   1  145.79   14.50
 -12   5   1  155.18   16.10
  -5   1  12  152.48   15.30
  -5  -1 -12  150.38   15.00
  -5   1  12  151.98   15.50
 -12   5   1  170.58   17.60
 -12  -5  -1  150.38   15.80
 -12  -5  -1  168.98   15.40
 -12   5   1  159.68   17.00
  -1  12   5  147.39   17.20
  -5  -1 -12  123.49   16.20
   5  -1  12  148.09   13.90
 -12   5  -1  131.59   16.60
  -5  -1  12  124.59   15.00
 -12  -5   1  128.99   15.40
 -12  -5   1  127.39   15.20
 -12   5  -1  115.19   16.10
 -12   5  -1  132.69   14.70
   1  12   5  135.09   14.50
  -5   1 -12  109.59   16.10
   5   1  12  121.99   14.20
  -5  -1  12  119.89   15.90
  -1  12   7  524.15   44.30
   1  12  -7  461.65   44.60
  -7  -1 -12  507.25   45.10
  -7   1  12  534.45   44.60
 -12   7   1  517.45   44.00
 -12   7   1  525.05   45.00
 -12   7   1  551.04   45.20
 -12   7   1  529.55   45.60
   7  -1  12  520.25   44.00
  -1  12   7  526.25   44.90
  -7  -1 -12  511.05   44.80
  -7  -1 -12  511.45   44.60
  -7   1  12  542.55   44.80
 -12  -7  -1  546.35   44.70
   7   1  12  470.25   44.00
 -12   7  -1  469.75   44.10
  -7  -1  12  487.75   44.60
  -7   1 -12  479.95   44.70
   1  12   7  489.75   44.20
 -12   7  -1  499.05   44.90
 -12  -7   1  477.05   44.60
  -7   1 -12  427.26   45.00
  -7   1 -12  494.45   44.80
  -7  -1  12  467.95   45.00
 -12  -7   1  474.35   44.80
 -12   7  -1  492.15   45.80
  -1  12  -7  466.05   44.80
  -9  -1 -12   64.19   10.20
   1  12  -9   76.89   12.30
   1  12  -9   53.69    9.70
  -9   1  12   65.59   10.10
   9  -1  12   53.49    8.90
 -12   9   1   66.59   10.20
 -12   9   1   58.09    9.70
  -9  -1 -12   63.89    9.00
 -12  -9  -1   58.79   10.70
  -9   1  12   46.80   10.90
  -1  12   9   53.89    8.60
  -9  -1 -12   38.30    8.10
  -1  12  -9   38.30    9.00
 -12   9  -1   55.79   10.20
  -9   1 -12   38.30    8.90
   1  12   9   35.90    9.20
  -1  12  -9   31.60   11.10
 -12   9  -1   30.90    9.40
 -12   9  -1   44.10    9.10
 -12   9  -1   46.10    7.80
 -12  -9   1   27.30    7.60
   1  12   9   37.30    8.80
  -9  -1  12   32.90    9.10
  -9   1 -12   38.30    8.60
  -9   1 -12   39.30    8.80
  -9  -1  12   37.50    8.60
 -12  11   1  114.49   17.10
 -11   1  12  100.49   16.70
 -11  -1 -12  111.89   16.40
 -12  11   1  124.69   15.00
  -1  12  11  116.29   15.60
  -1  12  11  116.89   15.80
 -11   1  12  121.89   19.20
 -11  -1 -12   89.99   16.10
 -11  -1 -12  100.09   15.00
   1  12 -11  110.39   14.20
 -12 -11  -1  105.89   15.60
 -11   1  12   96.39   16.60
   1  12 -11  136.89   18.00
 -12 -11   1  110.89   15.70
 -11  -1  12  116.59   16.40
 -11  -1  12  123.89   19.90
   1  12  11  120.79   16.50
 -11   1 -12  101.29   15.10
   1  12  11  119.49   16.10
 -11   1 -12  113.69   16.50
  -1  12 -11  117.69   15.50
 -11   1 -12  111.79   15.90
 -12  11  -1  122.69   14.90
  -1  12 -11  138.59   18.00
 -11  -1  12  144.29   17.70
 -12  11  -1  120.79   15.20
 -12  11  -1  129.19   17.00
   0  -2  12  829.52   70.49
 -12   0   2  866.71   71.09
 -12   0  -2  862.81   70.99
 -12   0  -2  798.02   70.99
  -2  12   0  749.92   70.59
 -12   0   2  831.32   70.99
  -2 -12   0  797.42   70.09
   0  -2  12  806.22   71.09
   0   2  12  818.82   70.69
   2  -2  12 1038.60   90.59
 -12  -2  -2 1023.70   90.99
  -2   2  12 1075.09   90.99
  -2   2  12 1083.29   90.89
 -12  -2  -2 1055.89   92.99
 -12   2   2 1041.60   91.09
  -2  12   2 1072.09   90.49
 -12   2   2 1033.10   90.89
   2  -2  12  954.40   91.09
  -2  -2  12 1053.29   90.99
 -12   2  -2 1029.80   90.99
 -12  -2   2 1114.49   91.19
 -12   2  -2 1086.79   90.99
   2   2  12 1097.59   90.89
  -2  -2  12 1108.89   90.79
 -12  -2   2  995.20   91.69
   4  -2  12 1079.89   96.29
 -12   4   2 1079.39   96.79
 -12   4   2 1102.29   97.09
  -4   2  12 1159.78   96.79
  -4  -2 -12 1178.28   96.99
 -12   4   2 1164.38   96.69
  -2  12   4 1115.89   96.89
  -2  12   4 1152.98   96.49
  -4   2  12 1196.98   96.79
 -12   4   2 1137.49   96.69
 -12  -4  -2 1134.69   96.89
   4   2  12 1089.69   96.59
  -4   2 -12 1086.79   96.79
 -12  -4   2 1172.18   96.99
  -4  -2  12 1111.99   96.79
  -4  -2  12 1150.88   96.69
 -12   4  -2 1055.79   96.79
 -12   4  -2 1029.50   96.89
 -12   4  -2 1105.69   96.69
 -12  -4   2 1132.19   97.09
   2  12   6  100.29   12.00
  -2  12  -6   78.89   13.80
  -6  -2  12   91.19   13.90
  -6  -2  12  105.79   12.80
  -6   2 -12  107.99   12.60
 -12  -6   2  101.89   13.00
 -12   6  -2   98.39   11.90
   6   2  12  107.19   11.70
 -12   6  -2   92.59   14.10
 -12  -6   2  114.99   13.70
 -12   6  -2   91.99   14.10
  -6   2 -12  110.79   15.50
  -6   2 -12   89.29   13.40
  -2  12   8  867.81   71.89
   2  12  -8  777.02   72.09
 -12   8   2  859.81   71.89
   8  -2  12  842.62   71.49
 -12   8   2  835.72   72.29
 -12  -8  -2  866.91   72.09
  -8  -2 -12  796.82   72.29
 -12   8   2  825.22   71.49
  -8   2  12  902.21   72.39
  -2  12   8  846.82   72.19
  -8  -2 -12  830.42   72.09
  -8  -2 -12  836.62   72.09
 -12   8   2  833.22   72.19
  -8   2  12  848.42   75.49
 -12   8   2  839.22   72.69
 -12   8  -2  809.62   71.79
 -12  -8   2  803.62   72.19
   2  12   8  848.72   71.99
 -12   8  -2  818.82   72.19
  -8   2 -12  766.42   72.19
  -8   2 -12  829.52   71.89
  -8  -2  12  793.62   72.09
 -12  -8   2  822.42   72.39
 -12   8  -2  795.22   72.09
  -8  -2  12  817.22   72.19
 -12   8  -2  768.82   72.89
  -2  12  -8  788.22   72.79
  -2  12  -8  802.42   71.99
  -8   2 -12  869.51   72.39
 -10   2  12  296.27   31.70
 -12  10   2  297.57   29.60
 -10  -2 -12  308.57   28.70
 -10  -2 -12  313.27   28.70
 -10   2  12  317.67   29.50
  -2  12  10  316.57   29.10
 -10  -2 -12  289.27   29.60
   2  12 -10  293.37   29.30
  10  -2  12  301.37   27.80
  -2  12  10  314.77   28.50
 -12 -10  -2  315.77   28.60
 -10   2  12  307.27   29.60
 -12  10   2  329.27   28.60
 -10  -2  12  296.87   29.50
 -10   2 -12  274.57   28.70
 -12  10  -2  276.97   28.50
  -2  12 -10  288.57   30.20
 -10  -2  12  303.27   29.30
 -12 -10   2  289.17   28.90
   2  12  10  287.47   29.40
 -10   2 -12  280.47   28.40
  -2  12 -10  314.37   28.80
 -12  10  -2  281.17   30.40
 -12  10  -2  285.57   29.20
 -10   2 -12  287.47   29.00
   2  12  10  305.77   28.70
  -1  -3  12    9.30    6.70
 -12  -1   3   12.30    6.20
   1   3  12   10.60    5.10
 -12   1  -3   10.30    5.00
 -12   1  -3    6.00    5.90
  -1  -3  12   12.20    4.80
 -12  -1   3   12.50    5.40
  -3 -12   1    3.70    3.60
   3  -3  12  116.29   12.20
 -12  -3  -3  124.79   13.80
 -12   3   3  127.69   13.80
 -12   3   3  132.29   16.00
  -3   3  12  123.59   13.80
  -3  12   3  120.69   12.70
  -3   3  12  125.99   14.40
 -12   3   3  123.59   14.90
 -12   3   3  125.39   13.40
  -5   3  12   27.40    7.10
  -5  -3 -12   30.10    8.70
 -12   5   3   32.30    6.90
 -12  -5  -3   31.30    6.70
 -12   5   3   43.40    7.20
  -5   3  12   21.00    8.10
 -12   5   3   36.90    6.30
   5  -3  12   33.10    6.40
  -3  12   5   44.60    7.60
  -5  -3 -12   23.00    6.10
  -3  12   5   50.69    8.30
 -12   5   3   33.60    8.60
  -3  12   7  486.75   47.90
 -12   7   3  472.95   47.80
  -7   3  12  452.05   48.20
  -7   3  12  476.35   48.40
  -7  -3 -12  468.55   48.20
 -12   7   3  476.55   48.00
 -12   7   3  462.75   48.40
 -12   7   3  534.15   49.20
 -12  -7  -3  490.65   48.20
  -7  -3 -12  471.05   48.40
 -12   7  -3  591.24   48.50
  -3  12  -7  609.14   49.30
  -7  -3  12  612.54   48.50
  -7   3 -12  622.54   48.60
 -12  -7   3  612.64   48.70
 -12   7  -3  594.94   48.10
 -12   7  -3  575.04   49.20
  -7   3 -12  598.64   48.40
 -12  -7   3  613.24   48.90
  -3  12  -7  602.84   48.40
   3  12   7  597.54   48.20
  -7   3 -12  619.14   49.00
  -3  12   9  176.68   18.20
 -12   9   3  179.78   18.10
  -9   3  12  191.58   23.00
  -9  -3 -12  180.58   18.50
 -12  -9  -3  171.98   18.50
 -12   9   3  163.28   20.30
  -3  12   9  168.58   19.40
  -9   3  12  188.28   19.10
 -12   9   3  194.88   19.60
  -9  -3 -12  185.68   19.20
   9  -3  12  168.18   16.80
  -9   3  12  177.08   19.20
  -9  -3 -12  174.28   18.80
 -12   9  -3  173.18   19.40
 -12  -9   3  165.98   18.90
 -12  -9   3  169.58   20.20
   3  12   9  171.38   18.60
 -12   9  -3  135.89   18.70
  -3  12  -9  170.58   20.00
  -9   3 -12  175.48   18.90
  -3  12  -9  164.88   18.80
 -12   9  -3  129.69   18.90
 -12   9  -3  173.68   20.40
  -9   3 -12  173.88   18.40
  -9  -3  12  147.19   19.00
  -9  -3  12  148.19   19.30
  -9   3 -12  168.48   19.40
 -11  -3 -12  159.18   18.50
  -3  12  11  178.48   18.80
 -11   3  12  182.98   22.50
  -3  12  11  172.88   19.20
  -3  12  11  183.98   19.10
 -11  -3 -12  156.08   19.30
 -12 -11  -3  190.88   19.20
 -12  11   3  176.88   20.00
 -11   3  12  166.78   19.90
 -11   3  12  205.58   20.80
 -11  -3 -12  148.69   20.00
 -11   3 -12  155.68   20.10
 -11   3 -12  140.99   18.90
 -12  11  -3  154.38   18.40
 -12  11  -3  154.78   19.80
  -3  12 -11  143.19   18.10
   3  12  11  175.68   19.30
   3  12  11  143.59   19.80
 -12 -11   3  167.28   19.40
  -3  12 -11  153.28   19.90
 -11  -3  12  159.88   20.40
 -11   3 -12  158.98   17.80
 -12  11  -3  151.38   22.50
 -11  -3  12  151.38   20.00
 -12   0   4  964.40   84.99
 -12   0   4  987.20   84.99
  -4 -12   0  984.40   84.19
 -12   0  -4  975.20   84.89
   0  -4  12  993.00   84.39
  -4  12   0  970.50   85.19
 -12   0   4  952.50   85.39
   0   4  12 1019.60   84.79
 -12   2   4 1413.66  120.29
  -2   4  12 1423.96  120.09
  -2   4  12 1439.16  120.19
 -12   2   4 1410.96  120.29
 -12   2   4 1393.86  120.29
  -4  12   2 1403.46  119.69
   2  -4  12 1348.47  119.69
 -12  -2  -4 1403.36  120.29
  -4 -12  -2 1396.76  119.49
 -12   2   4 1368.76  120.49
 -12  -2   4 1416.66  120.29
  -2  -4  12 1376.26  120.29
   2   4  12 1392.76  120.09
 -12   2  -4 1362.16  120.19
 -12  -2   4 1461.55  120.49
  -2   4 -12 1493.85  120.69
  -2  -4  12 1425.06  119.89
  -4  12  -2 1405.46  120.09
 -12   2  -4 1214.48  120.39
  -4  12   4 1728.43  148.59
 -12  -4  -4 1829.72  149.09
  -4  12   4 1662.13  148.69
 -12   4   4 1790.12  148.99
 -12   4   4 1807.42  148.99
  -4  12   4 1789.52  149.09
  -4   4  12 1594.54  149.19
  -4   4  12 1867.91  148.99
 -12   4   4 1833.32  148.89
 -12   4   4 1804.92  149.29
   4  -4  12 1734.73  148.39
  -4   4 -12 1774.12  149.39
  -4  12  -4 1694.13  148.89
 -12   4  -4 1592.74  148.89
  -4  -4  12 1759.12  148.99
 -12   4  -4 1592.54  148.89
  -4   4 -12 1687.63  148.89
   4   4  12 1678.43  148.89
  -4  -4  12 1747.23  148.79
  -6   4  12  303.27   26.80
 -12   6   4  306.57   26.90
 -12  -6  -4  291.97   26.50
  -4  12   6  297.17   26.40
 -12   6   4  298.87   27.90
   6  -4  12  295.57   25.80
  -6   4  12  309.17   26.70
 -12   6   4  300.57   26.00
 -12   6   4  316.77   26.40
  -6  -4 -12  305.87   26.50
  -4  12   6  300.37   26.90
  -4  12   6  290.17   25.80
  -6   4 -12  231.88   26.40
 -12   6  -4  255.67   26.30
   6   4  12  252.97   26.00
  -4  12  -6  238.88   26.40
  -6   4 -12  242.38   27.40
 -12  -6   4  278.57   27.30
  -6  -4  12  252.97   27.00
  -6  -4  12  259.37   26.40
 -12   6  -4  254.17   26.70
  -4  12   8  209.38   21.50
 -12   8   4  197.68   22.20
 -12   8   4  214.78   20.60
  -4  12   8  214.08   20.40
  -8  -4 -12  219.48   20.70
  -8   4  12  220.88   21.40
  -8  -4 -12  217.58   21.80
 -12  -8  -4  238.78   20.90
  -8   4  12  214.48   21.40
  -8   4  12  239.78   23.70
  -4  12   8  212.48   20.40
 -12   8  -4  208.28   20.90
  -8   4 -12  192.78   21.90
  -4  12  -8  199.28   20.90
 -12   8  -4  181.58   21.00
  -8  -4  12  191.88   21.70
  -4  12  -8  172.38   22.50
  -8  -4  12  188.78   21.00
  -8   4 -12  200.98   20.60
 -12  -8   4  161.48   21.10
 -12  -8   4  198.88   22.00
 -12   8  -4  206.28   23.30
  -8   4 -12  194.38   21.00
 -12   8  -4  183.18   20.60
 -12  10   4   80.59   13.60
 -10  -4 -12   82.09   11.50
 -12 -10  -4   82.09   13.00
 -10   4  12   67.79   11.40
 -10   4  12   77.19   14.20
  -4  12  10   64.79   10.40
  -4  12  10   63.19   10.00
 -12  10   4   76.69   11.40
 -12  10   4   80.09   11.60
  -4  12  10   75.99   12.70
 -10  -4 -12   66.39   12.70
 -10   4  12  109.19   16.50
 -10  -4 -12  110.49   14.20
  -4  12 -10   79.19   10.60
 -10   4 -12   79.19   11.50
 -10   4 -12   80.39   12.60
 -12 -10   4   53.99   10.50
 -12  10  -4   86.89   11.50
 -10   4 -12   82.69   15.20
   4  12  10   53.89   10.40
 -12  10  -4   67.79   10.70
 -10  -4  12   63.69   11.10
 -10  -4  12   53.09   11.40
 -12  10  -4  112.59   17.10
 -12  10  -4   69.79   10.90
  -4  12 -10   87.29   11.80
 -12   1   5  201.18   22.50
 -12   1   5  218.18   24.00
 -12  -1  -5  184.48   22.10
  -5 -12  -1  194.38   21.10
  -1   5  12  194.48   22.00
 -12   1   5  192.28   22.30
 -12   1  -5  251.67   22.80
 -12   1  -5  268.47   22.30
 -12  -1   5  269.77   22.90
  -5  12  -1  251.47   22.60
   1   5  12  258.37   22.30
  -5 -12   1  253.87   21.40
  -1  -5  12  252.57   21.50
 -12  -1   5  247.68   23.50
 -12  -1   5  270.57   22.70
 -12   3   5   66.79   10.20
 -12   3   5   62.49   10.10
  -3   5  12   52.19    9.80
 -12   3   5   69.19   10.80
  -5 -12  -3   60.29    8.20
   3  -5  12   66.39    8.80
  -5  12   3   57.99    8.30
 -12  -3  -5   60.69    9.80
 -12   3   5   54.19   10.20
  -5  12   3   73.49    9.40
  -5  12  -3   60.69    8.80
 -12   3  -5   53.89    9.30
   3   5  12   55.49    9.40
  -3  -5  12   47.20    9.10
  -3   5 -12   62.89   10.50
  -3  -5  12   52.19    8.80
 -12   3  -5   52.49    9.90
  -3   5 -12   71.79    9.50
  -5  12   5   40.20    8.30
 -12   5   5   48.90    8.40
 -12   5   5   37.00   12.50
  -5   5  12   43.10    8.40
 -12   5   5   50.69    9.70
  -5  -5 -12   48.90    9.20
  -5   5  12   60.29    8.80
  -5  12   5   44.40    8.60
  -5  12   5   53.19    8.60
  -5 -12  -5   44.70    8.00
 -12  -5  -5   53.09    9.70
 -12   5   5   57.39    9.70
 -12  -5   5   74.19   11.80
  -5  -5  12   57.49    9.70
   5   5  12   62.69    9.80
  -5   5 -12   62.59    9.50
 -12   5  -5   60.29    8.70
  -5   5 -12   71.49   10.80
  -5  -5  12   69.49    9.40
 -12   5  -5   54.69   10.00
 -12   7   5  179.98   18.50
  -7  -5 -12  177.68   18.70
  -7   5  12  173.68   19.00
 -12   7   5  186.58   20.30
  -5  12   7  169.78   19.30
  -5  12   7  171.38   18.30
  -7   5  12  162.08   18.90
 -12   7   5  175.28   19.60
  -5  12   7  213.28   20.00
 -12  -7  -5  177.18   18.70
  -7   5  12  182.78   21.60
 -12   7   5  171.68   18.80
  -7  -5  12  246.88   24.50
  -9   5  12  105.49   13.50
 -12   9   5   86.39   12.30
  -9  -5 -12   89.69   12.00
  -5  12   9   73.99   13.50
  -9  -5 -12   88.39   13.70
 -12   9   5   80.39   15.10
  -9   5  12   80.49   14.10
  -9   5  12   87.79   14.20
  -5  12   9   83.59   13.40
 -12  -9  -5   74.89   13.70
 -12   9   5   80.39   14.70
  -5  12   9   89.09   14.40
  -5  12  -9   88.99   12.90
  -9  -5  12   91.99   14.50
 -12   9  -5   91.19   13.90
 -12   9  -5  109.89   16.30
 -12  -9   5  116.69   16.30
  -9   5 -12  113.69   14.50
 -12   9  -5  113.59   14.00
  -9   5 -12   86.29   12.90
  -9   5 -12  101.59   14.00
 -12   9  -5   95.99   13.90
  -5  12  -9  104.29   15.30
  -9  -5  12   89.49   15.60
 -11  -5 -12  130.49   18.80
  -5  12  11  138.39   18.30
 -12  11   5  122.99   19.30
 -11  -5 -12  130.89   21.10
 -11   5  12  113.19   19.60
 -12  11   5  140.79   19.30
  -5  12  11  129.19   18.70
  -5  12  11  124.49   17.80
 -12  11   5  147.09   20.80
 -12 -11  -5  126.59   17.90
 -11   5  12  126.09   19.10
 -11   5  12  136.79   20.00
 -12  11  -5  162.38   25.60
 -11   5 -12  168.18   19.50
   5  12  11  163.28   18.80
 -11   5 -12  184.78   17.50
 -11  -5  12  167.78   19.60
 -12 -11   5  162.28   19.80
 -11  -5  12  193.08   20.20
  -5  12 -11  181.48   17.40
 -12  11  -5  160.18   24.30
 -11   5 -12  150.68   17.80
   0  -6  12  349.47   33.10
 -12   0  -6  385.96   34.70
  -6 -12   0  373.96   33.30
 -12   0  -6  372.06   34.00
   0   6  12  372.26   33.90
 -12   0   6  392.56   35.60
  -6  12   0  414.96   37.60
  -6  12   0  377.46   34.10
 -12   0   6  369.46   34.30
 -12  -2  -6  247.78   26.90
  -6  12   2  253.07   28.00
  -2   6  12  235.98   26.60
 -12   2   6  233.28   26.60
 -12   2   6  235.58   27.10
 -12   2   6  227.28   28.50
  -2   6 -12  326.07   27.10
  -6  12  -2  319.57   26.80
  -2   6 -12  349.87   28.50
 -12   2  -6  325.57   26.90
  -2  -6  12  338.17   26.00
 -12  -2   6  339.07   27.20
 -12   4   6  166.38   19.70
  -6  12   4  176.18   15.80
 -12   4   6  177.58   17.80
  -4   6  12  179.28   17.20
  -6  12   4  173.38   17.50
 -12   4   6  177.18   17.20
  -6 -12  -4  174.48   15.70
 -12   4   6  171.78   17.00
  -6  12   4  163.98   18.80
  -4   6  12  174.78   17.40
 -12  -4  -6  172.18   16.50
  -4   6 -12  150.78   18.30
   4   6  12  122.99   16.50
  -4  -6  12  123.99   15.70
  -4   6 -12  128.69   16.90
  -6  12  -4  122.99   17.60
 -12   4  -6  125.19   16.40
  -4  -6  12  158.38   18.70
  -6 -12  -6  166.08   15.90
  -6  -6 -12  164.28   16.80
  -6   6  12  163.28   18.20
  -6  12   6  166.78   16.30
  -6  12   6  146.89   17.40
 -12  -6  -6  172.78   17.00
 -12   6   6  176.68   16.90
  -6   6  12  159.38   17.80
  -6   6  12  146.29   20.00
 -12   6   6  172.78   18.80
 -12   6   6  155.58   17.60
 -12   6   6  168.98   17.60
  -6  12   6  177.08   18.30
 -12   6  -6  113.39   17.50
  -6   6 -12  168.18   17.10
  -6  -6  12  145.49   16.70
 -12   6  -6  131.79   17.20
  -6   6 -12  154.28   17.90
 -12   6  -6  146.69   17.10
   6   6  12  141.69   21.90
  -6  -6  12  135.69   18.20
  -6  12  -6  118.59   19.00
 -12  -6   6  160.28   18.80
  -6  12  -6  159.28   16.80
  -6  12   8  155.08   18.00
 -12   8   6  162.38   18.60
  -8   6  12  151.28   19.30
  -6  12   8  164.38   16.70
 -12  -8  -6  162.58   16.90
  -8   6  12  160.88   17.70
  -8   6  12  162.48   17.30
  -8  -6 -12  156.78   16.80
  -6  12   8  147.79   20.30
  -8  -6 -12  136.79   17.80
 -12   8   6  156.98   18.00
 -12   8   6  146.49   17.10
  -8   6 -12  126.19   17.40
  -8   6 -12  146.49   16.90
  -6  12  -8  138.09   16.30
 -12   8  -6  145.99   17.00
 -12  -8   6  121.49   18.60
 -12   8  -6  129.29   17.00
  -8  -6  12  143.79   18.40
  -8  -6  12  134.09   17.60
  -6  12  -8  108.49   17.90
 -12   8  -6  124.79   16.90
 -10   6  12  133.69   19.50
 -10   6  12  145.29   17.90
 -10  -6 -12  129.89   17.30
 -12 -10  -6  137.69   16.80
  -6  12  10  124.09   16.80
 -12  10   6  123.39   17.70
 -12  10   6  122.19   17.50
 -12  10   6  111.89   18.80
  -6  12  10  114.79   17.60
  -6  12  10  119.79   16.50
 -10  -6 -12  133.79   17.80
 -10   6  12  119.69   17.20
  -6  12 -10  141.19   17.00
 -12  10  -6  125.49   15.90
   6  12  10  127.49   17.40
 -12  10  -6  139.49   16.60
  -6  12 -10  125.59   18.90
 -10   6 -12  135.49   21.70
 -10   6 -12  153.88   17.90
 -12 -10   6  130.59   18.80
 -12  10  -6  133.89   18.20
 -10  -6  12  124.09   18.60
 -12   1   7  276.77   26.30
 -12   1   7  254.37   25.00
 -12  -1  -7  245.98   25.30
 -12  -1  -7  251.17   24.60
  -7 -12  -1  234.08   23.70
 -12   1   7  245.88   25.10
  -7  12   1  254.97   26.10
  -1   7  12  244.18   24.50
 -12   1  -7  271.97   24.80
  -1   7 -12  253.17   26.40
  -7  12  -1  274.47   26.10
  -1  -7  12  246.18   23.70
 -12  -1   7  267.07   25.00
  -7  12  -1  275.07   24.90
 -12  -1   7  268.57   25.20
 -12   1  -7  241.98   24.70
 -12  -1   7  252.87   26.40
  -7 -12   1  272.17   24.00
   1   7  12  272.47   24.60
  -1   7 -12  255.07   25.00
  -3   7  12  421.36   41.40
  -3   7  12  462.45   40.50
  -7 -12  -3  440.66   39.80
  -3   7  12  453.15   40.60
 -12   3   7  462.95   40.70
 -12   3   7  452.05   40.70
 -12   3   7  472.65   41.80
  -7  12   3  433.86   39.80
 -12   3   7  456.55   40.70
 -12  -3  -7  465.15   41.10
 -12  -3  -7  447.36   40.50
  -7  12   3  466.75   41.20
   3   7  12  448.16   40.40
  -3   7 -12  450.85   41.50
  -7  12  -3  456.05   40.30
 -12   3  -7  434.26   40.50
  -3   7 -12  456.95   40.60
 -12   3  -7  455.05   40.60
  -3  -7  12  424.16   39.80
 -12  -3   7  463.15   41.00
 -12  -3   7  477.35   41.20
 -12   3  -7  446.36   40.70
 -12   5   7  153.98   20.80
  -7 -12  -5  155.08   17.80
  -5   7  12  153.78   18.90
 -12   5   7  142.99   19.70
  -7  12   5  172.28   20.00
  -5   7  12  155.88   19.10
  -7  12   5  153.58   17.90
 -12  -5  -7  162.28   18.70
 -12  -5  -7  128.79   20.20
  -7  12   5  164.98   18.90
 -12   5   7  193.28   19.30
  -5   7  12  160.38   21.50
  -7  12  -5  195.48   21.20
  -5  -7  12  195.28   21.50
  -7  12  -5  211.58   19.10
 -12  -5   7  224.78   20.20
 -12   5  -7  218.28   19.40
 -12   5  -7  208.38   19.20
 -12   5  -7  211.58   19.20
  -5  -7  12  207.88   18.10
  -5   7 -12  208.58   19.00
   5   7  12  188.38   19.30
  -7   7  12   63.79   10.70
  -7  -7 -12   56.19    9.20
  -7   7  12   39.70    8.80
 -12  -7  -7   51.59    9.10
  -7  12   7   65.79    9.90
  -7 -12  -7   49.50    8.60
  -7   7  12   37.20    9.10
 -12   7   7   50.19   10.10
 -12   7   7   55.19    9.90
 -12   7   7   57.99   10.80
  -7  12   7   61.79    9.30
  -7  12   7   54.79    9.30
  -7  12  -7   93.59   13.30
 -12   7  -7   89.69   11.80
 -12   7  -7   83.59   12.40
  -7  -7  12   99.49   15.20
  -7  12  -7   86.79   11.30
  -9  -7 -12   39.60    9.80
 -12  -9  -7   33.00    8.30
 -12   9   7   33.90    9.60
  -7  12   9   36.00    8.70
  -7  12   9   26.70    8.70
  -7  12   9   39.80    8.10
  -9  -7 -12   26.80    8.00
  -9   7  12   45.50    9.50
 -12   9   7   46.80   12.60
 -12   9   7   40.60    9.10
  -9   7  12   27.10    9.10
  -9   7  12   28.40    8.00
  -9  -7  12   16.00    9.20
  -7  12  -9    9.70    9.20
  -9   7 -12   18.40   10.80
 -12  -9   7   25.60    9.60
  -9   7 -12   21.00   14.80
 -12   9  -7   24.80    9.10
 -12   9  -7   20.70    8.60
  -7  12  -9   15.10    8.20
 -12   9  -7   20.40    8.00
 -12 -11  -7   65.99   12.20
  -7  12  11   55.59   12.20
 -11   7  12   70.69   12.30
 -12  11   7   79.49   11.70
 -11   7  12   72.29   13.10
  -7  12  11   61.99   11.00
 -12  11   7   87.89   12.40
  -7  12  11   64.59   11.30
 -11  -7 -12   83.19   12.20
 -12  11   7   69.99   13.50
 -11  -7 -12   64.19   11.40
 -11   7  12   65.79   12.60
 -12  11  -7  103.79   13.90
 -11   7 -12  108.99   14.00
  -7  12 -11  103.19   13.40
  -7  12 -11   97.99   12.30
 -12  11  -7  104.49   14.00
   7  12  11  109.29   15.80
  -8  12   0   94.09   11.20
   0   8  12   69.99   10.40
  -8  12   0   54.59    8.80
  -8 -12   0   66.79    9.90
   0   8 -12   75.09   10.00
   0   8  12   68.99   10.70
 -12   0  -8   83.19   10.10
 -12   0  -8   65.09    9.60
 -12   0   8   52.99   10.60
 -12   0   8   54.69    9.30
 -12   0   8   65.29   12.30
 -12   0  -8   46.20    9.00
  -8 -12  -2   37.30    6.10
 -12  -2  -8   27.20    8.10
 -12  -2  -8   23.10    6.50
 -12   2   8   22.70    7.20
   2   8 -12   40.20    7.90
 -12   2   8   30.20    9.10
  -8  12   2   17.00    7.90
  -2   8  12   43.10    9.50
  -2   8 -12    2.00    8.70
   2   8  12    8.80    8.80
  -8  12  -2    1.90    8.80
  -2   8 -12    4.60    7.20
  -8  12  -2   10.30    6.50
 -12  -2   8    3.20    7.40
  -8 -12   2    6.00    6.10
 -12  -2   8    6.20    9.00
 -12   2  -8   16.70    7.40
 -12  -4  -8  117.99   18.10
  -4   8  12  134.29   18.10
  -4   8  12  165.38   16.00
 -12   4   8  147.99   18.30
 -12   4   8  132.19   16.20
  -8  12   4  154.08   17.20
 -12   4   8  154.48   16.30
  -8 -12  -4  153.88   14.70
  -8  12   4  143.29   17.20
 -12  -4  -8  118.39   17.20
 -12  -4  -8  150.48   15.70
  -8  12   4  134.09   14.80
 -12   4   8  149.69   16.50
  -4   8  12  136.99   15.70
  -4   8 -12   90.19   15.80
 -12  -4   8  100.99   17.30
 -12   4  -8   92.29   16.30
  -4   8 -12   87.69   16.70
  -8  12  -4  101.89   16.00
 -12  -6  -8   59.09    9.50
  -8 -12  -6   69.39    9.50
  -8  12   6   48.50    9.60
  -8  12   6   66.49   10.00
 -12   6   8   54.49   10.50
  -6   8  12   46.60    9.20
 -12  -6  -8   59.69   10.80
  -6   8  12   53.39   10.00
 -12   6   8   52.79   10.30
  -6   8  12   59.29   10.80
  -6  -8 -12   59.99   11.10
 -12   6   8   61.49   10.20
  -8  12   6   52.09    9.20
 -12   6   8   58.59    9.80
  -6   8 -12   73.69   10.20
   6   8  12   67.09   11.60
  -6  -8  12   89.49   11.60
 -12   6  -8   72.39    9.40
 -12   6  -8   66.79   10.30
 -12   6  -8   61.09    9.70
  -8  12  -6   56.79    8.90
  -8  12  -6   76.99   11.60
 -12  -6   8   55.89   10.80
  -6   8 -12   60.69    8.70
  -8   8  12   77.49   14.10
  -8   8  12   77.29   14.10
 -12  -8  -8  112.79   14.70
 -12   8   8   88.19   12.70
  -8 -12  -8   87.69   14.70
 -12  -8  -8  120.89   13.40
 -12   8   8  112.39   16.00
  -8  12   8  111.79   14.30
  -8   8  12   87.99   12.50
  -8  12   8   83.19   14.60
  -8  -8 -12   82.49   13.80
  -8  12   8   94.39   14.60
 -12   8   8   97.39   12.40
  -8  12  -8   81.79   13.10
  -8  -8  12   67.19   12.60
 -12   8  -8   73.69   12.30
 -12   8  -8   80.59   13.50
  -8   8 -12   74.99   12.60
 -12  -8   8   86.19   13.20
 -12   8  -8   80.89   11.20
  -8  12  -8   90.29   12.60
  -8   8 -12   73.59   11.30
 -10   8  12  283.87   30.60
 -10   8  12  307.57   30.70
 -12  10   8  299.97   30.70
 -10   8  12  297.27   30.70
  -8  12  10  291.37   30.10
 -12  10   8  276.57   30.60
  -8  12  10  304.57   30.60
 -12 -10  -8  264.07   30.30
 -12 -10  -8  316.07   31.00
 -10  -8 -12  306.07   30.70
  -8  12  10  298.87   30.10
 -12  10   8  312.27   31.00
 -10  -8 -12  305.67   30.60
 -12 -10   8  337.37   31.80
 -12  10  -8  314.27   29.30
 -10   8 -12  328.07   29.30
 -12  10  -8  323.77   29.70
  -8  12 -10  324.77   29.20
  -8  12 -10  333.37   29.80
 -10   8 -12  313.37   30.00
 -10  -8  12  333.57   31.40
 -12  -1  -9  160.28   16.70
  -9  12   1  161.18   17.60
 -12   1   9  156.58   16.20
  -1   9  12  150.28   16.70
   1   9 -12  133.69   16.10
  -9  12  -1  118.29   15.20
 -12   1  -9  107.19   14.70
 -12   1  -9   97.29   15.20
 -12  -1   9  106.89   15.70
   1   9  12  112.69   15.10
 -12  -1   9  108.89   15.70
  -9  12  -1  123.49   14.70
 -12  -1   9  127.59   18.70
  -1   9 -12  112.49   14.70
  -9 -12   1  105.49   14.30
  -1   9 -12  100.49   16.50
  -9  12  -1   99.89   14.30
 -12   1  -9   83.69   15.30
   1   9  12   99.49   17.40
  -9  12   3  278.37   26.40
 -12  -3  -9  251.47   24.80
 -12  -3  -9  244.38   25.50
 -12  -3  -9  237.68   26.00
  -9  12   3  233.68   24.30
  -3   9  12  285.07   26.70
 -12   3   9  269.97   25.90
  -9 -12  -3  261.07   24.70
  -3   9  12  264.67   24.90
  -3   9  12  265.17   25.00
 -12   3   9  265.57   25.60
 -12   3   9  253.57   27.50
 -12   3  -9  263.97   25.20
 -12  -3   9  270.47   26.20
   3   9  12  266.07   24.90
   3   9  12  215.58   26.10
  -9  12  -3  268.87   24.80
  -9  12  -3  253.07   27.70
 -12  -3   9  272.67   26.20
  -9  12  -3  246.28   26.60
  -3   9 -12  248.98   24.70
 -12   3  -9  234.28   25.30
  -3   9 -12  254.37   26.10
 -12   3  -9  237.68   24.90
  -9 -12   3  258.47   25.00
 -12   5   9  252.37   27.10
 -12   5   9  273.77   27.70
 -12  -5  -9  258.27   27.00
  -5   9  12  240.88   26.30
  -9  12   5  260.77   27.10
  -5   9  12  259.57   27.00
 -12  -5  -9  255.77   26.10
  -9  12   5  291.07   27.50
  -9  12   5  251.27   25.80
 -12   5   9  232.08   26.60
 -12   5   9  255.97   26.80
  -5   9  12  253.67   26.40
  -9 -12  -5  248.98   26.00
  -5   9 -12  332.47   25.80
  -9  12  -5  339.77   27.10
 -12   5  -9  325.27   26.20
 -12   7   9  307.97   32.70
  -9  12   7  314.07   32.70
  -7   9  12  314.87   32.30
 -12  -7  -9  274.47   32.80
  -9 -12  -7  341.57   32.40
  -9  12   7  314.87   32.20
  -7  -9 -12  315.97   32.00
  -7   9  12  310.67   32.30
 -12  -7  -9  326.07   32.30
 -12   7   9  302.97   33.20
 -12   7   9  318.77   32.70
  -7   9  12  316.47   32.90
  -9  12   7  276.57   35.10
  -7  -9  12  389.96   34.50
  -9  12  -7  380.96   32.00
 -12   7  -9  323.87   33.50
   7   9  12  394.46   32.50
 -12   7  -9  395.66   31.80
  -7   9 -12  393.16   33.30
  -7   9 -12  411.16   34.10
  -9  12  -7  399.86   32.70
 -12  -7   9  412.46   33.60
 -12   9   9    5.80    8.50
 -12   9   9   16.20   10.00
 -12  -9  -9    4.00    8.30
 -12  -9  -9   10.90   10.20
 -12   9   9   12.70    8.70
  -9 -12  -9    8.10    7.80
  -9   9  12   14.50    8.70
  -9   9  12   10.50    8.40
  -9   9  12   25.50    9.60
  -9  12   9   13.50    8.10
  -9  12   9    3.90    9.40
  -9  12   9   15.00    8.40
  -9  -9 -12   19.30    8.70
 -11   9  12  104.69   16.90
 -11   9  12  103.09   18.00
 -12  11   9   94.89   14.00
 -12  11   9   94.59   18.20
  -9  12  11   91.59   13.30
 -11  -9 -12  101.39   14.20
 -12 -11  -9   92.29   14.30
 -12 -11  -9  108.79   18.50
 -11  -9 -12  111.59   16.70
  -9  12  11  125.19   16.70
 -12  11   9   82.39   13.50
 -11   9  12   96.39   14.10
  -9  12  11   92.59   17.30
   0  10 -12   72.29   11.60
   0  10 -12   65.49    9.80
 -12   0 -10   61.29    9.50
 -12   0  10   64.79   11.50
 -10  12   0   56.89    9.30
 -12   0  10   51.09   10.60
 -10  12   0   68.99   11.80
 -12   0 -10   54.69    9.90
   0  10  12   57.79    9.70
   0  10  12   51.59   10.10
 -10 -12   0   54.69    9.00
 -10  12   0   51.69   10.70
 -12   0  10   60.59   10.10
 -12   0 -10   57.49    9.70
   2  10 -12   56.29   10.10
 -12  -2 -10   48.90    9.80
 -12  -2 -10   45.70    9.10
 -12   2  10   51.69   10.50
 -12   2  10   36.90    9.70
 -12  -2 -10   38.20    9.50
 -12   2  10   33.00    9.10
 -10  12   2   32.40    9.40
  -2  10  12   40.10    9.40
  -2  10  12   39.80    9.50
 -10 -12  -2   46.30    8.40
 -12   2 -10   51.09    8.90
 -10  12  -2   56.69   11.10
 -12  -2  10   48.10   10.10
 -12  -2  10   49.20    9.70
 -12   2 -10   45.80    8.50
   2  10  12   45.70    9.70
   2  10  12   43.50    8.80
 -12   2 -10   55.89    9.20
  -2  10 -12   55.09   10.30
  -2  10 -12   74.09    9.70
 -10  12  -2   75.79   11.40
 -10  12  -2   53.49    9.10
 -10 -12  -4  115.89   14.60
 -12   4  10  116.69   16.90
  -4  10  12  115.39   15.30
 -12  -4 -10  119.39   14.00
 -12  -4 -10  130.89   17.30
 -12  -4 -10  116.39   15.20
 -10  12   4  116.09   14.90
  -4  10  12  119.39   16.60
 -12   4  10  111.09   16.20
 -12   4  10  108.49   18.20
  -4  10  12  126.29   15.20
 -10  12   4  118.09   16.50
  -4  10 -12  102.39   14.50
   4  10  12  110.59   14.10
  -4  10 -12  118.99   15.80
 -10  12  -4  115.79   14.30
 -12  -4  10   92.59   16.50
 -12  -4  10   85.39   16.60
 -12   4 -10  108.59   14.40
 -12   4 -10  105.09   15.70
   4  10  12  102.89   15.30
 -12   4 -10  105.39   14.60
 -10  12  -4  110.29   14.40
 -10 -12   4   99.19   15.60
 -10  12  -4  102.69   14.60
 -12  -6 -10   91.39   14.90
 -12   6  10   81.89   15.20
 -10 -12  -6   80.49   14.60
  -6  10  12   79.59   14.70
 -10  12   6   93.99   13.00
  -6  10  12   99.39   16.10
 -10  12   6   93.29   13.10
 -12   6  10   91.79   16.00
 -12   6  10   95.79   13.20
  -6  10  12   83.99   14.80
 -12  -6 -10  109.19   13.00
 -10  12   6  104.99   13.50
  -8  10  12   24.90    8.60
 -10  12   8   10.70    8.30
 -10  12   8    7.20    9.70
  -8  10  12   10.00    7.80
 -12   8  10   18.00    9.40
 -10  12   8   14.10    9.60
  -8  10  12   15.40    9.50
 -10 -12  -8   16.10    8.90
 -12   8  10   11.10   10.00
 -12   8  10   16.40    9.20
 -12  -8 -10    9.70    8.30
  -8 -10 -12    4.10    8.40
 -12   8 -10   27.20    8.50
 -10  12  -8   18.20    8.50
 -12  -8  10   29.00   10.50
 -12   8 -10   21.10    7.20
 -10  12  -8   19.40    8.00
  -8  10 -12    9.10    8.20
  -8  10 -12   27.10    7.50
  -8 -10  12   42.70   12.00
 -12   8 -10   18.60    9.70
 -12  10  10  180.38   20.70
 -12  10  10  132.59   20.10
 -12  10  10  159.38   21.40
 -10  12  10  152.98   20.50
 -10  12  10  130.19   20.10
 -10  12  10  155.88   20.00
 -10 -10 -12  133.59   20.40
 -12 -10 -10  131.49   20.70
 -12 -10 -10  146.49   19.70
 -10  10  12  156.28   20.90
 -10  10  12  161.78   19.70
 -10  10  12  162.58   20.20
 -10  10 -12  167.48   18.50
 -10  12 -10  150.38   17.80
 -10  10 -12  167.78   18.00
 -12  10 -10  134.19   17.30
 -12 -10  10  134.69   22.20
 -10  12 -10  136.89   18.10
 -10 -10  12  195.38   23.70
 -12  10 -10  146.69   19.00
 -12  -1 -11  130.99   16.70
 -12  -1 -11  148.29   16.30
 -12  -1 -11  148.39   16.30
 -12   1  11  153.98   17.20
  -1  11  12  145.59   17.00
   1  11 -12  164.28   18.50
 -12   1  11  154.58   18.00
 -11  12   1  136.89   18.20
 -11  12   1  157.18   18.10
 -12   1  11  143.99   19.00
 -11 -12  -1  156.78   16.20
  -1  11  12  154.28   16.40
   1  11 -12  152.98   16.90
 -12   1 -11   91.39   15.20
 -12   1 -11  106.49   16.30
 -11  12  -1  130.29   15.60
 -11  12  -1   85.99   15.60
 -11  12  -1  125.09   18.70
   1  11  12  104.79   16.20
 -12  -1  11   95.19   16.80
 -12   1 -11   89.89   16.30
  -1  11 -12   93.69   15.00
   1  11  12  144.19   17.30
 -12  -1  11   99.89   15.30
 -12  -1  11   83.59   16.60
 -11 -12   1   96.79   15.70
  -1  11 -12   97.29   13.80
 -11  12   3  157.58   18.10
  -3  11  12  157.58   17.10
 -12  -3 -11  158.08   18.00
 -12  -3 -11  163.38   18.00
  -3  11  12  165.78   17.60
 -12  -3 -11  161.98   18.70
 -12   3  11  153.88   19.30
 -12   3  11  172.28   18.70
  -3  11  12  160.38   18.80
 -12   3  11  173.78   20.30
 -11 -12  -3  151.38   17.00
 -12  -3  11  122.59   18.60
 -12   3 -11  136.49   17.00
 -12   3 -11  131.69   18.40
 -12   3 -11  107.29   16.20
  -3  11 -12  126.49   16.40
   3  11  12  137.09   17.40
 -11  12  -3  126.39   17.90
  -3  11 -12  135.89   18.70
 -11 -12   3  116.59   17.90
 -11  12  -3  113.49   16.10
 -11  12  -3  126.49   20.90
 -12  -3  11  115.19   19.20
   3  11  12  124.79   18.40
 -11  12   5    7.80    8.30
 -11  12   5   12.20    9.20
 -11  12   5   19.90    9.90
 -12   5  11    4.20    9.00
  -5  11  12    5.20    8.60
 -12   5  11    6.00    9.20
 -11 -12  -5   16.70    7.50
 -12  -5 -11    3.20    7.40
 -12  -5 -11  -12.00    8.20
 -12   5  11   -5.90   11.00
  -5  11  12   16.90    8.00
 -11 -12   5    3.40    8.30
 -11  12  -5   -2.80    8.90
 -12  -5  11    1.60    8.80
 -12   5 -11    9.20    7.60
 -12   5 -11    4.00    8.70
 -11  12  -5   11.30    7.20
  -5  11 -12    4.20    6.80
  -5  11 -12    5.50    8.30
 -12   5 -11   -7.30    7.00
   5  11  12    1.80    8.20
 -12   7  11   15.00    9.20
 -12   7  11    8.70   10.40
 -11 -12  -7   21.30   10.10
 -11  12   7    5.40    9.30
 -12  -7 -11   32.80    9.30
  -7  11  12   15.30    8.90
 -11  12   7   22.60   10.90
  -7  11  12   13.00    9.20
 -12  -7 -11   19.30    9.00
  -7  11  12   11.80    8.00
 -11  12   7   16.90    8.90
 -12   7  11   25.30    9.60
 -12   7 -11   46.90   11.10
  -7  11 -12   46.10    9.40
   7  11  12   40.30   10.50
  -7  11 -12   44.10    8.00
 -11  12  -7   49.60    9.60
 -12   7 -11   47.30    9.00
  -9  11  12  177.68   23.60
  -9  11  12  166.38   22.70
 -11  12   9  175.28   22.20
 -11  12   9  168.28   24.60
 -11  12   9  194.28   24.50
  -9 -11 -12  139.79   27.30
 -12   9  11  174.88   23.60
 -12   9  11  206.68   23.90
  -9  11  12  190.58   23.20
 -12  -9 -11  179.88   22.70
 -12  -9 -11  177.58   24.20
 -12   9  11  188.68   24.40
 -12   9 -11  242.98   21.80
  -9  11 -12  249.58   21.60
  -9  11 -12  245.08   22.50
 -12   9 -11  226.08   21.30
 -11  12  -9  243.88   21.30
 -11  12  -9  251.57   22.70
 -12 -11 -11  236.68   27.70
 -11  12  11  226.08   29.50
 -11  11  12  218.78   27.20
 -11  11  12  248.28   28.40
 -12  11  11  216.88   27.60
 -12  11  11  245.48   28.20
 -12  11  11  232.38   28.90
 -11 -12 -11  240.68   27.50
 -11 -11 -12  241.58   27.40
 -11  12  11  241.38   27.40
 -11  12  11  243.08   28.20
 -11  11  12  210.58   28.80
 -12  11 -11  310.77   26.30
 -12  11 -11  288.67   26.60
 -11  11 -12  289.77   26.80
 -11  12 -11  272.87   25.90
 -11  12 -11  300.77   26.80
 -11 -11  12  315.37   31.50
 -11  11 -12  300.47   26.40
 -12 -11  11  326.47   30.50
 -12 -12   0   10.30    8.20
 -12   0 -12    8.90    7.80
 -12   0 -12   18.20   13.50
 -12   0  12   16.70    9.60
 -12   0  12    3.50    8.60
 -12   0  12    3.10    8.80
 -12  12   0    7.60    9.80
 -12  12   0   10.30    9.20
   0  12 -12   -2.00    8.30
   0  12 -12    4.40   16.80
   0  12  12   23.20   13.90
   0  12  12   15.70    9.10
 -12 -12  -2   25.60    8.50
 -12   2  12   29.10    9.80
 -12  -2 -12   30.90    8.90
 -12  -2 -12   23.80    8.80
  -2  12  12   39.80    9.70
   2  12 -12   30.80    9.80
  -2  12  12   27.70    8.70
  12  -2  12   23.40    7.70
  -2  12  12   14.20   12.90
 -12   2  12   16.00   10.00
 -12   2  12   16.10    9.00
 -12  12   2   25.60    8.70
 -12 -12   2   11.40    7.90
 -12  12  -2    2.80    9.60
 -12  12  -2   22.50   10.00
  -2  12 -12   -9.50   16.20
 -12   2 -12   18.90    8.00
 -12   2 -12   -0.50    7.70
 -12  -2  12    6.60    9.20
 -12  -2  12    6.40    9.70
   2  12  12    6.80    9.00
 -12   2 -12   18.10    8.80
 -12 -12  -4   69.89   11.40
  -4  12  12   85.89   11.20
 -12  -4 -12   80.99   11.50
 -12  -4 -12   86.79   15.30
 -12  -4 -12   87.49   13.10
 -12  12   4   72.59   11.20
  -4  12  12   76.19   10.90
  -4  12  12   93.29   14.80
 -12   4  12   73.19   12.60
 -12   4  12   93.39   14.00
 -12   4  12   77.79   12.50
 -12   4 -12   52.19   10.80
 -12  12  -4   65.79   10.90
 -12  12  -4   85.89   12.90
 -12  12  -4   66.79   12.70
 -12  -4  12   77.99   12.30
 -12  -4  12   69.19   12.80
  -4  12 -12   64.39   10.60
  -4  12 -12   79.09   11.90
 -12 -12   4   68.69   12.60
 -12   4 -12   72.19   10.50
 -12   4 -12   51.29   12.20
   4  12  12   61.19   11.40
   4  12  12   73.49   12.80
 -12 -12  -6  141.99   18.70
  -6  12  12  129.09   18.00
 -12  -6 -12  150.88   16.70
 -12  -6 -12  141.29   17.70
  -6  12  12  122.09   17.00
  -6  12  12  140.49   17.00
 -12  12   6  117.89   19.10
 -12  12   6  123.89   19.50
 -12   6  12  130.99   18.30
 -12   6  12  135.79   18.80
 -12   6  12  120.19   18.40
 -12  12   6  114.79   17.90
 -12  12  -6  113.49   16.20
 -12  12  -6   95.59   16.40
 -12   6 -12  107.89   16.40
  -6  12 -12   82.29   15.10
  -6  12 -12  112.09   16.90
 -12  -6  12  108.89   19.30
 -12   6 -12  110.19   15.70
 -12 -12   6   88.99   15.40
   6  12  12   93.29   17.60
 -12 -12  -8  154.08   21.50
 -12  -8 -12  142.69   18.70
 -12  -8 -12  135.69   20.50
  -8  12  12  170.28   19.50
  -8  12  12  161.28   20.40
  -8  12  12  160.88   18.70
 -12   8  12  155.28   20.30
 -12   8  12  174.38   20.90
 -12   8  12  147.69   21.00
 -12  12   8  136.09   21.50
 -12  12   8  174.58   20.70
 -12  12   8  168.08   19.50
 -12  12  -8  111.69   17.70
 -12  12  -8  126.79   17.60
  -8  12 -12  125.99   17.30
  -8  12 -12  160.98   19.30
 -12   8 -12  122.39   17.70
 -12  -8  12  156.28   22.60
 -12   8 -12  121.09   17.20
   8  12  12  149.09   20.20
 -12 -12 -10  172.48   19.70
 -12 -12 -10  145.69   22.10
 -12 -10 -12  133.29   18.40
 -12 -10 -12  130.29   21.70
 -10  12  12  156.48   20.40
 -10  12  12  158.78   18.60
 -12  10  12  153.08   19.70
 -12  10  12  160.48   21.80
 -12  12  10  178.78   20.80
 -12  12  10  153.08   19.40
 -12  12 -10  100.99   15.70
 -12  12 -10  108.79   16.30
 -10  12 -12   96.99   16.40
 -10  12 -12  106.99   17.90
 -12  10 -12   96.09   17.00
 -12 -10  12  108.79   18.00
 -12  10 -12  121.19   16.20
  10  12  12  102.19   20.30
 -12 -12 -12  366.46   34.60
 -12  12  12  396.36   38.00
 -12  12  12  407.16   39.00
 -12  12  12  361.26   35.30
 -12  12 -12  323.07   34.20
 -12  12 -12  333.67   33.70
 -13   1   0   18.20    6.50
 -13   1   0   10.70    8.00
  -1   0 -13   20.80    9.70
  -1   0  13   15.00    6.60
  -1   0  13   21.00    5.70
   0  13  -1   16.10    4.30
   0  13   1   15.80    4.80
   1   0  13   23.00    7.30
   1   0  13   10.20    4.90
 -13   1   0   15.70    5.90
 -13   1   0   10.00    7.10
 -13  -1   0   13.40    6.40
 -13  -1   0    8.30    5.30
 -13  -3   0   39.70    7.20
   0  13   3   27.00    7.80
 -13   3   0   36.30    8.70
 -13   3   0   35.00    7.60
 -13   3   0   44.20    9.10
  -3   0 -13   36.00    8.60
  -3   0  13   44.00    7.70
  -3   0  13   33.00    6.80
   0  13  -3   24.50    7.50
 -13  -3   0   22.50    8.60
   0  13   3   36.20    6.10
   3   0  13   32.10    6.30
 -13   3   0   30.60    7.80
 -13   5   0   37.80    8.80
  -5   0  13   46.50    8.20
 -13  -5   0   45.60    8.50
 -13   5   0   33.40    9.10
 -13   5   0   58.49    9.60
  -5   0 -13   40.50    8.20
  -5   0 -13   58.49   10.60
   5   0  13   47.80    7.20
   0  13  -5   57.49    9.10
   0  13   5   48.90    8.70
   0  13   5   38.30    7.10
 -13  -5   0   41.60    7.80
 -13   7   0   81.89   11.60
  -7   0  13   72.89   13.40
 -13   7   0   82.09   11.40
  -7   0 -13   71.09   12.00
  -7   0 -13   86.59   11.90
  -7   0  13   74.69   10.70
 -13  -7   0   71.39   11.90
 -13   7   0   99.89   13.90
   0  13   7   89.09   13.20
   7   0  13   62.79   10.30
   0  13  -7   76.19   10.60
   0  13  -7   91.89   19.00
   0  13   7   72.69   11.40
  -7   0 -13   91.79   13.00
   0  13   9   95.19   14.50
 -13   9   0   78.49   11.40
  -9   0  13   83.89   14.00
 -13  -9   0   89.99   13.80
  -9   0  13   74.69   11.80
   0  13  -9   86.99   13.70
 -13   9   0  102.09   15.70
 -13   9   0   71.89   11.90
  -9   0 -13   97.39   13.00
  -9   0 -13   78.09   14.30
  -9   0 -13   97.39   12.50
   9   0  13   87.99   12.00
   0  13   9   82.69   13.60
   0  13  -9   86.69   11.60
 -11   0  13   47.80   11.50
 -11   0  13   40.30   10.30
 -11   0 -13   37.00    9.50
 -11   0 -13   56.99    9.50
   0  13 -11   35.20   11.20
 -13  11   0   29.60   10.10
   0  13  11   49.20   10.30
   0  13  11   40.40   10.10
 -11   0  13   43.10   10.90
 -11   0 -13   46.60   12.40
  11   0  13   44.40    8.90
   0  13 -11   36.00    9.90
 -13 -11   0   55.99   10.00
 -13   0  -1   79.49   12.00
   1  13   0  101.09   10.30
   0  -1  13   91.19   10.90
 -13   0  -1  114.39   14.60
   0   1  13   89.09   11.10
 -13   0   1   89.49   12.80
   0   1  13   78.69   13.20
 -13   0  -1   98.29   11.70
  -1  13   0   84.59   10.10
   0  -1  13   73.39   13.60
 -13   0  -1  109.49   12.50
 -13   0   1   88.19   11.80
 -13   0   1   88.39   14.70
 -13  -2  -1  434.26   40.50
 -13   2   1  438.96   40.60
  -1  13   2  449.36   39.80
 -13   2   1  409.26   41.10
  -2   1  13  449.76   40.50
  -2   1  13  470.95   40.20
  -1  13   2  462.85   40.90
 -13  -2  -1  437.36   40.40
 -13  -2  -1  443.36   40.80
 -13   2   1  412.36   40.60
  -2  -1 -13  419.46   40.80
   2  -1  13  446.46   39.80
 -13   2   1  462.95   41.70
  -2   1 -13  436.16   40.70
 -13   2  -1  475.45   41.00
 -13  -2   1  459.15   40.50
   2   1  13  459.85   40.00
 -13   2  -1  467.15   40.40
   1  13   2  463.35   39.80
  -2  -1  13  468.95   40.10
  -2   1 -13  493.75   41.20
  -1  13  -2  438.76   40.40
  -2  -1  13  455.05   40.70
 -13  -2   1  470.55   40.70
 -13   2  -1  487.95   41.30
 -13   2  -1  460.95   40.80
   1  13  -4  242.38   25.10
 -13   4   1  243.38   25.40
  -1  13   4  241.48   24.00
 -13  -4  -1  242.68   25.00
 -13   4   1  273.87   26.70
  -4   1  13  252.87   25.10
  -1  13   4  240.58   25.70
 -13   4   1  273.37   25.70
  -4   1  13  253.37   24.70
   4  -1  13  251.57   23.80
  -4  -1 -13  264.77   25.40
 -13  -4  -1  251.07   24.70
   1  13   4  278.47   24.10
  -4  -1  13  280.67   24.70
  -4   1 -13  274.57   25.40
 -13   4  -1  276.77   25.70
  -1  13  -4  253.27   25.30
 -13  -4   1  262.67   24.70
 -13  -4   1  285.57   25.20
   4   1  13  263.77   24.20
  -4  -1  13  266.27   25.00
 -13   4  -1  263.67   25.30
  -4   1 -13  264.97   26.60
 -13   4  -1  261.77   24.50
 -13   6   1  111.19   14.90
   6  -1  13   88.99   11.90
  -6  -1 -13  103.39   14.50
  -1  13   6   96.39   14.40
  -6   1  13  116.39   14.00
  -6   1  13  107.89   14.10
  -6  -1 -13  112.09   13.40
 -13   6   1  111.89   14.40
   1  13  -6  121.09   13.10
 -13  -6  -1  107.99   13.40
  -6  -1 -13   97.29   16.60
 -13   6   1   99.59   16.00
 -13   6   1  104.09   14.60
  -1  13   6  118.39   12.80
   1  13   6   99.49   14.50
 -13  -6   1  100.69   13.80
 -13  -6   1  104.49   14.60
  -1  13  -6  107.59   14.70
 -13   6  -1   95.59   16.00
  -6   1 -13  104.09   13.90
  -6   1 -13   94.69   15.60
  -6  -1  13  101.59   14.20
  -6  -1  13  106.49   13.90
 -13   6  -1   90.59   14.20
 -13   6  -1   96.29   12.60
   1  13   6  121.29   13.10
 -13   6  -1  107.99   16.80
   6   1  13  110.59   12.20
 -13   8   1   50.59    9.30
   1  13  -8   33.30    8.60
   8  -1  13   39.90    7.00
  -1  13   8   41.00    8.50
 -13   8   1   24.00    8.80
 -13   8   1   38.00    7.60
   1  13  -8   44.10   12.40
  -8  -1 -13   52.79    8.80
  -8   1  13   30.40    8.00
  -8   1  13   46.00    9.10
  -8  -1 -13   50.09    9.70
 -13   8   1   40.10    8.90
  -8  -1 -13   40.40    8.70
 -13  -8  -1   29.90    7.50
 -13   8  -1   25.60    8.00
 -13   8  -1   53.89    8.50
   8   1  13   34.20    7.30
 -13  -8   1   22.30    6.90
  -8  -1  13   25.30    9.30
   1  13   8   30.40    8.20
  -8   1 -13   19.70    7.20
  -8   1 -13   32.40    8.20
  -8  -1  13   28.90    7.90
   1  13   8   25.90    7.50
  -1  13  -8   25.50    8.20
 -13   8  -1   50.49    9.50
  -8   1 -13   36.40    9.80
 -13   8  -1   21.50    8.50
  -1  13  -8   36.70   12.20
 -10   1  13  107.19   17.30
 -13 -10  -1  125.09   16.40
   1  13 -10   98.19   16.60
 -13  10   1  116.19   16.70
 -10  -1 -13  113.19   16.60
  -1  13  10  105.29   16.20
   1  13 -10  121.29   18.50
 -10  -1 -13  110.59   15.90
 -10   1  13  107.89   15.00
 -10   1  13  117.19   17.00
 -10  -1 -13  107.99   14.70
  10  -1  13   96.19   14.80
  -1  13  10  116.09   16.30
 -13  10   1  109.89   14.90
 -13  10  -1  127.09   16.40
 -10  -1  13  114.89   17.30
 -13  10  -1  108.29   16.00
 -10  -1  13  129.49   17.30
   1  13  10  139.49   16.60
  -1  13 -10  155.18   18.80
 -13 -10   1  132.59   16.20
  -1  13 -10  140.59   16.00
   1  13  10  152.08   16.90
 -10   1 -13  102.09   16.40
 -10   1 -13  138.99   17.60
 -13  10  -1  174.98   18.80
  10   1  13  120.59   14.70
 -10   1 -13  125.49   15.20
   1  13 -12    3.20   10.30
  -1  13  12   10.70    8.40
  -1  13  12   16.50    9.70
 -12   1  13    8.70    9.70
 -12  -1 -13   13.60    9.00
  12  -1  13   15.00    8.40
 -12  -1 -13    4.00    7.60
 -12   1  13   35.70   17.60
 -13  12   1    6.80    9.40
   1  13 -12   15.80    9.80
 -12   1  13   15.70    9.90
 -13 -12  -1   21.20    8.80
 -12  -1 -13   13.80    9.20
  -1  13 -12   12.60   10.30
   1  13  12   20.10    8.70
 -12   1 -13   11.80    7.40
 -12   1 -13   10.40    9.10
 -12   1 -13    6.30    8.30
   1  13  12   16.50    9.50
 -13  12  -1   17.80    9.60
 -13  12  -1   23.20    8.20
 -13  12  -1   30.80    9.20
 -13 -12   1   14.90    8.80
 -12  -1  13   11.90   10.30
 -12  -1  13   17.30    9.60
  -1  13 -12    4.90    8.30
 -13  -1  -2   79.79   11.10
 -13  -1  -2   87.39   10.70
 -13   1   2   69.39   11.20
 -13   1   2   97.39   15.00
 -13   1   2   76.79   10.70
   1  -2  13   74.69   13.20
  -1   2  13   79.29   11.60
  -2  13   1   63.99   10.00
   1  -2  13   57.79    9.30
 -13  -1  -2   71.99   10.90
  -2  13   1   67.39    8.80
  -1   2  13   75.89   10.30
 -13   1  -2   86.99   11.20
 -13   1  -2   55.69    9.10
 -13  -1   2   65.49   11.10
 -13  -1   2   71.79   11.60
  -1   2 -13   76.29   10.90
  -1  -2  13   98.69   12.90
  -1  -2  13   61.69    9.50
  -2  13  -1   71.29   11.40
   1   2  13   64.69    9.90
 -13  -1   2   66.59    9.90
 -13   1  -2   64.89    9.60
 -13   1  -2   66.79   10.50
 -13  -3  -2   31.90    6.80
  -3   2  13   42.70    7.40
   3  -2  13   19.40    9.00
  -2  13   3   40.00    6.20
   3  -2  13   31.80    5.90
  -3  -2 -13   38.90    8.80
  -2  13   3   39.80    7.90
 -13   3   2   33.70    7.70
 -13   3   2   43.80    8.20
  -3   2  13   25.30    7.00
 -13  -3  -2   31.70    8.60
  -2  13  -3   40.50    7.80
 -13  -3   2   22.10    6.30
 -13   3  -2   46.00    7.80
 -13  -3   2   35.20    7.90
  -3   2 -13   35.30    9.20
 -13   3  -2   60.19    9.00
  -3  -2  13   35.80    7.30
  -3  -2  13   35.90    6.80
 -13   3  -2   33.70    6.60
  -3   2 -13   51.29    8.50
 -13   3  -2   33.30    8.50
   3   2  13   27.60    6.40
 -13   5   2   65.79   11.00
  -5   2  13   76.79   12.30
  -2  13   5   66.39   10.80
  -5   2  13   72.39   11.90
 -13   5   2   70.69   11.20
   5  -2  13   74.19   10.10
  -2  13   5   71.59   10.60
  -5  -2 -13   83.99   13.20
 -13  -5  -2   81.19   11.60
   2  13  -5  112.09   11.90
 -13   5   2   77.99   13.40
  -5  -2  13   84.29   11.90
  -2  13  -5   89.39   12.80
 -13  -5   2  112.59   13.70
  -5   2 -13  107.19   14.90
 -13   5  -2   73.69   13.50
  -5   2 -13  101.49   12.70
   2  13   5   99.19   11.30
 -13   5  -2   92.09   11.90
  -5  -2  13   84.29   12.80
 -13  -5   2   96.99   12.40
   5   2  13   87.79   10.90
 -13   5  -2   94.39   11.80
 -13   5  -2   82.49   12.60
 -13   7   2   49.70    9.60
   7  -2  13   57.49    7.70
 -13   7   2   65.09   10.80
 -13  -7  -2   61.69   10.90
  -7  -2 -13   68.09    9.00
  -7  -2 -13   48.50    8.40
  -7   2  13   60.99    9.70
   2  13  -7   48.70    9.80
  -2  13   7   52.69    8.30
  -7   2  13   58.29    9.40
 -13   7   2   57.79    9.60
  -2  13   7   66.89    9.10
 -13   7   2   60.19   11.00
  -7  -2 -13   31.60   10.40
  -7   2 -13   49.90   10.10
 -13  -7   2   50.29    9.40
 -13  -7   2   40.10    8.90
  -7  -2  13   39.30    8.60
   7   2  13   34.80    7.70
   2  13   7   33.80    8.00
  -2  13  -7   53.39    9.00
  -7  -2  13   40.20    9.30
 -13   7  -2   27.40    9.30
 -13   7  -2   38.90    8.00
  -7   2 -13   43.80    8.40
 -13   7  -2   33.80    9.60
 -13   7  -2   45.90    9.20
  -2  13  -7   42.10   11.30
   2  13  -9   17.70    8.50
  -9   2  13   22.70    8.90
   2  13  -9   40.20   11.40
  -9  -2 -13   25.00    7.60
   9  -2  13   41.20    7.50
  -9  -2 -13   32.60    8.40
 -13  -9  -2   29.40    7.70
  -2  13   9   29.20    8.30
 -13   9   2   35.30    9.20
  -2  13   9   25.00    7.50
  -9   2  13   29.30    8.80
  -9  -2 -13   10.40    9.10
  -9  -2  13   19.80    8.60
  -9   2 -13   26.80    8.10
 -13  -9   2   13.80    7.40
  -2  13  -9   44.40    8.70
  -2  13  -9   31.20   10.00
  -9   2 -13   34.90    8.20
 -13   9  -2   32.60    8.20
  -9   2 -13   39.60    8.70
 -13   9  -2   30.90    9.40
   2  13   9   29.30    8.10
 -13   9  -2   21.00    8.90
   9   2  13   26.60    7.40
 -13   9  -2   40.20    8.90
  -9  -2  13   23.00    9.20
   2  13   9   25.60    8.50
  11  -2  13   41.80   15.60
 -11   2  13   42.30   10.30
 -11   2  13   39.40   10.60
 -13  11   2   57.09   10.20
   2  13 -11   54.39   11.70
 -11   2  13   33.40   10.20
 -11  -2 -13   44.30   10.50
 -13 -11  -2   61.19   10.10
  -2  13  11   42.80   10.20
   2  13 -11   28.70    9.50
 -11  -2 -13   47.50    9.60
  -2  13  11   46.90    9.30
 -11  -2 -13   42.40    9.70
 -13  11  -2   34.90    8.80
   2  13  11   49.10   10.00
  -2  13 -11   32.00   13.70
   2  13  11   47.90   10.40
 -11   2 -13   39.00    9.10
 -11  -2  13   25.70    9.70
 -13 -11   2   22.40    8.90
 -13  11  -2   20.00   10.90
 -13  11  -2   26.30   10.60
 -11   2 -13   40.00   11.00
 -11  -2  13   29.70   10.20
  -2  13 -11   30.90    9.40
 -11   2 -13   37.60    8.70
 -13   0   3   22.20    6.00
 -13   0   3   25.20    8.00
   0   3  13   21.00    6.20
 -13   0  -3   43.60    8.80
   0  -3  13   21.60    5.40
 -13   0  -3   23.10    5.70
 -13   0   3   29.40    7.30
 -13   2   3  304.67   29.30
  -3  13   2  277.17   26.90
  -3  13   2  283.27   28.90
   2  -3  13  287.17   27.00
 -13  -2  -3  284.07   27.90
  -2   3  13  293.87   27.90
 -13  -2  -3  269.87   28.70
  -2   3  13  289.57   28.40
 -13   2   3  302.37   28.00
   2  -3  13  300.87   30.00
 -13   2   3  301.87   28.50
  -2   3 -13  326.87   28.60
   2   3  13  308.67   27.80
 -13   2  -3  321.17   29.20
 -13  -2   3  291.67   29.10
 -13   2  -3  305.57   28.50
  -3  13  -2  302.87   28.20
 -13   2  -3  315.97   28.00
 -13   2  -3  304.97   28.80
 -13  -2   3  322.27   28.40
  -2  -3  13  328.47   27.70
  -2  -3  13  304.97   28.90
  -2   3 -13  331.07   29.70
 -13   4   3   67.39   11.00
 -13  -4  -3   62.69   11.20
  -3  13   4   72.59   10.10
  -4  -3 -13   60.79   10.60
  -4   3  13   69.59   11.80
 -13   4   3   58.49   11.10
 -13   4   3   58.49    9.70
  -3  13   4   64.39    9.50
   4  -3  13   55.49    9.10
  -4   3  13   57.69    9.70
  -3  13  -4   74.59   11.50
 -13   4  -3   84.49   12.10
  -4  -3  13   66.59   11.90
  -4   3 -13  102.79   12.70
 -13  -4   3   77.59   11.90
 -13  -4   3   77.59   13.10
  -4  -3  13   84.39   10.70
 -13   4  -3   94.19   11.30
 -13   4  -3   83.79   10.60
   4   3  13   76.49   10.40
 -13   4  -3   70.59   10.80
  -6  -3 -13   56.19   10.60
  -6  -3 -13   60.39   10.30
 -13   6   3   61.09   10.60
 -13   6   3   66.29   11.40
  -6  -3 -13   82.29   12.50
 -13   6   3   70.99   10.30
  -3  13   6   60.09   10.10
 -13  -6  -3   69.09   11.40
  -3  13   6   69.89    9.60
   6  -3  13   56.39    9.40
  -6   3  13   72.99    9.70
   3  13  -6   58.09   10.40
 -13   6  -3   81.39   10.70
  -6   3 -13   74.09   10.80
 -13   6  -3   56.09   11.00
 -13  -6   3   67.99   10.40
 -13  -6   3   49.70    9.40
   6   3  13   54.19    9.20
 -13   6  -3   42.30   11.30
   3  13   6   63.59   10.60
  -6  -3  13   56.19    9.20
  -3  13  -6   81.49    9.90
  -6   3 -13   63.29    9.20
 -13   6  -3   51.89    8.90
  -6  -3  13   62.69   11.30
  -8   3  13  153.28   16.50
  -8  -3 -13  127.09   15.40
  -8  -3 -13  156.08   15.80
  -8   3  13  146.69   16.70
  -3  13   8  133.39   16.60
   3  13  -8  126.69   17.40
 -13   8   3  151.38   15.90
   8  -3  13  141.89   15.00
 -13   8   3  143.39   17.90
  -3  13   8  130.89   16.20
  -8   3  13  134.39   20.60
 -13  -8  -3  154.38   16.10
  -3  13   8  155.08   15.70
  -8  -3 -13  142.19   16.10
 -13   8   3  151.28   17.30
 -13  -8   3   93.29   16.20
  -3  13  -8  117.49   18.20
 -13   8  -3  121.19   15.40
  -3  13  -8  110.39   15.40
   3  13   8  121.29   15.90
  -8  -3  13   86.49   16.60
  -8  -3  13  120.29   16.90
 -13  -8   3  110.59   17.40
  -8   3 -13   96.49   15.30
  -8   3 -13  110.59   16.40
 -13   8  -3  110.89   15.90
  -8   3 -13  119.79   16.80
 -13   8  -3  113.89   18.70
 -13   8  -3  105.69   14.40
  -3  13  10   11.60   10.10
  -3  13  10   33.90    9.00
 -10  -3 -13   30.00    8.70
 -13 -10  -3   24.90    8.30
 -10   3  13   33.40   11.40
  -3  13  10   20.40    8.00
 -10  -3 -13   18.00    9.80
 -13  10   3   25.30    9.60
 -10   3  13    8.20    9.30
 -13  10   3    8.50   15.40
 -10  -3 -13   24.60    8.50
   3  13 -10   21.50   10.50
 -10   3  13   15.10    9.90
 -13  10   3   37.20   10.70
  -3  13 -10   35.80   10.00
 -13  10  -3   26.00    8.10
 -10  -3  13   21.40    8.90
 -10   3 -13   30.30    9.10
 -13  10  -3   45.80    9.50
 -13 -10   3   27.10    8.10
   3  13  10   24.70    8.80
   3  13  10   35.10    9.70
 -10   3 -13   30.70    8.50
  -3  13 -10   27.80    8.20
 -13  10  -3   31.00    9.60
 -10  -3  13   21.60    9.70
  -3  13  12   66.09   10.60
 -12  -3 -13   67.99   10.70
   3  13 -12   65.49   10.70
   3  13 -12   69.09   12.70
 -12   3  13   69.49   11.30
 -13  12   3   59.99   11.20
 -13 -12  -3   61.49   11.00
 -12  -3 -13   63.49   11.90
 -12  -3 -13   61.99   11.30
 -12   3  13   57.09   12.00
 -12   3  13   54.69   12.80
  -3  13  12   66.39   11.70
  -3  13  12   60.39   11.20
 -13  12  -3   62.79   10.60
   3  13  12   59.89   11.50
 -12  -3  13   39.70   11.70
 -13 -12   3   74.59   12.00
 -12   3 -13   45.90   10.00
 -12   3 -13   69.69   10.60
  -3  13 -12   68.79   11.60
 -13  12  -3   81.09   12.10
 -13  12  -3   77.79   11.50
  -3  13 -12   57.19   10.30
 -12   3 -13   58.49   13.00
 -12  -3  13   49.80   12.60
   3  13  12   54.99   12.10
   1  -4  13   -1.10    4.80
  -4  13   1   -7.00    7.10
 -13   1   4    0.10    6.30
  -1   4  13   -1.00    5.40
 -13   1   4   -3.90    7.50
  -4 -13  -1   -1.00    4.00
  -4  13   1    3.80    3.80
 -13   1   4    7.60    5.70
 -13   1   4   17.60    7.20
 -13  -1  -4   -1.30    5.20
 -13  -1  -4   10.40    8.30
  -1  -4  13    7.80    7.10
 -13   1  -4    7.60    7.40
  -1   4 -13    8.20    7.10
 -13  -1   4    4.40    6.20
 -13  -1   4    9.20    6.60
   1   4  13   -3.20    5.30
 -13  -1   4   -0.70    5.40
 -13   1  -4    0.90    5.30
  -4 -13   1    0.70    4.30
  -4  13  -1    1.60    6.80
  -1  -4  13    5.80    5.00
 -13  -3  -4  124.49   18.00
 -13   3   4  137.49   16.20
 -13   3   4  147.59   18.80
 -13   3   4  162.18   19.10
  -4  13   3  149.39   18.10
 -13   3   4  142.09   16.70
   3  -4  13  130.39   14.90
  -3   4  13  136.49   16.40
 -13  -3  -4  133.19   16.60
  -3   4  13  142.09   16.90
  -4  13   3  137.89   15.00
  -4  13  -3  150.18   16.90
 -13  -3   4  177.38   17.20
  -3  -4  13  174.18   18.10
  -3   4 -13  157.38   17.60
  -3   4 -13  161.68   19.10
 -13   3  -4  199.58   19.30
 -13  -3   4  150.88   17.20
  -3  -4  13  177.08   15.90
 -13   3  -4  159.88   16.90
 -13   3  -4  166.18   16.20
   3   4  13  160.78   16.20
  -4  13   5  254.57   27.10
  -5   4  13  273.57   26.90
 -13   5   4  273.27   26.70
   5  -4  13  254.37   26.90
 -13  -5  -4  267.77   26.70
 -13   5   4  262.57   27.10
  -4  13   5  264.07   25.90
 -13   5   4  279.07   27.80
 -13   5   4  261.87   29.10
  -5   4  13  268.57   27.90
  -4  13   5  240.38   26.30
 -13   5  -4  320.57   29.20
 -13   5  -4  214.38   29.50
  -4  13  -5  312.97   26.70
  -5   4 -13  292.17   27.90
 -13  -5   4  322.37   27.70
  -5   4 -13  299.17   26.80
 -13   5  -4  299.17   26.70
  -5  -4  13  320.87   26.70
 -13   5  -4  300.27   26.70
   5   4  13  296.27   26.50
  -5  -4  13  286.67   26.90
 -13  -5   4  305.37   27.50
 -13   7   4   54.99    9.50
 -13   7   4   56.69    9.00
  -7   4  13   29.40   11.30
 -13  -7  -4   38.50    7.90
 -13   7   4   51.59    8.40
  -4  13   7   44.80    8.00
  -4  13   7   51.89    8.30
  -4  13   7   54.59    9.80
 -13   7   4   51.29    9.00
  -7   4  13   50.39    9.30
  -7  -4 -13   66.69    9.70
  -7  -4 -13   39.00    7.70
  -7   4  13   50.39    8.50
  -7  -4  13   37.20    9.20
  -7   4 -13   41.20    9.00
  -4  13  -7   45.20    8.10
 -13  -7   4   32.50    8.60
 -13  -7   4   35.10    9.10
  -7  -4  13   42.10    8.70
 -13   7  -4   37.80    8.60
 -13   7  -4   41.20    9.90
  -4  13  -7   38.50   10.50
   7   4  13   25.40    8.20
 -13   7  -4   35.60    7.80
  -7   4 -13   30.20    7.60
 -13   7  -4   50.49    8.80
  -4  13   9   80.99   11.70
  -9   4  13   62.69   11.70
 -13   9   4   66.29   13.90
  -4  13   9   73.39   13.20
  -4  13   9   67.39   13.20
 -13  -9  -4   80.19   13.50
 -13   9   4   68.39   11.70
  -9  -4 -13   79.29   13.70
  -9   4  13   73.69   11.70
  -9  -4 -13   65.49   11.90
 -13   9   4   83.89   11.80
  -9   4  13   99.89   13.20
  -9  -4 -13   68.19   11.00
  -9   4 -13   84.49   12.70
 -13   9  -4   83.29   14.20
 -13   9  -4   93.39   12.90
 -13  -9   4   91.79   15.90
 -13  -9   4   82.89   15.00
   4  13   9   93.39   14.30
  -9  -4  13   88.09   12.20
 -13   9  -4  107.19   11.80
  -4  13  -9   89.09   13.40
 -13   9  -4   97.79   14.00
  -9  -4  13   86.79   12.60
  -4  13  -9  100.89   15.30
  -9   4 -13   93.89   13.80
  -4  13  11   85.59   13.40
 -13 -11  -4   82.19   15.90
  -4  13  11   73.59   12.20
 -11  -4 -13   69.09   13.00
 -13  11   4   93.09   13.80
 -11  -4 -13   85.59   12.30
 -11   4  13   83.49   13.90
  -4  13  11   92.69   15.10
 -13  11   4   80.39   12.90
 -13  11   4   86.89   17.00
 -11   4  13   75.59   25.10
 -11  -4 -13   71.19   12.30
 -11   4  13   73.59   13.20
 -13  11  -4  113.19   14.00
   4  13  11  112.09   16.00
 -13  11  -4   99.19   13.60
 -11   4 -13  121.19   17.00
 -11  -4  13  105.49   17.20
 -11   4 -13  102.49   13.00
 -13 -11   4   96.19   16.90
 -11  -4  13  100.59   17.30
  -4  13 -11  110.29   14.70
   4  13  11  117.39   16.40
  -4  13 -11  119.69   16.20
 -13  11  -4  107.29   15.90
 -11   4 -13  100.29   14.60
  -5 -13   0  190.18   17.60
  -5  13   0  164.08   20.90
 -13   0  -5  182.18   18.70
 -13   0   5  199.38   21.10
 -13   0   5  173.88   19.80
 -13   0   5  175.98   19.70
   0   5 -13  200.38   20.20
   0   5  13  194.48   19.00
 -13   0  -5  182.08   19.80
 -13   0   5  187.18   19.30
   0  -5  13  181.58   17.90
  -5  13   0  188.28   19.00
 -13  -2  -5  110.99   14.00
 -13   2   5  110.09   14.50
 -13   2   5  120.69   15.80
  -2   5  13  116.69   14.50
  -5  13   2  104.79   12.10
  -2   5  13  113.29   14.20
   2  -5  13   98.69   12.30
  -5  13   2   97.29   13.20
 -13  -2  -5  118.89   15.70
  -5 -13  -2  102.89   11.60
 -13   2   5  113.99   14.50
 -13   2   5  109.79   15.10
   2   5  13  132.89   14.10
 -13   2  -5  113.49   14.50
  -5 -13   2  106.19   12.70
 -13  -2   5  119.29   15.20
  -2  -5  13  124.49   14.60
  -2  -5  13  122.79   13.00
  -2   5 -13  123.49   15.30
 -13  -2   5  108.49   16.20
  -5  13  -2  146.39   14.80
 -13   2  -5  121.49   13.80
  -2   5 -13  116.29   16.50
 -13  -2   5  108.49   14.90
  -4   5  13  218.08   22.40
  -5  13   4  212.38   21.60
 -13   4   5  196.38   22.60
  -4   5  13  223.68   21.20
  -5  13   4  200.78   19.80
 -13  -4  -5  206.88   20.80
  -5  13   4  227.58   21.00
 -13   4   5  208.48   20.70
 -13   4   5  217.48   21.10
 -13  -4  -5  197.28   22.60
 -13   4   5  211.78   21.20
 -13   4  -5  208.68   20.80
  -5  13  -4  195.78   20.30
  -4  -5  13  222.38   20.60
 -13  -4   5  199.78   21.50
   4   5  13  192.98   20.40
  -4  -5  13  183.18   21.60
 -13   4  -5  204.58   20.70
 -13   4  -5  211.28   23.70
  -4   5 -13  210.98   22.30
 -13   4  -5  175.38   21.20
  -4   5 -13  203.78   20.80
  -6   5  13    7.40    7.00
 -13   6   5   -6.70    7.70
  -5  13   6   13.80    7.40
  -5  13   6    2.90    6.00
 -13   6   5    8.00    7.00
  -6  -5 -13    5.10    6.00
  -6   5  13   10.50    6.80
 -13  -6  -5    5.80    6.20
 -13   6   5    2.00    7.30
  -6   5  13   -5.50    9.60
 -13   6   5   12.10    7.30
  -6   5 -13    8.10    7.70
 -13   6  -5    4.90    6.40
  -6  -5  13   -1.20    6.50
 -13  -6   5   10.60    8.40
  -6   5 -13    7.30    6.90
 -13   6  -5  -23.70    9.30
   6   5  13    1.80    6.70
 -13   6  -5   12.60    7.80
  -6  -5  13    7.30    7.50
  -5  13  -6    8.20    6.90
  -5  13  -6   -3.40    9.40
 -13   6  -5   11.30    6.80
  -8  -5 -13   88.39   12.80
  -5  13   8   61.69    9.10
 -13   8   5   62.79   10.40
  -8  -5 -13   54.99    9.20
 -13   8   5   57.99   10.20
  -8   5  13   65.69   11.60
  -5  13   8   68.89   12.10
 -13  -8  -5   67.89   12.20
  -5  13   8   80.49   10.40
  -8   5  13   67.89   10.70
 -13   8   5   66.49   10.30
  -8   5  13   70.09   10.40
 -13  -8   5   55.19   10.30
  -8  -5  13   43.80   10.50
  -5  13  -8   25.40    9.90
 -13   8  -5   36.70    9.20
 -13   8  -5   35.20    9.30
  -8   5 -13   43.70    8.50
  -8  -5  13   34.00    9.60
  -8   5 -13   48.30    9.80
  -5  13  -8   42.00    9.20
 -13  -8   5   47.10   10.30
 -13   8  -5   44.80   11.70
 -13   8  -5   30.70    9.20
 -13  10   5   20.00    9.60
 -10   5  13   21.00    9.60
 -10   5  13   11.10    9.70
 -13 -10  -5   27.70    8.40
 -13  10   5   25.40   10.20
 -10  -5 -13   23.00    8.50
 -13  10   5   24.40    9.30
  -5  13  10   23.50    8.20
 -10   5  13   22.30   10.10
  -5  13  10   12.20    8.50
  -5  13  10   19.00    9.40
 -10  -5 -13   21.70    9.00
 -13  10  -5   41.00   10.40
 -10  -5  13   48.90   10.20
 -13 -10   5   49.00   10.20
 -10   5 -13   40.10    8.90
   5  13  10   42.90   10.50
 -10  -5  13   50.29   11.10
 -13  10  -5   42.10    9.00
  -5  13 -10   41.90   12.50
 -12   5  13   12.00   10.20
 -12  -5 -13   13.50    9.60
 -13  12   5    8.70    9.80
  -5  13  12   27.00    9.30
 -13  12   5   -3.00    9.70
 -13  12   5   13.70    9.20
 -12  -5 -13    7.10    8.60
 -12   5  13   16.30   10.30
 -12   5  13   15.30   10.60
  -5  13  12   17.50    8.70
  -5  13  12   19.00   11.00
 -13 -12  -5   16.50    9.10
   5  13  12    5.60    9.60
  -5  13 -12   15.50    8.60
 -13 -12   5    7.80    9.70
 -13  12  -5    6.90    8.00
   5  13  12    5.10    9.20
 -12   5 -13   15.00    8.10
  -5  13 -12    1.00    8.90
 -12   5 -13   20.40   11.20
 -13  12  -5    9.90    9.50
 -12   5 -13    6.50    8.70
 -12  -5  13    1.00    9.80
 -13   1   6  573.24   48.30
  -6 -13  -1  538.55   47.10
  -6  13   1  580.44   48.80
 -13  -1  -6  550.44   48.20
 -13   1   6  564.14   48.20
 -13   1   6  563.34   48.80
 -13  -1  -6  553.84   48.00
  -1   6  13  569.44   47.90
   1   6 -13  558.74   48.30
 -13   1   6  563.84   48.30
  -1  -6  13  515.65   47.20
  -6  13  -1  496.45   47.60
  -1   6 -13  499.65   47.80
  -1   6 -13  535.45   48.70
   1   6  13  525.15   47.80
  -6  13  -1  523.55   48.90
  -6 -13   1  505.25   47.20
 -13   1  -6  527.35   47.80
 -13  -1   6  545.75   48.30
 -13  -1   6  526.45   48.00
 -13  -1   6  511.95   48.70
 -13   1  -6  523.75   47.90
 -13  -3  -6    8.70    9.60
 -13   3   6    5.60    6.60
 -13  -3  -6    5.00    5.40
 -13   3   6    8.50    7.20
  -3   6  13    2.60    7.40
  -6  13   3    7.40    5.50
  -3   6  13   10.30    6.50
 -13   3   6   -7.00    8.20
 -13   3   6    4.80    6.70
  -6  13   3   15.40    7.40
  -3   6 -13   27.90    8.60
 -13  -3   6   17.90    7.40
  -6  13  -3   24.30    9.80
  -3  -6  13   21.60    6.40
 -13   3  -6   18.10    7.40
   3   6  13   22.10    8.10
 -13   3  -6   29.60    8.20
 -13   3  -6   18.40    6.50
  -6  13  -3   27.70    6.60
  -3   6 -13   23.80    6.70
 -13  -5  -6   97.59   13.90
  -5   6  13   94.59   14.70
 -13   5   6   87.59   14.90
  -5   6  13   76.99   14.30
  -6  13   5   89.59   13.10
  -5   6  13  125.49   18.80
 -13   5   6   92.79   13.10
 -13  -5  -6   98.79   14.70
  -6  13   5   87.59   12.40
  -6  13   5  115.19   15.90
 -13   5   6   75.59   14.30
 -13   5   6   86.19   14.50
 -13   5  -6  107.49   14.70
  -6  13  -5  132.69   14.50
 -13   5  -6  114.29   14.20
 -13  -5   6  130.89   15.90
 -13   5  -6  125.79   14.30
  -5   6 -13  135.29   15.40
  -5  -6  13  117.79   16.30
  -5   6 -13  134.39   14.20
  -6  13  -5  128.69   17.80
  -5  -6  13  131.99   13.60
   5   6  13  128.99   14.30
 -13   7   6   78.39   12.20
  -6  13   7   96.09   11.90
 -13   7   6   95.99   12.60
  -7   6  13   88.79   14.40
  -6  13   7   92.49   14.20
  -7   6  13  101.29   14.30
  -7  -6 -13   96.09   13.50
 -13   7   6   87.49   14.80
  -7   6  13  103.49   13.60
 -13  -7  -6   93.49   14.00
  -7   6 -13   79.09   13.10
 -13  -7   6   89.29   16.00
 -13   7  -6  107.29   14.70
  -6  13  -7  112.69   13.80
  -7  -6  13   97.89   12.90
  -7  -6  13   84.79   13.90
   7   6  13   96.89   13.30
  -7   6 -13  100.09   14.50
  -6  13  -7   89.99   13.10
 -13   7  -6  100.79   13.90
 -13   7  -6   90.39   12.00
  -9   6  13   74.69   12.90
 -13  -9  -6   88.49   15.20
  -6  13   9   76.49   11.80
 -13   9   6   70.59   12.60
  -6  13   9   82.39   12.80
  -9   6  13   81.59   13.40
  -6  13   9   78.89   11.50
 -13   9   6   88.69   15.90
 -13   9   6   91.79   13.10
  -9  -6 -13   90.09   16.20
  -9   6  13   91.39   12.90
  -9  -6 -13   74.29   12.30
  -9   6 -13  120.99   13.80
  -9  -6  13  111.49   16.80
  -9   6 -13  117.79   15.00
  -9  -6  13   92.59   15.60
 -13   9  -6   93.69   13.50
  -6  13  -9  100.79   13.20
  -6  13  -9   89.19   12.60
 -13   9  -6  102.29   16.00
 -13  -9   6  114.59   17.10
 -13   9  -6  101.59   13.70
 -11   6  13  132.89   18.60
 -11  -6 -13  129.59   17.00
  -6  13  11  114.79   18.60
  -6  13  11  102.89   17.30
  -6  13  11  118.99   17.20
 -11   6  13   99.39   19.20
 -13  11   6  127.59   19.60
 -13 -11  -6  132.99   18.00
 -13  11   6  133.49   18.70
 -11   6  13  109.39   18.90
 -13  11   6  117.59   19.70
 -11  -6 -13  112.29   18.00
 -13 -11   6  128.79   19.50
 -13  11  -6  151.88   16.90
 -11   6 -13  123.29   16.50
  -6  13 -11  120.09   16.90
 -11  -6  13  132.99   19.20
  -6  13 -11  117.69   15.80
   6  13  11  127.59   18.40
 -13  11  -6  124.59   17.40
 -11   6 -13  127.79   16.50
   0   7 -13  115.29   16.60
 -13   0  -7  108.99   15.90
 -13   0  -7  135.09   15.80
 -13   0   7  132.39   16.80
 -13   0   7  121.99   18.70
 -13   0  -7  132.79   16.50
   0   7  13  140.09   15.90
  -7 -13   0  137.29   14.70
 -13   0   7  126.99   17.20
  -7  13   0  153.68   15.70
  -7  13   0  150.58   18.10
   0   7  13  182.98   18.70
  -2   7  13   94.69   13.70
   2   7 -13   94.99   15.60
 -13   2   7   94.49   14.40
  -2   7  13   91.79   14.30
  -7  13   2   91.99   12.30
  -7 -13  -2  102.89   12.30
 -13   2   7   83.09   13.80
 -13  -2  -7   98.69   14.50
 -13   2   7   94.39   16.00
 -13  -2  -7   88.59   13.40
 -13   2   7  100.39   14.30
  -2   7  13  126.49   13.90
 -13  -2   7   83.39   15.00
  -7  13  -2  109.69   13.40
 -13  -2   7   94.59   15.10
 -13   2  -7   90.49   14.50
  -2   7 -13  119.79   14.10
   2   7  13  107.69   17.10
 -13  -2   7  103.39   13.50
  -7 -13   2   91.09   13.00
  -7  13  -2  101.09   13.40
 -13   2  -7   90.59   14.10
   2   7  13  102.69   13.50
  -2  -7  13   87.49   11.60
  -2   7 -13   97.09   14.00
 -13   2  -7  111.79   13.70
  -7  13   4    8.20    6.40
  -4   7  13    7.40    7.30
 -13   4   7   22.30    8.90
  -4   7  13   22.00    7.10
 -13   4   7   18.40    7.30
 -13  -4  -7    9.30    9.90
  -4   7  13   24.60    9.60
 -13  -4  -7   17.60    6.70
 -13   4   7   17.00    7.90
  -7 -13  -4   20.30    5.80
  -7  13   4   11.90    7.90
 -13   4   7   14.70    7.00
  -4   7 -13   -0.90    7.60
  -4  -7  13   10.40    6.30
 -13  -4   7   19.20    8.40
   4   7  13   -1.50    6.60
 -13   4  -7    8.10    6.40
 -13   4  -7    7.50    6.60
  -4   7 -13   15.60    6.50
 -13   4  -7    5.50    7.80
  -7  13  -4   -0.60   10.50
  -7  13  -4   11.70    6.60
  -7  13   6    5.70    6.90
  -7  13   6    4.20    6.50
  -6   7  13    4.00    8.80
  -6   7  13    3.00    7.20
 -13   6   7    0.20    7.90
 -13   6   7   13.10    7.50
 -13   6   7    5.30    8.20
  -7  13   6    2.00    7.40
 -13  -6  -7    6.70    6.90
 -13   6   7    9.40    7.70
  -6   7  13   11.30    8.00
  -6  -7  13    7.30    7.40
 -13   6  -7    5.90    7.00
   6   7  13   16.00    7.60
 -13   6  -7    8.00    6.60
 -13   6  -7    0.50    7.20
  -6   7 -13   -8.00    6.70
  -7  13  -6   14.50    7.20
 -13  -6   7   -1.90    8.30
  -6  -7  13   -5.70    8.80
  -7  13  -6   16.80   10.10
  -6   7 -13    9.60    8.20
  -8   7  13   35.60    8.60
  -8   7  13   58.89   10.30
  -8  -7 -13   31.30    8.50
  -7  13   8   44.80    8.50
  -8   7  13   41.50    9.30
 -13  -8  -7   49.80    9.00
  -7  13   8   42.20    9.00
 -13   8   7   39.20    9.90
 -13   8   7   53.59   10.60
  -7  13  -8   16.20    9.00
  -8  -7  13   21.50   10.00
  -8   7 -13   27.30    7.80
  -8   7 -13   21.40    8.80
  -7  13  -8   30.00    8.00
 -13   8  -7   22.50    9.20
 -13   8  -7   23.40   10.90
   8   7  13   23.80    8.80
 -13  -8   7   23.70   10.10
 -13   8  -7   31.90    7.90
  -7  13  10    0.10    8.20
 -10  -7 -13    1.00    8.20
 -10   7  13   -3.20    9.10
 -10   7  13   -8.20    8.80
 -13 -10  -7   12.80    8.30
 -10   7  13    2.60    9.00
 -13  10   7    2.30    9.00
 -13  10   7    4.70   10.60
  -7  13  10   13.80    7.90
 -10  -7 -13   -6.40    8.60
  -7  13  10    7.90    9.60
 -13  10   7  -10.20    9.30
 -13 -10   7   -6.50    9.30
   7  13  10   -2.90    8.50
 -13  10  -7   -1.80    7.90
 -10   7 -13   -8.00    8.00
 -13  10  -7  -10.60   10.40
 -10   7 -13    2.80    7.00
 -10  -7  13   -1.60    9.70
 -13  10  -7    7.20    8.60
  -7  13 -10   16.40    8.80
  -7  13 -10   -1.60    7.30
 -12   7  13    6.60   10.10
  -7  13  12   11.50    8.50
  -7  13  12   12.20   11.30
 -13  12   7   16.30   12.90
  -7  13  12   11.30    9.50
 -13  12   7   10.00   11.00
 -13  12   7   -1.70    9.10
 -12   7  13    2.60   11.10
 -13 -12  -7   -2.10   11.50
 -12  -7 -13    7.70   10.00
 -12   7  13    3.30   10.10
 -12  -7 -13   10.50    9.10
   7  13  12    3.20   10.00
 -13  12  -7   14.10    9.00
  -7  13 -12    1.50    7.90
  -7  13 -12    0.00    8.90
 -12  -7  13   -1.30   10.60
 -13 -12   7    8.20   10.70
 -12   7 -13    0.50    8.30
 -13  12  -7   -0.30    9.40
 -12   7 -13   -4.60    7.70
 -13  -1  -8  153.08   18.90
 -13  -1  -8  147.79   19.60
  -8 -13  -1  195.58   18.20
 -13   1   8  189.68   19.20
  -1   8  13  220.78   20.90
  -8  13   1  161.08   20.30
   1   8 -13  137.69   19.00
 -13   1   8  218.18   21.20
  -1   8  13  170.58   18.50
 -13  -1  -8  177.88   19.30
 -13   1   8  182.08   19.40
 -13   1  -8  157.68   18.40
 -13  -1   8  149.69   19.30
 -13  -1   8  164.58   20.70
   1   8  13  178.08   18.80
  -8 -13   1  170.18   17.90
  -1   8 -13  143.49   20.00
  -8  13  -1  154.08   18.50
 -13   1  -8  163.18   19.10
   1   8  13  202.78   21.40
  -8  13  -1  171.88   21.40
 -13  -1   8  172.58   19.80
 -13   1  -8  154.88   18.30
  -1   8 -13  159.58   19.10
 -13  -3  -8   87.79   13.60
  -8 -13  -3   77.29   12.50
 -13   3   8   71.29   11.90
  -3   8  13  102.99   15.90
  -3   8  13   92.59   13.60
 -13  -3  -8  108.49   14.60
 -13   3   8   83.09   14.00
 -13  -3  -8   83.59   12.90
 -13   3   8   80.69   12.00
  -8  13   3  104.29   15.40
 -13   3   8  107.89   16.70
  -3   8  13   88.29   13.10
  -3   8 -13  103.69   14.90
  -8  13  -3   87.39   13.60
   3   8  13  104.99   16.90
  -8 -13   3   86.99   13.10
  -8  13  -3   94.89   13.60
 -13  -3   8   84.39   15.00
  -8  13  -3  102.89   13.20
   3   8  13   83.29   13.00
 -13   3  -8   93.39   13.80
 -13   3  -8   79.89   13.60
  -3   8 -13   90.29   11.30
 -13   3  -8   92.09   13.40
  -8 -13  -5   97.09   15.00
  -5   8  13   93.19   13.80
 -13   5   8   97.09   16.10
 -13   5   8   84.69   15.60
 -13  -5  -8   92.69   15.40
 -13   5   8   81.59   13.20
  -8  13   5  106.39   15.50
 -13  -5  -8  135.99   15.80
 -13   5   8  104.49   16.50
  -8  13   5  123.49   17.00
  -5   8  13   86.79   15.70
 -13  -5  -8  111.59   17.80
  -5   8  13  100.99   15.50
  -8  13  -5  131.79   14.60
 -13  -5   8  137.29   17.70
   5   8  13  132.79   15.20
 -13   5  -8  141.39   14.80
  -8  13  -5  106.69   17.30
  -5   8 -13  139.69   15.90
 -13   5  -8  135.89   15.60
  -5   8 -13  125.39   14.60
 -13   5  -8  115.69   15.00
  -7   8  13   27.00    9.10
  -8  13   7   31.10    8.40
 -13  -7  -8   26.20    8.50
  -8  13   7   30.30    8.70
  -8  13   7   31.70    8.60
 -13   7   8   29.10    9.90
 -13   7   8   23.10   12.00
 -13   7   8    8.30    8.00
  -7   8  13   29.50    9.10
 -13   7   8   34.50    8.80
  -7   8  13   26.70    8.20
 -13  -7   8   26.80    9.90
  -7   8 -13   31.30    8.60
 -13   7  -8   23.20    8.20
 -13   7  -8   27.80    9.40
  -7   8 -13   25.50    9.20
   7   8  13   20.50    8.90
  -7  -8  13   45.40   10.40
 -13   7  -8   39.00    7.90
  -8  13  -7   33.10   10.10
  -8  13  -7   28.70    8.30
  -9  -8 -13   24.90    9.50
  -8  13   9   15.90    8.70
 -13   9   8   26.40    9.50
 -13   9   8   12.50   10.40
  -8  13   9   19.30    9.90
  -8  13   9   22.00    9.00
 -13   9   8   12.50    9.40
  -9   8  13    2.90    9.10
  -9   8  13   22.80    9.40
  -9  -8 -13   16.20    9.80
 -13  -9  -8   30.10    9.30
  -9   8  13    9.40    9.90
  -9  -8  13   27.70   11.10
 -13   9  -8   41.00    9.10
  -9   8 -13   49.60    8.90
  -8  13  -9   40.00    8.40
 -13   9  -8   38.10    8.00
  -9   8 -13   42.00    9.80
  -8  13  -9   42.00   10.00
 -13   9  -8   31.10   11.10
   9   8  13   31.10    8.70
 -13  -9   8   45.90   11.20
 -13  11   8  187.78   22.20
  -8  13  11  195.58   23.70
 -13  11   8  176.08   24.40
  -8  13  11  190.28   22.20
 -11   8  13  217.98   22.80
 -11  -8 -13  181.48   21.50
 -11  -8 -13  166.48   23.70
 -11   8  13  196.78   23.70
  -8  13  11  182.18   22.30
 -13 -11  -8  224.58   23.80
 -11   8  13  190.58   24.30
 -13  11   8  165.58   22.90
 -11   8 -13  205.58   21.40
 -11  -8  13  220.68   25.50
  -8  13 -11  194.58   20.80
 -13  11  -8  188.38   21.30
   8  13  11  218.08   23.60
  -8  13 -11  207.38   21.30
 -13  11  -8  192.68   20.70
 -11   8 -13  171.78   21.40
 -13   0   9   29.00    9.00
 -13   0   9   21.20    8.50
 -13   0  -9   13.80    7.70
   0   9 -13   23.20    7.40
   0   9 -13   24.90    9.70
   0   9  13   23.40    8.40
 -13   0  -9    8.50    6.70
  -9 -13   0    9.30    6.50
 -13   0   9   21.40    8.80
   0   9  13   27.70    8.60
 -13   0  -9   12.40    7.90
  -9  13   0   10.80    8.80
 -13  -2  -9   60.69    9.80
  -2   9  13   66.19   10.50
  -2   9  13   53.09    9.70
 -13  -2  -9   49.60    9.20
  -9 -13  -2   53.79    9.00
   2   9 -13   48.00   10.60
  -9  13   2   54.29    9.90
 -13   2   9   48.60   10.10
  -2   9  13   57.59    9.20
 -13   2   9   49.50   10.60
 -13  -2  -9   44.60   10.00
 -13   2   9   72.79   10.60
  -9  13  -2   50.19    8.80
  -2   9 -13   51.29    8.60
 -13   2  -9   39.00    8.80
  -9  13  -2   73.69   11.80
  -9 -13   2   44.70    9.00
  -2   9 -13   44.80   10.70
 -13  -2   9   40.60   10.10
   2   9  13   47.80   10.00
  -9  13  -2   50.99   11.40
 -13   2  -9   60.99    9.80
 -13   2  -9   40.00    9.00
 -13  -2   9   53.19   10.60
   2   9  13   42.00   10.80
 -13   4   9   66.99   11.30
  -4   9  13   68.09   11.10
 -13  -4  -9   75.39   11.40
 -13   4   9   68.89   11.50
 -13  -4  -9   66.79   10.70
  -9 -13  -4   53.09    9.70
  -9  13   4   53.39   10.40
 -13   4   9   58.19   11.50
  -4   9  13   64.99   10.10
 -13  -4  -9   60.39   12.00
 -13   4   9   68.69   11.00
  -4   9  13   47.80   10.30
   4   9  13   82.89   11.50
  -9 -13   4   53.89   10.00
  -9  13  -4   76.29   11.90
 -13   4  -9   74.99   10.40
 -13  -4   9   99.49   15.80
 -13   4  -9   82.79   10.10
  -4   9 -13   74.89   11.40
  -4   9 -13   66.19    9.50
  -9  13  -4   62.79   11.90
 -13   4  -9   57.79   10.60
   4   9  13   56.19    9.80
 -13  -6  -9   79.49   11.90
  -9 -13  -6   76.59   11.10
 -13   6   9   87.19   13.20
  -9  13   6   74.69   11.60
 -13   6   9   69.79   11.80
  -6   9  13   60.99   11.40
 -13   6   9   64.09   12.90
  -6   9  13   57.19   10.90
  -6   9  13   67.09   12.10
  -9  13   6  113.19   17.10
 -13  -6  -9   77.89   11.90
  -9  13   6   82.19   15.10
  -6   9 -13   82.89   12.90
  -9  13  -6   99.69   12.90
   6   9  13   74.79   14.00
  -6   9 -13   82.09   12.10
  -9  13  -6   83.09   11.20
 -13  -6   9   82.09   12.80
 -13   6  -9   75.49   11.00
 -13   6  -9   69.39   12.00
 -13   6  -9   91.49   11.40
  -8   9  13   88.69   14.90
  -9  13   8   90.69   12.00
  -8   9  13  105.79   12.60
  -8   9  13   64.69   10.80
  -9  13   8   81.59   12.60
 -13  -8  -9   86.59   15.20
 -13   8   9   76.29   13.20
 -13  -8  -9   97.09   12.70
  -9  13   8   74.79   11.70
  -8  -9 -13   56.79   11.50
 -13   8   9   93.69   12.40
 -13   8   9   75.89   11.70
 -13  -8   9   73.09   13.20
 -13   8  -9   57.69   13.10
  -8   9 -13   57.59   10.90
  -9  13  -8   64.39   10.90
  -8  -9  13   67.29   14.20
  -8   9 -13   67.19   10.60
 -13   8  -9   73.59   10.70
   8   9  13   53.79   11.90
 -13   8  -9   59.59   11.30
  -9  13  -8   97.89   14.60
 -10   9  13  214.08   23.30
 -10  -9 -13  184.38   23.50
 -13  10   9  194.48   22.20
 -13  10   9  192.68   22.50
 -13 -10  -9  154.08   22.20
 -10   9  13  195.38   22.30
 -10  -9 -13  214.48   22.50
 -10   9  13  191.38   23.10
 -13 -10  -9  212.78   23.70
  -9  13  10  187.28   22.80
 -13  10   9  209.98   24.10
  -9  13  10  186.98   22.00
  -9  13  10  208.18   22.30
  -9  13 -10  188.98   20.90
  -9  13 -10  179.68   20.50
 -10  -9  13  151.78   25.50
 -10   9 -13  186.58   21.20
 -13  10  -9  192.98   21.60
 -13  10  -9  183.88   20.70
 -13 -10   9  176.38   25.50
 -10   9 -13  158.08   20.90
 -12  -9 -13  173.48   18.90
  -9  13  12  184.48   19.80
  -9  13  12  189.18   20.50
 -13  12   9  155.88   21.80
 -13  12   9  154.18   21.00
 -13  12   9  174.28   23.60
 -13 -12  -9  160.68   24.40
 -12   9  13  155.38   20.40
 -12   9  13  177.38   21.30
 -12   9  13  165.78   22.80
  -9  13  12  162.28   22.60
 -12  -9 -13  144.59   23.30
 -13  12  -9  117.59   17.80
 -12   9 -13  126.09   18.00
  -9  13 -12  135.99   18.60
 -13  12  -9  142.89   19.50
   9  13  12  124.49   21.60
 -12   9 -13  143.39   19.10
 -12  -9  13  110.99   18.90
  -9  13 -12  123.69   19.00
 -13   1  10   54.59   11.10
  -1  10  13   58.69   10.50
 -13   1  10   69.69   11.60
 -10  13   1   64.19   11.50
 -10 -13  -1   60.19    9.90
 -13  -1 -10   62.89   10.50
 -13   1  10   53.49   11.60
  -1  10  13   56.29   10.70
   1  10 -13   80.59   11.20
 -13  -1 -10   79.79   11.20
   1  10 -13   45.00   11.70
 -10  13  -1   79.49   10.50
 -10  13  -1   77.59   12.40
 -13  -1  10   81.29   12.10
 -13   1 -10   92.59   13.30
  -1  10 -13   63.19   11.30
 -10 -13   1   85.99   13.10
 -13   1 -10   55.49   10.20
   1  10  13   68.69   11.30
 -13  -1  10   78.39   11.90
 -10  13  -1   84.79   12.10
   1  10  13   82.99   11.20
  -1  10 -13   78.29   10.40
 -13   1 -10   70.59   10.10
 -13  -1  10   73.79   12.10
 -13  -3 -10   44.70    8.80
 -13  -3 -10   35.50    9.80
  -3  10  13   39.30    8.40
 -13   3  10   49.70   10.60
 -10 -13  -3   38.60    8.30
  -3  10  13   33.10    8.80
 -13   3  10   39.70    9.80
 -13   3  10   37.70    9.10
  -3  10  13   41.10    9.20
 -10  13   3   45.70   10.00
 -13  -3 -10   32.10    8.80
 -10  13  -3   21.90    8.50
   3  10  13   22.50    8.60
 -10  13  -3   29.60   10.50
   3  10  13   33.40    9.60
  -3  10 -13   41.70   17.60
 -10 -13   3   32.30    8.70
 -13  -3  10   25.10   10.50
 -13   3 -10   27.70    8.30
 -13  -3  10   24.90    9.80
 -10  13  -3   37.30   10.90
  -3  10 -13   19.60    7.40
 -13   3 -10   35.30    9.70
 -10  13   5   26.20    8.70
 -13   5  10   25.20   10.40
 -10  13   5   30.50   10.10
  -5  10  13   14.70    9.50
 -13   5  10   12.10   10.30
 -13   5  10   43.80   10.20
 -13   5  10   26.50    9.00
  -5  10  13   28.30    8.60
 -10 -13  -5   38.70    8.80
 -13  -5 -10   25.30    8.50
  -5  10  13   32.10   11.70
 -10  13   5   31.50    9.00
 -13  -5 -10    2.20   10.30
 -13  -5 -10   29.90    9.20
 -13   5 -10   23.80   10.90
  -5  10 -13   23.70    8.50
 -13   5 -10   16.60    8.50
   5  10  13   21.30    8.60
   5  10  13    6.40    9.00
 -13  -5  10   13.50    9.90
  -5  10 -13   25.00    8.00
 -13   5 -10   19.90    9.10
 -10  13  -5   31.40    7.90
 -10 -13   5   24.00    9.00
 -10  13  -5   18.80    9.80
 -10 -13  -7  111.09   16.30
 -10  13   7  110.19   18.80
 -10  13   7  127.09   19.00
 -10  13   7   97.89   14.20
 -13   7  10  104.29   18.10
 -13  -7 -10  126.39   16.60
  -7  10  13  110.09   17.00
 -13   7  10  109.79   18.30
  -7  10  13   98.69   17.00
 -13  -7 -10  109.39   17.80
  -7  10  13  106.39   17.00
 -13   7  10  121.69   18.10
  -7  10 -13  126.69   15.40
   7  10  13  132.99   17.10
 -13   7 -10  121.39   19.80
 -13   7 -10  122.79   16.60
 -13   7 -10  130.39   15.80
 -10  13  -7  132.99   16.20
 -13  -7  10  124.19   19.80
 -10  13  -7  110.89   14.80
  -7  10 -13  123.29   17.10
 -13   9  10   29.90   10.60
 -13   9  10   31.70   11.10
 -10  13   9   35.30   10.10
 -10  13   9   21.30   12.60
 -13  -9 -10   27.80   10.50
  -9  10  13   39.50    9.80
 -13  -9 -10   36.90   11.20
 -10  13   9   31.60   11.00
 -13   9  10   34.50   13.00
  -9  10  13   41.70   12.10
  -9  10  13   21.40    9.90
  -9  10 -13   47.40   10.60
  -9  10 -13   60.59   10.00
 -10  13  -9   39.60   10.10
 -13  -9  10   69.09   13.00
 -13   9 -10   54.19    9.50
   9  10  13   54.69   11.20
 -13   9 -10   42.30   10.40
 -10  13  -9   42.30    9.40
 -13  11  10   67.59   12.70
 -11 -10 -13   54.69   14.20
 -13  11  10   77.79   15.80
 -13 -11 -10   68.49   12.80
 -13 -11 -10   76.89   14.00
 -10  13  11   76.99   12.70
 -10  13  11   82.69   14.70
 -11  10  13   74.69   15.20
 -11 -10 -13   62.09   12.40
 -11  10  13   62.19   11.90
 -11  10  13   78.49   13.00
 -10  13  11   78.49   12.10
 -13  11  10   73.69   12.40
  11  10  13   48.00   12.00
 -11 -10  13   50.69   15.20
 -11  10 -13   51.89   10.70
 -11  10 -13   56.59   12.10
 -13  11 -10   61.39   11.80
 -13  11 -10   63.29   10.60
 -13 -11  10   59.49   13.80
 -10  13 -11   46.50   11.00
 -10  13 -11   60.49   10.70
 -11  13   0    4.70   10.90
 -13   0  11   22.00    9.40
 -13   0 -11   10.60    7.30
 -13   0  11    2.40    8.80
   0  11  13    9.50    8.90
 -11  13   0    0.80    9.80
 -11 -13   0   11.20    7.70
   0  11  13    6.30    7.80
 -13   0  11   14.30    9.20
 -13   0 -11   11.40    8.20
   0  11 -13   22.30    7.90
   0  11 -13    0.30    8.80
 -13  -2 -11   22.00    9.40
 -11 -13  -2   26.90    7.80
  -2  11  13   20.10    8.50
 -13   2  11    0.70    9.10
  -2  11  13   12.70    9.00
 -13  -2 -11   17.20    8.20
 -13  -2 -11   18.70    8.40
   2  11 -13    5.60    9.00
 -13   2  11    8.50    8.90
 -13   2  11   22.90    9.80
 -11  13   2    4.10    8.60
  -2  11  13    0.00   10.90
 -13   2 -11    9.10    7.90
 -11  13  -2    5.20    9.80
 -11  13  -2   10.00    7.70
 -13  -2  11    3.30   10.00
   2  11  13   17.10    8.90
  -2  11 -13    6.60    9.10
 -13  -2  11    0.80    9.30
 -11  13  -2   27.30   10.60
  -2  11 -13    4.80    9.90
   2  11  13   15.90    9.10
 -11 -13   2    6.40    8.20
 -13   2 -11    7.40    7.90
 -13   4  11    6.70    9.70
 -13  -4 -11   25.30   10.20
 -13   4  11    1.70   10.70
 -13   4  11   18.70    9.60
 -13  -4 -11   29.10   13.50
  -4  11  13    6.80    8.70
 -11  13   4   17.80    8.60
 -13  -4 -11   10.20    9.20
  -4  11  13   22.00    9.50
 -13   4  11    6.60    9.30
  -4  11  13    9.90    8.60
 -11 -13  -4   17.10    8.20
   4  11  13   28.30    9.20
  -4  11 -13   17.60    9.20
 -11 -13   4   27.20    9.60
 -13  -4  11   25.90   10.50
 -11  13  -4   49.40   10.80
 -13   4 -11   28.90    8.90
 -13   4 -11   24.80    7.90
   4  11  13   26.70    9.20
 -13   4 -11   19.80    9.10
  -4  11 -13   15.00    7.40
 -11  13  -4   20.60    8.00
 -11  13   6  171.38   21.60
 -13   6  11  155.08   22.80
 -13  -6 -11  153.18   20.70
  -6  11  13  164.48   21.30
 -13   6  11  165.38   22.40
 -11  13   6  173.28   23.30
 -13   6  11  176.48   22.80
 -13  -6 -11  142.39   22.10
 -11  13   6  140.89   22.80
  -6  11  13  155.58   21.60
  -6  11  13  167.68   22.20
 -11 -13  -6  190.08   23.10
 -11  13  -6  210.58   20.10
 -13  -6  11  224.58   23.80
 -11  13  -6  201.48   21.30
  -6  11 -13  200.68   19.90
  -6  11 -13  214.88   21.40
 -13   6 -11  206.88   21.10
   6  11  13  180.78   21.80
 -11 -13   6  218.88   23.30
   6  11  13  221.58   22.40
 -13   6 -11  232.68   24.40
 -13   6 -11  204.48   19.90
  -8  11  13   92.09   16.50
 -13   8  11   70.59   14.70
 -11  13   8   71.39   15.00
 -13   8  11   77.59   12.80
  -8  11  13   66.39   11.90
 -11  13   8   62.39   12.10
 -13   8  11   62.69   12.90
 -11  13   8   73.19   13.30
 -13  -8 -11   85.99   13.40
  -8  11  13   65.59   11.80
 -13  -8 -11  102.99   15.60
   8  11  13   91.99   16.60
 -13   8 -11   82.59   12.60
 -13  -8  11   85.49   14.40
 -11  13  -8   67.29   10.80
  -8  11 -13  104.19   15.60
 -11  13  -8   78.19   12.40
 -13   8 -11   85.99   13.40
  -8  11 -13   63.69   10.70
 -13  10  11  164.78   22.90
 -10 -11 -13  155.18   19.90
 -13 -10 -11  168.08   22.90
 -10  11  13  161.18   20.20
 -13 -10 -11  155.68   18.90
 -10  11  13  162.38   22.00
 -13  10  11  113.99   20.70
 -13  10  11  147.69   21.60
 -11  13  10  171.68   22.10
 -10  11  13  135.09   19.60
 -11  13  10  170.88   22.90
 -11  13  10  142.39   19.70
 -13  10 -11  123.99   18.00
 -13  10 -11  123.79   19.20
 -11  13 -10  109.39   18.40
 -11  13 -10  125.89   19.20
 -10 -11  13  209.18   27.10
 -13 -10  11  176.98   23.80
 -10  11 -13  145.39   19.40
  10  11  13  132.69   20.40
 -10  11 -13  136.29   17.70
 -11  13  12  191.38   23.50
 -12 -11 -13  105.09   18.40
 -12  11  13  131.69   21.30
 -12  11  13  139.49   22.90
 -13  12  11  153.28   23.80
 -13  12  11  111.59   21.10
 -13 -12 -11  161.28   19.30
 -13  12  11  126.29   20.30
 -11  13  12  133.79   19.50
 -11  13  12  153.88   21.60
 -12  11  13  138.49   19.80
 -11 -13 -12  147.99   19.60
  12  11  13  116.29   21.00
 -12 -11  13  156.98   23.80
 -12  11 -13  152.28   18.10
 -11  13 -12  136.89   18.90
 -13  12 -11  145.59   17.20
 -11  13 -12  122.19   17.40
 -12  11 -13  120.89   18.00
 -13  12 -11  129.89   18.70
  11  13  12  147.29   21.70
   1  12 -13  107.89   16.20
  -1  12  13  118.99   17.10
  -1  12  13  117.59   16.20
 -13  -1 -12  112.09   13.30
 -12 -13  -1  114.39   17.20
 -13  -1 -12  103.19   17.30
 -13   1  12  106.99   14.50
 -13   1  12  118.09   18.40
 -13   1  12  109.69   17.40
 -12  13   1  106.79   14.00
   1  12 -13  111.19   17.70
 -13  -1 -12   89.49   15.50
 -12  13  -1   96.99   14.50
 -12 -13   1   95.69   17.40
   1  12  13   99.19   13.90
   1  12  13  104.49   16.50
 -13   1 -12   90.19   17.10
 -13   1 -12   93.29   14.50
 -13  -1  12   84.09   14.30
  -1  12 -13   93.39   15.50
 -13   1 -12  106.39   15.90
 -13  -1  12  101.29   18.20
  -1  12 -13  114.99   17.60
 -13  -3 -12   72.89   12.20
 -12 -13  -3   63.69   11.80
  -3  12  13   62.19   10.80
 -13   3  12   70.49   12.40
 -13   3  12   68.49   13.00
 -13   3  12   62.09   11.10
 -12  13   3   80.39   11.60
  -3  12  13   73.39   12.00
 -13  -3 -12   76.79   11.90
  -3  12  13   79.89   11.30
 -12  13  -3   63.29   10.30
 -13   3 -12   48.30   10.90
 -12 -13   3   62.79   11.30
   3  12  13   63.29   11.40
 -13  -3  12   60.89   12.00
 -13  -3  12   54.19   12.70
 -13   3 -12   53.09   10.40
   3  12  13   66.29   12.70
 -12  13  -3   97.09   13.00
 -13   3 -12   47.50   11.70
 -12  13  -3   65.09   12.00
  -3  12 -13   46.60   11.00
  -3  12 -13   73.29   10.90
 -13   5  12   80.79   14.10
 -13  -5 -12   91.79   17.00
  -5  12  13   60.29   11.80
 -13   5  12   86.49   14.80
 -13   5  12   80.69   13.00
 -12  13   5   76.99   12.20
 -13  -5 -12   95.19   12.20
 -13   5  12   78.29   13.10
 -12 -13  -5  111.99   17.10
  -5  12  13   91.29   16.60
  -5  12  13   68.29   12.00
 -13   5 -12   73.29   11.00
   5  12  13   88.99   12.20
 -13  -5  12   68.79   13.50
 -12  13  -5   82.09   11.40
 -12  13  -5   77.79   12.50
  -5  12 -13   83.69   11.80
 -13   5 -12   67.79   14.30
 -13   5 -12   75.49   11.70
 -12 -13   5   64.79   14.00
   5  12  13   77.79   13.60
  -5  12 -13   78.79   12.20
 -12  13   7   83.19   13.00
 -13   7  12   87.49   14.20
 -12  13   7  111.19   14.80
 -13   7  12   93.19   13.60
  -7  12  13   93.19   16.00
  -7  12  13  109.29   15.60
 -12  13   7   96.29   16.00
 -13  -7 -12  100.59   13.10
 -13  -7 -12  104.89   14.60
  -7  12  13  104.99   18.10
 -13   7  12   99.09   18.40
 -12 -13  -7  113.89   18.50
 -12 -13   7   68.99   14.30
 -12  13  -7   87.99   12.60
   7  12  13   68.19   13.70
 -13  -7  12   75.59   14.70
 -13   7 -12   84.09   12.40
 -12  13  -7   76.19   13.20
 -13   7 -12   82.99   13.00
  -7  12 -13   89.09   14.30
  -7  12 -13   81.79   13.30
  -9  12  13   96.39   13.20
  -9  12  13  129.59   17.90
  -9  12  13  102.19   18.70
 -12  13   9  119.79   19.00
 -13   9  12  101.89   14.00
 -13  -9 -12  111.99   16.00
 -13  -9 -12  112.59   19.40
 -12 -13  -9  108.29   14.80
 -12  13   9  126.59   17.70
 -13   9  12  120.59   17.10
 -12  13   9  107.09   17.30
 -13   9  12  111.49   17.90
 -12  13  -9   80.99   13.00
  -9  12 -13   74.79   12.60
  -9  12 -13   57.89   13.00
 -13  -9  12   81.79   15.50
   9  12  13   82.49   16.00
 -12  13  -9   63.69   13.00
 -13   9 -12   69.49   12.30
 -13   9 -12   73.59   13.00
 -12  13  11  121.49   20.50
 -11 -12 -13  125.99   18.10
 -13  11  12   89.69   14.80
 -11  12  13  137.79   17.80
 -11  12  13  114.69   17.00
 -11  12  13  113.59   18.90
 -13  11  12  115.39   17.00
 -12  13  11  132.29   19.70
 -12 -13 -11   98.99   15.70
 -13 -11 -12  116.89   17.70
 -13  11  12  131.19   19.60
 -12  13  11   92.89   14.90
 -11  12 -13  113.19   16.90
 -12  13 -11  125.69   16.70
 -13  11 -12  118.39   15.50
 -13  11 -12   94.79   16.60
 -11  12 -13  118.49   16.30
  11  12  13  110.99   20.30
 -12  13 -11   99.99   16.20
 -13 -11  12  117.49   21.40
 -13 -13   0   31.10   10.40
 -13   0 -13   16.50    7.70
 -13   0 -13   15.60   10.50
 -13   0 -13   18.60    9.10
 -13   0  13   28.30   10.50
 -13   0  13   11.40    9.90
 -13   0  13   16.60   11.10
 -13  13   0   39.00   10.40
   0  13 -13   25.60    9.50
   0  13 -13   11.60   11.20
   0  13  13   26.80    9.00
   0  13  13   17.80   10.20
  13   0  13   13.20    8.70
 -13 -13  -2   17.20    9.00
  -2  13  13   12.30    8.60
 -13  -2 -13    2.50    7.90
 -13  -2 -13    5.90   10.00
 -13  -2 -13   11.10    9.60
  -2  13  13   11.90    9.00
 -13   2  13   12.30   11.20
  -2  13  13    6.70   10.00
   2  13 -13   -7.50    9.30
   2  13 -13    9.30   10.00
 -13   2  13   18.30    9.90
 -13   2  13   -5.60    9.90
 -13  13   2   12.00    9.40
 -13  13  -2   10.40    8.20
 -13  13  -2  -10.30   10.00
 -13  13  -2    5.60    9.40
 -13  -2  13   11.00   12.10
  -2  13 -13   -1.70    8.10
  -2  13 -13    5.40    9.80
 -13  -2  13    3.50   10.10
 -13 -13   2    7.30    9.80
 -13   2 -13    3.50    7.70
 -13   2 -13   -2.60   10.20
 -13   2 -13   -1.00    8.10
   2  13  13    8.30    9.10
   2  13  13    2.80   10.50
 -13 -13  -4   55.79   12.40
  -4  13  13   55.99   12.60
 -13  -4 -13   57.69   10.40
 -13  -4 -13   67.19   12.10
 -13  -4 -13   51.89   12.70
  -4  13  13   54.69   10.90
 -13   4  13   33.60   11.50
   4  13 -13   22.80   11.40
  -4  13  13   46.80   10.60
 -13   4  13   53.59   10.80
 -13  13   4   46.70   11.20
 -13   4  13   47.00   12.80
 -13   4 -13   59.39   10.10
 -13  13  -4   61.89   12.80
 -13  13  -4   59.69   11.00
 -13   4 -13   57.09   10.50
  -4  13 -13   66.89   10.20
  -4  13 -13   50.19   11.10
 -13  13  -4   66.49   10.70
 -13  -4  13   48.50   12.20
 -13 -13   4   53.09   12.30
 -13   4 -13   48.60   12.10
   4  13  13   60.69   11.10
   4  13  13   58.49   12.80
 -13 -13  -6  150.88   22.60
 -13  13   6  116.49   18.90
 -13  -6 -13  106.59   17.60
 -13  -6 -13  144.59   21.20
  -6  13  13  125.39   18.60
  -6  13  13  134.49   20.70
  -6  13  13  126.99   19.10
 -13   6  13  131.99   19.80
 -13   6  13  118.79   20.20
 -13   6  13  113.29   20.70
 -13 -13   6  127.39   23.20
 -13  13  -6  144.19   18.50
 -13  13  -6  135.49   17.60
  -6  13 -13  151.08   17.90
  -6  13 -13  149.29   18.40
 -13   6 -13  140.79   17.70
 -13  -6  13  138.69   21.30
 -13   6 -13  132.89   16.30
   6  13  13  146.29   19.50
   6  13  13  149.19   20.30
 -13  13   8  277.37   28.70
 -13  -8 -13  260.57   27.10
 -13  -8 -13  262.37   30.80
  -8  13  13  286.87   28.60
  -8  13  13  288.37   30.10
  -8  13  13  252.87   28.10
 -13   8  13  248.18   28.60
 -13   8  13  267.07   29.40
 -13   8  13  249.78   29.90
 -13  13   8  305.77   31.60
 -13  13   8  310.17   30.30
 -13 -13   8  295.77   35.60
 -13  13  -8  262.87   27.70
 -13  13  -8  276.77   27.20
  -8  13 -13  264.27   26.80
  -8  13 -13  261.97   27.90
 -13   8 -13  262.17   27.90
 -13  -8  13  288.97   31.30
 -13   8 -13  252.97   26.60
   8  13  13  254.37   29.80
 -10  13  13   50.69   15.10
 -13 -10 -13   47.80   10.80
 -10  13  13   26.10   10.30
 -10  13  13   52.29   12.80
 -13  13  10   25.20   16.30
 -13  10  13   44.10   11.40
 -13  10  13   30.40   12.80
 -13  10  13   40.40   15.40
 -13  13  10   36.10   13.60
 -10 -13 -13   34.70   11.40
 -13  13  10   20.70   10.90
 -13  13 -10   53.29   10.30
 -13  10 -13   52.09   11.20
 -13  13 -10   42.10   11.50
 -10  13 -13   47.30   10.20
 -10  13 -13   56.99   11.00
 -13 -10  13   46.30   15.80
 -13  10 -13   49.30    9.60
 -13 -13  10   39.30   15.50
  10  13  13   46.10   14.80
 -13 -13 -12   93.89   13.30
 -13 -12 -13   65.99   12.60
 -12  13  13   74.99   14.60
 -12  13  13   67.89   17.70
 -13  12  13   66.39   12.50
 -13  12  13   66.29   13.80
 -13  12  13   62.19   17.40
 -12  13  13   53.39   12.70
 -12 -13 -13   53.79   12.20
 -13  13  12   56.49   12.80
 -13  13  12   75.39   14.40
 -13  13  12  104.19   19.00
 -13  13 -12   92.69   13.00
 -12  13 -13  107.49   15.20
 -12  13 -13  104.19   15.80
  12  13  13   98.59   16.90
  13  12  13  107.19   19.50
 -14   0   0   88.49   12.80
 -14   0   0  104.49   12.60
 -14   0   0   97.49   13.30
   0   0 -14  119.99   12.90
   0   0  14   80.09   14.20
   0   0  14   89.19   11.90
   0  14   0   87.29   12.40
   0  14  -2   40.40    8.90
   0  14   2   41.60    8.70
   0  14   2   30.60    6.20
   2   0 -14   45.00   10.00
   2   0  14   25.60    6.30
  -2   0 -14   33.40    9.80
  -2   0  14   34.70    8.00
  -2   0  14   29.30    7.10
 -14   2   0   23.70    8.60
 -14   2   0   44.00    9.00
  -2   0 -14   34.10    8.40
 -14   2   0   27.70    7.10
 -14   2   0   35.60    8.60
 -14  -2   0   29.20    7.20
 -14  -2   0   23.00    6.50
 -14   4   0  405.26   38.50
 -14   4   0  413.26   37.60
  -4   0  14  426.06   37.50
   4   0  14  411.76   36.90
  -4   0  14  440.36   37.60
 -14  -4   0  410.76   37.70
 -14  -4   0  403.46   37.70
 -14   4   0  420.76   37.40
 -14   4   0  424.86   38.10
   0  14  -4  386.96   37.60
  -4   0 -14  395.76   37.40
  -4   0 -14  413.06   38.50
   0  14   4  421.46   38.00
   0  14   4  397.56   36.80
   6   0  14  121.89   14.20
 -14   6   0  127.39   17.30
   0  14   6  130.99   14.90
  -6   0  14  120.89   16.30
  -6   0  14  119.79   15.90
   0  14  -6  104.39   16.20
   0  14   6  134.59   16.70
  -6   0 -14  145.29   15.50
  -6   0 -14  116.59   17.40
 -14  -6   0  119.79   15.80
 -14   6   0  141.89   16.80
 -14   6   0  127.19   15.70
 -14   6   0  115.89   14.60
   0  14  -8   58.19    9.60
   0  14  -8   48.30   12.60
   0  14   8   41.80    9.50
   0  14   8   53.09    9.70
 -14   8   0   45.60    9.00
   8   0  14   46.60    8.80
 -14  -8   0   48.30    9.50
  -8   0 -14   49.20    9.10
 -14   8   0   46.70   10.10
 -14   8   0   46.40    9.80
  -8   0 -14   36.00    8.70
  -8   0 -14   58.69   10.20
  -8   0  14   40.10   10.30
   0  14  10  227.28   23.90
 -14 -10   0  218.98   24.60
 -10   0 -14  225.08   24.20
 -10   0 -14  196.48   31.70
 -10   0  14  234.18   25.30
 -10   0  14  212.38   24.50
   0  14 -10  234.08   25.30
  10   0  14  214.38   23.10
 -10   0 -14  232.48   23.40
 -14  10   0  226.48   24.20
   0  14 -10  222.88   24.00
   0  14  10  232.58   24.10
 -12   0 -14   62.59   13.50
 -12   0  14   55.09   12.00
   0  14  12   57.99   12.30
  12   0  14   68.29   11.50
 -12   0  14   58.29   13.00
   0  14 -12   69.39   11.30
   0  14 -12   70.39   12.50
 -14 -12   0   63.19   12.40
 -12   0 -14   75.09   10.60
   0  14  12   54.79   10.80
 -12   0 -14   68.39   11.30
 -14  12   0   62.29   12.20
  -1   1  14  297.17   31.10
 -14  -1  -1  279.37   26.90
 -14  -1  -1  272.77   28.00
  -1   1  14  298.17   26.50
 -14   1   1  266.67   27.70
 -14   1   1  277.37   27.10
  -1  -1 -14  294.67   27.70
   1  -1  14  288.17   26.20
   1   1 -14  304.67   27.90
   1  -1  14  268.57   27.40
  -1  14   1  265.07   27.70
 -14  -1  -1  304.37   26.80
  -1  14   1  269.97   25.80
 -14   1   1  287.67   26.70
   1  -1 -14  291.67   28.20
 -14  -1   1  294.27   27.50
 -14   1  -1  300.97   27.90
 -14   1  -1  251.47   29.00
 -14   1  -1  291.67   27.30
  -1  -1  14  285.17   27.10
  -1  -1  14  286.97   26.30
 -14   1  -1  278.37   26.70
   1   1  14  293.27   27.40
  -1  14  -1  272.17   28.00
   1  14   1  268.27   25.80
  -1   1 -14  278.27   27.30
 -14  -1   1  290.87   27.10
   1   1  14  280.87   26.30
  -1  14   3  256.77   26.50
 -14   3   1  260.57   26.60
   3  -1  14  266.27   24.50
 -14  -3  -1  258.17   25.60
  -3   1  14  279.57   25.40
  -3  -1 -14  245.88   28.30
  -3  -1 -14  277.57   25.70
  -3   1  14  271.67   25.60
 -14   3   1  265.57   25.30
  -1  14   3  260.57   24.50
 -14  -3  -1  260.97   25.50
  -3   1 -14  256.37   26.30
  -3  -1  14  289.97   30.70
  -3  -1  14  277.27   25.10
 -14  -3   1  246.58   25.40
 -14   3  -1  278.47   26.60
 -14   3  -1  269.87   26.20
 -14   3  -1  265.17   25.30
  -1  14  -3  254.77   25.60
 -14   3  -1  254.27   25.80
   3  -1 -14  258.37   27.10
   3   1  14  263.57   24.80
 -14  -3   1  267.47   25.70
  -3   1 -14  273.07   27.40
   1  14   3  265.97   24.70
  -5  -1 -14  332.47   30.80
  -5  -1 -14  357.96   29.80
 -14   5   1  352.46   29.90
 -14   5   1  347.17   30.50
 -14   5   1  346.57   29.40
  -5   1  14  365.06   29.60
  -1  14   5  351.46   28.90
   5  -1  14  341.57   28.70
 -14  -5  -1  350.16   29.80
  -5   1  14  388.36   34.10
   1  14  -5  337.97   30.00
  -1  14   5  344.27   29.90
 -14   5  -1  322.37   31.00
 -14   5  -1  272.37   29.50
  -5   1 -14  268.17   30.30
  -5  -1  14  284.47   29.60
   1  14   5  297.17   28.90
 -14  -5   1  289.67   30.20
   5   1  14  269.07   28.70
 -14   5  -1  267.67   29.00
  -5  -1  14  294.37   29.70
  -1  14  -5  291.57   29.60
  -5   1 -14  300.17   29.50
 -14   5  -1  262.17   30.30
   1  14   5  268.97   29.80
 -14  -5   1  270.67   29.50
 -14  -7   1   77.49   12.90
 -14   7  -1   69.99   11.30
   7   1  14   57.69   11.30
  -7  -1  14   87.79   11.20
   1  14   7   61.09   10.20
 -14   7  -1   74.09   12.80
  -7  -1  14   72.39   13.80
 -14   7  -1   72.79   10.90
   1  14   7   64.99   11.70
  -1  14  -7   81.99   10.80
  -7   1 -14   58.69    9.90
  -7   1 -14   68.79   10.90
  -9  -1 -14   20.80    9.40
   1  14  -9   22.30    8.50
  -9  -1 -14   12.30    7.60
   1  14  -9   -9.30   11.20
 -14   9   1   19.10    8.60
 -14  -9  -1   16.50    7.80
  -9   1  14   20.50    9.60
  -9   1  14   12.50    9.00
  -1  14   9    6.10    8.30
   9  -1  14   16.40    7.80
 -14   9  -1   37.60    8.40
 -14   9  -1   -0.90    6.70
 -14   9  -1   46.20    9.40
  -9   1 -14   34.60    8.20
 -14   9  -1   40.20    9.20
  -1  14  -9   45.40    8.70
  -1  14  -9   34.00   10.80
 -14 -11  -1   -3.20    8.50
   1  14 -11   12.80    8.50
 -11   1  14    3.00    9.50
  -1  14  11    3.10    9.50
 -11  -1 -14   12.40    9.80
 -14  11   1    4.30    9.10
 -11  -1 -14    5.90    8.90
   1  14 -11    3.70   10.60
  11  -1  14    6.00    8.10
  -1  14  11   18.00    8.80
 -11   1  14    3.20   10.20
 -11  -1 -14    7.50    8.60
 -11   1  14   -1.40   10.40
   1  14  11   -0.50    8.60
 -14  11  -1    9.30    8.00
 -14 -11   1    9.00    9.20
  -1  14 -11   -7.40    7.80
  -1  14 -11   10.00    9.80
 -11  -1  14    5.20    9.80
 -14  11  -1   -9.40    8.80
 -11   1 -14   -0.80    8.30
 -11   1 -14   -7.50    8.60
 -11  -1  14   -4.70    9.40
  11   1  14    1.30    7.50
 -11   1 -14   10.00    8.10
 -14  11  -1   -9.80    8.00
   1  14  11   -6.90    9.10
  -1  14  13   18.50   10.00
   1  14 -13   26.40    9.90
  -1  14  13   43.60   11.20
 -13  -1 -14   24.80    8.80
 -13   1  14   31.10   11.30
 -13  -1 -14   34.40    9.90
 -13   1  14   28.70   11.50
 -14  13   1   43.80   10.70
   1  14 -13   25.00   11.60
 -13  -1 -14   30.90   12.00
  -1  14  13   37.00   12.10
 -14 -13  -1   45.90   11.70
 -13   1  14   29.40   12.30
 -13   1 -14   37.90   10.50
 -13  -1  14   28.50   11.50
 -13   1 -14   31.80    8.60
 -13  -1  14   29.80   13.20
  13   1  14   38.80   10.60
 -13   1 -14   38.90   13.50
   1  14  13   38.00   12.00
  -1  14 -13   38.90   10.90
   1  14  13   28.70    9.60
 -14  13  -1   33.10   10.40
 -14  13  -1   33.20   10.80
  -1  14 -13   31.20    9.90
 -14 -13   1   54.89   12.00
 -14   0   2   65.29    9.40
   0   2 -14   79.99   11.00
   0   2  14   91.79   11.80
 -14   0   2   62.29    9.90
   0   2  14   66.29    9.40
  -2  14   0   58.89   10.10
   0  -2  14   65.69    9.90
 -14   0  -2   67.29   10.50
 -14   0   2   46.00    8.70
   0  -2  14   74.99   13.00
 -14   0  -2   59.29   11.00
   0  -2 -14   82.09   11.30
   2   2 -14  131.39   18.80
   2  -2  14  133.59   19.00
 -14  -2  -2  147.89   17.60
  -2  14   2  147.69   18.50
  -2  -2 -14  170.58   19.80
  -2  14   2  144.79   15.90
 -14  -2  -2  146.09   18.80
 -14   2   2  130.89   19.20
 -14   2   2  157.48   17.70
  -2   2  14  155.98   17.60
   2  -2  14  147.89   15.90
  -2  -2 -14  146.49   17.70
 -14  -2  -2  166.18   17.60
 -14   2   2  146.99   17.10
  -2   2  14  163.18   17.20
  -2   2 -14  170.18   19.50
   2  -2 -14  181.58   20.10
 -14   2  -2  164.38   17.10
  -2   2 -14  153.78   18.10
  -2  -2  14  172.48   16.70
  -2  14  -2  160.58   18.80
  -2  14  -2  167.18   17.60
  -2  -2  14  172.48   17.90
 -14  -2   2  161.28   17.80
   2   2  14  165.38   16.70
 -14   2  -2  166.78   17.90
 -14   2  -2  170.48   19.80
 -14   2  -2  180.78   18.00
 -14  -2   2  160.28   17.20
 -14   4   2  294.07   27.60
 -14   4   2  293.87   27.20
  -4  -2 -14  253.67   28.80
 -14   4   2  285.67   28.00
  -2  14   4  302.67   27.70
  -2  14   4  313.17   26.40
 -14  -4  -2  311.17   27.40
  -4   2  14  317.87   27.50
   4  -2  14  277.17   26.20
   4  -2  14  255.67   28.50
  -4  -2 -14  298.07   27.40
  -4   2  14  307.87   27.50
  -4  -2  14  269.47   28.00
   4  -2 -14  256.87   29.20
  -4   2 -14  271.27   28.60
 -14   4  -2  247.48   26.70
 -14   4  -2  298.07   27.40
  -2  14  -4  288.07   27.50
   4   2  14  282.07   26.80
 -14  -4   2  288.37   27.60
 -14  -4   2  289.47   27.80
 -14   4  -2  292.47   28.90
  -4  -2  14  270.07   27.00
   2  14   4  290.87   26.60
 -14   4  -2  259.47   27.50
  -4   2 -14  290.57   27.20
  -6  -2 -14   41.40    8.00
  -2  14   6   33.10    8.20
   2  14  -6   45.30    9.60
  -6   2  14   30.90    8.30
 -14  -6  -2   31.60    7.70
   6  -2  14   32.20    7.00
  -2  14   6   31.80    7.40
 -14   6   2   33.00    7.80
 -14   6   2   25.50    9.10
  -6  -2 -14   29.60    9.30
 -14   6   2   33.60    8.70
  -6   2  14   25.10    7.70
  -6   2 -14   40.00    9.20
  -2  14  -6   37.10    8.30
 -14   6  -2   35.50   10.70
 -14   6  -2   33.40    8.80
 -14  -6   2   34.30    9.30
  -6   2 -14   32.50    7.80
 -14   6  -2   25.80    9.20
 -14  -6   2   35.60    8.70
   6   2  14   30.10    7.50
   2  14   6   35.40    8.20
 -14   6  -2   29.60    7.60
  -6  -2  14   39.30    9.00
  -8  -2 -14  346.97   31.10
 -14   8   2  356.86   31.00
   2  14  -8  331.87   30.30
  -2  14   8  342.07   30.20
  -2  14   8  349.07   29.80
   2  14  -8  341.77   32.10
  -8  -2 -14  342.17   30.10
 -14   8   2  370.66   31.40
 -14  -8  -2  347.77   30.50
  -8  -2 -14  344.37   29.80
  -8   2  14  351.96   30.50
   8  -2  14  327.17   29.10
  -8   2  14  357.66   30.90
 -14  -8   2  273.87   30.10
  -8  -2  14  277.37   30.40
   8   2  14  277.47   29.30
 -14   8  -2  276.07   29.60
  -8   2 -14  275.47   30.10
 -14   8  -2  274.17   30.60
 -14   8  -2  262.57   30.00
  -8  -2  14  282.77   30.30
  -8   2 -14  272.37   29.70
  -2  14  -8  302.97   29.80
   2  14   8  294.17   30.40
   2  14   8  298.77   29.90
  -2  14  -8  275.87   31.40
   2  14 -10  188.18   20.50
 -14 -10  -2  205.58   21.70
 -10  -2 -14  220.88   22.10
 -10   2  14  189.58   21.30
  -2  14  10  208.18   20.90
 -10  -2 -14  169.88   21.10
 -10  -2 -14  197.48   20.40
 -14  10   2  202.38   22.10
   2  14 -10  230.08   22.70
  -2  14  10  196.08   20.90
 -10   2  14  196.28   22.00
 -10   2  14  175.08   22.20
 -10   2 -14  159.68   20.50
 -10   2 -14  167.68   21.40
 -10  -2  14  171.58   21.90
  -2  14 -10  183.38   21.20
 -14  10  -2  139.09   20.70
 -14  10  -2  170.58   19.80
 -10  -2  14  166.98   21.40
   2  14  10  176.68   21.30
   2  14  10  178.58   21.10
 -10   2 -14  172.28   19.50
  10   2  14  153.28   19.40
  -2  14 -10  155.98   19.50
 -14 -10   2  166.78   21.20
   2  14 -12   35.70   11.00
 -12  -2 -14   37.30   11.20
 -12  -2 -14   33.70    9.90
   2  14 -12   32.50    9.70
 -14 -12  -2   34.90   10.70
  -2  14  12   32.70    9.90
  -2  14  12   31.80    9.10
 -12   2  14   25.30   10.50
 -12  -2 -14   31.90    9.10
  -2  14  12   25.40   10.80
 -12   2  14   34.40   12.10
 -14  12   2   36.30    9.80
 -12   2  14   40.40   11.30
 -12  -2  14    2.50   10.10
   2  14  12   15.10    9.50
   2  14  12   16.40   11.50
  12   2  14    9.00    8.20
  -2  14 -12   27.30    9.70
 -12  -2  14    6.50   11.70
 -12   2 -14   15.30    8.70
 -14  12  -2   -0.30    8.20
  -2  14 -12   20.30    8.90
 -14 -12   2   18.40   10.40
 -12   2 -14   21.90   10.70
 -14  12  -2   14.20   10.00
 -14  12  -2   17.60   10.10
 -12   2 -14   22.20    7.90
 -14  -1  -3  100.29   15.00
   1  -3  14  105.09   11.40
 -14   1   3   98.19   13.10
   1   3 -14  116.99   13.30
 -14   1   3  102.59   15.30
  -1   3  14  110.19   13.50
   1  -3  14  108.19   15.60
 -14   1   3   93.19   14.10
 -14  -1  -3  113.69   13.10
  -1   3  14   94.39   12.70
  -3  14   1  138.89   15.70
  -1  -3  14   86.19   14.30
 -14  -1   3   66.49   11.40
 -14   1  -3  102.89   14.40
 -14  -1   3   71.69   13.60
  -1  -3  14   91.59   12.20
   1   3  14   81.19   12.50
  -1   3 -14   95.89   14.20
 -14  -1   3   78.29   13.30
 -14   1  -3   85.79   12.60
  -3  14  -1   78.39   12.50
 -14  -3  -3  174.28   16.60
 -14   3   3  161.38   18.50
  -3   3  14  163.48   16.70
   3   3 -14  158.38   22.50
 -14  -3  -3  140.79   18.70
  -3  14   3  159.08   17.40
  -3  14   3  165.98   14.70
  -3  -3 -14  157.08   17.10
  -3  -3 -14  156.08   18.80
 -14   3   3  162.98   16.50
 -14   3   3  167.58   16.90
 -14   3  -3  111.09   16.20
  -3   3 -14  107.89   16.90
  -3   3 -14  105.99   18.20
 -14  -3   3   97.79   17.30
  -3  -3  14   99.39   17.60
  -3  14  -3  129.89   20.60
  -3  14  -3   95.89   16.40
  -3  14   5  252.67   22.80
  -5  -3 -14  213.78   24.40
   5  -3  14  267.97   21.60
 -14   5   3  282.47   23.00
  -5  -3 -14  287.17   23.10
  -3  14   5  272.97   23.60
 -14   5   3  289.47   24.80
 -14  -5   3  194.88   23.40
   3  14   5  200.98   22.40
 -14  -5   3  208.08   23.90
   5   3  14  197.18   22.30
  -5   3 -14  196.98   23.80
  -5  -3  14  217.18   23.80
  -5  -3  14  207.18   22.80
 -14   5  -3  195.98   25.10
 -14   5  -3  193.38   22.50
 -14   5  -3  185.88   22.50
 -14  -7  -3   88.19   14.50
  -7   3  14   79.09   12.40
  -7   3  14   75.19   14.30
   3  14  -7  103.29   13.10
 -14   7   3   90.29   14.40
  -7  -3 -14   84.79   12.40
  -3  14   7   70.19   11.70
 -14   7   3   91.49   15.00
  -7  -3 -14   71.99   13.90
  -3  14   7   80.89   13.20
  -3  14   7   88.29   14.40
  -7  -3 -14   88.29   13.90
 -14   7   3  107.09   15.60
  -7  -3  14  115.39   15.80
  -7   3 -14  120.79   15.00
  -3  14  -7  107.89   13.40
 -14   7  -3  106.99   15.70
 -14  -7   3  121.39   17.00
  -7  -3  14   90.49   15.40
  -7   3 -14  117.49   13.90
 -14  -7   3  117.09   14.90
  -3  14  -7  108.89   13.80
 -14   7  -3   98.79   14.00
 -14   7  -3  111.99   14.80
   7   3  14  111.29   14.10
   3  14   7  113.19   14.70
 -14   7  -3  150.18   18.40
   3  14  -9   85.99   14.40
 -14   9   3   88.69   13.40
   3  14  -9   88.39   13.10
 -14  -9  -3   97.59   15.40
  -3  14   9   85.59   14.30
  -3  14   9   78.09   14.10
  -9  -3 -14   75.89   11.50
  -9  -3 -14   85.09   14.70
 -14   9   3   85.49   12.50
  -9   3  14   82.99   12.40
  -3  14   9   77.89   11.30
  -9  -3 -14   83.39   12.80
  -9   3  14  129.89   19.40
  -9   3  14   81.09   15.10
 -14   9  -3  135.39   17.30
 -11   3  14   37.70   10.60
  -3  14  11   21.90    9.10
 -11   3  14   27.20   10.70
 -14  11   3   31.60    9.90
 -11  -3 -14   21.60    9.90
 -11  -3 -14   52.69    9.20
 -14 -11  -3   24.60    9.60
 -11   3  14   25.60   10.60
  -3  14  11   33.30    8.90
  -3  14  11   29.80    9.90
   3  14 -11   30.80   11.30
 -11  -3 -14   40.90   10.90
 -11  -3  14   40.40   11.00
   3  14  11   26.50    9.70
  -3  14 -11   25.20    9.60
 -11   3 -14   13.90    9.70
 -11   3 -14   28.10    9.30
 -14 -11   3   28.00    9.50
   3  14  11   32.60   11.00
 -14  11  -3   43.40   10.50
 -14  11  -3   23.10    9.80
  11   3  14   29.30    8.80
 -14  11  -3   30.60    9.00
 -11   3 -14   25.50    8.10
 -11  -3  14   16.20    9.90
  -3  14 -11   34.80    8.90
  -3  14  13   38.10   10.40
 -13  -3 -14   48.00   12.40
 -13  -3 -14   54.19   11.80
   3  14 -13   48.10   12.40
  -3  14  13   51.99   12.90
  -3  14  13   43.20   10.90
 -13  -3 -14   56.49   10.60
 -14  13   3   30.70   11.40
 -13   3  14   31.00   11.60
 -13   3  14   50.69   12.40
 -13   3  14   43.90   12.90
 -14 -13  -3   42.10   12.10
 -13  -3  14   51.89   12.10
 -13  -3  14   38.80   13.50
 -13   3 -14   52.49   13.50
   3  14  13   69.89   13.50
  13   3  14   57.29   10.60
 -14  13  -3   56.79    9.80
 -14 -13   3   64.09   13.50
 -14  13  -3   64.69   11.20
   3  14  13   65.49   11.50
 -13   3 -14   44.00   10.60
  -3  14 -13   54.69   10.60
 -13   3 -14   40.30    9.60
 -14  13  -3   49.70   12.00
  -3  14 -13   51.39   11.00
 -14   0  -4   88.99   14.10
 -14   0  -4   93.29   12.80
 -14   0   4   78.69   13.80
   0   4 -14   92.79   14.50
   0   4  14   92.09   12.90
  -4  14   0  112.19   12.90
 -14   0   4   86.59   11.60
   0  -4  14   71.49   11.60
 -14   0   4   87.49   13.30
  -4  14   2  279.37   31.10
  -2   4  14  296.97   30.70
   2   4 -14  291.77   31.60
 -14  -2  -4  291.07   30.40
 -14   2   4  308.27   30.90
 -14   2   4  290.87   30.60
 -14   2   4  332.07   31.60
  -2   4  14  317.97   34.60
 -14  -2  -4  281.07   31.60
   2  -4  14  296.87   29.80
  -2  -4  14  360.86   30.10
 -14  -2   4  357.86   31.20
   2   4  14  365.46   30.60
  -4  14  -2  370.66   30.50
  -4  14  -2  283.67   32.10
  -2   4 -14  346.87   32.00
 -14  -2   4  340.47   31.10
 -14   2  -4  333.47   30.60
  -4 -14   2  343.27   29.70
 -14   2  -4  360.96   30.60
  -2  -4  14  382.06   31.00
  -2   4 -14  349.37   30.80
  -4  14   4  356.96   30.00
  -4  -4 -14  346.07   31.20
   4  -4  14  332.67   30.70
  -4   4  14  358.86   31.10
 -14   4   4  348.37   31.20
  -4  14   4  355.86   31.00
 -14   4   4  354.76   31.00
  -4   4  14  355.86   31.10
 -14  -4  -4  366.86   31.00
  -4  14   4  333.57   30.70
 -14   4   4  369.26   31.90
 -14  -4  -4  303.07   32.30
  -4  14  -4  304.77   30.50
 -14  -4   4  301.77   31.50
 -14   4  -4  305.17   30.80
 -14  -4   4  292.97   31.40
  -4  -4  14  306.27   30.50
 -14   4  -4  301.17   30.70
  -4   4 -14  292.77   30.50
  -4   4 -14  313.77   31.70
 -14   4  -4  272.57   32.60
  -6   4  14  207.08   22.40
 -14   6   4  200.98   23.40
  -4  14   6  211.08   21.60
  -4  14   6  206.78   22.30
 -14   6   4  210.28   22.50
  -6  -4 -14  221.08   22.50
 -14   6   4  210.38   22.30
  -4  14   6  220.38   21.30
 -14  -6  -4  206.28   22.30
  -6   4  14  212.28   22.30
 -14   6   4  205.58   22.60
   6   4  14  222.08   21.60
 -14   6  -4  212.28   22.20
 -14  -6   4  224.18   23.10
 -14   6  -4  207.38   21.90
  -6  -4  14  218.88   22.50
  -6   4 -14  223.88   22.60
  -4  14  -6  213.38   21.60
 -14   6  -4  211.68   21.90
  -6   4 -14  229.18   21.60
  -6  -4  14  201.48   27.20
 -14   6  -4  215.18   25.00
 -14  -6   4  229.48   23.70
  -8  -4 -14  183.28   22.50
   4  14  -8  177.38   22.80
  -8   4  14  229.08   23.80
 -14  -8  -4  202.68   20.90
  -8   4  14  184.18   21.10
 -14   8   4  172.78   28.10
 -14   8   4  188.18   21.40
  -8  -4 -14  183.28   20.60
  -8   4  14  172.58   21.20
  -4  14   8  192.98   20.30
  -4  14   8  169.58   26.80
 -14   8   4  193.08   21.60
  -4  14   8  181.68   20.00
  -8  -4  14  172.88   21.10
  -4  14  -8  187.68   21.50
 -14   8  -4  186.88   20.10
 -14   8  -4  206.78   22.80
 -14  -8   4  184.88   22.00
  -4  14  -8  211.08   20.50
   8   4  14  183.18   20.00
 -14   8  -4  186.88   21.40
 -14  -8   4  197.68   22.60
  -8  -4  14  185.98   21.80
  -8   4 -14  181.88   24.10
   4  14   8  189.28   21.20
 -14   8  -4  168.08   20.50
 -14  10   4   20.30    9.60
 -14 -10  -4   33.50    9.30
  -4  14  10   30.80    8.60
  -4  14  10   25.20   10.00
  -4  14  10   20.80    9.50
 -10   4  14   38.30   12.30
 -10   4  14   25.30   10.70
 -14  10   4   33.10   11.20
 -10  -4 -14   36.10    9.40
 -14  10   4   21.80   11.40
 -10  -4 -14   28.20   10.20
 -10   4  14   24.20   11.10
 -10  -4  14   51.69   10.50
 -14  10  -4   29.70   23.60
 -10   4 -14   56.29   10.60
 -14  10  -4   47.60    9.60
  -4  14 -10   56.79    9.20
  -4  14 -10   42.30   10.00
   4  14  10   57.49   10.50
 -10  -4  14   52.89   12.00
 -10   4 -14   46.40    9.30
 -14  10  -4   44.10    8.90
 -14 -10   4   53.09   10.40
   4  14  10   46.20   10.70
  10   4  14   43.20    9.30
 -12  -4 -14   49.80   11.70
  -4  14  12   44.80   10.20
 -12   4  14   50.39   10.30
 -12   4  14   39.80   11.30
 -12  -4 -14   45.60    9.80
  -4  14  12   46.10    9.80
   4  14 -12   49.30   11.30
 -12   4  14   47.30   12.10
 -14  12   4   35.60   10.40
  -4  14 -12   17.20    9.60
 -14  12  -4    1.00    9.80
 -12  -4  14   17.20   10.70
 -12   4 -14   26.00    8.60
 -14  12  -4    3.20   11.70
  12   4  14   22.70    9.70
 -14 -12   4   19.10   10.50
 -12  -4  14   15.10   12.20
   4  14  12   21.00    9.90
   4  14  12   19.00   11.70
 -12   4 -14   16.50    8.90
  -4  14 -12   18.50    9.10
 -14  12  -4   32.80    8.90
 -14  -1  -5  157.28   19.00
 -14   1   5  167.88   18.50
 -14   1   5  165.98   19.20
  -1   5  14  146.99   17.40
 -14   1   5  135.29   18.60
  -1   5  14  144.19   18.50
  -5  14   1  176.98   19.60
   1   5 -14  132.09   18.90
 -14  -1  -5  147.79   17.40
   1  -5  14  164.78   16.30
 -14   1   5  149.88   18.70
 -14   1  -5  154.08   18.20
 -14  -1   5  184.78   19.60
  -5 -14   1  155.38   16.20
  -1  -5  14  174.98   16.90
  -5  14  -1  184.48   17.60
  -1   5 -14  146.79   18.30
 -14   1  -5  173.98   17.90
   1   5  14  146.69   18.10
  -5  14  -1  177.98   20.70
  -1   5 -14  147.59   19.60
 -14  -1   5  175.18   19.00
 -14  -1   5  191.48   18.80
 -14  -3  -5  101.79   14.70
 -14   3   5  110.29   15.10
 -14   3   5  106.59   15.80
 -14   3   5  104.99   14.70
  -5  14   3  100.59   15.90
 -14  -3  -5  115.69   14.70
   3   5 -14  116.99   13.80
  -3   5  14  121.89   15.40
  -3   5  14  119.09   14.80
 -14   3   5  113.29   15.20
 -14   3  -5  100.39   14.40
   3   5  14  105.89   14.50
  -3   5 -14  124.69   16.50
  -3  -5  14  108.29   15.30
 -14  -3   5   92.09   15.70
  -5  14  -3   98.49   14.70
  -3   5 -14   95.29   14.60
  -5  14  -3  102.69   13.70
  -3  -5  14  107.89   13.80
 -14   3  -5   96.39   14.60
 -14  -3   5  126.59   15.40
  -5   5  14    0.70    7.20
 -14   5   5    5.20    8.30
 -14   5   5    7.40    7.70
 -14  -5  -5   -2.20    6.70
  -5  14   5   -1.50    6.00
  -5  14   5   15.20    8.10
 -14   5   5   15.00    7.60
 -14   5   5   -7.30    8.30
  -5  14   5    9.50    7.10
 -14   5  -5   14.80    7.20
  -5  -5  14   10.70    8.00
  -5  -5  14   24.80    7.70
 -14   5  -5   10.00    7.50
  -5  14  -5    6.50    6.90
  -5   5 -14   32.40    8.90
 -14  -5   5   12.80    8.20
 -14   5  -5    9.10    8.30
 -14  -5   5   19.80    8.90
   5   5  14    8.80    7.30
  -5   5 -14   21.90    7.00
 -14   5  -5   29.70    9.30
 -14   7   5   55.79   10.50
 -14   7   5   60.69   10.60
 -14  -7  -5   48.00    9.90
  -7   5  14   40.50   12.20
  -5  14   7   64.69   10.40
  -7  -5 -14   48.80   10.20
  -5  14   7   53.29   10.30
  -5  14   7   64.39    9.80
  -7   5  14   52.39   10.30
 -14   7   5   72.79   11.40
  -7   5  14   43.10    9.40
  -5  14  -7   93.89   13.00
  -5  14  -7   92.89   12.00
  -7  -5  14   92.29   13.90
 -14   7  -5   95.49   12.60
  -9   5  14   92.89   17.20
 -14  -9  -5  100.79   16.50
  -5  14   9   90.19   16.20
  -9   5  14  118.79   18.60
 -14   9   5   99.69   14.80
  -5  14   9   92.09   17.20
  -9  -5 -14  108.79   16.40
 -14   9   5  100.49   18.40
  -5  14   9  116.99   16.50
  -9   5  14   92.39   14.80
  -9  -5 -14   91.19   13.90
 -14   9   5   96.99   14.30
   9   5  14  143.79   16.10
  -9   5 -14  139.39   16.70
 -14  -9   5  143.19   18.70
 -14   9  -5  141.59   18.00
  -9  -5  14  149.88   17.60
  -5  14  -9  126.59   19.10
 -14   9  -5  134.59   20.00
 -14   9  -5  155.58   16.60
  -5  14  -9  148.29   15.50
 -14  -9   5  161.28   19.50
 -11  -5 -14   72.59   11.40
 -14  11   5   82.09   15.30
  -5  14  11   65.79   11.70
 -11   5  14   53.19   13.40
 -11   5  14   58.09   12.70
  -5  14  11   89.59   16.50
  -5  14  11   54.69   11.10
 -14  11   5   87.79   14.50
 -11  -5 -14   65.79   12.60
 -11   5  14   53.29   12.40
 -14  11   5   68.29   12.30
 -14 -11  -5   70.19   12.70
 -14  11  -5  106.49   13.90
   5  14  11   85.09   12.50
  -5  14 -11   66.99   11.90
 -11   5 -14   77.79   12.40
 -11   5 -14   91.49   13.30
  11   5  14   75.39   14.40
   5  14  11   81.89   14.10
 -14 -11   5   79.89   13.70
 -14  11  -5   76.09   10.60
  -5  14 -11   85.09   11.70
 -14  11  -5   66.79   12.30
 -11  -5  14   78.69   14.70
 -11  -5  14   72.49   13.10
 -14  13   5  105.79   14.40
 -13  -5 -14  123.89   20.10
  -5  14  13  104.89   16.90
 -13   5  14  106.49   18.40
 -13   5  14  103.39   19.40
   5  14 -13   98.49   14.30
  -5  14  13  111.39   20.00
 -13   5  14   86.99   13.30
 -13  -5 -14  106.49   15.70
 -14 -13  -5  112.19   16.40
  -5  14  13   80.19   13.50
 -13   5 -14   97.09   15.30
 -14  13  -5   87.49   13.70
 -13  -5  14   85.09   15.10
   5  14  13   91.59   16.40
 -14  13  -5   93.69   15.00
  -5  14 -13   86.29   13.00
 -14 -13   5   96.99   16.80
  13   5  14   83.39   15.70
   5  14  13   74.79   13.80
 -13   5 -14   89.89   14.00
  -5  14 -13   90.89   13.70
   0   6  14  156.98   17.30
 -14   0   6  123.49   18.80
 -14   0   6  135.19   18.30
 -14   0  -6  157.38   17.50
  -6  14   0  149.29   19.80
 -14   0   6  161.48   18.60
  -6 -14   0  153.08   16.10
   0   6 -14  145.59   18.20
 -14   0  -6  163.38   17.70
 -14   0   6  159.38   18.20
 -14  -2  -6  299.97   35.20
 -14   2   6  338.97   35.40
  -2   6  14  326.87   34.30
  -6  14   2  338.57   35.20
 -14   2   6  326.07   34.90
 -14   2   6  326.57   35.10
 -14  -2  -6  319.87   34.50
 -14   2   6  332.27   35.00
   2   6 -14  311.07   35.50
  -2   6  14  338.07   34.40
  -2   6 -14  427.36   35.60
 -14   2  -6  406.06   34.40
  -6 -14   2  408.56   34.20
  -6  14  -2  398.46   36.20
 -14  -2   6  431.56   35.60
  -2   6 -14  407.56   34.60
  -2  -6  14  433.66   34.10
   2   6  14  420.16   34.70
 -14  -2   6  420.06   35.20
 -14   2  -6  397.56   34.90
  -6  14  -2  424.46   34.30
 -14  -4   6  105.39   16.20
  -6  14  -4  108.99   14.50
  -4  -6  14  100.39   14.10
 -14  -4   6  120.29   16.40
  -4   6 -14  101.59   14.40
   4   6  14  111.69   14.30
 -14   4  -6  112.49   14.90
 -14   4  -6  102.79   14.60
 -14   4  -6   93.89   14.90
  -4   6 -14  128.99   16.10
  -4  -6  14  116.49   16.80
  -6  14   6  216.88   21.40
 -14   6   6  208.38   21.70
  -6  14   6  184.58   20.80
  -6   6  14  240.68   21.50
 -14   6   6  215.98   21.70
  -6   6  14  218.08   21.10
 -14   6   6  231.48   22.10
  -6   6  14  213.58   23.60
  -6  14   6  189.48   22.60
 -14  -6  -6  209.38   21.30
 -14   6   6  214.78   21.50
 -14   6  -6  183.68   20.30
   6   6  14  165.58   20.50
  -6   6 -14  156.48   21.00
  -6  14  -6  185.78   22.60
 -14   6  -6  166.88   21.20
 -14  -6   6  164.68   22.30
  -6  14  -6  174.78   19.80
  -6   6 -14  174.18   20.30
 -14  -6   6  169.28   22.70
  -6  -6  14  179.68   22.40
  -8   6  14  214.08   23.90
  -8  -6 -14  234.88   22.90
  -8  -6 -14  244.28   22.50
  -6  14   8  237.68   22.80
 -14   8   6  221.78   23.50
  -8   6  14  225.98   23.00
  -8   6  14  240.58   23.10
  -6  14   8  209.68   22.10
  -6  14   8  240.88   23.00
 -14   8   6  218.28   23.00
 -14  -8  -6  223.18   23.20
 -14   8   6  235.78   23.90
 -14   8  -6  162.88   21.90
  -8   6 -14  186.18   21.80
  -8  -6  14  192.58   23.20
 -14   8  -6  198.88   22.40
  -6  14  -8  183.88   21.80
  -8   6 -14  183.38   22.50
 -14  -8   6  198.38   24.70
   8   6  14  195.68   22.00
  -6  14  -8  187.88   22.70
  -8  -6  14  199.58   24.20
 -14   8  -6  194.98   23.50
 -14  -8   6  188.88   23.50
  -6  14  10    8.60    7.90
 -10   6  14    1.80   10.10
  -6  14  10   12.70    8.50
 -14 -10  -6   14.40    9.00
 -14  10   6    7.60   11.70
 -10  -6 -14   19.70    9.50
 -10   6  14    9.70    9.90
  -6  14  10    1.20   10.30
 -10   6  14   -4.40    9.70
 -14  10   6   15.60    9.30
 -10  -6 -14    8.80    8.50
 -14  10   6    0.80   10.00
 -10  -6  14   11.10   10.10
  10   6  14   29.90    8.30
  -6  14 -10   10.40    7.80
  -6  14 -10   22.30    9.00
 -14  10  -6   -6.90   10.60
 -14 -10   6   19.80   10.50
 -10   6 -14   12.00    9.60
 -14  10  -6   18.70    8.20
   6  14  10   19.90   11.20
 -10   6 -14   21.30    8.60
 -14  10  -6    5.20    8.90
 -12  -6 -14   45.90   12.40
 -14  12   6   54.09   14.70
 -12  -6 -14   38.50    9.90
 -12   6  14   49.30   11.30
  -6  14  12   46.00   12.60
 -14  12   6   39.70   12.50
  -6  14  12   36.00   10.30
 -14 -12  -6   43.50   12.30
 -14  12   6   48.10   10.90
 -12   6  14   38.50   12.30
 -12   6  14   39.70   11.70
  -6  14  12   43.90    9.90
 -12   6 -14   31.70    9.40
 -14 -12   6    7.40   11.80
  -6  14 -12   29.70   10.30
 -14  12  -6   28.60   10.50
 -12  -6  14   10.10   11.40
   6  14  12   14.60   10.30
  -6  14 -12   17.00    9.50
  12   6  14   16.10    9.70
   6  14  12   19.90   12.50
 -14  12  -6   17.80    8.80
  -1   7  14  268.07   24.10
 -14   1   7  267.77   25.00
  -1   7  14  223.28   26.00
 -14  -1  -7  258.87   24.20
 -14   1   7  246.28   24.90
 -14   1   7  271.87   25.70
 -14   1   7  277.27   25.00
   1   7 -14  244.58   24.40
  -7 -14  -1  251.47   23.00
 -14  -1  -7  257.77   24.50
  -7  14   1  260.27   25.20
 -14   1  -7  225.38   23.70
  -1   7 -14  231.68   23.60
  -7 -14   1  224.18   23.30
 -14  -1   7  221.58   25.30
 -14  -1   7  216.98   24.90
 -14  -1   7  240.98   24.90
 -14   1  -7  222.38   24.30
  -7  14  -1  220.38   23.50
  -7  14  -1  231.38   26.00
   1   7  14  220.78   24.00
  -1   7 -14  200.78   24.70
 -14   1  -7  187.18   23.60
 -14  -1   7  243.38   25.20
   3   7 -14  491.95   50.49
 -14   3   7  552.44   48.20
 -14  -3  -7  572.04   47.90
 -14   3   7  575.14   48.30
  -3   7  14  564.34   48.80
 -14   3   7  559.94   48.20
  -3   7  14  587.44   47.70
 -14   3   7  576.64   48.10
  -3   7  14  592.34   47.70
 -14  -3  -7  530.35   48.20
  -7  14   3  568.14   47.90
 -14   3  -7  478.45   47.20
  -7  14  -3  505.05   47.20
  -7  14  -3  522.65   48.80
 -14   3  -7  489.95   47.60
  -7 -14   3  517.75   47.50
 -14   3  -7  452.35   47.20
   3   7  14  499.15   47.50
  -3   7 -14  517.05   47.30
 -14  -3   7  502.45   48.20
  -3  -7  14  469.15   46.80
  -3   7 -14  538.55   48.10
  -5   7  14   23.00    9.90
  -7  14   5   11.40    7.70
 -14   5   7    8.50    8.00
  -5   7  14   10.70    8.30
  -5   7  14   33.40    8.30
 -14  -5  -7  -11.40   10.20
  -7  14   5   21.50    7.80
 -14   5   7   24.00    9.20
  -7  14   5   20.70    8.20
 -14   5   7    6.30    8.90
 -14  -5  -7   15.30    7.90
 -14   5   7    9.90    9.00
  -7  14  -5   45.50   11.80
 -14   5  -7   18.10    7.60
  -5   7 -14   35.50    8.00
  -5   7 -14   45.30    9.30
   5   7  14   36.10    8.80
  -7  14  -5   22.40    7.30
  -5  -7  14   46.00    9.10
 -14  -5   7   37.80    9.50
  -5  -7  14   41.20    9.90
 -14   5  -7   24.30    7.90
 -14   5  -7   28.90    8.80
  -7   7  14   37.50   10.30
  -7  14   7   39.20    9.80
  -7  14   7   34.30    9.00
 -14   7   7   44.80    9.90
 -14   7   7   36.10   11.00
 -14  -7  -7   34.80    9.20
  -7  14   7   41.10    9.00
 -14   7   7   32.30    9.80
  -7   7  14   35.30    9.40
  -7   7  14   38.80   10.10
 -14   9   7   42.70   10.50
 -14   9   7   48.10   10.90
  -7  14   9   65.29   10.10
  -9   7  14   41.60   10.90
  -7  14   9   51.69   11.70
 -14  -9  -7   50.29   10.70
  -9   7  14   47.40   11.80
  -9   7  14   62.69   11.00
  -7  14   9   44.80   10.20
  -9  -7 -14   42.60   10.20
 -14   9   7   49.80   12.60
  -9  -7 -14   53.29   11.10
 -14   9  -7   53.29   12.50
 -14   9  -7   52.59   10.60
  -9   7 -14   50.69   10.70
  -9  -7  14   53.39   11.60
 -14  -9   7   48.40   12.40
  -9   7 -14   48.20    9.50
 -14   9  -7   44.90    9.30
   9   7  14   32.30   10.10
  -7  14  -9   48.50    9.40
 -14  -9   7   46.90   11.40
  -7  14  -9   52.69   11.10
 -11  -7 -14   42.10   10.70
 -14  11   7   52.29   12.60
  -7  14  11   54.09   11.00
 -11   7  14   57.59   13.40
 -11  -7 -14   53.29   11.40
  -7  14  11   43.80   12.90
 -11   7  14   42.20   12.20
 -14 -11  -7   67.39   12.80
  -7  14  11   52.89   10.60
 -14  11   7   65.29   11.80
 -14  11   7   42.60   15.20
 -11   7  14   58.89   11.60
 -14  11  -7   45.80   10.90
 -11   7 -14   52.79   11.20
 -14  11  -7   66.09   12.50
  -7  14 -11   48.50   10.10
 -11  -7  14   62.89   13.00
 -11   7 -14   49.30   10.40
   7  14  11   48.60   12.90
 -14 -11   7   74.19   14.70
  11   7  14   69.69   12.30
  -7  14 -11   59.99   11.50
 -13   7  14   50.59   11.00
 -13  -7 -14   37.00    9.50
  -7  14  13   33.10   10.20
 -14  13   7    1.10   12.40
 -14  13   7   50.69   11.10
  -7  14  13   36.70   10.80
 -13  -7 -14    9.90   13.90
 -13   7  14   49.70   13.70
 -13   7  14   26.70   11.50
  -7  14  13   46.40   13.70
   7  14  13   22.60   10.40
   7  14  13   26.80   12.50
 -13  -7  14   13.80   12.70
 -13   7 -14   21.00    9.30
  -7  14 -13   35.70   10.50
  -7  14 -13   23.60    9.60
 -14  13  -7   20.10    9.00
 -13   7 -14   19.30    9.80
  13   7  14   13.00   10.10
 -14  13  -7   21.20   10.30
 -14 -13   7    8.30   14.80
   0   8 -14   20.20    7.60
 -14   0  -8   31.30    8.70
 -14   0   8   19.00    8.30
 -14   0   8   18.60    8.80
  -8 -14   0   16.50    7.90
   0   8  14   22.60    9.70
 -14   0  -8   26.00    8.30
  -8  14   0   36.40    9.10
 -14   0   8   17.60    9.10
   0   8 -14   17.30   10.00
 -14   0  -8    9.10    7.50
   0   8  14   19.50    8.00
 -14   2   8   79.89   15.40
 -14  -2  -8   83.89   10.90
  -2   8  14  100.39   14.70
 -14  -2  -8   77.99   11.80
   2   8 -14   93.29   14.60
 -14  -2  -8   79.39   15.10
  -8  14   2   80.79   11.70
  -2   8  14   94.29   12.70
 -14   2   8   92.79   12.40
  -2   8  14   79.89   13.90
 -14   2   8   83.29   15.50
 -14   2   8   75.29   11.90
   2   8  14   86.99   14.00
  -2   8 -14   98.39   14.10
 -14   2  -8  103.29   13.80
  -8 -14   2   77.39   13.80
 -14  -2   8   76.99   12.30
  -2   8 -14   72.79   12.00
 -14   2  -8   91.89   14.10
  -8  14  -2   93.19   13.00
 -14   2  -8   77.89   14.00
  -8  14  -2   74.19   10.80
  -4   8  14  186.58   18.10
 -14   4   8  163.38   18.60
  -8  14   4  155.88   18.50
 -14  -4  -8  162.98   18.40
 -14   4   8  177.28   19.40
 -14   4   8  173.88   19.50
 -14   4   8  151.38   18.30
  -4   8  14  161.58   17.50
 -14  -4  -8  170.88   19.20
 -14   4  -8  113.09   16.60
 -14   4  -8  118.29   18.60
   4   8  14  106.29   19.10
 -14  -4   8  109.59   19.40
  -4   8 -14  122.89   16.30
 -14   4  -8   82.19   21.90
  -8 -14   4  116.89   17.40
   4   8  14  111.29   17.00
  -8  14  -4  133.39   16.90
 -14   6   8  169.38   19.80
  -8  14   6  131.89   18.40
 -14  -6  -8  190.68   18.90
  -6   8  14  164.98   19.00
 -14   6   8  165.68   19.70
 -14   6   8  101.19   19.40
  -6   8  14  147.39   19.20
  -8  14   6  185.08   19.80
  -6   8  14  169.88   18.90
  -8  14   6  164.48   18.30
 -14   6   8  154.88   19.20
 -14   6  -8  122.49   17.30
 -14   6  -8  130.29   19.40
  -6   8 -14  136.79   18.00
 -14  -6   8  136.79   20.20
  -8  14  -6  119.59   16.80
  -6   8 -14  139.99   17.20
 -14   6  -8  106.99   19.20
   6   8  14  137.79   16.80
  -8  14  -6  139.39   17.30
   6   8  14  138.59   17.90
 -14   8   8  127.39   17.40
  -8   8  14  120.19   17.00
  -8  -8 -14  129.19   17.10
 -14   8   8  124.99   17.10
  -8   8  14  112.69   17.00
  -8   8  14  128.39   16.70
  -8  14   8  142.89   16.90
 -14   8   8  128.69   17.70
 -14   8  -8   87.29   12.50
   8   8  14   75.89   14.00
  -8   8 -14   83.59   13.10
  -8  14  -8   82.79   13.20
  -8  14  -8   89.09   12.90
  -8   8 -14   63.19   12.00
 -14  -8   8   86.69   14.70
 -14   8  -8   93.49   15.00
 -14   8  -8  101.09   15.20
  -8  -8  14  100.39   15.00
 -10   8  14   30.80   11.70
 -10   8  14   30.50   10.50
 -14  10   8   24.90   10.60
 -14  10   8   17.00   10.60
  -8  14  10   24.60    9.80
 -10  -8 -14   34.00   10.70
 -14 -10  -8   26.60   11.30
  -8  14  10    7.40    9.90
  -8  14  10   20.50   12.10
 -10   8  14   19.50   10.60
 -10  -8 -14   17.40   10.20
 -14  10   8   32.80   13.90
 -14 -10   8   35.10   11.70
  10   8  14   36.20   11.00
  -8  14 -10   34.10    9.60
 -14  10  -8   51.19    9.70
 -14 -10   8   42.30   12.70
   8  14  10   37.40   11.70
  -8  14 -10   46.00   10.50
 -14  10  -8   40.80   10.40
 -10  -8  14   55.09   13.10
 -10   8 -14   43.90    9.80
 -10   8 -14   46.00    9.10
 -14  12   8   38.40   12.40
 -14  12   8   35.30   15.40
 -12  -8 -14   30.60    9.80
 -12   8  14   49.99   10.90
  -8  14  12   28.20   13.40
  -8  14  12   33.90   10.20
 -12   8  14   44.60   14.10
 -14  12   8   33.10   11.00
  -8  14  12   39.40   11.30
 -12   8  14   24.20   11.70
 -14 -12  -8    9.90   13.60
 -12  -8 -14   20.40   14.00
   8  14  12   39.20   12.60
  -8  14 -12   41.60    9.90
  -8  14 -12   44.80   11.00
 -14  12  -8   31.80   10.40
 -12  -8  14   38.60   13.40
 -12   8 -14   29.60   10.20
 -14  12  -8   45.50   10.20
 -14 -12   8   11.70   28.30
  12   8  14   20.50   11.40
 -12   8 -14   42.90    9.60
  -1   9  14   77.39   14.40
 -14   1   9   86.29   12.80
  -9 -14  -1   77.49   14.00
 -14  -1  -9   84.89   14.70
  -1   9  14   78.59   12.60
   1   9 -14   73.49   11.40
 -14  -1  -9   72.59   11.40
 -14   1   9   80.99   13.00
 -14   1   9   86.09   15.20
 -14  -1  -9   69.29   11.50
  -9  14   1   73.19   12.10
  -9 -14   1   78.99   14.20
 -14  -1   9   88.99   15.50
  -9  14  -1   89.09   12.60
   1   9  14   96.69   12.30
 -14   1  -9  105.59   11.90
 -14   1  -9   87.79   13.50
  -1   9 -14   81.39   11.10
 -14   1  -9   92.49   14.90
 -14  -1   9   74.49   12.30
  -9  14  -1   73.99   12.80
   1   9  14   89.19   14.60
 -14  -1   9   81.49   12.30
 -14  -3  -9   96.39   16.20
 -14   3   9  108.29   17.60
 -14   3   9  113.59   18.00
  -9  14   3  133.59   17.30
  -9 -14  -3  133.59   15.40
 -14  -3  -9  118.09   16.30
 -14   3   9  137.69   19.00
  -3   9  14  140.19   18.10
 -14  -3  -9  136.89   18.30
  -3   9  14  136.79   17.20
  -3   9  14  130.09   16.50
 -14   3   9  131.19   23.10
  -3   9 -14  117.59   17.20
 -14  -3   9  110.09   18.60
 -14   3  -9  105.79   15.60
  -9 -14   3  111.09   16.80
  -9  14  -3  100.69   15.50
 -14   3  -9  130.59   15.90
   3   9  14  117.29   17.70
  -9  14  -3  153.58   20.40
 -14   3  -9  105.29   17.30
  -9  14  -3  128.99   15.60
   3   9  14  112.59   16.70
  -5   9  14   81.89   15.30
 -14   5   9   67.59   13.10
 -14   5   9   72.79   12.90
 -14   5   9   75.89   12.70
  -5   9  14   65.39   11.60
  -9  14   5   77.79   12.20
  -5   9  14   64.19   14.90
 -14  -5  -9   77.19   14.40
 -14   5   9   56.99   12.10
 -14  -5  -9   88.19   11.60
 -14  -5  -9   70.49   12.20
 -14   5  -9   87.59   16.30
 -14   5  -9   87.49   14.00
  -5   9 -14   98.09   13.10
  -5   9 -14   93.59   14.60
   5   9  14   79.79   14.80
 -14  -5   9   83.39   12.80
  -9  14  -5  119.39   14.00
  -9  14  -5  115.49   13.50
  -9 -14   5   95.69   16.20
   5   9  14   88.69   12.70
 -14   5  -9   89.99   12.00
  -7   9  14  323.17   32.90
  -7   9  14  319.37   32.70
  -7   9  14  348.67   32.50
  -9  14   7  330.37   32.40
 -14  -7  -9  338.67   33.10
  -9  14   7  381.56   33.50
 -14   7   9  315.77   33.10
 -14   7   9  336.47   33.10
  -9  14   7  313.07   33.10
 -14   7   9  342.37   33.10
  -7   9 -14  319.67   31.40
 -14  -7   9  344.47   34.30
 -14   7  -9  340.07   31.90
  -7   9 -14  352.96   32.30
 -14   7  -9  333.97   33.70
 -14   7  -9  301.47   31.20
  -9  14  -7  315.77   31.60
  -9  14  -7  336.17   32.40
   7   9  14  336.87   32.70
  -9   9  14  104.99   16.10
  -9  14   9   88.49   12.20
 -14  -9  -9  100.09   17.20
  -9  14   9   99.59   16.40
  -9  14   9  103.19   15.00
  -9   9  14   82.59   12.30
 -14   9   9   91.89   12.80
  -9   9  14   91.19   16.70
 -14   9   9   96.59   13.40
  -9  -9 -14  110.39   16.10
   9   9  14   49.30   11.80
 -14   9  -9   52.99   14.70
  -9   9 -14   62.29   11.20
  -9  -9  14  108.69   15.70
 -14  -9   9   56.79   13.90
  -9  14  -9   56.29   11.80
  -9   9 -14   64.49   12.10
 -14   9  -9   62.59   12.20
 -14   9  -9   46.80   10.40
  -9  14  -9   66.09   11.20
 -14  11   9   26.80   11.10
 -11  -9 -14    0.80   12.10
 -11  -9 -14   27.10    9.90
 -11   9  14   22.60   11.20
 -14  11   9   21.80   14.70
 -14 -11  -9   27.60   12.90
 -11   9  14   21.40   13.20
  -9  14  11   18.90   13.20
 -14  11   9    2.80   10.20
 -11   9  14   21.10   10.10
  -9  14  11   14.70    9.60
  -9  14  11   29.30   10.80
 -14 -11   9   23.50   14.30
 -14  11  -9   15.90   10.20
 -11   9 -14   24.90    9.10
 -14  11  -9   12.00    8.40
  -9  14 -11   17.30    9.50
   9  14  11   30.70   12.30
 -11   9 -14   31.70   10.30
  11   9  14   17.20   11.10
  -9  14 -11    7.70    9.60
 -11  -9  14   16.60   13.70
 -13   9  14   -3.50    9.90
 -14  13   9   32.60   17.80
 -13   9  14    2.10   13.60
 -14  13   9  -10.90   13.20
 -14  13   9   -3.20   10.40
  -9  14  13    3.40    9.30
 -13  -9 -14   -3.40    9.00
  -9  14  13   13.90   14.30
 -13   9 -14   25.30   10.80
  13   9  14   29.30   12.10
   9  14  13   18.60   10.90
   9  14  13   19.90   14.30
 -14  13  -9   21.20   10.40
 -13  -9  14   22.50   14.10
 -14  13  -9   31.80    9.10
  -9  14 -13   19.90    9.40
 -13   9 -14   20.60    8.60
 -14 -13   9   30.70   15.70
  -9  14 -13   20.60    9.70
   0  10 -14   16.00   10.30
 -10  14   0   38.20   17.70
   0  10 -14   42.20    9.00
 -14   0 -10   35.10    9.40
   0  10  14   26.10    9.40
 -10 -14   0   30.60    8.90
 -14   0  10   24.70    9.50
 -14   0 -10   34.90    8.60
 -14   0 -10   35.50    9.90
   0  10  14   18.90    8.90
 -14   0  10   28.20   10.90
 -14  -2 -10  107.19   15.10
  -2  10  14  101.79   15.50
 -14   2  10  112.39   14.10
  -2  10  14  101.69   15.80
   2  10 -14  108.29   15.70
 -14   2  10  114.29   15.60
 -10 -14  -2   77.19   15.10
  -2  10  14   95.69   13.90
 -14  -2 -10   86.09   16.20
 -14   2  10  100.79   15.00
 -14   2  10  100.19   14.00
 -10  14   2  106.09   15.80
  -2  10 -14  101.79   14.80
   2  10  14   93.49   13.20
 -10  14  -2   90.39   12.20
 -14   2 -10   95.89   14.30
 -14   2 -10   93.39   16.20
 -14  -2  10   78.69   14.50
 -10 -14   2  100.09   15.00
 -14  -2  10   76.89   13.70
 -10  14  -2   86.89   14.10
   2  10  14   87.39   16.10
 -10  14  -2  102.39   13.60
  -2  10 -14  102.39   14.30
 -14   4  10  157.58   18.10
 -14   4  10  131.99   18.50
 -10  14   4  146.89   18.20
  -4  10  14  134.39   18.10
 -14   4  10  133.29   21.10
 -10 -14  -4  132.59   19.00
 -14  -4 -10  146.59   18.50
 -14  -4 -10  175.28   21.50
 -14   4  10  154.58   19.10
  -4  10  14  132.09   17.80
  -4  10  14  154.28   18.40
 -10  14  -4  117.89   16.40
   4  10  14  124.19   23.70
 -10 -14   4  111.59   18.90
 -14   4 -10  101.79   18.60
  -4  10 -14  144.59   17.60
 -10  14  -4  135.99   18.50
 -14   4 -10  114.79   16.00
   4  10  14  101.09   17.80
 -14   4 -10  111.39   16.70
 -14  -4  10  108.09   16.30
 -10  14  -4  118.99   16.10
  -4  10 -14  117.99   16.10
  -6  10  14  156.48   18.20
  -6  10  14  139.89   17.50
 -14   6  10  156.78   19.70
  -6  10  14  160.48   18.70
 -14  -6 -10  157.28   19.20
  -6  10 -14  117.19   15.80
 -10  14  -6  113.99   15.40
  -6  10 -14   97.89   16.90
   6  10  14  116.59   15.00
 -10  14  -6   97.89   15.60
 -14  -6  10  115.19   19.60
 -10 -14   6   98.19   19.00
 -14   6 -10  119.09   20.00
 -14   6 -10  101.79   16.00
   6  10  14  126.69   17.80
 -14   6 -10   94.69   15.90
 -10  14   8   36.90   11.80
 -10  14   8   33.30   13.00
  -8  10  14   23.50    9.70
 -14   8  10   18.90   11.70
 -14  -8 -10   34.50    9.90
  -8  10  14   34.60   11.50
 -10  14   8   20.60    9.50
 -14  -8 -10   26.30   10.80
 -14   8  10   24.90   11.00
 -14   8  10   27.70   10.60
  -8  10  14   24.00   10.10
 -14   8 -10   25.20    9.50
  -8  10 -14   35.90    9.50
  -8  10 -14   32.70   10.20
   8  10  14   38.30   11.50
 -10  14  -8   23.70   10.30
 -10  14  -8   37.80    9.70
 -14   8 -10   31.20   12.90
 -14   8 -10   32.90    8.50
 -14  -8  10   28.50   12.20
 -14  10  10   26.70   12.20
 -10  14  10   58.09   12.70
 -10  10  14   44.40   12.10
 -14  10  10   50.99   12.00
 -10  10  14   53.79   13.40
 -10  10  14   41.80   11.20
 -10 -10 -14   54.69   12.10
 -14 -10 -10   45.80   13.60
 -10  14  10   44.90   11.40
 -10  14  10   59.19   15.00
 -14  10  10   51.29   15.60
 -14  10 -10   65.59   10.20
 -10  10 -14   77.39   10.90
  10  10  14   70.19   12.40
 -10 -10  14   48.90   16.10
 -14 -10  10   81.79   14.70
 -14  10 -10   71.29   12.10
 -10  14 -10   77.39   11.90
 -10  10 -14   78.29   11.90
 -10  14 -10   79.89   11.10
 -10  14  12   39.40   14.90
 -12 -10 -14   46.30   10.30
 -10  14  12   61.49   12.90
 -12  10  14   30.70   10.50
 -14  12  10   54.09   12.60
 -12  10  14   38.60   14.40
 -12  10  14   35.70   12.40
 -14  12  10   27.50   10.50
 -10  14  12   27.10    9.70
 -14  12 -10   16.40    9.10
 -12 -10  14   53.69   16.40
 -10  14 -12   21.70   10.10
 -12  10 -14   26.30    9.10
  12  10  14   10.40   12.60
  10  14  12   29.50   14.30
 -12  10 -14   17.00    9.60
 -14  12 -10   23.00   10.60
 -14 -12  10   15.10   16.40
 -10  14 -12   17.10    9.50
 -14  -1 -11  225.98   24.70
 -14   1  11  215.08   24.40
 -11  14   1  227.28   24.60
  -1  11  14  226.08   23.70
   1  11 -14  205.58   23.00
   1  11 -14  201.38   24.40
 -14   1  11  193.48   24.60
 -14  -1 -11  215.78   23.00
  -1  11  14  193.68   23.50
 -11 -14  -1  212.08   24.10
 -14   1  11  198.18   24.10
 -14  -1 -11  194.68   22.20
   1  11  14  209.68   23.50
 -11  14  -1  226.28   25.30
  -1  11 -14  218.28   22.50
  -1  11 -14  254.27   24.60
 -14  -1  11  189.48   24.70
 -14  -1  11  219.28   25.00
 -11  14  -1  201.88   23.80
 -14   1 -11  213.88   22.30
 -14   1 -11  201.38   22.50
 -11 -14   1  221.08   25.10
 -14   1 -11  242.78   24.80
   1  11  14  220.68   23.80
 -14   3  11  130.79   21.50
 -11  14   3  128.99   18.40
 -11 -14  -3  118.09   18.90
 -14   3  11  108.99   19.40
 -14  -3 -11  127.49   19.00
  -3  11  14  140.99   18.10
 -14   3  11  108.89   19.30
  -3  11  14  103.29   17.50
 -14  -3 -11  110.09   16.80
 -14  -3 -11  118.99   18.50
  -3  11  14  120.99   18.10
 -14   3  11  116.09   18.70
 -11 -14   3  149.88   18.70
 -14   3 -11  134.19   16.20
  -3  11 -14  139.39   17.90
 -11  14  -3  147.09   18.50
 -11  14  -3  126.79   16.60
 -11  14  -3  127.79   21.00
 -14   3 -11  124.69   19.20
 -14   3 -11  137.29   16.90
   3  11  14  114.39   18.40
  -3  11 -14  133.49   16.70
   3  11  14  114.29   18.10
 -14  -3  11  149.09   20.20
 -11  14   5   30.80   10.20
 -14   5  11   34.80   12.10
 -14  -5 -11   57.39   12.20
 -14   5  11   54.79   12.60
 -14   5  11   37.30   10.80
  -5  11  14   30.90    9.90
 -14  -5 -11   36.80   11.70
 -14  -5 -11   30.90    9.60
  -5  11  14   35.00   10.00
  -5  11  14   34.50   11.60
 -14   5  11   31.70   11.10
 -14  -5  11   40.20   11.50
   5  11  14   53.79   12.10
 -11 -14   5   54.89   12.30
  -5  11 -14   39.90    9.00
 -11  14  -5   46.20    9.30
   5  11  14   42.10   10.40
 -11  14  -5   68.19   11.20
 -14   5 -11   55.29   12.70
  -5  11 -14   38.00   10.30
 -14   5 -11   49.40    8.90
 -14   5 -11   38.80    9.60
 -11  14   7   64.39   12.10
 -11  14   7   63.99   13.40
 -11  14   7   63.29   11.00
   7  11  14   39.80   10.70
   7  11  14   43.90   11.20
 -14  -7  11   36.90   12.70
 -14   7 -11   43.80   10.40
  -7  11 -14   43.30    9.80
  -7  11 -14   48.00   10.50
 -11 -14   7   38.20   12.60
 -11  14  -7   39.70    9.50
 -14   7 -11   38.60   13.10
 -14   7 -11   41.80    9.20
 -11  14  -7   45.60   11.10
 -14   9  11   73.89   15.30
 -14  -9 -11   58.69   11.10
 -14   9  11   61.99   12.70
 -14  -9 -11   80.69   13.80
  -9  11  14   47.60   10.70
 -11  14   9   59.19   12.60
  -9 -11 -14   42.70   11.60
 -14   9  11   50.19   11.80
  -9  11  14   57.89   11.70
 -11  14   9   70.99   15.50
 -11  14   9   51.49   10.60
  -9  11  14   63.69   13.60
 -14   9 -11   27.60   10.70
  -9  11 -14   31.40   11.20
   9  11  14   23.60   13.20
 -14  -9  11   21.20   13.10
 -14   9 -11   38.50    9.60
 -14 -11 -11  199.88   30.70
 -14  11  11  264.67   30.10
 -11  11  14  219.18   28.20
 -11  14  11  224.38   29.80
 -14  11  11  217.98   27.20
 -11 -11 -14  221.68   25.30
 -11  14  11  219.08   25.90
 -14  11  11  210.48   26.30
 -11  11  14  228.58   25.80
 -11  11  14  225.48   27.30
 -11  14  11  218.18   27.80
  11  11  14  229.78   27.20
 -14  11 -11  264.07   25.70
 -11  11 -14  254.97   24.30
 -11  14 -11  248.78   24.90
 -14  11 -11  250.67   24.30
 -11  11 -14  212.08   24.50
 -11  14 -11  260.27   25.20
  11  14  11  273.07   28.30
 -13  11  14   39.20   15.50
 -13  11  14   30.30   11.80
 -14  13  11   33.30   10.60
 -11  14  13   39.60   13.00
 -13 -11 -14   14.50    9.70
 -11  14  13   34.70   17.40
 -14  13  11   43.50   17.90
 -11 -14 -13   18.20   10.70
 -14  13  11   22.90   13.50
 -13  11  14   23.40   10.10
 -11  14  13   26.10   10.10
 -13  11 -14   31.40    9.70
 -14  13 -11   16.10   10.90
 -11  14 -13   35.70   10.30
 -14 -13  11   11.10   16.40
 -13  11 -14   29.30   10.40
 -14  13 -11   25.90    9.50
  11  14  13   16.10   14.60
  13  11  14   19.60   14.30
 -11  14 -13   24.40    9.70
 -14   0 -12    3.20    9.00
 -12 -14   0   11.40    9.50
 -14   0  12   -0.10   10.50
 -14   0 -12    2.10    7.20
 -14   0 -12   14.50    9.80
   0  12  14    9.00   10.90
 -14   0  12   -2.30   10.10
   0  12 -14    2.70    8.60
   0  12  14   15.00    8.60
   0  12 -14   12.50   10.00
 -14   0  12    7.00    9.20
 -12  14   0   12.20    9.50
 -14   2  12   62.49   13.40
   2  12 -14  108.69   13.80
 -14   2  12   73.19   12.90
 -14  -2 -12   83.69   11.90
  -2  12  14   80.59   13.00
  -2  12  14   76.49   12.90
 -12 -14  -2   80.99   13.30
  -2  12  14   90.19   17.10
 -12  14   2   90.69   13.20
 -14   2  12   75.79   14.90
 -14  -2 -12   80.29   14.20
   2  12 -14   71.59   13.30
 -14  -2 -12   85.59   13.20
 -14  -2  12   82.19   14.10
 -12 -14   2  100.29   18.00
  -2  12 -14  132.09   15.30
 -14   2 -12   97.49   14.90
   2  12  14  104.99   16.30
 -14  -2  12  102.49   19.10
 -14   2 -12   99.79   14.80
  -2  12 -14  115.99   14.60
 -12  14  -2  119.69   14.60
 -12  14  -2   98.79   14.10
   2  12  14  113.39   17.60
 -14   2 -12   95.39   14.50
 -12  14  -2  109.69   14.90
 -14  -4 -12   85.69   13.60
 -14   4  12   57.29   11.70
  -4  12  14   57.19   11.30
 -14   4  12   60.99   12.70
 -12  14   4   58.89   11.70
 -12 -14  -4   61.99   12.10
 -14  -4 -12   60.19   11.10
  -4  12  14   59.79   11.80
  -4  12  14   58.89   13.20
 -14   4  12   65.19   14.70
 -14  -4 -12   68.19   12.50
 -14   4  12   70.99   13.80
 -12 -14   4   71.99   13.10
  -4  12 -14   56.99   10.90
 -14   4 -12   67.19   11.40
 -12  14  -4   65.59   10.80
 -12  14  -4   66.39   11.80
   4  12  14   60.79   11.60
   4  12  14   62.99   13.20
 -14  -4  12   57.39   13.20
  -4  12 -14   52.39   11.00
 -14   4 -12   73.99   14.10
 -14   4 -12   77.89   10.80
  -6  12  14   25.20    9.90
 -12  14   6   14.10    9.70
 -14   6  12   13.30   11.70
 -14  -6 -12   14.50    9.70
 -14  -6 -12   32.20   11.00
 -14   6  12   24.70   11.00
  -6  12  14   22.80   11.40
  -6  12  14   27.20    9.80
 -14   6  12   24.50   10.20
 -14   6 -12   18.80    8.20
 -14   6 -12   14.70   12.60
  -6  12 -14   21.40   10.00
 -14   6 -12   24.50    9.90
 -14  -6  12   19.70   11.80
  -6  12 -14   24.50    8.80
 -12  14  -6   24.10   10.20
   6  12  14   26.30    9.80
 -12 -14   6   25.30   12.70
 -12  14  -6   24.80    8.80
   6  12  14   22.40   10.80
 -12  14   8   98.79   17.30
 -14  -8 -12  111.29   16.00
 -12  14   8  109.59   15.70
 -14  -8 -12   86.79   17.40
 -12  14   8   79.79   13.60
 -14   8  12  102.19   14.10
  -8  12  14   95.69   13.40
 -14   8  12  110.29   17.30
 -14   8  12  112.39   18.80
  -8  12  14   98.89   16.40
  -8  12  14   95.59   14.10
   8  12  14   80.79   15.70
 -14  -8  12   95.69   16.20
 -12 -14   8   74.49   21.00
 -14   8 -12  101.89   16.40
  -8  12 -14   78.49   12.70
 -12  14  -8   74.29   13.50
   8  12  14   82.59   13.20
  -8  12 -14   79.49   13.40
 -12  14  -8   70.99   12.10
 -14   8 -12   93.29   14.50
 -14  10  12  153.88   20.80
 -12  14  10  123.89   21.50
 -10  12  14  131.09   17.90
 -10  12  14  126.09   22.00
 -14  10  12  124.19   18.40
 -12 -14 -10  128.69   19.20
 -14  10  12  134.49   21.80
 -10  12  14  133.39   20.10
 -12  14  10  135.39   18.50
 -14 -10 -12  105.19   17.30
 -14 -10 -12   88.49   18.60
 -12  14  10  151.78   23.90
  10  12  14  100.29   17.40
 -10  12 -14  108.19   17.30
 -12  14 -10  106.49   16.00
 -14  10 -12  116.59   16.20
 -12  14 -10   95.29   14.90
 -14  10 -12   99.59   15.20
 -14 -10  12  108.29   18.40
 -10  12 -14  106.79   16.60
 -14 -12 -12   -2.70   10.20
 -12  14  12   14.40   12.60
 -12 -14 -12   15.50   10.60
 -12 -12 -14    7.30    9.30
 -12  14  12   11.30   16.90
 -12  12  14    6.80   11.70
 -12  12  14    8.20   14.70
 -12  14  12   23.20   10.10
 -12  12  14   -2.60    9.80
 -14  12  12   -9.60   10.10
 -14  12  12   30.90   16.70
 -14  12  12   20.20   12.50
 -14  12 -12   11.40    8.80
 -12  12 -14    7.80    9.80
 -14  12 -12    4.00   10.80
 -12  14 -12    4.30    9.50
  12  12  14    6.20   13.90
  12  14  12    1.50   15.20
 -12  12 -14   15.90    9.00
 -12  14 -12   19.90    9.40
 -14  -1 -13   62.19   11.30
 -14  -1 -13   57.69   10.00
 -14   1  13   57.69   11.70
 -14   1  13   37.50   11.90
 -14   1  13   51.89   13.40
 -14  -1 -13   60.49   13.50
  -1  13  14   55.19   13.20
  -1  13  14   43.10   11.20
  -1  13  14   66.99   12.20
   1  13 -14   62.39   12.50
   1  13 -14   76.69   11.30
 -13 -14  -1   62.59   13.20
 -13  14   1   65.79   12.30
  -1  13 -14   60.09   11.00
 -13  14  -1   57.89   11.80
 -14  -1  13   44.70   12.50
 -14  -1  13   52.79   14.10
 -13  14  -1   56.79   12.60
 -14   1 -13   65.09   13.70
   1  13  14   57.49   12.70
 -14   1 -13   51.29   11.00
 -14   1 -13   56.39    9.90
  -1  13 -14   41.80   12.00
 -13 -14   1   57.29   12.70
   1  13  14   44.10   10.90
  -3  13  14  140.49   19.50
 -13 -14  -3  162.88   21.10
 -14  -3 -13  136.49   18.40
   3  13 -14  112.69   18.70
  -3  13  14  114.39   17.80
  -3  13  14  117.89   18.50
 -14   3  13  121.59   19.00
 -14   3  13  130.89   19.50
 -13  14   3  114.19   18.80
 -14  -3 -13  104.49   16.30
 -14   3  13  116.49   20.10
 -14   3  13  125.99   19.90
 -14  -3 -13  129.09   20.60
  -3  13 -14  108.19   17.00
 -14  -3  13  102.09   16.20
 -13  14  -3  106.29   17.60
   3  13  14  125.09   17.80
  -3  13 -14  123.69   16.80
 -14   3 -13  101.19   15.90
 -14   3 -13   86.59   16.70
 -14   3 -13  106.19   16.40
 -13  14  -3  102.89   15.90
 -13  14  -3  150.08   19.30
   3  13  14  126.59   19.50
 -13 -14   3  109.79   16.90
 -14   5  13   96.99   15.90
 -14   5  13   76.09   13.50
 -14  -5 -13   94.59   12.20
 -14  -5 -13   72.29   13.90
 -13  14   5   80.39   12.40
 -14   5  13   73.39   11.90
  -5  13  14   87.79   15.10
  -5  13  14   94.79   12.60
  -5  13  14   67.89   12.10
 -13  14  -5   44.10   11.90
 -14   5 -13   53.59   12.30
  -5  13 -14   68.59   11.60
  -5  13 -14   64.39   12.10
 -13 -14   5   64.79   14.40
 -13  14  -5   55.09   11.10
 -14  -5  13   68.39   13.70
   5  13  14   57.69   12.00
   5  13  14   65.49   14.50
 -14   5 -13   72.79   11.10
 -14   5 -13   53.39   14.30
 -14  -7 -13   64.59   11.00
 -14  -7 -13   50.39   14.00
 -13  14   7   57.29   11.20
  -7  13  14   73.79   14.20
 -14   7  13   68.99   13.50
  -7  13  14   58.79   11.20
  -7  13  14   49.00   11.30
 -14   7  13   56.39   14.80
 -14   7  13   50.59   11.80
   7  13  14   63.49   14.20
  -7  13 -14   36.00   11.40
 -14   7 -13   33.00   11.10
   7  13  14   60.29   11.40
 -13 -14   7   49.70   17.20
 -13  14  -7   34.40   10.00
 -13  14  -7   48.60   11.30
 -14  -7  13   44.20   13.80
 -14   7 -13   46.20    9.50
  -7  13 -14   49.80   11.00
  -9  13  14   25.60    9.70
 -13  14   9   32.60   13.70
  -9  13  14   55.69   14.80
 -14   9  13   38.50   14.40
 -14   9  13   42.70   11.00
  -9  13  14   37.20   11.90
 -13  14   9   30.50   10.50
 -14  -9 -13   47.10   10.20
 -14  -9 -13   18.80   15.20
 -14   9  13   24.80   12.20
   9  13  14   11.60    9.90
 -13 -14   9    5.00   16.20
 -13  14  -9   14.40    9.00
 -13  14  -9   13.90   10.40
   9  13  14   13.60   13.20
  -9  13 -14   14.90    9.10
  -9  13 -14   15.20   10.10
 -14   9 -13    9.50    8.50
 -14   9 -13   21.30   10.00
 -14  -9  13    7.50   13.30
 -13  14  11   78.09   15.10
 -13  14  11   91.49   19.20
 -11 -13 -14   58.59   11.80
 -14 -11 -13   63.99   11.70
 -14  11  13   73.79   14.10
 -11  13  14   71.69   12.00
 -11  13  14   79.09   13.80
 -11  13  14   71.89   17.60
 -14  11  13   82.39   18.10
 -13 -14 -11   56.09   12.40
 -13  14  11   55.09   12.30
 -14  11  13   55.09   11.90
 -13  14 -11   51.99   10.70
  14  11  13   49.50   15.10
 -11  13 -14   48.40   10.80
 -14  11 -13   51.19   10.50
 -14  11 -13   54.29   11.90
 -13  14 -11   70.49   12.10
 -11  13 -14   47.80   11.70
  11  13  14   54.79   12.00
  11  13  14   59.79   15.60
 -13 -14  11   49.00   18.20
 -14 -13 -13   -4.00   10.00
 -13  13  14    6.00   12.20
 -14  13  13   33.50   13.20
 -14  13  13    4.10   19.00
 -13 -14 -13   29.30   10.50
 -13 -13 -14   12.30    9.50
 -13  14  13   35.70   19.90
 -13  14  13   20.50   13.40
 -13  13  14   11.60   14.50
 -13  13  14   41.10   18.60
 -14 -13  13  -40.30   19.90
 -13  14 -13   17.10   16.40
 -13  14 -13   14.50   12.20
 -13  13 -14   12.20   17.60
 -13  13 -14   26.70   12.10
  13  13  14    9.00   16.10
  13  14  13  -22.30   15.70
  14  13  13    8.60   16.30
 -14 -14   0  126.19   22.00
 -14   0 -14  139.49   16.10
 -14   0 -14  121.79   22.90
 -14   0 -14  122.79   17.80
 -14   0  14  106.59   19.10
 -14   0  14  107.09   18.20
 -14  14   0  137.99   19.50
   0  14 -14  123.19   17.10
   0  14 -14  112.69   18.60
   0  14  14   96.19   15.00
   0  14  14  116.69   19.60
   0  14  14  104.79   20.20
 -14 -14  -2   76.09   14.40
  -2  14  14   59.89   13.80
 -14  -2 -14   47.70   10.20
 -14  -2 -14   59.29   14.30
 -14  -2 -14   65.29   11.80
  -2  14  14   63.79   11.80
 -14   2  14   54.89   14.90
   2  14 -14   34.70   11.90
   2  14 -14   57.69   12.50
 -14  14   2   60.49   11.90
 -14   2  14   45.90   12.10
 -14   2  14   50.69   13.00
  -2  14  14   46.10   11.40
 -14  14  -2   77.19   12.10
 -14  14  -2   58.99   12.00
 -14   2 -14   47.90   10.70
  -2  14 -14   61.19   10.60
  -2  14 -14   44.90   11.30
 -14  -2  14   51.39   14.60
 -14  -2  14   43.90   12.40
 -14 -14   2   68.39   14.30
 -14   2 -14   63.79   10.60
 -14   2 -14   49.60   13.70
   2  14  14   39.90   10.70
   2  14  14   54.29   14.10
  14   2  14   47.50   11.30
 -14 -14  -4   42.40   13.70
 -14  -4 -14   40.50    9.00
 -14  -4 -14   38.90   18.30
 -14  -4 -14   15.40   12.90
  -4  14  14   34.10   10.50
  -4  14  14   14.20   12.90
   4  14 -14   18.90   10.60
  -4  14  14   23.80    9.80
 -14   4  14   28.90   10.60
 -14   4  14   25.20   11.40
 -14   4  14   29.30   12.70
 -14  14   4   42.80   10.80
 -14  14  -4   16.20   12.90
 -14  14  -4   17.40   10.10
 -14   4 -14   12.60    9.50
  -4  14 -14   22.50    9.90
  -4  14 -14   22.80   10.40
 -14  14  -4   17.30    8.90
 -14  -4  14   17.50   12.40
 -14   4 -14    7.20    8.80
 -14   4 -14   26.30   15.80
   4  14  14   10.60    9.70
   4  14  14   27.20   13.60
  14   4  14    1.90    9.10
   6  14 -14  -11.20    9.60
 -14  -6 -14   -0.60    8.50
 -14  -6 -14   12.20   12.80
 -14  14   6   -5.60    9.50
  -6  14  14   -5.20    9.70
 -14   6  14   -7.00    9.10
 -14   6  14   -0.20   12.40
  -6  14  14   -1.30   13.60
 -14  14  -6   -3.70    9.70
 -14   6 -14    3.30    8.50
  -6  14 -14    3.10    8.90
  -6  14 -14   12.20    9.70
 -14   6 -14    6.70    9.60
 -14  14  -6    1.10    8.20
 -14 -14   6    8.40   14.00
   6  14  14   -4.30   10.00
   6  14  14    3.60   13.10
  14   6  14   19.80   10.20
 -14  14   8    0.60    9.90
 -14  -8 -14  -14.60    9.20
 -14  -8 -14  -14.60   13.60
  -8  14  14   -1.90   14.20
  -8  14  14   -6.60    9.40
  -8  14  14    2.90   10.80
 -14   8  14    8.40    9.80
 -14   8  14    8.90   11.10
 -14   8  14    4.00   14.30
 -14  14   8   35.90   12.20
 -14  14  -8   22.80   10.10
 -14 -14   8   11.70   16.40
 -14  14  -8   -3.70    8.40
  -8  14 -14    5.10    9.10
  -8  14 -14   10.40   10.10
 -14   8 -14    8.80    8.00
 -14   8 -14   13.40   10.30
 -14  -8  14   11.40   12.70
   8  14  14    3.00    9.80
   8  14  14  -12.10   13.40
  14   8  14    5.50   11.60
 -14  14  10   54.09   15.00
 -14 -10 -14   63.29   10.60
 -10  14  14   54.59   13.50
 -10  14  14   53.79   17.20
 -10  14  14   30.00   10.40
 -14  10  14   40.10   10.80
 -14  10  14   54.59   12.40
 -14  10  14   49.00   16.80
 -10 -14 -14   41.80   11.30
 -14  14  10   31.60   11.30
 -14  14 -10   22.50   10.90
 -14 -14  10   44.00   19.30
 -14  14 -10   31.70    9.80
 -10  14 -14   32.00    9.90
 -10  14 -14   32.70    9.80
 -14  10 -14   34.40   10.80
 -14 -10  14   15.40   14.30
 -14  10 -14   34.80    9.50
  10  14  14   18.20   10.40
  10  14  14   34.00   14.80
  14  10  14   22.90   14.30
 -14 -12 -14   -4.80    9.50
 -14  12  14    7.30   10.50
 -14  12  14    5.80   12.10
 -14  12  14   -4.90   17.50
 -12  14  14   36.20   18.60
 -12  14  14   -8.00   12.00
 -14  14  12    7.10   13.90
 -12 -14 -14    4.50    9.20
 -12  14  14   -1.80   10.60
 -12  14 -14   18.40   10.70
 -14  14 -12   10.10    9.90
 -14  14 -12   19.50   12.50
  12  14  14   20.40    9.90
  12  14  14   24.90   15.30
  14  12  14   19.20   15.80
  14  14  12   17.60   14.90
 -14 -14 -14   10.20   10.00
 -14  14  14   21.10   13.40
 -14  14  14   23.10    9.10
 -14  14 -14   33.50    9.90
 -14  14 -14   41.80    9.10
  14  14  14   39.70    9.40
  14  14  14   78.29   17.80
   1   0  15   18.70    7.70
   1   0  15   15.00    6.80
   0  15  -1   24.80    9.60
   0  15   1   28.50    8.90
   1   0 -15   40.00    9.30
  -1   0 -15   21.30    9.70
  -1   0  15   16.20    7.60
 -15  -1   0   19.50    7.50
 -15  -1   0   24.90    7.30
 -15   1   0   24.40    7.40
 -15   1   0   11.50    7.60
 -15   1   0   25.30    7.80
  -1   0 -15   16.40    8.20
  -1   0  15   18.10    7.20
   0  15   3   11.70    7.50
   0  15  -3  -10.30    9.00
  -3   0 -15   10.20    9.50
  -3   0  15   12.70    7.20
  -3   0  15    5.60   13.00
 -15   3   0    2.60    8.50
  -3   0 -15   -7.50    6.60
   3   0 -15    3.20    9.30
   3   0  15    5.00    5.90
 -15   3   0   -4.20    6.90
   0  15   3    4.10    6.30
 -15   3   0   -3.90    7.30
 -15  -3   0   -1.70    6.40
 -15  -3   0    4.00    6.90
 -15   3   0    6.10    6.90
  -5   0  15   -3.30    6.90
  -5   0  15   -9.10    7.60
  -5   0 -15   -3.80    6.60
 -15  -5   0    0.40    7.00
 -15  -5   0    3.60    8.30
 -15   5   0   -2.10    7.10
 -15   5   0    1.60    7.20
   0  15  -5   -3.40    7.30
 -15   5   0   -4.20    7.50
   0  15   5    7.00    6.80
   5   0  15    4.00    6.70
  -5   0 -15   -3.40    8.50
 -15   5   0    6.50    8.70
   0  15   5   -3.30    7.30
  -7   0 -15  179.08   25.50
  -7   0  15  177.48   20.60
  -7   0  15  164.48   20.50
   0  15  -7  176.38   20.00
   0  15   7  184.98   23.90
   0  15   7  171.38   19.70
   7   0  15  184.58   24.00
 -15  -7   0  167.58   20.80
  -7   0 -15  170.98   20.80
 -15   7   0  180.78   20.30
 -15   7   0  176.08   21.10
 -15   7   0  194.38   22.40
 -15   7   0  182.48   20.00
 -15   9   0  188.98   21.30
 -15   9   0  168.58   20.20
  -9   0 -15  182.98   18.90
  -9   0  15  167.48   21.20
   0  15  -9  136.69   21.60
   9   0  15  167.98   19.00
   0  15   9  178.68   19.90
   0  15   9  162.18   20.30
  -9   0 -15  152.68   20.30
 -15  -9   0  164.58   21.10
   0  15  -9  184.58   19.50
  -9   0  15  147.69   20.80
   0  15  11   -3.20    8.60
 -11   0 -15    7.10    8.70
  11   0  15  -14.60    9.00
 -11   0  15  -10.90   10.00
   0  15  11   -3.20   10.40
 -11   0  15   -6.10   11.40
 -15 -11   0    2.40    9.80
 -15  11   0    4.60    9.50
 -11   0 -15   10.70    8.10
   0  15 -11    0.40    8.20
   0  15 -11  -19.80   10.00
 -11   0 -15   -0.80   10.30
 -13   0  15   32.40   13.70
   0  15  13   24.00   10.00
 -13   0 -15   29.40   12.10
 -15 -13   0   16.50   13.20
 -13   0 -15   30.90    9.90
   0  15  13   26.10   13.30
 -13   0 -15   31.60    9.20
 -13   0  15   15.70   11.40
   0  15 -13   30.50   11.00
 -15  13   0   21.90   10.70
   0  15 -13   37.00    9.80
   0   1  15   91.59   10.90
 -15   0  -1   82.69   10.90
   0  -1 -15   83.29   11.60
 -15   0   1   77.39   13.70
  -1  15   0   68.79   10.50
 -15   0   1   64.09   10.60
 -15   0  -1   95.19   14.10
   0   1 -15   73.69   11.10
   0  -1  15   54.99   11.10
   1  15   0   74.19   11.00
   0   1  15   65.69   11.90
 -15   0  -1   72.69   12.80
 -15   2   1   50.59    9.70
   2  -1  15   39.70    7.80
   1  15  -2   37.30   10.10
 -15  -2  -1   43.30    8.70
  -2  -1 -15   39.50   11.30
 -15  -2  -1   37.30    8.60
   2  -1  15   44.30   10.40
  -2  -1 -15   45.40    9.20
   2   1 -15   57.19    9.90
  -2   1  15   34.30    8.40
  -1  15   2   43.80    9.10
 -15   2   1   39.10    9.10
 -15   2   1   67.29   11.90
  -2   1  15   31.70    9.90
   2  -1 -15   48.60   10.30
   2   1  15   63.09    9.60
   1  15   2   51.79    9.60
   1  15   2   49.80    8.40
  -1  15  -2   67.29   10.80
   2   1  15   50.69    8.60
 -15  -2   1   36.00    8.20
 -15  -2   1   42.20    8.20
 -15   2  -1   41.60    8.40
 -15   2  -1   58.69    9.40
 -15   2  -1   43.40    8.30
 -15   2  -1   65.29   10.00
  -2   1 -15   60.19   11.10
  -2  -1  15   48.30    8.80
  -2   1 -15   47.10    8.80
  -2  -1  15   37.00    8.50
 -15   4   1  110.19   15.80
  -1  15   4   70.79   11.60
 -15   4   1   91.49   14.50
  -1  15   4   84.99   13.90
   4  -1  15   82.19   11.30
 -15   4   1   79.99   13.60
   4   1 -15  105.59   12.60
  -4   1  15   78.99   13.70
  -4   1  15   82.29   13.40
   1  15  -4   88.09   12.50
   4  -1  15  105.29   22.50
  -4  -1 -15   68.99   12.40
  -4  -1 -15   85.69   13.50
 -15  -4  -1   86.19   13.50
   1  15   4   81.29   10.80
 -15   4  -1   72.29   11.00
   4  -1 -15   93.19   13.00
  -4  -1  15   78.89   13.30
 -15   4  -1   69.69   13.60
  -4  -1  15   76.89   11.10
 -15   4  -1   52.99   11.00
  -4   1 -15   71.99   12.40
  -1  15  -4   64.99   10.30
   1  15   4   75.19   11.90
 -15   4  -1   68.39   11.10
 -15  -4   1   56.49   10.80
  -4   1 -15   83.79   11.00
   4   1  15   72.49   12.40
 -15  -4   1   75.19   11.70
  -1  15   6   88.99   13.70
  -6   1  15   85.59   11.90
 -15  -6  -1   79.29   13.90
 -15   6   1   91.29   11.90
 -15   6   1   76.39   14.10
  -6  -1 -15   92.99   12.10
  -6   1  15   81.69   13.80
   1  15  -6   78.39   10.80
   6  -1  15   85.09   12.20
  -1  15   6   83.29   12.90
  -6  -1 -15   86.89   12.60
 -15   6  -1   58.19   10.50
  -6  -1  15   57.49   10.50
 -15  -6   1   54.69   10.90
 -15   6  -1   60.99   10.90
   1  15   6   64.89   10.60
 -15   6  -1   60.29   11.60
 -15  -6   1   68.19   11.90
  -1  15  -6   68.19   10.80
   1  15   6   57.59   10.50
  -6   1 -15   52.79   11.20
  -6  -1  15   63.29   11.40
  -6   1 -15   72.19   10.60
   6   1  15   59.79   11.70
 -15   6  -1   64.29   11.20
   1  15  -8   43.50    9.70
  -8   1  15   26.70    9.80
  -1  15   8   34.80    8.70
  -8   1  15   24.50    9.60
 -15   8   1   23.60    9.00
 -15  -8  -1   27.60    9.10
  -8  -1 -15   40.40    8.80
  -8  -1 -15   39.10   10.20
  -1  15   8   25.50    9.50
 -15   8   1   56.49   10.70
  -8  -1  15   21.80    9.10
   1  15   8   15.80    9.40
  -8  -1  15   18.70   10.20
  -8   1 -15   23.40    8.70
 -15   8  -1   10.90    9.30
   1  15   8   28.40    9.10
   8   1  15   21.40    8.20
  -1  15  -8   27.10   13.10
 -15  -8   1   22.60    9.50
 -15   8  -1   21.00    9.40
  -1  15  -8   22.30   10.50
  -1  15  10   57.29   10.70
 -10   1  15   50.09   11.70
 -15 -10  -1   54.49   11.70
 -10  -1 -15   64.39   10.80
   1  15 -10   49.00   10.90
  10  -1  15   66.79   10.80
 -10   1  15   48.70   12.10
 -10  -1 -15   51.79   11.50
   1  15 -10   71.99   13.60
 -15  10   1   50.19   10.80
 -10  -1 -15   42.70   11.20
  -1  15  10   62.49   12.10
  -1  15 -10   65.29   10.60
 -10   1 -15   78.79   11.00
 -10   1 -15   66.29   11.50
   1  15  10   65.99   12.40
 -15 -10   1   59.19   12.10
  -1  15 -10   92.89   12.90
  10   1  15   70.99   11.50
 -15  10  -1   74.79   11.70
 -10  -1  15   55.59   11.60
 -10  -1  15   65.89   12.80
   1  15  10   69.49   11.40
 -15  10  -1   72.99   11.30
 -12  -1 -15   18.90    8.40
 -15 -12  -1    8.70   11.10
  -1  15  12   22.30   11.90
   1  15 -12    9.30    9.10
   1  15 -12    7.50   11.30
 -12  -1 -15   17.70   11.60
 -15  12   1   17.50    9.50
 -12   1  15   12.80   11.10
  -1  15  12   16.80    9.50
  -1  15  12   29.00   10.30
 -12   1  15   12.00   11.90
 -12  -1 -15   37.30   10.40
   1  15  12   18.60   12.00
 -12   1 -15   21.80   11.00
  12   1  15   15.00    9.70
 -15  12  -1   10.70    9.90
 -12  -1  15   21.40   10.80
 -12  -1  15   23.60   12.50
  -1  15 -12   27.90   10.50
 -12   1 -15   14.20    9.60
 -12   1 -15   14.40    8.30
 -15 -12   1   27.40   12.10
   1  15  12    9.50    9.60
 -15  12  -1   24.30    9.80
  -1  15 -12   22.10    8.90
 -14  -1 -15   14.10   12.30
  -1  15  14    8.30   12.90
 -14  -1 -15   17.20    8.50
 -14  -1 -15   28.50   10.60
  -1  15  14    2.80   10.30
  -1  15  14   28.50   14.30
 -15 -14  -1   16.40   14.50
   1  15 -14   23.20   11.40
 -14   1  15   15.00   13.80
 -14   1  15    5.50   13.60
   1  15 -14   19.80   10.10
 -15  14   1   16.30    9.50
 -14  -1  15   28.00   14.50
   1  15  14   25.90   13.80
 -15  14  -1    6.20   10.80
  -1  15 -14   20.40    9.40
 -14   1 -15    9.60    9.50
   1  15  14   27.30   10.20
 -14   1 -15   20.40    8.90
 -14  -1  15   15.00   12.80
  -1  15 -14    8.90   10.00
 -15 -14   1   16.70   14.40
 -14   1 -15    7.10   13.90
   1  -2  15  138.89   16.20
   1  -2  15  118.99   13.70
 -15   1   2  143.19   15.40
 -15   1   2  129.29   16.90
 -15   1   2  118.59   15.60
 -15  -1  -2  130.59   15.40
  -1   2  15  137.29   15.90
  -1  -2 -15  131.29   18.30
 -15  -1  -2  119.69   15.50
 -15  -1  -2  121.29   16.10
   1   2 -15  110.69   16.50
  -1  -2 -15  111.69   16.20
  -2  15   1  121.49   16.20
   1   2  15  108.19   15.00
 -15   1  -2  102.99   15.50
  -2  15  -1  104.29   14.10
  -1   2 -15  102.39   17.40
   1   2  15  128.39   16.00
   1  -2 -15  111.29   14.20
  -1   2 -15  101.39   15.30
 -15   1  -2  118.39   15.50
  -1  -2  15  110.79   14.10
 -15   1  -2  100.19   15.40
   2  15   1  103.69   14.00
 -15  -1   2  100.49   15.20
 -15  -1   2   91.59   15.50
  -3  -2 -15  114.79   19.50
  -2  15   3  164.48   18.10
  -3  -2 -15  135.79   17.20
   3  -2  15  145.69   16.00
 -15  -3  -2  148.99   17.80
  -3   2  15  163.48   17.60
   3  -2  15  113.69   19.40
 -15   3   2  138.39   17.70
 -15   3   2  148.39   17.90
   3   2 -15  155.48   19.40
 -15   3   2  145.59   19.10
  -3   2  15  153.78   17.50
  -2  15   3  138.99   16.10
 -15   3  -2  146.69   17.70
 -15   3  -2  144.99   17.70
 -15   3  -2  170.98   19.70
  -2  15  -3  149.88   17.10
  -3  -2  15  153.08   17.20
 -15  -3   2  131.59   17.30
 -15   3  -2  153.98   17.30
  -3  -2  15  169.08   18.30
   2  15   3  138.99   16.20
  -2  15  -3  187.68   20.40
   3  -2 -15  126.09   19.40
  -3   2 -15  132.79   17.00
  -3   2 -15  177.28   19.60
 -15  -3   2  160.28   18.60
 -15  -5  -2  155.98   18.00
 -15   5   2  160.38   18.20
  -2  15   5  143.99   17.60
  -5   2  15  135.59   17.30
  -5  -2 -15  132.49   16.70
   5  -2  15  134.59   15.70
  -2  15   5  141.09   16.40
  -5   2  15  178.98   17.70
  -5  -2 -15  155.28   19.10
 -15   5   2  140.79   18.00
 -15   5   2  146.39   17.70
 -15   5  -2  123.39   17.00
 -15  -5   2  126.79   18.00
  -5   2 -15  145.59   17.00
 -15   5  -2  132.69   18.40
   5  -2 -15  115.69   19.40
  -2  15  -5  141.89   17.40
  -5   2 -15  129.39   17.80
 -15  -5   2  140.99   17.60
   5   2  15  135.89   16.80
 -15   5  -2  135.29   17.30
  -5  -2  15  157.98   17.90
  -5  -2  15  134.79   17.60
 -15   5  -2  148.79   19.40
 -15   7   2   33.40    9.50
 -15   7   2   28.20   13.20
   7  -2  15   39.20    8.00
 -15  -7  -2   32.00    9.00
   2  15  -7   40.50    8.70
  -2  15   7   36.70    8.80
  -7   2  15   22.90    9.60
 -15   7   2   21.00    8.30
  -7   2  15   14.80    8.80
  -7  -2 -15   18.40   10.10
  -2  15  -7   19.80    8.00
   7   2  15   22.10    8.20
  -7   2 -15   30.50   13.40
   2  15   7   -0.10   14.50
  -7  -2  15   20.60    9.40
 -15  -7   2   10.00    8.00
   2  15   7   24.70    9.00
  -7  -2  15   24.90    8.70
  -7   2 -15   32.40    8.80
 -15   7  -2    0.90    9.50
 -15  -7   2   28.30   10.00
 -15   7  -2   13.30    8.70
 -15   7  -2   22.50   11.40
   2  15  -9  124.39   16.90
  -9  -2 -15  113.79   15.70
  -2  15   9  109.89   17.00
  -2  15   9  102.39   16.50
 -15  -9  -2   96.59   17.00
  -9   2  15  104.59   15.10
   2  15  -9  100.09   16.90
  -9  -2 -15  106.99   20.30
  -9   2  15  117.99   18.00
 -15   9   2   94.79   13.90
  -2  15   9  109.69   16.60
 -15   9   2  121.69   18.90
  -9   2 -15  115.99   15.10
 -15   9  -2  114.89   18.90
  -9   2 -15  119.19   16.80
   2  15   9  114.99   17.00
 -15  -9   2  113.29   17.70
 -15   9  -2  105.39   13.50
   2  15   9  120.19   17.70
   9   2  15   94.59   15.00
  -2  15  -9  104.09   17.40
  -9  -2  15   97.19   17.90
  -9  -2  15  120.09   18.30
  -2  15  -9  123.29   15.90
 -15   9  -2  124.19   16.30
   2  15 -11   33.90   12.10
 -15 -11  -2   41.20   11.10
 -11   2  15   16.60   11.00
  -2  15  11   28.50   10.10
 -11   2  15   11.40   10.60
 -11  -2 -15   23.30    9.80
  -2  15  11   35.10    9.30
 -11  -2 -15   27.10    8.50
  -2  15  11   29.50   11.60
   2  15 -11   21.90    9.90
 -11  -2 -15   22.10   10.30
 -15  11   2   28.50    9.50
 -15  11  -2   10.80    9.80
 -15 -11   2    7.20   10.60
 -11  -2  15   16.20   12.00
 -11  -2  15   12.90   10.10
  -2  15 -11    5.30    8.30
  11   2  15   11.70    9.00
 -11   2 -15   23.50    8.90
  -2  15 -11    6.00    9.90
 -11   2 -15   17.10    8.60
 -15  11  -2   11.90    8.60
   2  15  11    6.40    9.50
   2  15  11   21.20   11.50
 -15  11  -2   15.90    9.50
  -2  15  13   91.39   15.20
 -13   2  15   82.69   15.30
 -15 -13  -2   72.39   14.30
 -13   2  15   69.09   13.40
  -2  15  13   60.09   12.30
   2  15 -13   82.89   12.90
 -13  -2 -15   78.69   15.70
 -15  13   2   77.19   13.20
   2  15 -13   78.19   14.00
 -13  -2 -15  106.79   13.60
  -2  15  13   75.79   12.30
 -13   2  15   58.49   13.50
 -13  -2 -15  110.19   14.40
   2  15  13   61.49   14.80
  -2  15 -13   66.99   12.50
   2  15  13   66.59   12.20
 -15  13  -2   72.59   12.90
 -13   2 -15   49.80   12.10
 -13  -2  15   43.40   13.40
  -2  15 -13   58.49   11.50
  13   2  15   49.40   11.70
 -13   2 -15   64.39   11.40
 -15  13  -2   56.09   12.40
 -15 -13   2   71.59   15.40
 -13  -2  15   37.90   15.40
 -15   0  -3    0.60    8.20
   0   3  15   -3.20    6.80
 -15   0   3   -0.50    6.70
 -15   0   3    0.30    7.80
   0  -3  15    2.00    6.40
 -15   0   3   11.60    7.20
   0  -3 -15   10.10    8.50
 -15   0  -3    3.90    6.00
   0  -3  15   19.30    8.20
   0  -3 -15    2.50   10.90
   0   3 -15   -2.30    7.70
   0   3  15    6.70    7.00
  -3  15   0    0.30    7.70
  -2   3  15   30.50    8.70
 -15  -2  -3   49.60    9.10
 -15   2   3   35.50    8.80
  -3  15   2   44.20    9.20
  -2  -3 -15   36.90    9.30
  -2  -3 -15   57.99   12.80
 -15   2   3   48.10    9.50
 -15   2   3   41.30    9.10
  -2   3  15   33.70    8.50
   2   3 -15   53.89   10.60
 -15  -2  -3   46.90   10.60
   2  -3  15   45.90    8.00
  -2   3 -15   74.49   11.50
   2  -3 -15   61.29   10.80
 -15   2  -3   58.89   10.00
  -2   3 -15   44.50    8.90
  -3  15  -2   55.39   10.10
 -15  -2   3   45.70    9.60
  -2  -3  15   55.69    8.80
   2   3  15   41.40    8.60
 -15  -2   3   36.80    8.50
  -2  -3  15   49.00   17.50
 -15   2  -3   32.10    7.70
 -15   4   3  169.08   20.70
  -4   3  15  165.48   25.60
  -4   3  15  178.58   19.50
 -15   4   3  166.78   20.10
  -3  15   4  159.88   19.70
  -4  -3 -15  183.48   19.50
 -15  -4  -3  173.08   19.40
 -15   4   3  176.38   19.90
  -3  15   4  175.28   18.00
  -4  -3 -15  166.48   20.80
   4  -3  15  180.38   17.80
   3  15   4  165.98   19.00
  -4  -3  15  156.68   19.40
  -4   3 -15  169.28   20.20
  -3  15  -4  172.18   18.90
   4   3  15  174.98   19.30
 -15  -4   3  183.68   21.00
  -4  -3  15  200.58   20.60
 -15  -4   3  178.38   19.70
 -15   4  -3  175.78   19.00
  -4   3 -15  161.28   18.60
 -15   4  -3  168.48   21.50
   4  -3 -15  148.89   21.30
 -15   4  -3  173.18   19.30
  -3  15   6  136.69   16.80
 -15   6   3  122.39   17.80
  -6  -3 -15  113.79   19.20
  -6   3  15  130.59   17.00
  -6  -3 -15  137.79   16.20
 -15  -6  -3  152.38   17.60
 -15   6   3  111.49   18.10
 -15   6   3  127.69   18.40
  -6   3  15  139.09   17.50
  -3  15   6  116.39   16.40
  -3  15   6  115.29   17.90
 -15   6  -3  130.99   17.60
  -6   3 -15  135.19   16.30
   6   3  15  145.09   16.60
 -15   6  -3  141.29   19.00
   3  15   6  131.99   16.80
  -6  -3  15  124.79   17.50
   6  -3 -15  151.28   19.80
  -6  -3  15  110.79   17.30
  -6   3 -15  132.29   16.90
 -15   6  -3  140.89   16.40
 -15  -6   3  126.69   18.00
  -3  15  -6  134.69   16.60
 -15  -6   3  127.09   18.80
  -8   3  15   41.00   10.20
  -3  15   8   30.70    8.30
 -15   8   3   28.30   10.30
 -15  -8  -3   33.70    9.40
  -3  15   8   23.00    8.00
  -8   3  15   44.40   10.10
  -8  -3 -15   33.00    8.70
 -15   8   3   20.20    8.80
  -8  -3 -15   10.00   10.20
  -3  15   8   35.70    9.40
   3  15   8   28.90    9.30
   3  15   8   21.30   10.10
 -15   8  -3   19.80    9.30
  -3  15  -8   15.50   10.10
  -8   3 -15   38.00    9.60
 -15  -8   3   32.20    9.40
  -3  15  -8   23.70    8.00
 -15   8  -3   18.80    9.40
   8   3  15   20.10    8.10
  -8   3 -15   18.10    8.20
 -15   8  -3   16.40    8.60
 -15   8  -3   28.50   11.90
  -8  -3  15    7.00    9.00
  -8  -3  15   29.50   10.10
  -3  15  10   12.90    8.20
  -3  15  10    5.40    9.00
   3  15 -10   20.10   12.00
   3  15 -10    7.40    9.80
 -10  -3 -15    2.00   10.40
  -3  15  10   11.90    9.80
 -15  10   3   16.40   10.30
 -10   3  15    5.10   11.30
 -10  -3 -15    0.90    8.40
 -15  10   3   18.30    8.90
 -15 -10  -3   15.40    9.80
 -10  -3 -15   23.80    8.30
 -10   3  15   -4.90    9.80
 -10  -3  15   11.10   11.10
  -3  15 -10   23.00    8.30
  -3  15 -10    9.00    9.50
 -10   3 -15    5.10    8.50
 -15  10  -3   13.60    9.10
 -15  10  -3   15.40   10.10
   3  15  10   16.30    9.50
   3  15  10   16.90   10.70
 -15  10  -3   14.60    8.60
 -10   3 -15   20.40    8.00
 -10  -3  15   12.20    9.80
  10   3  15   14.50    8.20
 -15 -10   3    9.30    9.70
 -15 -12  -3   -4.50   11.00
 -12   3  15   -5.30   10.20
 -15  12   3   16.20   10.30
 -12  -3 -15   14.90    8.90
 -12  -3 -15    8.70   10.50
 -12   3  15   -1.10   11.40
  -3  15  12   15.40   11.60
  -3  15  12    4.00    9.50
   3  15 -12  -16.20   10.00
 -12  -3 -15   -0.70   10.00
   3  15 -12    7.50   11.30
  -3  15  12   17.50    9.50
 -15  12  -3  -10.10    9.20
 -12   3 -15   13.90    9.20
   3  15  12    5.20    9.90
 -12   3 -15    9.80    8.40
   3  15  12    8.70   12.00
 -12  -3  15   -6.00   10.20
 -15  12  -3    6.10   10.80
  12   3  15    1.70    8.60
 -15  12  -3    0.50    8.10
  -3  15 -12   11.00    9.00
 -15 -12   3    2.30   11.70
 -12  -3  15  -10.60   12.60
  -3  15 -12   -4.40    9.20
   3  15 -14    9.80   11.40
 -15  14   3    2.30   10.40
 -14  -3 -15   15.80   14.00
 -14   3  15   11.10   13.80
 -15 -14  -3   26.50   14.70
 -14  -3 -15    6.80    8.40
  -3  15  14    9.30    9.70
 -14   3  15    9.10   20.90
 -14   3  15   19.20   10.90
  -3  15  14   17.40   12.60
  -3  15  14   24.00   14.50
 -14  -3 -15   22.90   12.10
 -14  -3  15   21.60   17.80
   3  15  14   29.30   14.40
 -15 -14   3   43.40   15.50
 -14   3 -15   22.60    9.00
  14   3  15    6.20   10.60
  -3  15 -14   15.50   10.10
   3  15  14   21.10   10.10
 -15  14  -3   37.00   12.10
  -3  15 -14   40.20   10.00
 -15  14  -3   15.80   10.30
 -14   3 -15   31.50    9.90
  -1   4  15   22.90    7.80
 -15   1   4   28.50    8.70
 -15  -1  -4   26.10    8.20
   1   4 -15   20.50    8.90
   1  -4  15   29.80    7.80
 -15   1   4   16.00    8.30
 -15   1   4   18.00    7.90
 -15  -1  -4   22.80    9.30
  -4  15   1   46.10    9.10
  -1   4  15   21.00    7.90
  -1   4 -15   69.49   10.90
 -15   1  -4   42.20    9.40
 -15  -1   4   35.40    8.50
   1   4  15   47.00    9.10
 -15   1  -4   37.50    7.90
  -1   4 -15   40.50    8.10
  -4  15  -1   46.20   10.50
  -1  -4  15   38.80    8.80
 -15  -1   4   38.30    8.90
  -1  -4  15   40.00    7.90
  -3   4  15   86.79   14.40
 -15  -3  -4   89.59   13.70
  -4  15   3   70.89   10.60
 -15   3   4   71.29   11.40
 -15   3   4   84.59   15.00
 -15  -3  -4   75.19   12.60
  -3   4  15   55.39   11.10
   3   4 -15   86.79   12.70
 -15   3   4   75.79   14.80
  -3  -4 -15   75.49   11.70
   3   4  15   93.49   13.60
  -4  15  -3  105.09   13.00
 -15  -3   4   79.39   12.00
 -15   3  -4   86.79   13.80
 -15  -3   4   90.99   14.40
  -3  -4  15  102.19   13.50
  -3  -4  15  117.69   16.20
  -3   4 -15  116.49   13.80
  -4  15  -3   96.99   13.30
 -15   3  -4   80.29   11.50
  -3   4 -15   84.09   13.00
  -4  15   5   73.49   10.70
  -5   4  15   73.99   13.60
 -15   5   4   90.69   12.00
  -5  -4 -15   74.59   11.20
  -5   4  15   86.59   13.90
 -15  -5  -4  106.59   14.50
 -15   5   4  107.99   15.10
  -4  15   5   89.49   11.40
 -15   5   4   80.19   15.00
  -4  15   5   87.69   13.00
   4  15   5   84.29   13.70
 -15   5  -4   75.89   11.50
 -15  -5   4   66.19   12.20
  -5  -4  15   71.79   11.40
  -4  15  -5   81.59   11.40
 -15   5  -4   66.69   12.10
   5   4  15   80.29   13.60
  -5   4 -15   79.99   11.30
  -5  -4  15   71.59   12.10
 -15   5  -4   86.29   14.20
 -15  -5   4   73.39   12.70
  -5   4 -15   55.39   11.20
  -7   4  15   13.40    8.50
  -4  15   7    9.10    7.80
  -7  -4 -15   15.50    8.80
 -15   7   4    7.90    8.60
  -4  15   7   17.00    8.30
 -15   7   4    8.60    9.20
  -4  15   7   17.50    7.70
 -15   7   4   13.70    9.40
  -7   4  15    6.90    8.10
 -15  -7  -4   16.40    8.40
 -15   7  -4    6.90    8.10
 -15   7  -4    7.50    8.50
  -7   4 -15   13.20    7.90
   4  15   7    3.30    8.70
 -15   7  -4   21.00    8.40
 -15   7  -4    5.00   10.30
  -4  15  -7   11.90    7.80
  -7  -4  15   13.20    8.50
  -7   4 -15   13.60    8.70
  -4  15  -7    2.30   10.20
 -15  -7   4   14.80    9.10
 -15  -7   4   -7.20    9.80
  -7  -4  15    6.40    9.10
   7   4  15    2.70    8.10
  -9  -4 -15   88.39   15.30
 -15  -9  -4  123.49   18.10
  -9   4  15  118.39   17.90
 -15   9   4  157.98   19.90
  -4  15   9  123.39   16.50
  -4  15   9  120.59   17.80
   4  15  -9  116.39   17.30
 -15   9   4  133.39   17.40
  -9   4  15  159.88   19.70
  -9  -4 -15  134.09   17.70
  -9   4  15  114.39   17.30
  -4  15   9  133.69   17.30
 -15   9  -4   93.69   13.20
  -4  15  -9   92.79   14.60
   4  15   9  122.69   17.90
   4  15   9   97.89   17.50
  -9   4 -15  121.79   16.90
  -9  -4  15  100.79   18.50
 -15   9  -4  104.39   15.00
  -9   4 -15  124.09   15.70
  -9  -4  15  100.79   14.60
   9   4  15  104.79   15.90
 -15  -9   4   81.79   15.10
 -15   9  -4   92.99   15.40
  -4  15  -9   89.99   14.90
 -15   9  -4  100.89   15.70
 -11  -4 -15   52.39   12.50
 -15  11   4   68.69   12.60
 -11   4  15   61.69   12.70
 -11   4  15   60.39   13.40
  -4  15  11   64.79   11.90
 -15 -11  -4   75.09   13.20
 -11   4  15   62.19   13.80
 -11  -4 -15   72.79   11.70
   4  15 -11   81.29   13.20
 -11  -4 -15   71.09   13.10
  -4  15  11   77.69   14.50
 -11   4 -15   74.19   12.70
  -4  15 -11   80.69   12.00
 -15  11  -4   72.59   12.30
 -15  11  -4   76.99   11.60
   4  15  11  119.19   17.20
 -15 -11   4   81.19   14.00
 -11   4 -15  108.59   15.10
 -11  -4  15   72.39   14.90
  11   4  15   88.79   15.00
   4  15  11   86.19   14.50
  -4  15 -11   76.79   12.10
 -15  11  -4  103.19   14.20
 -11  -4  15   72.79   13.50
   4  15 -13   79.89   14.70
  -4  15  13   79.49   13.60
 -15  13   4   94.19   13.90
 -13   4  15   77.79   13.70
  -4  15  13   96.89   16.30
  -4  15  13   82.09   13.30
 -13  -4 -15   77.99   16.40
 -13   4  15   75.29   15.70
 -13   4  15   91.09   15.00
 -13  -4 -15  122.19   15.40
 -15 -13  -4   54.29   32.70
  -4  15 -13   90.89   13.40
 -15  13  -4  145.69   20.20
  -4  15 -13   83.59   12.90
 -13  -4  15   81.99   15.00
   4  15  13   98.09   16.90
 -13   4 -15   76.89   12.40
 -15 -13   4   92.69   26.50
 -13   4 -15   91.39   13.70
 -15  13  -4   83.79   12.30
  13   4  15   94.79   16.30
   4  15  13   87.49   13.80
 -15  13  -4  134.09   16.50
 -15   0  -5   35.30    8.90
   0   5 -15   23.50    8.40
  -5  15   0   58.29    9.70
   0  -5  15   45.30    8.30
   0   5  15   34.80    8.90
 -15   0   5   30.00    9.00
 -15   0   5   29.50    9.00
 -15   0  -5   44.30    8.80
 -15   0   5   33.30    8.30
  -2   5  15    5.50    7.40
 -15  -2  -5    1.50    8.70
   2   5 -15    5.50    8.60
  -5  15   2    0.50    7.10
  -2   5  15    4.60    7.60
 -15  -2  -5    6.00    6.70
 -15   2   5    5.10    8.00
 -15   2   5    5.90    7.70
 -15   2   5    6.50    7.70
  -2   5 -15    1.20    7.00
 -15  -2   5    1.40    7.70
  -5  15  -2   11.60    9.30
 -15  -2   5   -0.50    7.90
 -15   2  -5   -1.80    6.30
   2   5  15    4.50    7.40
  -2  -5  15   -3.80    7.20
 -15   2  -5   12.40    7.70
  -5  15  -2   14.60    7.30
  -2   5 -15    5.80    8.80
  -4   5  15  112.69   15.20
  -4  -5 -15   88.39   12.50
 -15   4   5   93.79   16.10
  -4   5  15  105.19   14.90
 -15   4   5   95.69   15.90
 -15  -4  -5  108.79   14.70
 -15   4   5   95.89   15.50
 -15   4   5   96.39   15.80
  -5  15   4  103.59   14.90
 -15  -4  -5  102.79   14.50
 -15   4  -5   88.79   15.30
 -15  -4   5  109.29   16.60
  -4   5 -15  101.79   14.20
  -5  15  -4   85.49   13.70
  -4  -5  15  111.59   16.30
 -15  -4   5   75.49   13.20
  -4   5 -15   95.99   13.50
   4   5  15   84.59   14.50
 -15   4  -5   95.09   14.00
  -4  -5  15   76.69   14.60
 -15   6   5   33.40   10.90
  -6  -5 -15   21.20    9.00
  -5  15   6   26.80    8.70
 -15  -6  -5   22.10    8.70
 -15   6   5   30.00    9.80
 -15   6   5   35.40    9.70
  -5  15   6   43.00    9.40
  -6   5  15   20.70    9.20
 -15   6   5   32.70   10.30
  -6   5  15   19.60    8.70
  -5  15   6   39.60    9.90
 -15   6  -5   34.60    9.40
 -15   6  -5   37.80    9.00
  -6   5 -15   48.70    9.10
  -6  -5  15   42.70    9.80
  -6   5 -15   39.30    9.40
   6   5  15   40.40    9.40
 -15  -6   5   39.00   10.90
 -15   6  -5   39.50    9.00
 -15  -6   5   34.80   10.40
  -5  15  -6   38.30    8.40
  -6  -5  15   44.10    9.70
 -15  -8  -5   45.60    9.70
  -5  15   8   55.89   11.10
  -8  -5 -15   51.89   10.30
 -15   8   5   50.59   10.50
  -8   5  15   37.50    9.60
  -5  15   8   38.50    9.90
 -15   8   5   47.50   10.90
  -8   5  15   34.60   10.50
  -5  15   8   53.49    9.40
  -8   5  15   47.90   11.90
 -15   8   5   52.89   12.40
   5  15   8   44.50   11.80
  -5  15  -8   36.80   19.30
  -8  -5  15   44.60   11.10
 -15   8  -5   28.40    9.30
 -15   8  -5   35.90   10.90
  -8   5 -15   56.69    9.70
  -5  15  -8   41.20    9.00
 -15  -8   5   32.80   10.80
 -15   8  -5   51.99   10.20
  -8   5 -15   35.00   10.20
  -8  -5  15   33.70   10.90
 -15  -8   5   41.60   11.60
   8   5  15   32.10    9.30
 -10  -5 -15   18.50    8.70
  -5  15  10   20.70    8.80
  -5  15  10   17.50   11.20
 -15  10   5   39.10   12.30
 -10   5  15   16.70   11.20
 -15  10   5   26.10   10.70
   5  15 -10   19.30   11.30
 -10  -5 -15   11.60    9.70
 -10   5  15   15.90   10.60
 -10   5  15   22.50   11.80
 -15 -10  -5   42.60   11.10
  -5  15  10   17.50    9.50
 -15  10   5   45.60   13.80
 -15  10  -5   30.10    8.80
 -15  10  -5    0.00   10.80
   5  15  10   46.50   10.80
 -10   5 -15   27.60    9.60
 -15  10  -5   41.90   10.00
 -10   5 -15   44.90    9.70
  10   5  15   41.40    9.70
 -15 -10   5   31.70   11.70
   5  15  10   57.09   13.20
 -15  10  -5   62.39   12.60
  -5  15 -10   34.10   10.20
  -5  15 -10   42.60    9.80
 -10  -5  15   56.39   11.50
 -10  -5  15   27.80   12.00
  -5  15  12   21.80    9.90
 -12  -5 -15    8.70   10.70
 -12   5  15   13.40   11.00
 -12   5  15    4.30   11.90
   5  15 -12   32.60   10.80
 -15 -12  -5   21.90   11.90
  -5  15  12   13.60    9.30
  -5  15  12   21.10   13.40
 -12   5  15   19.20   10.10
 -12  -5 -15   10.00    9.00
 -15  12   5    7.80   10.00
  -5  15 -12    7.30    9.70
 -15  12  -5   -1.70    9.60
   5  15  12   17.10   12.20
 -12  -5  15    2.20   11.00
  12   5  15   10.30    9.40
 -15  12  -5    9.10   11.00
 -15  12  -5    1.30    8.20
  -5  15 -12   10.50    8.90
   5  15  12    3.40   10.50
 -12   5 -15    5.00    8.90
 -12   5 -15    8.40    8.60
 -15 -12   5    5.70   11.90
 -14  -5 -15   11.70    8.20
 -14   5  15   -0.60   13.40
 -14  -5 -15   -3.40   13.50
 -14   5  15    1.80   10.80
   5  15 -14   11.00   11.50
  -5  15  14    9.40   10.80
  -5  15  14    8.30    9.80
 -15  14   5   15.10   10.20
  -5  15  14    9.40   14.10
 -14   5  15   17.00   10.40
 -15  14  -5    5.20   10.10
 -15 -14   5   -8.40   15.20
 -14   5 -15   -2.90    8.10
 -14   5 -15   -2.20    9.60
 -14  -5  15   -2.60   12.80
   5  15  14    2.60    9.90
   5  15  14    4.30   13.80
  -5  15 -14    0.60    8.90
  14   5  15   -4.00    9.80
  -5  15 -14   -4.50    9.80
 -15  14  -5   16.40    8.70
 -15   1   6   27.40    8.90
  -1   6  15   20.50    8.10
 -15  -1  -6   22.70    8.30
 -15   1   6   25.20    8.50
  -1   6  15   33.30    8.80
  -6  15   1   31.30    9.10
 -15   1   6    9.80    8.10
   1   6 -15   49.20    9.10
 -15  -1  -6   41.80    9.50
 -15  -1   6    3.80    8.40
 -15  -1   6    8.80    8.70
 -15   1  -6   19.00    8.10
   1   6  15   10.70    8.00
  -6  15  -1   -5.30    9.40
 -15   1  -6   27.30    8.50
  -1   6 -15   48.10    8.90
  -1   6 -15   12.70    8.80
  -6  15   3   84.79   11.20
  -3   6  15  112.19   14.30
 -15   3   6  102.69   15.00
 -15  -3  -6  104.09   14.30
 -15  -3  -6   93.49   14.50
 -15   3   6   88.69   14.60
 -15   3   6   83.09   15.50
   3   6 -15  104.59   11.70
 -15   3   6  105.39   15.60
  -3   6 -15   67.59   12.00
  -3   6 -15   88.39   13.50
 -15   3  -6   58.29   11.30
  -6  15  -3   54.89   10.60
  -6  15  -3   67.69   13.00
   3   6  15   66.59   11.50
  -3  -6  15   73.99   11.20
 -15   3  -6   67.39   11.30
 -15  -3   6   46.20   11.60
  -6 -15   3   78.99   11.40
 -15  -3   6   59.79   12.00
 -15   5   6    9.10   10.00
 -15   5   6    3.50    8.70
 -15   5   6    2.70    8.20
  -5   6  15    7.60    8.80
  -6  15   5    8.50    7.50
 -15  -5  -6   12.80    8.00
  -5   6  15    2.70    8.00
 -15   5   6   13.30    9.10
  -6  15   5    9.60    7.70
 -15   5  -6   13.70    8.60
  -5   6 -15   22.00    7.70
 -15  -5   6    3.50    8.80
  -5   6 -15    8.20    8.10
  -5  -6  15   20.50    9.20
  -5  -6  15   10.70   10.10
  -6  15  -5   16.50    7.60
 -15   5  -6    4.70    7.80
 -15  -5   6   16.20    9.90
   5   6  15   18.30    8.80
 -15   5  -6    5.20    7.80
 -15   7   6  214.38   24.50
  -7   6  15  158.38   25.10
 -15  -7  -6  217.98   23.60
  -7  -6 -15  223.78   23.00
  -7   6  15  206.38   23.20
  -6  15   7  216.68   23.50
 -15   7   6  198.98   24.70
 -15   7   6  213.78   24.10
  -6  15   7  209.18   23.10
  -7   6  15  195.28   23.40
  -6  15   7  191.78   22.90
  -7   6 -15  223.48   22.10
 -15  -7   6  213.78   24.80
  -7  -6  15  205.68   25.00
 -15   7  -6  232.98   22.30
  -7   6 -15  232.08   23.00
   7   6  15  205.48   22.40
 -15  -7   6  226.38   25.10
  -6  15  -7  212.38   22.20
  -7  -6  15  216.48   23.40
 -15   7  -6  221.38   24.40
  -6  15  -7  196.98   23.80
 -15  -9  -6  216.08   23.90
  -6  15   9  221.18   22.60
 -15   9   6  203.88   22.90
 -15   9   6  236.38   25.90
  -6  15   9  221.88   23.70
  -6  15   9  207.48   22.40
  -9   6  15  236.08   23.50
 -15   9   6  228.48   23.80
  -9  -6 -15  221.58   22.30
   6  15  -9  171.38   23.70
  -9   6  15  212.18   23.90
  -9   6  15  238.38   24.30
  -9  -6  15  204.08   24.50
 -15  -9   6  196.28   25.10
  -9   6 -15  183.48   22.30
 -15   9  -6  167.38   24.90
   6  15   9  208.58   24.20
   9   6  15  176.98   22.20
  -9   6 -15  177.38   21.60
 -15  -9   6  192.78   25.50
 -15   9  -6  169.48   21.50
  -6  15  -9  168.08   22.20
  -6  15  -9  182.58   21.70
 -15   9  -6  179.98   21.80
  -9  -6  15  191.58   23.80
 -11   6  15   36.20   12.50
 -11   6  15   25.50   11.30
 -15  11   6   26.40   12.90
 -15  11   6   35.40   10.70
 -11  -6 -15   18.40    9.20
   6  15 -11   15.20   10.60
  -6  15  11   34.30   12.60
 -15 -11  -6   34.50   11.70
  -6  15  11   24.30    9.20
 -11   6  15   37.70   11.10
  -6  15  11   16.80    9.90
 -11  -6 -15   12.90   10.70
 -15  11   6   34.20   14.80
 -11  -6  15   21.20   11.20
   6  15  11   29.70   10.70
 -15 -11   6   36.50   11.90
 -11   6 -15   18.70    9.20
 -11   6 -15   21.00   10.10
 -15  11  -6   13.50    9.60
  -6  15 -11   11.50    9.50
   6  15  11   33.80   12.80
  11   6  15   29.80    9.90
  -6  15 -11   11.80   10.10
 -15  11  -6   30.80    8.80
 -13   6  15   25.20   13.80
 -13  -6 -15    2.10   12.50
  -6  15  13    4.00   10.10
 -13  -6 -15   16.40    9.30
   6  15 -13    2.70    9.90
  -6  15  13   12.20   14.70
 -15 -13  -6    5.20   14.50
 -13   6  15   12.10    9.70
  -6  15  13   17.70   11.40
 -13   6  15    8.60   11.80
 -15  13   6    6.90   10.10
   6  15  13   12.80   13.60
 -13   6 -15   14.70    8.60
 -13  -6  15  -19.20   21.30
   6  15  13    8.30   10.30
 -15  13  -6   16.20    9.90
  -6  15 -13   23.80   10.40
  13   6  15   12.50   10.30
 -13   6 -15   14.10    9.70
 -15  13  -6    7.60    8.90
  -6  15 -13    7.50    9.10
 -15 -13   6   24.90   14.20
  -7  15   0    9.20    8.90
 -15   0  -7    3.00    7.80
 -15   0  -7   10.70    7.90
   0   7  15    0.60    8.30
   0   7 -15   21.40   13.00
 -15   0   7   -2.50    8.90
 -15   0   7   11.70    8.10
 -15   0   7    3.40    8.60
   0   7 -15    7.30    7.40
  -2   7  15    2.30    8.20
   2   7 -15   27.90    8.90
 -15   2   7    3.50    8.70
 -15  -2  -7    7.60    9.20
 -15  -2  -7    6.30    7.80
 -15   2   7    3.50    8.30
  -7  15   2   15.20    8.10
  -2   7  15   14.00    8.40
 -15   2   7    7.90    9.60
 -15   2   7    9.30    9.80
  -7 -15   2   20.30    7.10
  -2   7 -15   22.80    7.50
 -15  -2   7   11.20    8.90
 -15   2  -7   22.50    7.50
  -7  15  -2   29.10   10.10
 -15   2  -7   26.80   15.30
 -15  -2   7   26.80    9.60
  -2   7 -15   19.40   12.60
   2   7  15   15.10    8.30
 -15   2  -7   16.50    8.10
 -15   4   7   19.70   10.20
 -15   4   7   25.70    8.70
  -4   7  15    5.90   10.20
  -4   7  15   20.40    8.80
 -15   4   7   24.60    8.60
 -15   4   7   30.60    9.90
  -4   7  15   17.00    9.10
 -15  -4  -7   39.80   10.80
 -15  -4  -7   16.30    8.30
  -7  15   4   20.80    8.20
 -15  -4   7   10.70    9.40
  -7 -15   4   10.10    8.60
  -4   7 -15    2.60    6.80
 -15   4  -7    8.70    8.00
 -15   4  -7   10.10    8.30
   4   7  15   14.30    8.80
 -15   4  -7   11.40    7.50
  -4  -7  15   20.10    9.30
  -7  15  -4   12.00    8.20
 -15  -4   7    9.30    9.10
  -4   7 -15   13.10    8.30
  -6   7  15   80.19   11.90
 -15   6   7   42.10   11.40
  -6  -7 -15   66.49   12.30
  -6   7  15   59.79   11.20
  -7  15   6   36.80   10.20
  -7  15   6   33.80   10.60
  -7  15   6   50.79   10.80
 -15   6   7   61.69   11.40
 -15  -6  -7   50.09   11.10
 -15   6   7   50.79   10.80
 -15   6   7   48.30   12.20
  -6   7  15   56.79   10.60
  -7  15  -6   70.39   10.00
  -7  15  -6   66.19   12.90
 -15  -6   7   66.29   12.20
   6   7  15   66.09   11.60
  -6   7 -15   70.29   11.10
 -15  -6   7   57.79   12.50
  -6  -7  15   73.19   12.50
 -15   6  -7   62.89   11.30
 -15   6  -7   78.19   13.30
  -6   7 -15   69.99   10.10
  -6  -7  15   76.99   12.80
 -15   6  -7   71.99   10.70
  -8   7  15   52.19   12.00
  -8  -7 -15   59.29   11.50
  -7  15   8   44.40   10.10
  -8   7  15   75.79   11.60
  -7  15   8   61.49   12.50
 -15   8   7   54.99   11.30
  -8   7  15   62.09   11.40
 -15   8   7   53.39   11.00
  -7  15   8   64.79   10.80
 -15   8   7   55.39   13.60
 -15  -8  -7   77.49   11.70
   8   7  15   31.40   10.50
 -15  -8   7   26.50   12.50
  -8   7 -15   23.90   10.30
  -8   7 -15   31.00    9.80
 -15   8  -7   39.90   10.50
 -15   8  -7   44.80    9.20
 -15  -8   7   24.80   12.30
  -7  15  -8   26.60    9.00
  -8  -7  15   63.19   12.30
  -7  15  -8   25.90   10.80
 -15 -10  -7    1.10   10.70
 -15  10   7    9.40   13.70
 -15  10   7  -14.40   11.00
 -10   7  15  -12.20   11.10
 -10  -7 -15    7.10    8.70
 -10   7  15    4.50    9.70
  -7  15  10   10.00    9.60
 -10   7  15   -4.20   10.10
 -15  10   7   -4.60    9.60
  -7  15  10    4.80    9.20
  -7  15  10    4.70   11.60
 -10   7 -15    4.60    9.10
 -15  10  -7   -9.90   12.20
 -10  -7  15   11.80   11.10
 -10   7 -15   10.10    9.70
  10   7  15   16.80   10.10
 -15  10  -7    4.60    8.10
 -15  10  -7   -2.40    9.50
  -7  15 -10    5.90    9.00
 -15 -10   7    3.60   11.40
   7  15  10   14.50   12.20
  -7  15 -10   12.30    9.90
  -7  15  12    5.00    9.70
 -12   7  15   -1.80   12.50
 -12  -7 -15    1.20    8.80
 -15 -12  -7   -7.00   14.10
  -7  15  12   19.30   13.10
 -12   7  15    6.00   11.50
 -12   7  15   -1.70   10.10
  -7  15  12    7.50   10.20
   7  15 -12   -1.80   10.00
 -15  12   7    8.80   14.60
 -15  12   7    5.50   10.30
 -15  12   7    1.70   14.00
 -15  12  -7    2.00    8.70
 -12  -7  15    0.50   12.60
 -15 -12   7   41.20   14.40
 -12   7 -15    8.40    9.50
   7  15  12    9.40   13.30
  12   7  15    0.40    9.90
   7  15  12    5.80   10.00
  -7  15 -12    2.70    9.10
 -12   7 -15    0.30    8.30
 -15  12  -7    0.10    9.50
  -7  15 -12    2.60    9.90
 -14   7  15   40.00   22.90
 -15  14   7   23.30   10.80
 -14  -7 -15   44.40    9.70
 -14  -7 -15    9.60   15.30
 -14   7  15   35.70   12.30
   7  15 -14   18.10   10.70
  -7  15  14   33.80   11.70
 -14   7  15   26.70   10.30
  -7  15  14   33.50   10.20
  -7  15  14   46.80   23.50
   7  15  14    5.30   10.80
 -14  -7  15   30.80   13.80
 -14   7 -15   30.90   10.70
 -14   7 -15   27.60    9.30
 -15 -14   7   50.29   17.60
   7  15  14   41.40   23.20
  -7  15 -14   38.30    9.80
  -7  15 -14   31.70   10.70
 -15  14  -7   33.20   10.40
 -15  14  -7   34.20    9.70
 -15   1   8   39.30   11.10
  -1   8  15   46.30    9.70
 -15   1   8   38.30   10.30
 -15   1   8   37.50   10.40
 -15   1   8   20.90   10.90
  -1   8  15   43.40    9.80
 -15  -1  -8   46.10    9.80
  -1   8  15   44.90   10.70
   1   8 -15   42.30    8.80
  -8 -15   1   39.60    9.10
  -8  15  -1   48.80   10.60
   1   8  15   41.90   10.10
  -1   8 -15   33.40   10.40
 -15  -1   8   42.20   10.40
 -15  -1   8   39.60   10.90
 -15   1  -8   33.60    9.50
 -15   1  -8   37.60    9.10
 -15   1  -8   44.10    9.10
  -1   8 -15   21.30    8.20
   1   8  15   21.00   15.10
   3   8 -15    7.30    8.70
  -3   8  15   27.10    9.10
  -3   8  15   33.40    9.50
 -15   3   8   28.60    9.50
  -8  15   3   16.00    8.40
 -15   3   8   15.50   11.10
 -15  -3  -8   21.70   11.80
 -15   3   8   33.70   11.00
 -15   3   8   45.50    9.60
 -15  -3  -8   26.80    9.50
   3   8  15   11.60    8.60
 -15  -3   8    4.60    9.40
  -8  15  -3    1.10   10.50
  -8 -15   3    2.40    8.30
  -8  15  -3    9.40    8.30
 -15   3  -8   14.60    8.90
  -3   8 -15    3.60    8.80
  -3   8 -15   17.10    8.30
 -15   3  -8   17.80    8.40
 -15   3  -8   20.30    7.70
 -15  -3   8    1.40   10.00
 -15  -5  -8   64.69   24.50
  -5   8  15   54.39   20.60
  -5   8  15   86.19   15.50
 -15   5   8   75.29   13.80
  -8  15   5   75.19   12.10
 -15   5   8  112.49   18.70
 -15   5   8   71.19   12.10
  -5   8  15   75.39   12.10
 -15  -5  -8   95.79   16.90
 -15   5   8   64.39   12.40
 -15   5  -8   90.79   17.00
  -8 -15   5   84.69   13.30
  -8  15  -5  104.89   13.90
 -15  -5   8   84.29   13.60
   5   8  15   86.69   15.60
  -5   8 -15   76.29   11.00
 -15   5  -8   91.39   14.20
  -8  15  -5   93.39   13.80
  -5   8 -15   89.59   12.80
 -15   5  -8   84.49   13.50
 -15  -5   8   91.29   15.00
 -15   7   8  239.28   25.40
  -7   8  15  201.68   24.60
  -7  -8 -15  233.28   24.90
  -7   8  15  237.88   24.90
  -8  15   7  236.68   25.60
  -8  15   7  242.88   24.70
 -15  -7  -8  250.47   26.40
 -15   7   8  251.47   26.80
  -8  15   7  271.87   26.60
  -7   8  15  215.38   25.00
 -15   7   8  241.98   26.10
 -15  -7   8  258.37   27.40
 -15   7  -8  212.28   23.70
 -15  -7   8  224.18   27.50
  -8  15  -7  208.48   24.60
  -7   8 -15  189.68   23.80
  -7   8 -15  204.18   23.70
   7   8  15  214.38   24.40
  -8  15  -7  228.28   23.60
  -7  -8  15  234.28   26.90
 -15   7  -8  208.28   26.50
 -15   7  -8  219.38   23.30
 -15   9   8  128.19   17.40
 -15   9   8  142.49   21.80
  -8  15   9  125.49   18.40
  -8  15   9  144.19   17.10
  -9   8  15  145.09   18.30
  -8  15   9  126.49   20.00
  -9   8  15  121.49   17.70
 -15  -9   8   96.79   16.20
 -15   9  -8   91.09   14.40
   9   8  15   83.39   15.20
  -9   8 -15  102.39   17.10
   8  15   9  109.69   16.70
 -15  -9   8   86.69   16.00
  -9  -8  15  111.49   16.70
  -9   8 -15   97.19   15.40
  -8  15  -9   87.09   13.20
  -8  15  -9   93.59   13.80
 -15   9  -8   90.19   13.00
 -15   9  -8   94.29   16.80
  -8  15  11   93.39   16.30
 -15  11   8   53.79   13.10
  -8  15  11   69.59   12.40
 -11  -8 -15   82.79   12.30
 -15  11   8   65.59   17.50
 -11   8  15   67.39   12.80
 -11   8  15   83.19   15.90
 -15  11   8   87.19   14.70
 -11   8  15   73.39   14.00
  -8  15  11   76.19   13.10
  -8  15 -11   74.19   12.20
 -15  11  -8   67.39   11.80
   8  15  11  107.19   17.00
 -11   8 -15   71.39   12.50
 -11  -8  15   73.49   15.50
  11   8  15   93.69   16.60
  -8  15 -11   75.79   12.50
 -11   8 -15   70.69   11.90
 -15  11  -8   71.19   12.70
 -15 -11   8   75.29   17.40
 -13   8  15   44.30   15.00
 -15  13   8   30.60   14.00
   8  15 -13   31.90   11.00
  -8  15  13   51.69   16.40
 -13   8  15   44.90   11.20
 -13  -8 -15   38.70   10.30
  -8  15  13   53.89   12.40
 -13   8  15   36.80   11.90
 -15  13   8   46.80   11.30
  -8  15  13   35.10   10.80
 -15 -13   8   48.50   17.20
   8  15  13   57.09   11.50
 -15  13  -8   44.60   10.30
 -13  -8  15   58.09   14.30
   8  15  13   59.09   16.10
  -8  15 -13   49.50   10.70
  -8  15 -13   58.49   10.50
  13   8  15   52.29   13.60
 -13   8 -15   52.19   11.70
 -13   8 -15   34.40    9.50
 -15  13  -8   43.00   11.10
  -9 -15   0    1.40    9.10
 -15   0   9    1.60   10.10
   0   9 -15   -9.20    9.60
 -15   0  -9    4.90    8.30
   0   9  15   -4.10   10.00
  -9  15   0    7.00    9.00
 -15   0  -9   -0.90    8.40
 -15   0   9    6.20    8.70
   0   9  15    8.30    9.00
 -15   0   9    9.40    9.60
 -15   0   9    1.30    9.90
   0   9 -15   16.90    8.90
 -15   0  -9   10.80    8.80
 -15  -2  -9    8.50    9.70
  -2   9  15    4.30    8.40
 -15   2   9    6.10   10.40
 -15   2   9   15.20    9.30
   2   9 -15   -9.60    9.00
  -9  15   2   11.30    8.60
  -2   9  15    4.70    8.90
 -15   2   9   -7.10    9.90
  -2   9  15    1.30    9.40
 -15  -2  -9   -0.10    7.50
 -15  -2  -9    9.60    8.00
 -15   2   9    2.30    9.10
  -2   9 -15    9.20    7.10
 -15   2  -9   23.80    8.30
 -15  -2   9   15.30   10.50
  -9  15  -2    6.30   19.80
   2   9  15   29.90    9.70
  -2   9 -15   14.20    9.50
 -15   2  -9    4.80    9.40
   2   9  15   14.90    9.70
  -9 -15   2    3.10    8.20
  -9  15  -2   12.80    7.80
 -15   4   9   29.00   12.00
  -4   9  15   30.60   10.60
 -15   4   9   23.30   10.20
 -15   4   9   30.70   11.70
 -15   4   9   20.80    9.40
  -4   9  15   32.10   10.50
  -4   9  15   39.20   10.20
 -15  -4  -9   26.20   11.40
 -15  -4  -9   24.50    9.20
  -9  15   4   27.00    9.40
  -4   9 -15   45.80    8.60
  -9  15  -4   32.60   11.20
 -15   4  -9   45.70    9.10
  -9  15  -4   43.80    9.40
   4   9  15   23.20   19.90
   4   9  15   46.00   11.10
  -4   9 -15   44.80   10.10
 -15  -4   9   46.90   11.80
  -9 -15   4   56.29   11.70
 -15   4  -9   40.70   11.00
 -15   4  -9   48.20    9.90
  -6   9  15  177.58   21.70
  -9  15   6  157.28   21.50
  -6   9  15  172.68   21.50
 -15   6   9  150.48   21.80
 -15   6   9  158.98   23.50
  -6   9  15  157.48   21.60
 -15   6   9  181.48   22.80
 -15  -6  -9  162.18   22.40
   6   9  15  195.18   21.70
 -15   6  -9  196.58   20.30
  -9 -15   6  185.28   23.20
  -9  15  -6  183.08   21.80
   6   9  15  184.48   21.80
 -15   6  -9  163.48   23.30
  -6   9 -15  179.68   20.80
 -15   6  -9  172.18   19.30
  -9  15  -6  186.38   20.00
  -6   9 -15  199.18   20.00
 -15  -6   9  198.18   24.30
  -8  -9 -15   26.20   10.70
 -15   8   9   19.00   10.30
 -15  -8  -9   15.80   10.90
 -15   8   9   20.50   13.10
 -15   8   9   17.00   10.50
  -8   9  15   10.70   10.00
  -8   9  15   21.10   11.80
  -8   9  15   17.50    9.60
  -9  15   8   34.90   13.60
  -9  15   8    5.00    9.20
  -9  15   8   37.50   11.80
 -15   8  -9   21.50    8.20
  -9  15  -8   15.90    8.30
 -15  -8   9   27.70   12.40
   8   9  15    2.90   10.20
   8   9  15   30.50   10.70
  -8   9 -15   26.40   10.60
 -15  -8   9   25.30   12.80
 -15   8  -9   22.30   10.00
  -8   9 -15   24.90    9.40
  -9  15  -8   14.20   10.10
 -15   8  -9    4.70   13.10
 -15  10   9  129.09   21.20
 -15 -10  -9  137.99   28.30
  -9  15  10  132.09   20.60
 -15  10   9  134.99   21.90
  -9  15  10  126.89   23.80
 -10  -9 -15  125.79   19.50
 -15  10   9  149.09   25.00
 -10   9  15  115.69   22.00
 -10   9  15  111.89   20.10
  -9  15  10  161.78   21.70
 -10   9  15  117.29   22.00
  -9  15 -10  164.28   19.00
  -9  15 -10  185.48   19.70
 -15 -10   9  196.48   24.50
 -10  -9  15  218.58   25.90
 -15  10  -9  178.38   19.20
 -10   9 -15  198.78   19.20
 -15  10  -9  205.28   20.50
  10   9  15  165.38   21.50
   9  15  10  196.38   23.50
 -10   9 -15  196.88   20.00
 -15 -10   9  164.78   27.60
 -12   9  15  -10.30   13.30
 -15  12   9    0.80   17.40
 -12   9  15    2.90    9.70
  -9  15  12   13.00   10.00
  -9  15  12   18.20   14.80
 -15  12   9   -1.00   10.70
  -9  15  12   10.80   11.10
 -15  12   9    7.60   12.90
 -12   9  15    5.60   11.20
  12   9  15   22.90   11.70
  -9  15 -12   12.60    9.30
 -12   9 -15   16.20    8.80
 -15  12  -9   20.60    8.80
   9  15  12   23.30   14.10
 -12   9 -15   28.80   10.50
 -15  12  -9   22.00   10.20
  -9  15 -12   20.60    9.70
 -12  -9  15   28.70   15.10
 -15 -12   9   28.80   16.80
 -14   9  15   16.20   11.80
 -15  14   9   22.80   13.40
 -14   9  15    4.30    9.80
  -9  15  14    9.00    9.10
   9  15 -14    2.50    9.90
  -9  15  14    2.00   15.80
 -15  14   9   13.10   10.20
 -14   9  15   46.70   15.10
  -9  15  14   12.50   12.60
 -14  -9 -15    9.60    9.00
  14   9  15   32.20   13.50
 -15 -14   9   22.20   19.00
  -9  15 -14    8.50    9.50
   9  15  14   18.40   14.80
  -9  15 -14   15.20    9.80
 -14  -9  15   35.00   13.20
 -14   9 -15   21.40    8.90
 -14   9 -15   21.70   10.20
 -15  14  -9    7.60    9.70
   9  15  14   19.80   10.50
 -15  14  -9   29.90    9.30
 -15   1  10   16.20   10.20
  -1  10  15   43.40   10.20
 -15   1  10   11.90   11.80
 -15  -1 -10   29.40   10.80
 -15   1  10   28.30   10.40
  -1  10  15   35.50   10.80
   1  10 -15   24.20    9.90
 -15   1  10   21.60   12.00
 -15  -1 -10   30.50    9.20
  -1  10  15   24.20   10.10
 -15  -1 -10   42.50   10.20
 -10  15   1   38.50   10.20
   1  10 -15   39.90   11.20
   1  10  15   51.19   10.30
 -15   1 -10   51.19   11.60
 -15   1 -10   46.10    9.40
 -10 -15   1   50.19   11.00
   1  10  15   52.49   11.20
 -15   1 -10   51.19    9.50
 -15  -1  10   43.70   13.10
  -1  10 -15   59.19    9.50
 -15  -1  10   39.90   11.20
  -1  10 -15   28.00   10.80
 -10  15  -1   41.10   11.00
  -3  10  15   52.99   11.20
 -15  -3 -10   48.10   11.60
 -15   3  10   51.29   11.40
 -15  -3 -10   45.90   12.00
 -15   3  10   55.39   13.10
  -3  10  15   46.80   11.40
  -3  10  15   56.59   10.80
 -15   3  10   65.09   13.90
 -15   3  10   47.70   11.10
 -10  15   3   46.80   10.30
 -15  -3 -10   43.30   10.10
 -15  -3  10   48.50   12.00
 -10  15  -3   56.59    9.90
 -10 -15   3   54.49   11.30
 -15   3 -10   68.49   10.50
  -3  10 -15   58.79    9.70
  -3  10 -15   69.19   12.60
   3  10  15   69.39   11.90
 -15   3 -10   50.89   12.20
 -15   3 -10   69.49   11.20
   3  10  15   42.20   11.00
  -5  10  15   70.89   11.80
 -15   5  10   66.29   12.90
 -15   5  10  119.29   19.90
 -10  15   5   79.79   12.30
 -15  -5 -10   68.29   13.80
 -15   5  10   55.99   14.00
 -15  -5 -10   62.79   11.30
 -15   5  10   68.89   12.30
  -5  10  15   73.69   12.20
 -15  -5 -10   74.89   13.10
  -5  10  15   69.89   13.20
 -15   5 -10   61.69   10.70
 -15   5 -10   92.89   14.80
  -5  10 -15   86.79   13.00
 -15   5 -10   64.99   13.50
  -5  10 -15   83.99   11.80
 -10 -15   5   78.59   13.90
 -10  15  -5   72.19   11.80
 -15  -5  10   77.79   14.00
   5  10  15   79.69   12.60
 -10  15  -5   87.99   13.00
   5  10  15   69.29   13.00
  -7  10  15   58.29   11.20
 -10  15   7   35.40   11.50
  -7  10  15   45.10   11.50
 -10  15   7   59.09   11.40
 -15   7  10   33.60   13.50
 -15  -7 -10   46.60   12.80
  -7  10  15   39.90   12.60
 -15   7  10   46.60   12.10
 -15   7  10   38.40   11.70
 -10 -15   7   72.49   13.60
 -15   7 -10   76.79   12.30
 -15   7 -10   74.49   15.30
   7  10  15   59.59   12.60
   7  10  15   71.29   12.10
 -15   7 -10   74.79   10.40
 -10  15  -7   67.79   11.80
  -7  10 -15   63.39   11.50
  -7  10 -15   68.59   11.00
 -10  15  -7   66.19   11.00
 -15  -7  10   77.79   14.30
  -9 -10 -15  -10.80   10.20
  -9  10  15   12.90   10.60
  -9  10  15   21.30   12.40
  -9  10  15    3.60    9.50
 -10  15   9   10.40    9.80
 -15   9  10    0.10   10.90
 -15   9  10    2.20   10.10
 -10  15   9    5.20   12.40
 -10  15   9    3.20   14.00
 -15   9  10    6.70   14.00
 -15  -9 -10   10.50   18.80
 -15  -9  10    9.40   12.90
  -9  10 -15   27.90    8.90
   9  10  15    8.40   10.60
 -10  15  -9   14.90    9.70
 -15   9 -10   24.90    8.30
 -15   9 -10   20.90   10.40
 -15  -9  10   16.40   22.30
 -10  15  -9   26.30    9.30
  -9  10 -15   23.90   10.80
 -11  10  15  107.39   18.50
 -15  11  10  115.79   17.00
 -15  11  10  157.48   24.00
 -11  10  15   99.49   16.50
 -15 -11 -10  129.09   20.30
 -10  15  11  112.49   20.00
 -11  10  15  112.49   18.70
 -10  15  11  119.99   17.40
 -11 -10 -15  131.99   17.50
 -10  15  11  114.49   18.40
 -15  11  10   87.69   15.40
 -11 -10  15  188.98   25.40
 -10  15 -11   98.99   16.90
 -15  11 -10  130.19   16.80
 -11  10 -15  123.29   17.90
  11  10  15  124.69   20.20
 -10  15 -11   99.59   17.30
  10  15  11  135.09   22.30
 -11  10 -15  143.79   17.10
 -15 -11  10  170.18   25.90
 -15  11 -10  119.49   18.40
 -15  13  10   64.89   12.90
 -13  10  15   64.39   13.50
 -13 -10 -15   80.69   12.10
 -13  10  15   82.59   17.90
 -10  15  13   95.59   15.50
 -15  13  10  100.39   20.00
 -13  10  15   70.09   12.90
 -10  15  13   59.79   12.20
 -10  15  13  112.09   19.60
 -10 -15 -13   80.59   13.20
 -13  10 -15   69.59   12.60
  10  15  13   76.49   17.20
  13  10  15   76.89   17.40
 -13 -10  15   87.29   17.60
 -13  10 -15   74.39   11.80
 -10  15 -13   75.39   12.70
 -15  13 -10   87.29   13.00
 -15 -13  10   75.69   21.60
  10  15  13   74.19   12.90
 -10  15 -13   76.19   12.30
 -15  13 -10   99.79   14.40
 -15   0 -11    0.40   10.00
 -15   0 -11    5.30    8.70
 -15   0  11   -9.80   10.70
 -11  15   0    2.80    9.40
   0  11  15    2.60    8.90
 -11 -15   0   -3.70    9.00
   0  11  15   -3.40   10.00
 -15   0 -11   -8.50    8.40
 -15   0  11   -1.10    9.70
   0  11 -15   11.50    8.60
   0  11 -15  -19.60   10.10
 -15   2  11    9.30    9.20
 -15  -2 -11   10.90   10.00
   2  11 -15    1.90    9.90
  -2  11  15   -0.70    9.90
 -15   2  11   -9.20   10.70
 -11  15   2   -8.90    8.80
 -15  -2 -11    2.90    7.90
  -2  11  15   -0.80    9.00
 -15   2  11    3.00   12.70
  -2  11  15    0.70    9.20
 -15  -2 -11    0.10    9.60
 -15   2  11  -10.00    9.70
   2  11 -15    1.20    9.60
 -15   2 -11   -2.60    8.30
 -15   2 -11    9.00    7.70
   2  11  15   -2.60   10.80
  -2  11 -15   16.30   11.00
  -2  11 -15   -5.20    8.20
 -15  -2  11    5.90   10.60
 -11  15  -2    6.30   10.50
 -15   2 -11   -1.00   10.00
 -11 -15   2  -20.80   10.00
   2  11  15   14.70    8.80
  -4  11  15    4.70    9.70
 -15   4  11    5.80    9.20
  -4  11  15    4.60   10.20
 -15  -4 -11   -1.70   11.00
 -15  -4 -11    5.80   10.00
 -15  -4 -11   13.50    8.60
 -11  15   4  -11.90    9.00
 -15   4  11   -8.40   13.20
 -15   4  11    5.80   10.40
 -15   4  11   -1.10   11.90
  -4  11  15   -5.40    9.30
 -15   4 -11   12.70   11.30
 -11  15  -4    9.50   10.80
 -11  15  -4   -8.70   10.30
  -4  11 -15    0.80    8.10
 -15  -4  11    7.00   10.70
   4  11  15   13.30   10.60
 -15   4 -11   13.10    9.40
  -4  11 -15    9.60    9.70
 -11  15  -4   11.60    8.40
 -11 -15   4    1.20   10.80
 -15   4 -11   -2.30    7.20
   4  11  15   14.80    9.50
 -15  -6 -11   33.70   12.90
 -15   6  11   49.30   14.50
 -11  15   6   49.50   11.50
  -6  11  15   49.30   12.80
 -15   6  11   38.00   12.40
 -15   6  11   49.40   11.50
  -6  11  15   55.59   11.30
  -6  11  15   36.00   11.40
 -15  -6 -11   36.90   11.60
 -15   6 -11   81.79   15.00
 -15   6 -11   96.69   14.50
   6  11  15   78.19   13.60
 -11  15  -6   69.39   11.40
  -6  11 -15   95.19   14.30
  -6  11 -15   70.19   12.10
 -11 -15   6  105.09   16.00
 -11  15  -6   94.49   12.70
   6  11  15   92.39   12.30
 -15  -6  11   78.59   14.10
 -15   6 -11   81.59   10.70
 -11  15   8   10.10   11.30
 -15   8  11   29.90   11.20
  -8  11  15   35.70   13.60
  -8 -11 -15   32.40   11.40
 -15   8  11   14.10   13.90
 -15   8  11   18.00   11.30
  -8  11  15   24.40   11.00
  -8  11  15   31.80    9.80
 -15  -8 -11   37.30   19.10
 -15  -8 -11    2.60    9.10
 -11  15   8   13.30    9.80
 -11  15  -8   32.70   10.80
  -8  11 -15   51.19   11.00
  -8  11 -15   49.70    9.90
 -15  -8  11   44.40   14.00
 -15   8 -11   37.70   11.20
 -15   8 -11   40.50    9.00
   8  11  15   28.10   10.60
   8  11  15   35.80   12.20
 -11  15  -8   31.80    9.50
 -10 -11 -15  206.88   24.90
 -15  10  11  208.48   29.00
 -10  11  15  194.18   27.10
 -11  15  10  199.48   29.10
 -11  15  10  204.38   28.10
 -15  10  11  191.78   25.90
 -15 -10 -11  184.38   29.30
 -11  15  10  175.98   24.80
 -15  10  11  227.68   27.00
 -10  11  15  222.88   26.50
 -10  11  15  184.68   25.10
 -11  15 -10  258.67   24.40
 -15 -10  11  245.98   28.40
 -10  11 -15  266.37   24.50
 -11  15 -10  260.67   23.90
 -10  11 -15  252.67   24.20
 -15  10 -11  239.78   23.30
 -15  10 -11  278.47   25.50
  10  11  15  262.47   26.80
 -15 -10  11  239.88   31.00
  10  11  15  241.58   25.20
 -11  15  12   25.90   13.40
 -12  11  15   12.40   14.40
 -12 -11 -15    3.80    9.10
 -12  11  15    2.90    9.70
 -12  11  15    9.30   11.90
 -11 -15 -12    5.20   10.30
 -15  12  11   10.30   10.00
 -15  12  11   13.80   13.10
 -11  15  12   29.90   10.10
 -15  12  11   19.50   18.40
 -11  15  12   -7.20   17.00
 -11  15 -12   16.30    9.60
 -15 -12  11   27.80   19.00
  11  15  12   14.40   15.70
 -15  12 -11   27.10   10.40
 -15  12 -11   20.00    9.00
 -12  11 -15   18.50    9.20
 -12  11 -15   21.90    9.90
  12  11  15   30.60   14.60
  12  11  15   32.30   11.20
 -11  15 -12   24.20    9.40
 -11 -15 -14    8.30    9.50
 -15  14  11   28.80   15.20
 -11  15  14   -2.50    9.90
 -14  11  15   22.90   18.00
 -11  15  14   14.70   13.10
 -15  14  11   -5.90    9.70
 -11  15  14   15.10   19.20
 -14  11  15   -3.70   11.40
 -14 -11 -15   18.10    9.40
 -14  11  15   11.50    9.90
 -14  11 -15    3.70    8.50
 -15  14 -11   23.40    8.90
  14  11  15    7.60   15.60
  11  15  14   -3.90   15.20
 -14  11 -15    8.40   10.90
  11  15  14   26.50   10.20
 -15  14 -11    7.20   10.00
 -11  15 -14   11.70   10.00
  14  11  15   27.50   10.30
 -11  15 -14   12.40    9.50
 -15   1  12   28.30   12.00
 -15   1  12   49.80   11.00
 -15   1  12   39.40   15.10
 -12 -15  -1   54.79   12.20
  -1  12  15   51.29   10.70
 -15  -1 -12   40.30   12.00
 -12  15   1   39.20   11.30
   1  12 -15   34.30   12.10
  -1  12  15   47.70   11.20
 -15  -1 -12   42.40   11.00
 -15  -1 -12   44.50    9.90
  -1  12  15   41.80   12.60
   1  12 -15   57.49   11.00
 -15   1  12   46.20   13.60
 -15  -1  12   41.60   14.10
   1  12  15   41.80   12.70
 -12  15  -1   61.69   12.70
  -1  12 -15   58.49   12.40
 -12 -15   1   76.29   13.00
 -15   1 -12   49.90   11.20
 -15  -1  12   46.30   12.60
  -1  12 -15   56.49   10.40
 -15   1 -12   60.29   13.30
   1  12  15   61.79   11.20
 -15   1 -12   49.60   10.00
 -15  -3 -12   98.19   14.60
 -15   3  12  115.99   18.00
 -15   3  12   98.39   17.20
  -3  12  15  124.79   17.10
   3  12 -15   85.39   13.90
 -15   3  12  108.99   15.40
  -3  12  15   96.19   14.40
  -3  12  15  104.69   18.50
 -15   3  12  111.09   18.70
 -12  15   3   98.29   13.70
 -15  -3 -12  118.89   19.50
 -15  -3 -12  121.49   15.00
  -3  12 -15   77.49   13.40
   3  12  15   76.89   13.30
 -15   3 -12   87.49   13.80
 -15   3 -12  111.19   14.90
   3  12  15   97.59   18.50
  -3  12 -15  106.89   15.90
 -12  15  -3   99.09   15.60
 -12  15  -3   76.99   14.30
 -15  -3  12   89.79   15.20
 -15   3 -12   82.09   15.60
 -12 -15   3   85.89   16.00
 -12  15  -3  131.89   19.60
  -5  12  15   83.99   13.30
 -15  -5 -12   89.29   12.80
  -5  12  15  112.69   16.50
 -15  -5 -12   92.79   15.90
 -15   5  12   69.39   13.50
  -5  12  15   91.89   16.00
 -15   5  12   73.19   14.60
 -15   5  12   87.29   17.10
 -12  15   5  100.69   16.20
 -15  -5  12   89.99   15.50
 -12  15  -5   99.69   14.10
   5  12  15   92.49   13.80
  -5  12 -15  115.39   16.00
 -15   5 -12   85.59   17.60
 -15   5 -12   91.39   14.70
  -5  12 -15  105.99   15.60
 -12 -15   5  105.99   17.20
 -12  15  -5  101.79   14.90
 -15   5 -12  109.69   16.60
   5  12  15  104.89   19.20
 -15  -7 -12   56.09   14.30
 -15   7  12   33.70   12.70
  -7  12  15   34.20   11.00
 -15   7  12   37.50   10.80
 -12  15   7   34.00   10.80
 -15  -7 -12   57.39   11.50
  -7  12  15   39.40   11.80
 -15   7  12   44.00   15.10
  -7  12  15   43.60   14.10
  -7  12 -15   62.89   11.80
   7  12  15   56.09   13.70
 -12  15  -7   65.39   11.00
 -15  -7  12   59.39   14.50
 -15   7 -12   48.50   11.70
 -12 -15   7   48.70   16.00
   7  12  15   85.49   11.90
 -12  15  -7   62.89   11.40
 -15   7 -12   63.59    9.80
  -7  12 -15   50.89   10.50
 -12  15   9   17.00   11.80
 -15  -9 -12   16.30    9.60
  -9  12  15   -8.30   10.90
  -9  12  15    7.60   14.00
 -15   9  12   12.60   10.80
 -12 -15  -9   15.10   10.30
 -15   9  12   17.10   11.80
 -15   9  12    7.60   15.10
  -9  12  15    1.00    9.30
 -15  -9 -12    3.20   13.80
 -12  15   9   -8.80    9.40
  -9 -12 -15    5.30   10.00
  -9  12 -15   16.90    9.30
   9  12  15   28.70   10.10
 -15   9 -12   13.90    8.10
 -15   9 -12   16.70   11.00
 -12  15  -9   11.50   10.00
 -12 -15   9   28.50   16.70
 -12  15  -9   25.70    9.50
   9  12  15   11.30   13.00
 -15  -9  12   26.50   13.50
  -9  12 -15   26.30   10.40
 -15  11  12    1.80   10.10
 -12 -15 -11  -12.40   10.90
 -12  15  11    7.70    9.70
 -15 -11 -12   -3.60   12.80
 -12  15  11   14.90   16.60
 -15  11  12    8.60   12.10
 -11 -12 -15    9.40    9.30
 -15  11  12   16.70   16.90
 -12  15  11    4.70   13.60
 -11  12  15   13.00   15.20
 -11  12  15   16.00    9.70
 -11  12  15   41.50   12.10
  12  15  11   20.50   13.90
 -12  15 -11    2.30    9.90
 -11  12 -15    9.90    9.40
 -15 -11  12   -0.10   18.20
 -11  12 -15    7.00    8.80
  11  12  15   16.00   12.90
 -12  15 -11   20.30    9.30
 -12 -15  11   -6.80   19.50
  11  12  15   -2.60    9.90
 -15  11 -12   14.10    8.60
 -15  11 -12   -1.00   10.40
 -13  12  15    6.00    9.60
 -15  13  12    6.50   13.90
 -13  12  15    9.10   11.60
 -15  13  12   -0.20   16.50
 -13  12  15    5.20   17.10
 -13 -12 -15    2.50    8.80
 -12  15  13    7.20   13.90
 -12  15  13   17.10   19.70
 -12 -15 -13    6.30    9.50
 -12  15  13   -5.80   12.90
 -15  13  12    4.20   21.60
  12  15  13   10.70   16.80
 -13  12 -15   19.00   13.00
  13  12  15   19.10   15.50
  12  15  13    5.40   10.60
  15  13  12    4.10   15.50
 -13  12 -15   -0.50   13.30
  13  12  15   -3.70    9.50
 -12  15 -13    3.80    9.90
 -15 -13  12   51.59   36.40
 -15  13 -12   11.00    8.70
 -15  13 -12    4.70   10.50
 -15   0 -13    0.10    9.80
 -13  15   0   25.30   10.40
 -15   0 -13   19.70    8.70
 -15   0 -13   28.40   13.40
 -13 -15   0   44.40   12.20
 -15   0  13    2.50   11.00
   0  13  15   11.90   11.30
   0  13  15   14.90   12.00
   0  13 -15   23.20   10.90
   0  13  15   17.40    9.70
   0  13 -15   23.10   10.10
 -15   0  13   19.80   13.50
   2  13 -15   -3.00   10.20
 -13  15   2    7.40   10.20
  -2  13  15   -2.90   10.30
  -2  13  15   -1.70    9.00
   2  13 -15   -7.60   10.10
 -15   2  13  -20.00   10.50
 -15   2  13    7.70   12.50
 -15   2  13   10.50   15.60
 -15  -2 -13   -8.00    7.70
 -15  -2 -13    7.70   13.00
  -2  13  15    3.10   11.70
 -15   2  13    3.60    9.70
 -15  -2 -13    1.00   10.30
 -13  15  -2    5.70   11.20
  -2  13 -15    5.50    8.90
  -2  13 -15    8.60    9.70
   2  13  15   -0.60    8.80
 -15   2 -13   16.40   14.10
 -13  15  -2    1.60   11.30
 -15   2 -13   11.90    7.90
 -13 -15   2   18.80   14.00
   2  13  15  -11.70   11.00
 -15   2 -13    2.30    9.70
 -15  -2  13    0.60   11.00
 -13  15   4    0.60    9.90
 -15   4  13    4.00    9.70
  -4  13  15  -14.60    9.40
 -15  -4 -13    9.80   14.40
 -15  -4 -13    9.20   12.50
 -15   4  13  -14.20   10.40
 -15   4  13   -5.70   12.50
   4  13 -15  -15.60    9.90
  -4  13  15    9.90   12.40
  -4  13  15    2.50    9.50
 -15  -4 -13    5.70    8.10
 -13 -15   4    0.90   31.90
 -15   4 -13   14.30    9.90
 -13  15  -4   17.90   10.20
   4  13  15    9.80   12.50
  -4  13 -15   -0.40    9.00
  -4  13 -15   17.90   10.20
 -13  15  -4    6.70    8.60
 -15   4 -13   -0.60    8.20
 -15  -4  13   11.90   12.10
 -13  15  -4    4.40   11.00
   4  13  15   13.20    9.50
 -15   4 -13   10.60   14.30
 -15  -6 -13   18.90   13.00
 -15   6  13    9.00   13.80
  -6  13  15   27.30    9.70
  -6  13  15   10.60   13.20
 -15   6  13    8.80   13.70
 -15  -6 -13   22.10    9.60
 -13  15   6   11.50   10.20
 -15   6  13   28.90   10.20
  -6  13  15    8.70   12.90
  -6  13 -15   33.60   10.90
 -13  15  -6   30.80    9.50
 -13 -15   6   42.50   15.90
   6  13  15   48.60   10.80
  -6  13 -15   41.80    9.90
 -15   6 -13   46.10   11.10
   6  13  15   45.10   13.90
 -15   6 -13   27.50    8.80
 -13  15  -6   46.60   10.90
 -15   8  13   97.99   17.10
 -15  -8 -13   53.19   16.00
 -15   8  13   81.09   12.40
 -15  -8 -13   76.39   12.20
  -8  13  15   76.69   11.70
 -15   8  13   70.79   13.50
 -13  15   8   96.19   12.80
  -8  13  15   82.59   13.00
  -8  13  15   80.09   16.10
 -13  15  -8   55.69   11.40
 -13 -15   8   48.00   18.70
  -8  13 -15   60.39   12.50
 -15   8 -13   54.99   12.80
 -15  -8  13   59.89   15.00
  -8  13 -15   56.19   11.40
 -13  15  -8   54.19   12.00
   8  13  15   64.69   16.10
   8  13  15   66.79   12.30
 -15   8 -13   53.29   10.30
 -13  15  10   51.49   14.20
 -13  15  10   41.70   11.60
 -10  13  15   63.19   17.10
 -10  13  15   56.99   13.10
 -15  10  13   33.50   11.20
 -15  10  13   45.10   13.00
 -10  13  15   43.70   10.60
 -10 -13 -15   59.29   11.50
 -15  10  13   75.69   18.20
 -15 -10 -13   29.80   12.50
 -13  15 -10   51.49   10.80
 -15  10 -13   54.69   10.00
  10  13  15   65.79   16.10
 -13  15 -10   51.49   11.40
 -10  13 -15   44.10   10.60
 -13 -15  10   62.19   20.20
 -10  13 -15   47.20   10.30
 -15 -10  13   50.99   14.30
 -15  10 -13   34.10   11.80
  10  13  15   54.29   11.30
 -12  13  15   16.10   16.80
 -15  12  13   37.70   20.10
 -12 -13 -15   11.70    9.50
 -15  12  13    8.10   12.40
 -15  12  13   12.90   12.00
 -13  15  12    2.80   15.30
 -15 -12 -13   -2.40    8.10
 -13  15  12    1.20   13.90
 -13 -15 -12   -2.50   10.40
 -12  13  15   -1.90    9.70
 -12  13  15   -3.30   11.80
  15  12  13   21.60   16.60
 -15  12 -13   17.40   12.50
 -15  12 -13   10.40    9.10
  12  13  15    0.90    8.90
 -13  15 -12   24.70   14.20
  12  13  15    9.00   15.70
 -15 -12  13   -8.20   21.20
 -12  13 -15    8.90   11.70
  13  15  12   13.80   16.60
 -13  15 -12   25.90   10.30
 -13  15  14   27.60    9.00
 -13 -15 -14   30.70    9.80
 -15  14  13   25.70    9.30
 -13  15  14   38.50   13.70
 -14  13  15   23.60    8.90
 -15  14  13   43.20   14.80
 -14  13  15   19.10   12.70
 -14 -13 -15   34.10    9.60
  13  15  14    6.40    8.70
 -13  15 -14   21.80    8.70
  15  14  13   24.40   18.70
 -15  14 -13   27.80    9.00
 -15  14 -13   21.80    9.20
 -13  15 -14   28.00    9.90
 -14  13 -15   27.30    9.00
 -14  13 -15   29.50    9.80
  14  13  15    8.30    9.20
  14  13  15   68.49   17.60
  13  15  14   18.90   16.60
 -15  -1 -14   36.90    9.80
 -14  15   1   21.50   11.10
   1  14 -15   42.70   11.40
  -1  14  15   51.69   15.40
 -15   1  14   31.00   17.90
 -15   1  14   35.50   15.50
 -15   1  14   44.60   15.10
 -15  -1 -14   39.60   14.60
  -1  14  15   40.00   11.00
  -1  14  15   39.60   14.10
   1  14 -15   41.80   12.10
 -15  -1 -14   63.49   11.80
   1  14  15   77.29   15.00
 -15  -1  14   83.59   16.00
 -15   1 -14   66.99   11.50
 -14  15  -1   66.09   11.90
  -1  14 -15   53.59   10.80
 -14 -15   1   53.19   15.20
  -1  14 -15   55.49   11.80
 -15  -1  14   54.49   15.70
   1  14  15   50.69   11.30
 -15   1 -14   51.39   15.40
 -15   1 -14   55.89    9.80
 -15   3  14   35.00   11.50
   3  14 -15   38.80   11.50
 -14  15   3   18.00   10.40
 -15  -3 -14   16.50   12.30
 -15   3  14   23.90   16.50
 -15  -3 -14   38.20   14.30
  -3  14  15   54.59   19.30
 -15  -3 -14   40.90    9.10
  -3  14  15   31.90   10.40
 -15   3  14   32.40   14.80
  -3  14  15   46.20   14.60
  -3  14 -15   46.00   10.50
 -15   3 -14   37.80    9.30
 -14 -15   3   42.80   17.10
 -15   3 -14   45.80   11.20
 -15  -3  14   30.50   19.30
 -15   3 -14   18.10   13.80
  15   3  14   27.30   10.70
 -14  15  -3   24.40   12.10
   3  14  15   39.30   13.70
   3  14  15   27.30   10.40
  -3  14 -15   38.90   10.70
 -14  15  -3   21.80   11.40
 -15   5  14   53.29   12.40
  -5  14  15   84.69   16.40
 -15  -5 -14   71.29   15.30
   5  14 -15   41.50   12.30
 -15  -5 -14   73.69   11.20
  -5  14  15   55.49   12.20
  -5  14  15   73.99   13.00
 -15   5  14   62.09   13.80
 -14  15   5   76.29   12.70
 -15   5  14   62.29   15.60
   5  14  15   70.89   12.00
   5  14  15   84.49   15.50
  15   5  14   62.09   12.60
  -5  14 -15   66.29   12.10
 -14 -15   5   43.00   18.40
 -15   5 -14   63.59   11.10
 -14  15  -5   73.39   11.40
 -14  15  -5  106.09   15.40
  -5  14 -15   73.79   12.30
 -15   5 -14   80.59   12.70
 -15  -5  14   76.19   15.20
 -15  -7 -14   -1.60   14.80
  -7  14  15   24.40   11.00
 -15   7  14   30.00   10.40
 -15  -7 -14   25.90    9.70
 -15   7  14   21.50   32.90
   7  14 -15    6.00   10.00
  -7  14  15   29.40   10.10
 -14  15   7   10.20   10.10
 -15   7  14   19.30   11.60
   7  14  15   27.40   10.40
 -15   7 -14   27.20    8.50
 -14  15  -7   32.10   10.50
  -7  14 -15   27.00    9.70
  -7  14 -15   31.80   10.80
 -14  15  -7    8.70    9.20
 -15   7 -14   33.10   11.10
 -14 -15   7   37.40   19.30
   7  14  15   44.90   18.50
 -15  -7  14   17.90   13.00
  -9 -14 -15   17.60   10.40
  -9  14  15    2.40   11.90
 -15   9  14   28.80   15.70
 -15   9  14   23.60   10.30
 -15  -9 -14    6.00   19.70
 -14  15   9    2.80   10.30
  -9  14  15    6.80    9.70
 -15   9  14   17.40   11.40
  -9  14  15   38.40   15.90
 -15   9 -14   31.50   11.40
   9  14  15   59.79   15.80
  15   9  14   37.00   13.20
   9  14  15   34.30   10.40
  -9  14 -15   44.70   10.40
 -15   9 -14   32.60    9.00
  -9  14 -15   34.50   10.10
 -14  15  -9   21.80    9.90
 -14  15  -9   39.60   10.60
 -14 -15   9   39.50   20.20
 -15  -9  14   36.80   14.10
 -15 -11 -14    2.70    9.70
 -11  14  15   28.10   12.60
 -15  11  14   24.60   18.20
 -14  15  11   29.20   15.10
 -11  14  15   12.20    9.60
 -14  15  11    9.30   13.20
 -11  14  15   20.40   17.60
 -11 -14 -15    4.10    9.00
 -15  11  14    0.20    9.80
 -15  11  14   -0.40   11.70
 -15 -11  14   -1.10   23.20
 -11  14 -15   -0.40    9.60
  11  14  15   10.30    9.20
 -11  14 -15   15.20   10.00
 -14  15 -11   12.70    8.90
 -14  15 -11    3.10    9.90
  14  15  11   15.50   17.00
 -15  11 -14    3.40    8.70
 -15  11 -14    5.20   11.30
  11  14  15   -8.20   15.80
  15  11  14    3.10   14.70
 -15  13  14   27.50   13.60
 -15  13  14   15.60    8.80
 -13  14  15    8.90    8.70
 -13  14  15   26.90   12.80
 -14  15  13   21.60    8.90
 -13 -14 -15   34.70    9.00
 -15 -13 -14  -19.60    9.50
 -14  15 -13    3.10    8.90
  14  15  13   -1.10   18.00
  13  14  15    3.20    8.30
  13  14  15   12.00   16.20
 -13  14 -15   10.80    8.40
 -13  14 -15   12.40    9.40
  15  13  14   44.20   18.30
 -14  15 -13   -2.30    7.90
 -15  13 -14   15.00    8.30
 -15  13 -14    8.70    9.10
  14  15  13   18.80    9.40
 -15 -15   0    5.80   16.60
 -15   0 -15    9.00    8.50
 -15   0 -15   -3.00   13.80
 -15   0 -15   -0.30    9.90
 -15   0  15   -1.10   11.30
 -15   0  15    8.60   13.60
 -15  15   0    2.90   10.20
   0  15 -15   11.70    9.40
   0  15 -15   10.90   10.00
   0  15  15    7.80    9.90
   0  15  15   10.80   11.20
   0  15  15   17.20   14.30
   2  15 -15   35.50   11.40
 -15  -2 -15   31.00    8.80
 -15  -2 -15   11.80   14.30
 -15  -2 -15   33.40   11.70
   2  15 -15   39.10   11.10
  -2  15  15   13.40   11.60
  -2  15  15   20.30   14.80
  -2  15  15   34.80   10.50
 -15   2  15   20.50   19.00
 -15   2  15   11.90   11.50
 -15   2  15   23.40   15.70
 -15  15   2    5.30   10.30
 -15  15  -2   37.90   12.10
  -2  15 -15   41.00   10.00
  -2  15 -15   39.90   10.40
 -15   2 -15   32.70   11.00
 -15   2 -15   31.90    9.20
 -15   2 -15   17.00   15.20
 -15  -2  15   43.50   12.70
 -15 -15   2   12.40   17.60
   2  15  15   29.50   10.60
   2  15  15   45.40   15.30
 -15   4  15   22.10   11.10
 -15  -4 -15   22.70    9.20
 -15  -4 -15   10.60   14.40
 -15  -4 -15  -12.50   11.20
   4  15 -15   12.40   11.40
  -4  15  15   13.70   11.00
  -4  15  15   61.79   23.60
 -15   4  15   44.80   11.10
 -15  15   4   23.60   10.70
 -15   4  15   34.20   16.20
  -4  15  15   25.80   10.90
 -15  15  -4   28.30   11.20
 -15 -15   4   22.60   19.00
  -4  15 -15   21.20    9.70
  -4  15 -15   26.50   10.30
 -15  15  -4   40.60   11.10
 -15   4 -15   37.30    8.80
 -15   4 -15   26.70   11.00
 -15  -4  15   34.80   12.30
   4  15  15   29.80   10.60
   4  15  15   73.09   17.10
  -6  15  15   -5.30   10.50
 -15  -6 -15   -5.10    8.20
 -15  -6 -15  -22.30   14.90
 -15   6  15  -14.20   10.50
  -6  15  15  -22.40   14.40
   6  15 -15    8.40   11.10
 -15   6  15   -5.00    9.80
 -15  15   6   -8.30    9.80
  -6  15  15    4.90    9.20
 -15  15  -6   10.60    8.70
 -15  -6  15   -5.60   11.90
  -6  15 -15   10.80    9.30
  -6  15 -15   -1.20    9.80
 -15  15  -6   30.10   10.30
 -15 -15   6   -3.40   19.50
 -15   6 -15   23.30    8.40
 -15   6 -15    5.30   10.20
   6  15  15   15.80   10.10
   6  15  15    6.60   14.70
  15   6  15    9.60   11.70
  -8  15  15   12.80   11.60
 -15  -8 -15   25.40   11.10
   8  15 -15   24.80   14.60
 -15   8  15    8.80   15.50
  -8  15  15   17.60   16.20
 -15   8  15   19.30   10.50
 -15   8  15    2.60   11.10
 -15  15   8   10.20   10.30
  -8  15  15    1.10    9.00
 -15  15  -8    2.60    8.90
 -15   8 -15    8.70    8.10
  -8  15 -15    8.70    9.80
  -8  15 -15    8.30    9.50
 -15  15  -8   13.90   10.40
 -15   8 -15   15.80   11.10
 -15  -8  15  -10.90   12.30
   8  15  15   13.90   11.00
   8  15  15    6.50   15.90
  15   8  15   -6.90   13.30
 -15 -10 -15   89.59   11.80
  10  15 -15   59.19   11.30
 -10  15  15   76.69   14.60
 -15  10  15   64.99   11.20
 -15  10  15   71.89   13.70
 -15  10  15   75.89   19.70
 -10 -15 -15   70.49   11.80
 -15  15  10   52.49   11.70
 -10  15  15   47.20   11.30
 -15  15 -10   54.79   11.20
 -10  15 -15   57.39   11.60
 -10  15 -15   51.09   11.00
 -15  10 -15   60.69   12.30
 -15  15 -10   54.89   10.70
 -15  10 -15   56.79   10.40
  10  15  15   47.20   11.40
  10  15  15   77.39   17.10
  15  10  15   49.10   18.00
 -15 -12 -15   22.50    9.30
 -12  15  15    7.40    8.10
 -12  15  15   -3.30   12.80
 -15  12  15    7.00    8.10
 -15  12  15    6.20   12.10
 -12 -15 -15   15.50    8.60
  12  15 -15   -0.20    8.20
 -15  15  12    4.20    8.40
 -15  15  12   44.90   18.10
 -15  15 -12   17.40    8.30
 -12  15 -15   18.90    8.50
 -12  15 -15   12.80    9.10
 -15  12 -15   10.80    8.20
 -15  12 -15   19.10    9.40
 -15  15 -12    7.00    8.30
  12  15  15    1.70    8.50
  12  15  15   27.10   16.60
  15  12  15   -8.40    9.10
  15  15  12    0.00   18.80
 -14  15  15   13.40    8.00
 -14  15  15   54.09   14.50
 -15  14  15   -3.30    7.90
 -15  14  15   11.50   13.30
 -14 -15 -15   -5.70    7.80
  15  15 -14   16.80    8.80
 -15  15  14    9.90    7.90
 -15  15  14   41.30   15.00
  14  15 -15   29.90    8.70
 -15  15 -14   18.60    7.90
 -14  15 -15   23.70    8.10
 -15  14 -15   23.20    7.70
 -15  14 -15   22.20    8.20
 -14  15 -15   15.00    7.60
  14  15  15   15.00    7.60
  15  14  15   24.30    8.20
 -15  15 -14   17.10    8.00
  15  15  14   17.10    7.70
 -16   0   0  488.95   43.20
 -16   0   0  469.05   42.90
   0   0 -16  462.55   42.60
   0   0  16  470.95   42.50
   0   0  16  471.85   42.50
   0  16   0  452.55   43.00
   2   0  16  196.28   20.40
   2   0  16  145.99   19.80
 -16   2   0  171.48   20.10
 -16   2   0  192.68   20.30
 -16   2   0  157.38   19.80
  -2   0 -16  170.88   18.90
  -2   0 -16  170.38   21.90
  -2   0  16  185.28   20.10
  -2   0  16  173.68   19.50
   0  16  -2  170.18   21.40
   0  16   2  174.38   20.10
   2   0 -16  167.98   20.50
 -16  -2   0  181.08   20.60
 -16  -2   0  185.18   20.40
   4   0  16  110.59   14.80
  -4   0 -16   98.79   14.70
  -4   0 -16  119.39   17.10
   4   0  16  121.69   17.90
   4   0 -16  142.09   15.00
   0  16  -4  118.09   18.50
   0  16   4  117.99   16.40
   0  16   4  113.59   15.80
 -16   4   0   98.39   16.30
 -16  -4   0  118.99   17.50
  -4   0  16  116.39   16.40
 -16  -4   0  110.69   17.40
 -16   4   0  117.99   17.20
 -16   4   0  110.39   17.50
  -4   0  16  127.69   16.60
 -16  -6   0   55.39   10.80
 -16   6   0   49.00   10.40
 -16   6   0   61.09   10.80
 -16   6   0   56.09   10.70
  -6   0 -16   49.10    9.70
  -6   0 -16   40.90   12.40
  -6   0  16   42.50    9.90
  -6   0  16   53.49   11.10
   0  16  -6   46.60   12.30
   0  16   6   59.59   10.70
   6   0  16   56.09   10.00
   0  16   6   38.10   10.00
   0  16   8    7.20    9.90
  -8   0  16    2.30    9.20
  -8   0  16    2.20   10.30
  -8   0 -16    7.10    8.80
   8   0  16   12.80    9.40
  -8   0 -16    7.50    8.30
   0  16  -8   -3.40    8.60
   0  16   8    4.90    8.70
 -16  -8   0    7.50    9.50
 -16   8   0  -12.50    9.80
 -16   8   0    2.00    8.90
 -10   0  16  121.99   19.10
   0  16 -10  108.19   15.10
 -10   0  16   97.79   19.00
 -16 -10   0  124.99   19.50
   0  16  10   85.09   13.90
   0  16  10  108.09   19.10
  10   0  16  112.59   16.50
 -10   0 -16  118.39   17.10
 -16  10   0   95.09   14.20
 -10   0 -16  106.59   16.00
   0  16 -10  100.09   16.40
   0  16  12   -0.50   12.60
 -12   0  16   20.60   13.00
   0  16 -12   13.60   10.00
 -16 -12   0    3.60   13.30
 -12   0  16   -3.50   10.90
 -12   0 -16    8.10    8.50
   0  16  12    7.40    9.70
   0  16 -12   12.60   10.40
 -16  12   0   12.90   10.10
 -12   0 -16   25.00   10.10
 -14   0  16   63.29   14.20
   0  16 -14  104.89   13.90
 -14   0 -16   80.69   12.70
 -14   0 -16   73.69   13.70
   0  16  14  100.09   17.80
   0  16  14  102.89   14.50
 -16  14   0   90.09   14.20
   0  16 -14   95.49   13.90
 -14   0  16   77.79   18.00
   0  16  14  126.79   19.80
 -16 -14   0  109.09   19.40
 -16   1   1   48.00    9.40
   1  -1  16   53.09    9.80
   1  -1  16   51.09   10.10
   1   1 -16   59.09   10.00
  -1  -1 -16   41.70   11.30
  -1   1  16   43.10    9.60
 -16   1   1   40.20    9.90
  -1  -1 -16   39.30    9.10
 -16  -1  -1   40.70    9.50
   1  16  -1   55.89   10.70
 -16   1   1   40.60    9.40
 -16  -1  -1   44.70    9.60
  -1  16   1   48.00    9.80
  -1   1  16   47.30    9.90
  -1  -1  16   55.49    9.40
   1  -1 -16   54.39   10.20
 -16  -1   1   47.80    9.60
   1  16   1   49.60    9.70
 -16  -1   1   53.69   10.20
 -16   1  -1   52.79    9.40
  -1   1 -16   63.39    9.80
  -1   1 -16   49.40   11.20
  -1  16  -1   64.29   10.60
   1   1  16   63.59    9.80
 -16   1  -1   52.29    9.60
  -1  -1  16   52.49   10.10
   1   1  16   50.69    9.60
 -16  -3  -1   25.30    9.10
   3   1 -16   30.30    9.90
 -16   3   1   27.40    9.00
   3  -1  16   43.80   10.30
   3  -1  16   43.70    9.20
 -16   3   1   39.30    9.90
  -1  16   3   34.30    8.90
   1  16  -3   27.00   10.00
  -3  -1 -16   37.70   10.50
 -16   3   1   34.00    9.70
  -3   1  16   32.20    9.10
  -3   1  16   23.90    9.20
  -3  -1 -16   38.90    8.70
 -16  -3   1   68.49   10.50
   3   1  16   54.59    9.20
 -16   3  -1   57.89    9.60
  -3  -1  16   66.39    9.90
 -16  -3   1   69.19   10.80
   1  16   3   73.79   12.00
  -1  16  -3   54.49   10.60
 -16   3  -1   63.09    9.80
  -3  -1  16   73.99   13.30
  -1  16   5   59.89   11.10
  -5  -1 -16   81.59   11.60
  -5  -1 -16   58.69   11.30
 -16   5   1   63.99   15.20
  -5   1  16   75.49   13.90
 -16   5   1   85.39   15.30
  -1  16   5   57.49   10.80
   5  -1  16   66.69   11.80
 -16   5   1   76.49   12.10
 -16  -5  -1   70.09   11.30
  -5   1  16   40.50   10.20
   1  16   5   75.99   11.90
 -16  -5   1   68.29   11.70
   1  16   5   72.49   13.40
 -16   5  -1   63.79   11.90
  -5  -1  16   65.39   11.40
 -16  -5   1   48.80   10.40
  -5  -1  16   58.69   10.80
 -16   5  -1   75.89   11.70
  -1  16  -5   59.39   10.10
   5  -1 -16   87.39   11.90
 -16   5  -1   59.69   10.80
   5   1  16   73.39   13.00
  -5   1 -16   64.99   11.20
 -16   5  -1   65.49   12.10
  -5   1 -16   59.59   10.80
  -7  -1 -16   58.79   12.10
 -16  -7  -1   53.09   10.20
  -7   1  16   39.50   10.20
 -16   7   1   53.09   10.30
 -16   7  -1   26.10    9.90
   1  16   7   20.20   10.00
  -7   1 -16   30.20   10.10
  -7   1 -16   27.90    8.40
   1  16   7   23.50    9.50
  -7  -1  16   12.70    9.30
 -16  -7   1   28.80   10.30
 -16   7  -1   38.10   10.40
  -7  -1  16   24.90   10.70
   7   1  16   25.20    9.00
 -16   7  -1   36.00    9.70
  -1  16  -7   23.20    9.50
 -16   9   1   81.39   12.90
   1  16  -9   85.39   12.90
 -16  -9  -1   76.79   13.50
  -9  -1 -16   77.49   11.90
  -1  16   9   82.39   12.80
  -1  16   9   93.59   16.50
  -9   1  16   80.69   14.20
  -9   1  16   80.89   13.40
  -9  -1 -16   64.89   12.60
  -9   1 -16   95.09   13.10
 -16   9  -1   87.39   12.80
   1  16   9   71.99   12.50
  -9  -1  16   92.79   13.70
  -1  16  -9   97.39   13.60
  -1  16  -9   96.09   15.30
  -9  -1  16   91.59   14.80
 -16  -9   1   78.59   14.40
   1  16   9  100.09   17.00
   9   1  16   91.59   13.10
 -16   9  -1   85.79   13.40
  -9   1 -16   95.89   14.40
  -1  16  11   47.50   10.70
 -11   1  16   41.20   13.00
 -11  -1 -16   23.30    9.20
 -16  11   1   31.60   10.50
  -1  16  11   44.90   13.10
 -11  -1 -16   33.00   10.80
 -16 -11  -1   40.80   12.40
  -1  16  11   31.90   10.50
 -11   1  16   34.90   11.30
   1  16 -11   20.30   12.10
   1  16 -11   50.89   10.70
 -11  -1  16   12.40   12.00
 -11  -1  16   27.10   11.20
 -16 -11   1   45.50   12.20
  -1  16 -11   30.90    9.70
 -11   1 -16   31.30    9.00
  11   1  16   33.50   11.70
   1  16  11   37.70   12.80
 -16  11  -1   48.20   11.20
  -1  16 -11   41.90   11.40
   1  16  11   31.00   11.20
 -11   1 -16   47.60   10.50
 -13  -1 -16    4.50    8.30
   1  16 -13  -12.30   10.10
  -1  16  13  -14.50   12.80
 -13  -1 -16   -1.50    9.50
 -16 -13  -1   -0.70   13.30
   1  16 -13    6.90   10.30
 -13   1  16    0.60   13.10
 -16  13   1   12.40   10.00
  -1  16  13   -2.50   10.60
 -16  13  -1   10.40   10.60
   1  16  13   17.50   10.10
 -16 -13   1   39.50   14.50
  -1  16 -13    6.40   10.10
 -13   1 -16    7.60    8.90
 -13   1 -16    9.20    9.70
  -1  16 -13   10.40    8.90
   1  16  13    4.50   13.90
 -13  -1  16    5.50   13.00
  -1  16  15   38.40   12.70
   1  16 -15   55.19   11.60
 -15   1  16   28.60   11.80
  -1  16  15   27.10   16.10
 -15   1  16   56.99   16.80
   1  16 -15   42.40   12.10
 -15  -1 -16   50.19   10.00
  -1  16  15   49.50   11.20
 -16  15   1   40.90   11.50
 -15   1  16  -14.50   21.90
 -15  -1 -16   55.69   12.10
  -1  16 -15   31.80   10.60
 -16  15  -1   53.19   12.00
   1  16  15   36.70   11.60
   1  16  15   68.69   12.70
  -1  16 -15   52.59   10.90
 -15   1 -16   46.30   11.80
 -16 -15   1   52.79   20.20
   1  16  15   44.20   16.20
 -15  -1  16   39.60   12.80
 -16   0   2    2.00    8.20
   0  -2  16   13.60    7.80
   0  -2 -16    2.50   10.30
 -16   0  -2    4.60    7.50
 -16   0  -2   17.50    8.60
 -16   0   2    9.60    7.80
   0  -2 -16    6.70    8.10
   0   2  16    3.30    7.40
   0  -2  16    3.30    8.00
   0   2  16    6.90    8.30
   2  16   0   12.90    8.50
   0   2 -16   20.40    8.70
  -2  16   0   10.20    7.90
  -2   2  16    3.40    7.70
 -16  -2  -2    4.70    7.30
   2   2 -16   30.30    9.20
  -2   2  16    6.30    7.50
  -2  -2 -16    8.50   10.60
 -16   2   2   14.20    7.80
 -16   2   2   -3.30    8.20
 -16   2   2    8.90    8.20
   2  16  -2   10.70    9.10
   2  -2  16   11.30    7.70
  -2  -2 -16    6.10    8.00
  -2  16   2    5.90    7.50
   2  -2  16   18.10    8.90
 -16   2  -2   -1.90    7.70
  -2   2 -16   -0.20    9.20
  -2  16  -2    7.60    8.90
  -2  -2  16    1.30    7.80
   2  16   2   -3.90    7.80
 -16  -2   2    9.70    8.60
 -16  -2   2    2.70    8.00
  -2  -2  16    3.40    8.10
   2  16   2   -5.00    7.60
   2   2  16    8.10    8.40
 -16   2  -2   11.80    8.40
  -2   2 -16   13.00    7.40
   2   2  16    6.90    7.40
 -16   2  -2    5.80    7.80
   2  16  -4  117.29   19.40
   4   2 -16  123.79   17.40
 -16   4   2  133.29   17.40
 -16   4   2   87.39   17.40
 -16   4   2  108.69   17.50
  -4  -2 -16  129.09   17.10
  -2  16   4  120.29   16.90
   4  -2  16  181.08   21.20
  -4   2  16  128.79   16.80
 -16  -4  -2  127.69   18.00
  -4   2  16  136.39   17.00
   4  -2  16  109.49   15.60
 -16   4  -2  123.99   17.30
  -4  -2  16  109.29   16.60
   4   2  16  121.19   16.00
   2  16   4  125.69   16.20
  -4   2 -16  136.59   17.20
 -16  -4   2  124.09   18.20
 -16   4  -2  113.79   18.00
   2  16   4  108.79   15.50
  -2  16  -4  114.89   15.50
  -4   2 -16  103.69   14.90
  -4  -2  16  122.19   16.70
 -16  -4   2  118.39   18.40
   4  -2 -16  151.38   18.70
 -16   4  -2  113.59   17.60
  -6   2  16  190.58   20.70
 -16  -6  -2  202.28   21.30
   6  -2  16  190.48   19.50
 -16   6   2  213.88   21.90
 -16   6   2  197.18   21.80
 -16   6   2  214.28   22.30
  -6   2  16  194.48   21.00
  -2  16   6  203.08   20.20
  -6  -2 -16  228.78   21.60
  -2  16   6  209.18   20.40
  -6  -2 -16  199.28   19.40
  -2  16   6  224.98   20.70
   2  16   6  144.99   20.10
  -6  -2  16  167.68   21.10
 -16   6  -2  141.49   22.40
 -16  -6   2  160.58   21.70
 -16   6  -2  136.49   21.40
   6   2  16  137.29   19.70
  -2  16  -6  125.39   19.90
   2  16   6  144.29   20.10
  -6   2 -16  162.38   19.20
 -16  -6   2  138.29   21.40
 -16   6  -2  151.08   19.60
  -6   2 -16  135.19   19.90
  -6  -2  16  146.99   20.80
  -8  -2 -16  106.59   14.70
 -16   8   2  105.89   13.00
  -8   2  16   89.89   12.90
  -2  16   8  101.29   16.10
  -2  16   8   97.29   15.50
  -8  -2 -16  104.79   13.60
  -8   2  16   97.69   14.20
 -16   8   2  124.69   20.10
  -2  16   8   99.89   12.20
   2  16   8   76.19   12.70
 -16   8  -2   59.09   12.70
 -16  -8   2   54.39   12.30
 -16   8  -2   65.89   12.20
   2  16   8   73.89   13.50
 -16   8  -2   76.99   13.10
  -8   2 -16   61.09   12.20
  -8  -2  16   70.79   13.70
  -8  -2  16   61.69   12.30
  -8   2 -16   74.99   11.30
  -2  16  -8   69.29   11.90
   8   2  16   78.29   15.00
 -10   2  16   70.29   14.20
 -10  -2 -16   75.59   13.00
   2  16 -10   73.79   14.70
 -10  -2 -16   60.39   12.10
 -10   2  16   55.89   13.40
   2  16 -10   80.09   12.90
  -2  16  10   61.69   12.00
  -2  16  10   66.19   14.10
 -16 -10  -2   61.89   13.60
  -2  16 -10  122.89   15.50
   2  16  10   91.09   14.90
 -16  10  -2   91.09   13.40
 -16  10  -2   87.89   12.20
   2  16  10   93.69   13.70
 -10   2 -16   93.09   14.70
  10   2  16   90.29   13.70
 -10   2 -16   85.39   12.40
 -10  -2  16   94.89   13.60
 -10  -2  16  103.59   15.50
  -2  16 -10   81.59   13.20
 -16  10  -2   97.09   15.10
 -16  12   2   -0.50   10.00
 -12  -2 -16   10.00    9.90
  -2  16  12   17.50   10.50
 -16 -12  -2   20.40   15.50
 -12   2  16   -2.60   11.30
 -12   2  16   18.50   13.10
   2  16 -12   19.90   10.60
 -12  -2 -16    3.60    8.40
  -2  16  12   26.50   13.30
   2  16 -12   17.30   12.10
  -2  16  12   17.90   10.90
   2  16  12   17.70   10.70
  12   2  16   34.10   12.30
  -2  16 -12   17.30    9.40
  -2  16 -12   17.60   10.40
   2  16  12   27.80   13.70
 -12   2 -16   33.40    9.80
 -12  -2  16   34.40   11.80
 -16  12  -2   29.40   10.40
 -12  -2  16    3.70   13.50
 -12   2 -16   38.70    9.40
 -16  12  -2    9.30   11.10
 -16 -12   2   28.90   19.70
  -2  16  14   42.20   16.50
   2  16 -14   37.70   12.30
 -14  -2 -16   57.09   10.80
  -2  16  14   62.19   13.20
 -16 -14  -2   71.99   17.90
   2  16 -14   65.69   13.00
 -14   2  16   67.49   16.50
 -14   2  16   45.90   12.60
 -14  -2 -16   58.29   13.20
 -16  14   2   65.29   12.60
  -2  16  14   67.19   12.40
 -14   2 -16   69.89   11.10
 -14  -2  16   77.69   16.80
  -2  16 -14   49.99   11.70
 -14   2 -16   53.39   11.70
  -2  16 -14   65.99   11.50
 -16 -14   2   72.49   18.70
   2  16  14   60.79   16.60
 -16  14  -2   66.59   13.20
 -14  -2  16   57.09   13.30
   2  16  14   62.59   12.00
 -16   1   3  282.17   28.40
 -16   1   3  285.17   28.30
   1  -3  16  283.47   28.00
  -1   3  16  278.87   27.50
  -3  16   1  278.47   28.20
  -1  -3 -16  257.97   29.70
 -16   1   3  261.87   27.90
   1   3 -16  276.97   27.70
   1  -3  16  264.07   26.90
 -16  -1  -3  260.87   27.70
  -1  -3 -16  263.07   27.60
  -1   3  16  298.27   28.00
 -16  -1  -3  283.07   28.00
 -16   1  -3  299.17   28.20
   1  -3 -16  287.77   28.10
 -16   1  -3  276.37   27.40
 -16  -1   3  310.77   28.70
 -16  -1   3  291.07   28.40
  -1  -3  16  310.87   27.40
  -1   3 -16  259.17   28.20
   1   3  16  296.47   27.80
  -1   3 -16  271.47   27.60
   1   3  16  274.67   27.20
  -1  -3  16  263.87   28.10
  -3  16  -1  260.97   28.70
 -16   3   3  159.78   19.00
 -16   3   3  128.29   21.30
   3   3 -16  179.38   19.60
 -16   3   3  134.69   18.60
   3  -3  16  134.49   16.60
  -3   3  16  123.59   17.70
  -3  -3 -16  116.49   19.90
 -16  -3  -3  141.29   18.90
  -3  16   3  139.69   17.80
  -3   3  16  130.09   17.70
  -3  -3 -16  117.69   17.80
  -3  16  -3  124.29   20.80
  -3  -3  16  166.48   18.00
  -3  -3  16  156.08   18.30
   3  16   3  124.49   19.20
   3  -3 -16  140.29   18.90
 -16  -3   3  176.78   20.00
   3   3  16  159.18   17.50
  -3   3 -16  150.78   17.60
 -16  -3   3  148.59   18.70
  -3   3 -16  128.79   18.50
 -16   3  -3  138.09   18.30
 -16   3  -3  150.88   20.20
  -5  -3 -16  229.58   26.20
  -5   3  16  255.27   25.80
  -5   3  16  272.97   26.00
 -16   5   3  271.97   26.90
  -3  16   5  254.27   25.70
  -5  -3 -16  265.47   24.90
 -16   5   3  269.77   26.50
  -3  16   5  227.18   24.90
 -16   5   3  265.17   26.50
 -16  -5  -3  254.37   26.20
   5   3  16  251.07   25.30
 -16  -5   3  249.88   26.40
 -16   5  -3  247.98   26.60
  -5   3 -16  202.78   25.30
 -16   5  -3  254.47   25.40
  -5  -3  16  249.38   25.80
  -5  -3  16  248.08   26.00
   5  -3 -16  236.38   26.80
 -16  -5   3  252.17   26.70
   3  16   5  257.97   25.60
 -16   5  -3  237.08   26.90
  -3  16  -5  226.38   24.70
  -5   3 -16  227.48   24.60
 -16   7   3   59.39   11.10
 -16   7   3   38.70   10.30
  -3  16   7   44.00    9.50
 -16   7   3   36.80    9.80
  -7   3  16   39.50   10.00
  -7  -3 -16   52.49   17.40
  -3  16   7   51.39   10.60
  -3  16   7   49.50    9.00
  -7   3  16   30.40   10.70
  -7  -3 -16   39.20    9.00
 -16  -7  -3   45.00   10.60
   3  16   7   19.40   10.80
 -16  -7   3   24.10   10.90
  -7   3 -16   22.70    8.80
 -16   7  -3   16.90    9.20
   7   3  16   11.70    9.20
  -3  16  -7   12.10    8.80
 -16   7  -3   18.60   10.30
  -7  -3  16   22.10   10.60
   3  16   7   26.10    9.50
 -16   7  -3   11.50    9.80
  -7  -3  16   36.10    9.70
 -16  -9  -3   17.90   10.20
  -9  -3 -16   16.60   10.60
  -9   3  16   -0.40   11.60
  -9  -3 -16   25.40    9.00
 -16   9   3    2.50   12.20
  -3  16   9   15.50   13.30
 -16   9   3   19.40    9.50
  -3  16   9   28.40    9.00
  -3  16   9   26.90   10.20
  -9   3  16    8.80   10.80
  -3  16  -9  -11.20   10.80
 -16   9  -3   15.30    9.90
 -16   9  -3   13.30   10.50
   3  16   9   20.60   11.00
   9   3  16   29.00   10.30
 -16   9  -3   13.30   10.40
  -9   3 -16   11.60    9.40
  -9   3 -16   36.90    9.20
   3  16   9    8.70    9.80
  -9  -3  16   19.20    9.80
  -9  -3  16   31.90   11.60
  -3  16  -9   26.80    8.90
 -16   9  -3   10.60    8.40
 -16  -9   3   18.40   10.10
 -11  -3 -16   37.50   11.70
 -16 -11  -3   35.80   12.40
  -3  16  11   43.40   11.00
 -11   3  16   24.40   12.50
 -16  11   3   45.80   10.90
   3  16 -11   63.49   13.60
 -11   3  16   29.60   11.70
 -11  -3 -16   49.60   10.00
 -11   3 -16   18.90    9.30
 -11  -3  16   14.00   10.90
  -3  16 -11   23.60   10.60
 -16  11  -3   10.00    8.70
   3  16  11   14.60   10.70
 -11  -3  16   25.90   12.80
  11   3  16   16.20   10.80
 -16 -11   3   15.70   12.80
 -16  11  -3    8.80   11.50
 -16  11  -3   10.50    9.70
 -11   3 -16   22.70   10.10
  -3  16 -11   18.50    9.10
   3  16  11   17.90   12.70
 -13   3  16    3.10   13.10
   3  16 -13   14.70   11.60
 -13   3  16    5.30   11.80
  -3  16  13   19.50   15.00
 -16 -13  -3   21.00   14.90
  -3  16  13    0.20   10.00
 -13   3  16   15.60   11.80
 -13  -3 -16   23.10    8.90
 -16  13   3   -0.60   10.30
 -13  -3 -16    8.20   12.20
  -3  16  13    2.70   11.10
  13   3  16   55.09   14.20
 -13  -3  16   42.20   15.30
 -13   3 -16   40.60    9.70
 -16 -13   3   41.30   15.40
   3  16  13   42.20   11.00
  -3  16 -13   44.80   10.20
 -13   3 -16   36.50   10.30
 -13  -3  16   24.90   12.60
 -16  13  -3   52.39   11.10
 -16  13  -3   61.39   12.60
  -3  16  15   14.40   11.30
 -15  -3 -16   20.10   14.10
  -3  16  15   34.90   10.80
 -15  -3 -16   23.90    8.70
 -15   3  16   27.50   15.20
 -16  15   3   21.80   10.40
  -3  16  15   30.90   16.20
   3  16 -15   22.30   11.50
 -15   3  16   20.30   11.10
 -16  15  -3   34.00   13.30
   3  16  15   26.30   10.40
 -15  -3  16   15.60   11.90
   3  16  15   31.60   15.70
  -3  16 -15   28.80   10.10
 -16 -15   3   58.69   20.50
 -15   3 -16   34.50   10.90
 -15   3 -16   29.00    9.40
  -3  16 -15   34.90   10.60
   0   4 -16  181.78   22.10
 -16   0  -4  205.68   21.80
   0  -4 -16  178.68   22.40
   0   4  16  189.58   21.00
 -16   0  -4  201.08   21.20
 -16   0   4  184.18   22.40
   0   4  16  206.88   21.50
 -16   0   4  198.68   22.40
   0  -4  16  186.08   20.80
 -16   0   4  183.48   21.90
  -4  16   0  215.08   22.40
   0  -4 -16  186.98   21.60
   0   4 -16  199.28   21.10
 -16  -2  -4   87.79   13.50
  -2  -4 -16   80.79   14.80
 -16   2   4   84.79   13.00
 -16   2   4   97.79   16.80
   2   4 -16   86.79   13.10
  -2   4  16   91.19   12.60
  -4  16   2  101.69   13.00
  -2  -4 -16   90.79   13.30
  -2   4  16   66.09   12.50
 -16  -2  -4   82.19   16.10
 -16   2  -4  127.39   16.10
  -2   4 -16  111.49   18.60
 -16  -2   4  107.49   16.70
 -16  -2   4  127.59   17.50
   2  -4 -16  134.29   16.70
 -16   4   4  202.38   23.30
  -4   4  16  188.08   22.80
  -4   4  16  164.48   22.40
  -4  -4 -16  194.38   22.20
 -16  -4  -4  198.88   22.90
 -16   4   4  177.78   23.50
 -16   4   4  186.88   23.10
  -4  16   4  169.68   22.40
  -4  16  -4  227.78   21.90
 -16  -4   4  226.98   23.90
  -4  -4  16  217.08   22.90
 -16  -4   4  230.48   24.70
   4  16   4  218.78   22.50
  -4   4 -16  217.48   22.80
  -4   4 -16  226.88   21.60
 -16   4  -4  214.78   23.50
  -4  -4  16  222.08   23.10
   4   4  16  236.28   22.70
   4  -4 -16  174.88   23.10
 -16   4  -4  221.48   22.20
 -16   6   4  133.89   19.20
  -4  16   6  130.69   18.90
  -6  -4 -16  129.99   18.60
  -4  16   6  118.99   19.70
 -16  -6  -4  158.98   20.30
  -6   4  16  123.29   19.50
  -6   4  16  124.89   18.80
 -16   6   4  141.99   20.00
 -16   6   4  127.59   21.10
  -4  16   6  134.69   19.30
   6  -4 -16  182.78   20.60
  -4  16  -6  166.68   18.10
   6   4  16  156.28   19.00
  -6   4 -16  162.48   18.10
 -16  -6   4  186.28   21.50
 -16  -6   4  164.48   21.10
  -6  -4  16  169.58   19.60
 -16   6  -4  155.58   20.30
 -16   6  -4  177.08   21.00
 -16   6  -4  146.59   18.20
  -6   4 -16  156.88   18.60
   4  16   6  175.18   19.50
  -6  -4  16  160.38   20.20
  -4  16   8   87.19   14.80
  -8   4  16   78.99   14.10
 -16   8   4   78.19   13.50
  -4  16   8   64.89   13.00
  -8  -4 -16   80.99   12.80
  -8   4  16   73.39   14.10
  -4  16   8   86.69   13.20
 -16  -8  -4   68.09   13.60
 -16   8   4   97.19   14.70
 -16  -8   4  117.29   18.90
  -4  16  -8  125.39   14.70
 -16   8  -4   99.59   13.60
   4  16   8  114.09   17.70
 -16  -8   4  120.79   20.20
  -8   4 -16  124.19   14.60
  -4  16  -8  106.29   15.60
 -16   8  -4  115.49   13.10
  -8  -4  16  103.59   14.00
  -8  -4  16  124.99   17.50
   4  16   8  102.79   17.60
 -16   8  -4  139.29   19.00
 -16   8  -4  134.69   19.60
  -8   4 -16   99.99   15.80
   8   4  16  108.29   16.50
 -16  10   4   25.90   11.10
  -4  16  10   41.10   12.90
  -4  16  10   44.70   10.90
 -10   4  16   41.40   12.40
 -10   4  16   34.70   13.00
 -10  -4 -16   30.10   10.20
   4  16 -10   34.50   14.00
  -4  16  10   52.89   11.40
 -16 -10  -4   44.90   12.40
  -4  16 -10   67.99   10.60
 -10  -4  16   79.99   12.70
 -16  10  -4   73.19   11.40
   4  16  10   73.09   12.40
  10   4  16   78.39   12.90
 -12  -4 -16  -22.30   11.40
  -4  16  12   -5.50    9.70
   4  16 -12    5.80   12.70
 -12  -4 -16    9.90    9.10
  -4  16  12   25.10   13.50
 -16 -12  -4   -6.80   12.80
 -12   4  16   11.60   13.30
  -4  16  12    7.00   10.10
 -12   4  16   -6.20   11.20
 -16  12   4    1.40    9.70
 -12   4  16   -6.50   11.70
 -16 -12   4   37.30   13.60
 -16  12  -4   27.80   12.60
  -4  16 -12   36.40    9.70
 -12   4 -16   31.80    9.40
 -12   4 -16   38.10   10.30
  12   4  16   32.50   10.10
 -12  -4  16   13.80   12.30
 -16  12  -4   44.90   10.30
   4  16  12   34.70   13.90
  -4  16 -12   33.30   10.60
 -16  12  -4   19.80    8.80
 -12  -4  16   16.10   13.90
   4  16  12   37.00   11.10
   4  16 -14   39.60   12.20
  -4  16  14   25.30   11.40
  -4  16  14   18.90   10.80
 -16  14   4   19.70   10.40
 -14   4  16   27.90   11.70
 -14  -4 -16   29.70    9.50
 -14   4  16   32.10   17.10
 -14   4  16   18.80   11.50
  -4  16 -14   43.70   10.40
   4  16  14   36.00   19.10
  14   4  16   30.70   14.90
 -14   4 -16   26.60   10.40
   4  16  14   34.30   10.90
 -14   4 -16   26.80    9.30
  -4  16 -14   25.60   10.40
 -14  -4  16   22.50   12.20
 -16  14  -4   17.20   11.90
 -16  14  -4   30.80   10.50
 -16 -14   4   36.90   18.10
  -1   5  16  162.48   19.40
  -5  16   1  148.19   19.60
 -16  -1  -5  162.58   20.60
 -16   1   5  154.08   21.80
 -16   1   5  145.69   19.50
  -1   5  16  151.48   18.50
 -16  -1  -5  157.78   19.70
 -16   1   5  170.58   20.40
   1   5 -16  140.79   18.60
  -5  16  -1  196.78   21.20
  -1   5 -16  173.68   18.40
   1   5  16  148.99   18.90
 -16  -1   5  164.98   20.90
 -16  -1   5  161.08   19.50
  -1   5 -16  127.29   20.00
  -1  -5  16  142.59   18.50
 -16   1  -5  161.78   19.80
 -16   3   5  119.79   19.20
  -5  16   3  117.69   18.60
 -16  -3  -5  152.68   18.90
   3   5 -16  115.79   19.30
  -3  -5 -16  127.39   18.20
  -3   5  16  138.89   18.50
 -16  -3  -5  110.79   19.70
 -16   3   5  130.69   19.50
 -16   3   5  115.39   20.50
  -3   5  16  117.39   18.70
  -5  16  -3  181.58   21.20
 -16  -3   5  157.38   20.50
  -3   5 -16  154.18   17.70
 -16   3  -5  152.88   18.30
 -16  -3   5  166.18   19.50
  -3   5 -16  163.18   19.10
 -16   3  -5  151.98   19.00
  -5  16  -3  155.48   17.80
  -3  -5  16  174.68   19.90
   3   5  16  173.88   18.50
 -16  -5  -5  205.38   22.80
  -5   5  16  208.58   22.40
 -16   5   5  184.18   24.20
 -16   5   5  191.58   23.40
  -5  -5 -16  190.88   21.40
 -16   5   5  158.78   22.20
  -5  16   5  177.18   21.90
  -5   5  16  216.78   22.50
 -16  -5   5  216.88   24.80
  -5   5 -16  204.68   21.40
   5  16   5  191.18   22.60
  -5  -5  16  211.48   23.90
 -16   5  -5  215.88   23.10
  -5  -5  16  189.18   22.90
 -16  -5   5  198.58   24.00
   5   5  16  215.78   22.50
  -5  16  -5  195.68   21.30
  -5   5 -16  219.28   22.40
 -16   5  -5  204.18   21.60
  -5  16  -7   81.39   12.50
 -16   7  -5   82.59   14.20
 -16  -7   5   74.79   13.90
 -16   7  -5  106.29   14.80
  -7   5 -16   74.09   11.80
 -16   7  -5   97.29   14.80
  -7  -5  16  100.49   14.90
   7  -5 -16   84.49   15.70
   7   5  16  100.69   15.70
 -16  -7   5   90.59   15.00
   5  16   7  104.09   17.30
  -7  -5  16   90.39   13.30
  -7   5 -16   87.69   13.20
  -9   5  16   64.89   12.80
  -5  16   9   65.89   11.00
  -9   5  16   64.69   11.40
  -5  16   9   66.19   10.70
  -9  -5  16   28.50   13.10
 -16   9  -5    8.40   12.20
 -16   9  -5   38.40    9.30
  -9   5 -16   33.40    9.70
   9   5  16   25.30   11.40
   5  16   9   48.60   11.60
  -5  16  -9   30.30    9.60
  -5  16  -9    7.00   11.40
  -9  -5  16   38.00   11.70
 -16   9  -5   41.30   11.70
 -16   9  -5   17.90   10.60
  -9   5 -16   58.69   11.50
   5  16   9   21.20   12.30
 -16  -9   5   43.50   13.00
 -16 -11  -5   75.39   15.40
 -16  11   5    9.00   12.50
 -11   5  16   54.19   11.60
 -11   5  16   21.80   11.60
  -5  16  11   67.99   14.70
  -5  16  11   41.70   10.60
 -11  -5 -16   48.00   10.00
   5  16 -11   64.69   13.70
 -11   5  16   49.30   13.10
 -16  11   5   44.70   11.10
  -5  16  11   51.89   10.90
 -16 -11   5   25.80   19.50
   5  16  11   36.10   11.30
 -11   5 -16   36.90    9.90
  -5  16 -11   16.60   10.80
 -11  -5  16   22.40   11.70
 -16  11  -5   16.10    9.30
 -16  11  -5   15.90   13.00
  11   5  16   21.10   10.30
 -11   5 -16   12.00   10.20
  -5  16 -11   32.40    9.90
   5  16  11   37.70   14.10
 -16  11  -5   17.50   10.30
 -16 -13  -5   -6.70   16.40
 -16  13   5  -10.60    9.80
 -13   5  16   -8.00   13.70
   5  16 -13   -6.00   12.30
 -13  -5 -16    0.40    9.10
  -5  16  13   -0.80   15.00
  -5  16  13    0.10   10.40
  -5  16  13   -6.70   10.60
 -13   5  16   -9.50   11.00
  13   5  16   16.00   10.50
 -16  13  -5   12.30    9.90
   5  16  13   26.40   14.40
 -16 -13   5   -0.90   15.40
   5  16  13   -0.70   10.30
 -13   5 -16    7.30    9.20
 -16  13  -5   11.20    8.50
  -5  16 -13   11.40   10.40
 -13  -5  16   16.20   12.00
 -13   5 -16   -0.30    9.70
  -5  16 -13    6.80    9.10
 -15   5  16    5.20   10.40
 -16  15   5   -4.80    9.70
 -15   5  16  -10.80   14.90
  -5  16  15   -1.30    9.50
  -5  16  15    2.30   10.80
 -15  -5 -16    0.70    8.50
   5  16 -15   10.80   11.70
  -5  16  15   22.40   16.50
 -15   5  16    5.50   20.40
 -15  -5  16    2.40   12.10
  15   5  16   24.90   12.80
 -15   5 -16    4.70    8.80
 -15   5 -16   13.60   10.90
   5  16  15    5.90   10.10
 -16 -15   5   -6.10   20.70
  -5  16 -15   16.80   10.60
  -5  16 -15   19.40    9.90
   5  16  15   -3.00   15.50
 -16  15  -5   14.00   10.50
 -16   0   6   18.80   10.00
 -16   0  -6   29.00    9.20
   0   6 -16   19.40    8.30
   0   6 -16   20.00    9.30
 -16   0   6    1.10    8.70
 -16   0   6    7.70    8.00
 -16   0  -6   21.40    9.00
   0   6  16    7.10    8.50
  -6  16   0   13.90    9.50
   0   6  16   14.30    8.80
 -16  -2  -6   67.19   11.20
   2   6 -16   62.79   10.20
  -2   6  16   55.69   11.10
 -16   2   6   75.19   11.30
 -16  -2  -6   65.39   12.50
 -16   2   6   45.00   11.30
 -16   2   6   54.19   12.30
  -6  16   2   52.09   10.50
  -2   6  16   53.39   11.10
 -16   2  -6   59.89   10.70
 -16   2  -6   71.39   11.70
 -16  -2   6   50.39   11.80
  -2   6 -16   65.89   10.20
   2   6  16   58.59   10.90
  -2   6 -16   45.90   11.00
 -16  -2   6   50.39   11.70
  -6  16  -2   66.49   12.00
 -16  -4  -6  102.19   13.50
  -4   6  16   84.49   11.60
  -4   6  16   72.59   12.20
 -16  -4  -6  104.79   16.10
 -16   4   6   93.79   14.00
  -4  -6 -16   93.89   12.20
 -16   4   6   95.39   12.50
  -6  16   4   73.69   11.30
 -16   4   6   70.59   11.50
 -16   4  -6   52.39   11.20
   4   6  16   40.90   11.20
  -6  16  -4   57.49   10.90
  -4   6 -16   52.49   11.90
 -16   4  -6   54.19   11.00
  -4   6 -16   62.29   10.70
 -16  -4   6   38.10   12.10
  -4  -6  16   73.09   12.80
 -16  -4   6   56.29   13.00
 -16   6   6   31.70   12.10
  -6  16   6    3.90    8.30
 -16   6   6   18.60   10.10
 -16   6   6   16.60    9.20
  -6   6  16   21.30   10.00
  -6  -6 -16   25.90    9.40
  -6   6  16   12.20    9.10
 -16  -6  -6   18.20   10.00
 -16   6   6   13.80   11.10
  -6  16   6   11.40    8.90
 -16   6  -6   -3.50    7.90
 -16   6  -6    1.90   10.10
   6   6  16   13.60    9.60
  -6  -6  16   21.20   11.30
  -6   6 -16   27.20    9.20
  -6  16  -6    8.90    8.50
 -16  -6   6    5.90   10.60
 -16  -6   6    4.40   10.70
 -16   6  -6   11.20    8.60
  -6  -6  16    2.20   10.10
  -6   6 -16   19.90    8.50
  -8   6  16  210.68   28.20
 -16   8   6  238.38   28.90
  -8   6  16  213.78   28.30
  -6  16   8  231.48   27.80
  -8  -6 -16  216.88   27.20
 -16  -8  -6  235.48   29.20
 -16   8   6  230.88   28.00
  -6  16   8  208.88   28.80
  -8   6  16  257.47   28.30
  -6  16   8  227.78   27.70
  -6  16  -8  290.07   26.50
   6  16   8  325.17   30.20
  -8   6 -16  312.67   27.40
 -16  -8   6  307.57   30.30
  -8   6 -16  302.57   26.90
  -8  -6  16  276.17   29.10
 -16   8  -6  301.27   27.60
  -8  -6  16  308.47   28.90
   8   6  16  306.17   28.10
 -16  -8   6  331.87   30.70
 -16   8  -6  272.77   26.80
  -6  16  -8  289.07   27.30
 -16   8  -6  273.17   30.10
   6  16 -10  176.58   23.40
  -6  16  10  173.48   23.70
 -16  10   6  151.38   26.10
 -10   6  16  170.18   25.30
 -10   6  16  186.38   25.00
 -10  -6 -16  180.68   22.80
 -16 -10  -6  183.08   25.80
  -6  16  10  168.38   25.70
 -16  10   6  184.88   25.00
 -10   6  16  151.58   25.30
  -6  16  10  193.58   24.00
 -10   6 -16  237.78   23.00
 -16  10  -6  147.59   27.70
  10   6  16  216.48   23.20
 -16  10  -6  214.58   22.20
 -16 -10   6  245.98   28.20
  -6  16 -10  243.08   23.30
  -6  16 -10  255.07   22.90
 -10   6 -16  247.68   23.10
 -10  -6  16  226.98   24.90
   6  16  10  254.77   26.70
   6  16  10  270.47   24.60
 -16  10  -6  242.68   23.40
  -6  16  12   50.49   15.70
 -12   6  16   34.60   11.20
 -16  12   6   28.00   10.90
  -6  16  12   40.00   11.50
   6  16 -12   41.60   13.50
 -16 -12  -6   23.70   15.60
 -12   6  16   20.10   12.80
  -6  16  12   34.90   11.60
 -12   6  16   48.90   14.60
 -12  -6 -16   40.30   10.30
 -16  12   6   33.50   19.90
 -16 -12   6   32.20   14.90
   6  16  12   46.80   15.50
  -6  16 -12   51.19   10.50
  12   6  16   42.70   12.10
 -16  12  -6   57.19    9.90
 -12  -6  16   46.30   14.10
 -12   6 -16   45.50   10.60
 -16  12  -6   53.09   11.30
  -6  16 -12   57.39   11.60
 -12   6 -16   54.19   10.80
   6  16  12   51.39   11.80
  -6  16  14   32.70   11.90
  -6  16  14   14.40    9.80
 -14   6  16   17.70   14.80
  -6  16  14   46.10   16.60
   6  16 -14   31.70   12.10
 -14   6  16   14.50   11.00
 -16  14   6    3.20   10.20
 -14   6  16    5.90   10.50
 -14  -6 -16   23.80    9.00
  14   6  16   39.50   12.60
   6  16  14   29.80   11.00
  -6  16 -14   27.80   10.70
 -14   6 -16   41.20   10.80
 -14   6 -16   27.80    9.60
 -14  -6  16   21.40   13.00
 -16  14  -6   21.00   10.10
 -16  14  -6   40.80    9.20
 -16 -14   6   45.70   19.00
  -6  16 -14   24.40    9.80
   6  16  14   16.00   15.90
 -16   1   7  141.29   21.50
 -16  -1  -7  163.78   21.20
   1   7 -16  164.18   22.80
  -1   7  16  151.58   19.80
 -16  -1  -7  161.68   20.60
  -1   7  16  173.98   20.50
  -7  16   1  144.79   20.70
   1   7 -16  144.39   20.70
 -16   1   7  157.18   20.30
 -16   1   7  163.58   22.20
   1   7  16  184.18   20.40
 -16  -1   7  200.28   22.70
 -16  -1   7  189.58   22.10
  -7  16  -1  177.48   26.10
 -16   1  -7  185.68   20.00
  -1   7 -16  167.58   19.40
 -16   1  -7  181.28   21.90
  -1   7 -16  171.48   20.60
  -7  16   3  271.57   26.90
 -16   3   7  289.37   29.30
  -3   7  16  255.67   27.00
   3   7 -16  239.98   26.50
  -3   7  16  270.27   27.50
 -16  -3  -7  242.18   27.70
 -16   3   7  247.98   27.80
 -16  -3  -7  236.48   26.70
 -16   3   7  253.97   27.70
 -16  -3   7  252.97   28.20
 -16  -3   7  306.97   29.80
  -3   7 -16  274.97   27.40
  -7  16  -3  287.17   26.40
 -16   3  -7  231.48   25.10
   3   7  16  283.77   27.30
 -16   3  -7  286.57   26.80
  -3   7 -16  271.17   25.80
 -16   3  -7  279.27   27.80
  -7  16  -3  248.98   29.10
  -7  16   5   51.29   10.10
 -16   5   7   49.90   13.70
 -16  -5  -7   56.09   11.90
 -16   5   7   58.69   11.40
  -5   7  16   49.40   12.10
 -16   5   7   45.60   12.80
  -5   7  16   49.30   11.00
 -16   5   7   35.70   11.20
  -5  -7 -16   36.40   10.70
  -5   7 -16   68.19   10.30
 -16   5  -7   67.69   10.70
 -16   5  -7   53.99    9.90
 -16  -5   7   64.99   12.50
 -16  -5   7   46.80   12.40
  -7  16  -5   62.89   10.40
  -5   7 -16   47.20   10.50
  -7 -16   5   63.19   13.30
 -16   5  -7   63.99   12.60
   5   7  16   55.59   11.70
  -7  16   7   40.90    9.80
 -16   7   7   35.10   10.30
  -7   7  16   53.89   10.70
  -7  16   7   11.40    9.30
 -16   7   7   60.69   15.00
 -16   7   7   57.79   11.30
   7   7  16   21.50   10.90
   7  16   7   17.80   11.90
  -7   7 -16   27.70    9.20
  -7   7 -16   27.40   10.00
 -16  -7   7   21.10   11.70
  -7  -7  16   22.90   12.00
  -7  16  -7   20.70    9.40
 -16   7  -7   28.20    8.60
 -16   7  -7   31.30    9.90
 -16  -7   7   15.70   12.00
  -7  16  -7    7.60   11.10
 -16   7  -7   24.50   11.50
 -16   9   7   10.10   10.30
  -9   7  16   23.60   11.00
 -16   9   7  -15.30   14.00
 -16   9   7    2.30   11.60
  -9  -7 -16   14.40    9.20
  -9   7  16   -9.40   11.30
  -7  16   9    6.60   10.50
  -7  16   9    3.30   12.30
  -7  16   9    1.30    9.60
  -9   7  16   -7.70    9.80
 -16  -9  -7   12.30   11.20
  -9  -7  16    1.20   12.40
 -16   9  -7   12.30    8.60
  -9   7 -16   28.60    9.50
 -16   9  -7   29.30    9.70
 -16   9  -7    5.00   13.20
 -16  -9   7   16.00   14.10
  -9   7 -16   21.00   10.10
  -7  16  -9   21.40   10.10
   9   7  16   22.10   11.20
   7  16   9   20.60   13.60
  -7  16  -9   24.40    8.90
 -16  -9   7    8.80   11.70
  -7  16  11   22.90   14.30
  -7  16  11   32.20   10.90
   7  16 -11   33.20   11.40
 -11  -7 -16   33.30   10.10
 -11   7  16   44.20   11.80
 -11   7  16   10.60   13.00
 -16  11   7   20.80   10.60
 -16 -11  -7   42.40   14.60
 -16 -11   7   23.50   14.70
  -7  16 -11   30.00   10.20
  -7  16 -11   38.50   10.40
  11   7  16   31.10   11.30
   7  16  11   46.00   14.30
 -16  11  -7   47.50   11.10
   7  16  11   47.20   11.40
 -16  11  -7   28.60    9.10
 -11  -7  16   45.10   18.40
 -11   7 -16   44.00   10.50
 -11   7 -16   33.10   10.30
   7  16 -13   27.00   12.50
 -16  13   7   15.50   10.40
  -7  16  13   20.40   10.00
 -13   7  16   18.40   10.00
 -13   7  16   19.90   11.20
  -7  16  13   17.50   12.10
 -13  -7 -16   26.20    9.70
  -7  16  13   66.69   16.80
  -7  16 -13   31.70    9.90
 -13   7 -16   31.90    9.80
   7  16  13   48.80   11.40
 -16  13  -7   31.20    8.90
  13   7  16   15.70   14.50
  -7  16 -13   31.20   10.30
 -13  -7  16   49.00   13.30
 -13   7 -16   49.10   11.30
 -16  13  -7   23.90   10.40
 -16 -13   7   30.10   18.60
   7  16  13   41.80   22.70
 -15   7  16    2.70    9.60
 -15  -7 -16   20.40    9.00
 -15   7  16    3.50   10.60
  -7  16  15   14.00   17.20
 -16  15   7   13.70   10.40
 -15   7  16    5.90   16.20
  -7  16  15    3.80   12.20
   7  16 -15   22.20   11.70
   7  16  15    4.10   16.00
   7  16  15    8.40   10.60
  -7  16 -15   21.50   11.60
 -15  -7  16   -7.20   12.40
 -16  15  -7    4.50    9.20
  15   7  16    8.50   14.20
 -16  15  -7   22.70   10.10
  -7  16 -15   -0.30    9.50
 -15   7 -16   17.90   12.60
 -16   0   8  113.49   19.70
   0   8 -16   91.99   14.70
 -16   0   8   95.29   14.30
   0   8 -16   91.29   14.30
 -16   0  -8  116.69   17.40
   0   8  16  108.19   13.90
  -8  16   0  101.89   13.50
   0   8  16   85.19   16.20
 -16   0   8   72.09   12.70
 -16   0  -8   93.59   13.20
 -16  -2  -8  148.59   19.10
 -16   2   8  167.08   21.70
 -16   2   8  142.59   19.90
 -16   2   8  127.19   21.20
  -2   8  16  155.28   19.30
  -2   8  16  177.58   19.20
   2   8 -16  154.48   18.00
  -8  16   2  157.08   19.60
 -16  -2  -8  157.88   21.00
 -16   2   8  158.88   20.90
  -8  16  -2  132.79   20.60
 -16   2  -8  112.79   19.80
 -16  -2   8  121.49   19.90
  -2   8 -16  135.39   19.70
  -2   8 -16  122.39   17.50
 -16  -2   8  129.99   21.90
   2   8  16  127.09   18.90
 -16   2  -8  127.99   18.40
 -16   4   8   91.09   15.00
 -16  -4  -8   89.69   13.60
  -4   8  16   94.19   13.30
 -16   4   8   78.69   13.00
 -16  -4  -8   90.89   14.10
  -4   8  16   75.99   13.10
  -8  16   4   80.09   11.90
 -16   4   8   89.59   15.10
 -16   4   8   74.49   12.90
  -4   8  16   57.59   11.90
  -4   8 -16   60.69   12.10
   4   8  16   81.89   13.30
 -16  -4   8   73.39   14.70
  -8  16  -4   94.99   14.70
 -16   4  -8   72.29   10.90
 -16  -4   8   70.39   13.40
 -16   4  -8   89.99   12.80
 -16   4  -8   87.19   14.60
  -4   8 -16   76.89   11.00
  -8  16   6   47.30   10.60
  -6   8  16   38.40   11.60
 -16   6   8   29.50   11.20
 -16   6   8   35.10   13.90
  -6   8  16   46.50   11.70
  -6   8  16   44.30   10.90
 -16  -6  -8   48.40   12.20
  -6  -8 -16   44.00   10.90
 -16   6   8   37.70   10.70
 -16  -6   8   33.00   12.50
  -8 -16   6   46.70   11.90
 -16   6  -8   44.40   10.80
  -6   8 -16   48.80   11.10
 -16  -6   8   36.00   12.60
  -6   8 -16   52.49    9.90
   6   8  16   42.90   12.20
 -16   6  -8   39.90   12.50
  -8  16  -6   49.50   10.40
 -16   6  -8   35.20    9.30
 -16   8   8  208.98   28.70
  -8  -8 -16  193.68   23.60
  -8   8  16  185.18   24.80
  -8   8  16  190.38   24.80
 -16   8   8  189.58   24.50
  -8   8  16  187.68   25.10
 -16   8   8  201.58   25.40
  -8  16   8  206.08   24.60
 -16  -8  -8  229.98   26.70
  -8  -8  16  225.98   27.00
  -8   8 -16  221.68   23.10
  -8  16  -8  224.38   23.30
  -8  16  -8  216.88   24.40
 -16  -8   8  245.18   27.60
 -16  -8   8  254.67   28.80
 -16   8  -8  240.18   28.60
   8  16   8  249.97   26.30
  -8   8 -16  244.98   24.50
 -16   8  -8  218.38   23.60
   8   8  16  239.68   24.90
 -16   8  -8  204.58   22.60
 -10   8  16   15.50   12.20
  -8  16  10   19.90   14.30
 -10   8  16    9.50   12.40
 -16  10   8    1.50   12.20
  -8  16  10   23.50   10.00
  -8  16  10   11.00   12.60
 -16 -10  -8   28.00   13.80
 -10   8  16   14.10   10.60
 -10  -8 -16   31.00    9.80
 -16  10   8   11.70   10.70
 -16  10   8   37.30   16.10
 -16 -10   8   22.60   14.90
 -10   8 -16   29.80   10.70
 -16  10  -8   18.80    9.10
   8  16  10   36.40   14.70
 -10   8 -16   19.30    9.60
  -8  16 -10   18.70    9.50
 -16  10  -8   16.80   10.10
  -8  16 -10   11.40   10.00
  10   8  16   23.30   11.10
 -10  -8  16   11.10   15.30
 -16  12   8   15.60   10.50
 -12   8  16   -2.00   10.30
 -12   8  16    5.10   11.40
  -8  16  12   -7.30    9.50
 -12  -8 -16   12.90    9.10
 -16  12   8   -1.20   14.90
   8  16 -12   23.40   10.70
  -8  16  12    7.50   12.00
 -12   8  16   -0.90   13.50
 -16 -12  -8  -34.90   16.70
 -12  -8  16   -8.00   14.50
   8  16  12    6.50   10.60
 -16  12  -8   -0.70    9.80
 -12   8 -16    6.70    9.00
 -16  12  -8   -1.50    8.00
  -8  16 -12   -0.10    9.00
   8  16  12  -15.90   14.30
 -12   8 -16   -2.10    9.00
  12   8  16    6.20   12.40
  -8  16 -12    5.90    9.20
 -16 -12   8   -3.20   15.70
 -14   8  16    8.90   10.80
 -14   8  16   12.90   17.70
  -8  16  14   33.70   17.50
 -14   8  16   26.30   16.10
  -8  16  14   -8.80    9.50
 -16  14   8    5.40   10.20
   8  16 -14   14.40   13.30
  -8  16  14    9.60   12.00
 -16  14  -8   17.20    8.70
 -14  -8  16   28.80   13.40
 -14   8 -16   31.30    8.80
  -8  16 -14   22.90    9.90
   8  16  14   13.10   11.00
   8  16  14   25.40   15.70
 -16  14  -8    4.60    9.90
 -14   8 -16   28.30   10.40
  -8  16 -14   17.10   11.10
  14   8  16    3.60   13.20
 -16 -14   8  -23.60   19.60
 -16  -1  -9  129.49   19.80
 -16  -1  -9  106.89   14.50
   1   9 -16   99.09   15.00
 -16  -1  -9  109.89   15.70
  -9  16   1  122.09   18.30
  -1   9  16  123.99   18.80
 -16   1   9  123.19   19.00
  -1   9  16  121.59   18.20
   1   9 -16   91.59   16.00
 -16   1   9  121.29   20.10
  -1   9  16  133.49   18.80
 -16   1   9  119.09   18.40
 -16   1  -9  158.18   20.30
  -9  16  -1  139.19   20.30
  -1   9 -16  129.79   18.90
 -16   1  -9  113.49   17.60
   1   9  16  161.48   19.00
 -16   1  -9  152.68   18.10
  -1   9 -16  144.89   16.80
 -16  -1   9  158.58   20.90
   1   9  16  134.29   19.40
 -16  -1   9  163.58   23.10
  -3   9  16   34.50   10.90
  -9  16   3   20.60    9.30
 -16   3   9   11.50   10.40
 -16   3   9   13.40   10.20
[truncated: 506,332 more chars]
