# Supplementary material for: Host Spin‐Crossover Thermodynamics Indicate Guest Fit
Source: Angew Chem Int Ed Engl. 2022 Nov 17;61(50):e202212634. doi: 10.1002/anie.202212634 (PMC10098494; doi:10.1002/anie.202212634)
Supplement: Supplementary file 4 — Supporting Information [file ANIE-61-0-s004.cif]

data_jyz138
_audit_creation_date               2022-03-02
_audit_creation_method
;
Olex2 1.2
(compiled 2018.05.29 svn.r3508 for OlexSys, GUI svn.r5506)
;
_shelx_SHELXL_version_number       '2014/7'
_audit_contact_author_address      ?
_audit_contact_author_email        ?
_audit_contact_author_name         ''
_audit_contact_author_phone        ?
_publ_contact_author_id_orcid      ?
_publ_section_references
;
Dolomanov, O.V., Bourhis, L.J., Gildea, R.J, Howard, J.A.K. & Puschmann, H.
 (2009), J. Appl. Cryst. 42, 339-341.

Sheldrick, G.M. (2015). Acta Cryst. A71, 3-8.

Sheldrick, G.M. (2015). Acta Cryst. C71, 3-8.
;
_chemical_name_common              ?
_chemical_name_systematic          ?
_chemical_formula_moiety           'C204 H180 Fe4 N60, 3(C F3 O3 S), C10 H16'
_chemical_formula_sum              'C217 H196 F9 Fe4 N60 O9 S3'
_chemical_formula_weight           4278.91
_chemical_melting_point            ?
loop_
  _atom_type_symbol
  _atom_type_description
  _atom_type_scat_dispersion_real
  _atom_type_scat_dispersion_imag
  _atom_type_scat_source
 'C' 'C' 0.0032 0.0016 'International Tables Vol C Tables 4.2.6.8 and 6.1.1.4'
 'H' 'H' 0.0000 0.0000 'International Tables Vol C Tables 4.2.6.8 and 6.1.1.4'
 'F' 'F' 0.0168 0.0099 'International Tables Vol C Tables 4.2.6.8 and 6.1.1.4'
 'Fe' 'Fe' 0.3436 0.8063 'International Tables Vol C Tables 4.2.6.8 and 6.1.1.4'
 'N' 'N' 0.0061 0.0032 'International Tables Vol C Tables 4.2.6.8 and 6.1.1.4'
 'O' 'O' 0.0106 0.0058 'International Tables Vol C Tables 4.2.6.8 and 6.1.1.4'
 'S' 'S' 0.1203 0.1179 'International Tables Vol C Tables 4.2.6.8 and 6.1.1.4'

_shelx_space_group_comment
;
The symmetry employed for this shelxl refinement is uniquely defined
by the following loop, which should always be used as a source of
symmetry information in preference to the above space-group names.
They are only intended as comments.
;
_space_group_crystal_system        'monoclinic'
_space_group_IT_number             15
_space_group_name_H-M_alt          'C 1 2/c 1'
_space_group_name_Hall             '-C 2yc'
loop_
  _space_group_symop_operation_xyz
 'x, y, z'
 '-x, y, -z+1/2'
 'x+1/2, y+1/2, z'
 '-x+1/2, y+1/2, -z+1/2'
 '-x, -y, -z'
 'x, -y, z-1/2'
 '-x+1/2, -y+1/2, -z'
 'x+1/2, -y+1/2, z-1/2'

_cell_length_a                     39.5898(2)
_cell_length_b                     21.64050(10)
_cell_length_c                     61.9145(4)
_cell_angle_alpha                  90
_cell_angle_beta                   98.7340(10)
_cell_angle_gamma                  90
_cell_volume                       52429.7(5)
_cell_formula_units_Z              8
_cell_measurement_reflns_used      47707
_cell_measurement_temperature      100
_cell_measurement_theta_max        22.8509436647
_cell_measurement_theta_min        1.01430442058
_shelx_estimated_absorpt_T_max     0.987
_shelx_estimated_absorpt_T_min     0.986
_exptl_absorpt_coefficient_mu      0.280
_exptl_absorpt_correction_T_max    1.0
_exptl_absorpt_correction_T_min    0.9762696595594602
_exptl_absorpt_correction_type     empirical
_exptl_absorpt_process_details     
;
DIALS 2.1.4-ga615ced2f-release
Scaling & analysis of unmerged intensities, absorption correction using spherical harmonics
;
_exptl_absorpt_special_details     ?
_exptl_crystal_colour              ?
_exptl_crystal_density_diffrn      1.084
_exptl_crystal_density_meas        .
_exptl_crystal_density_method      ?
_exptl_crystal_description         block
_exptl_crystal_F_000               17784
_exptl_crystal_size_max            0.052
_exptl_crystal_size_mid            0.05
_exptl_crystal_size_min            0.048
_exptl_transmission_factor_max     ?
_exptl_transmission_factor_min     ?
_diffrn_reflns_av_R_equivalents    0.0566
_diffrn_reflns_av_unetI/netI       0.0511
_diffrn_reflns_Laue_measured_fraction_full  0.991
_diffrn_reflns_Laue_measured_fraction_max  0.991
_diffrn_reflns_limit_h_max         46
_diffrn_reflns_limit_h_min         -46
_diffrn_reflns_limit_k_max         25
_diffrn_reflns_limit_k_min         -25
_diffrn_reflns_limit_l_max         72
_diffrn_reflns_limit_l_min         -69
_diffrn_reflns_number              230232
_diffrn_reflns_point_group_measured_fraction_full  0.991
_diffrn_reflns_point_group_measured_fraction_max  0.991
_diffrn_reflns_theta_full          23.906
_diffrn_reflns_theta_max           23.906
_diffrn_reflns_theta_min           1.042
_diffrn_ambient_temperature        100
_diffrn_detector_area_resol_mean   ?
_diffrn_measured_fraction_theta_full  0.991
_diffrn_measured_fraction_theta_max  0.991
_diffrn_measurement_device_type    'Fluid Film Devices'
_diffrn_measurement_method         'shutterless scans'
_diffrn_radiation_monochromator    'graphite'
_diffrn_radiation_type             Synchrotron
_diffrn_radiation_wavelength       0.6889
_diffrn_source                     'Diamond Light Source Beamline I19-1'
_reflns_Friedel_coverage           0.000
_reflns_Friedel_fraction_full      .
_reflns_Friedel_fraction_max       .
_reflns_number_gt                  22022
_reflns_number_total               44331
_reflns_special_details
;
 Reflections were merged by SHELXL according to the crystal
 class for the calculation of statistics and refinement.
 
 Structure factors included contributions from the .fab file.
 
 _reflns_Friedel_fraction is defined as the number of unique
 Friedel pairs measured divided by the number that would be
 possible theoretically, ignoring centric projections and
 systematic absences.
;
_reflns_threshold_expression       'I > 2\s(I)'
_computing_cell_refinement         'DIALS 2theta refinement, DIALS 2.1.4-ga615ced2f-release'
_computing_data_collection         'GDA - generic data acquisition software'
_computing_data_reduction          
;
DIALS 2.1.4-ga615ced2f-release (Winter, G. et al., 2018)
XIA2 0.6.380-g0f31cbd4-dials-2.1 (Winter, G., 2010)
;
_computing_molecular_graphics      'Olex2 (Dolomanov et al., 2009)'
_computing_publication_material    'Olex2 (Dolomanov et al., 2009)'
_computing_structure_refinement    'ShelXL (Sheldrick, 2015)'
_computing_structure_solution      'ShelXT (Sheldrick, 2015)'
_refine_diff_density_max           0.752
_refine_diff_density_min           -0.750
_refine_diff_density_rms           0.067
_refine_ls_extinction_coef         .
_refine_ls_extinction_method       none
_refine_ls_goodness_of_fit_ref     1.060
_refine_ls_hydrogen_treatment      constr
_refine_ls_matrix_type             full
_refine_ls_number_parameters       2925
_refine_ls_number_reflns           44331
_refine_ls_number_restraints       585
_refine_ls_R_factor_all            0.1350
_refine_ls_R_factor_gt             0.0942
_refine_ls_restrained_S_all        1.142
_refine_ls_shift/su_max            0.001
_refine_ls_shift/su_mean           0.000
_refine_ls_structure_factor_coef   Fsqd
_refine_ls_weighting_details      
 'w=1/[\s^2^(Fo^2^)+(0.2000P)^2^] where P=(Fo^2^+2Fc^2^)/3'
_refine_ls_weighting_scheme        calc
_refine_ls_wR_factor_gt            0.3013
_refine_ls_wR_factor_ref           0.3247
_refine_special_details            ?
_olex2_refinement_description
;
1. Fixed Uiso
 At 1.2 times of:
  All C(H) groups, All C(H,H) groups
 At 1.5 times of:
  All C(H,H,H) groups
2. Restrained distances
 H12H-O24
 1.6 with sigma of 0.02
 C139-N21
 2 with sigma of 0.02
 C144-N21
 1.44 with sigma of 0.02
 C138-N27
 1.42 with sigma of 0.01
 N21A-C137
 1.34 with sigma of 0.01
 C4AA-N27
 2 with sigma of 0.02
 N21A-C4AA
 1.44 with sigma of 0.01
 C4AA-C137
 2.17 with sigma of 0.01
 N10-N18
 2.24 with sigma of 0.02
 C9BA-N18
 1.5 with sigma of 0.02
 N10-C27A
 1.37 with sigma of 0.02
 F59-C28 \\sim F25-C28 \\sim F12-C28 \\sim F8-C215 \\sim F7-C215 \\sim F9-C215
 with sigma of 0.02
 S2-O9 \\sim S2-O7 \\sim S2-O8 \\sim S0AA-O18 \\sim S0AA-O24 \\sim S0AA-O22
 with sigma of 0.02
 S3-O1 \\sim S3-O2 \\sim S3-O3
 with sigma of 0.02
3. Rigid bond restraints
 F2, C217, F1, F3
 with sigma for 1-2 distances of 0.001 and sigma for 1-3 distances of 0.0005
 C189, N7
 with sigma for 1-2 distances of 0.01 and sigma for 1-3 distances of 0.005
4. Uiso/Uaniso restraints and constraints
O22 \\sim O8 \\sim O24 \\sim O7 \\sim O9: within 1.7A with sigma of 0.01 and
sigma for terminal atoms of 0.02
F8 \\sim F25 \\sim C28 \\sim C215 \\sim F7 \\sim F59 \\sim F12 \\sim O22 \\sim
O8 \\sim O9 \\sim O18 \\sim O7 \\sim O24 \\sim S0AA \\sim S2 \\sim F9: within
1.7A with sigma of 0.01 and sigma for terminal atoms of 0.02
O1 \\sim O2 \\sim O3: within 1.7A with sigma of 0.01 and sigma for terminal
atoms of 0.02
N27A \\sim C137 \\sim N21 \\sim C144 \\sim C139: within 1.7A with sigma of
0.002 and sigma for terminal atoms of 0.004
C4 \\sim C9 \\sim C8 \\sim C7 \\sim C6 \\sim C5: within 1.7A with sigma of 0.01
and sigma for terminal atoms of 0.02
C138 \\sim N27 \\sim C0AA \\sim C4AA \\sim N21A \\sim C137: within 1.7A with
sigma of 0.002 and sigma for terminal atoms of 0.004
C21 \\sim N18A \\sim C9BA \\sim C8BA \\sim C24 \\sim C2CA \\sim C27 \\sim C26
\\sim N10A: within 1.7A with sigma of 0.002 and sigma for terminal atoms of
0.004
C27A \\sim C22 \\sim C23 \\sim C24A \\sim C25 \\sim C1CA: within 1.7A with
sigma of 0.002 and sigma for terminal atoms of 0.004
C21A \\sim N18 \\sim C22 \\sim C23 \\sim C24A \\sim C25 \\sim C1CA \\sim C27A
\\sim N10: within 1.7A with sigma of 0.001 and sigma for terminal atoms of 0.002
Uanis(C217) \\sim Ueq: with sigma of 0.01 and sigma for terminal atoms of 0.02
Uanis(F2) \\sim Ueq: with sigma of 0.01 and sigma for terminal atoms of 0.02
Uanis(C138) \\sim Ueq: with sigma of 0.01 and sigma for terminal atoms of 0.02
Uanis(C16) \\sim Ueq, Uanis(C15) \\sim Ueq, Uanis(C14) \\sim Ueq, Uanis(C13)
\\sim Ueq, Uanis(C18) \\sim Ueq, Uanis(C17) \\sim Ueq, Uanis(C5) \\sim Ueq,
Uanis(C4) \\sim Ueq, Uanis(C6) \\sim Ueq, Uanis(C7) \\sim Ueq, Uanis(C8) \\sim
Ueq, Uanis(C9) \\sim Ueq: with sigma of 0.04 and sigma for terminal atoms of
0.08
Uanis(C21) \\sim Ueq, Uanis(N18A) \\sim Ueq: with sigma of 0.01 and sigma for
terminal atoms of 0.02
Uanis(C21A) \\sim Ueq, Uanis(N18) \\sim Ueq, Uanis(C22) \\sim Ueq, Uanis(C23)
\\sim Ueq, Uanis(C24A) \\sim Ueq, Uanis(C25) \\sim Ueq, Uanis(C1CA) \\sim Ueq,
Uanis(C27A) \\sim Ueq: with sigma of 0.04 and sigma for terminal atoms of 0.08
5. Others
 Sof(N27)=Sof(C138)=Sof(H13A)=Sof(H13B)=Sof(H13C)=Sof(C4AA)=Sof(C3AA)=
 Sof(H3AA)=Sof(C5AA)=Sof(H5AA)=Sof(C2AA)=Sof(H2AA)=Sof(C1AA)=Sof(H1AA)=
 Sof(C0AA)=Sof(N21A)=1-FVAR(1)
 Sof(N21)=Sof(C144)=Sof(C143)=Sof(H143)=Sof(C142)=Sof(H142)=Sof(C141)=
 Sof(H141)=Sof(C140)=Sof(H140)=Sof(C139)=Sof(N27A)=Sof(C1A)=Sof(H1AB)=Sof(H1AC)=
 Sof(H1AD)=FVAR(1)
 Sof(C21)=Sof(H21A)=Sof(H21B)=Sof(H21C)=Sof(C9BA)=Sof(C8BA)=Sof(H8BA)=Sof(C24)=
 Sof(H24)=Sof(C2CA)=Sof(H2CA)=Sof(C26)=Sof(H26)=Sof(C27)=Sof(N18A)=Sof(N10A)=1-
 FVAR(2)
 Sof(N10)=Sof(C27A)=Sof(C22)=Sof(C23)=Sof(H23)=Sof(C24A)=Sof(H24A)=Sof(C25)=
 Sof(H25)=Sof(C1CA)=Sof(H1CA)=Sof(N18)=Sof(C21A)=Sof(H21D)=Sof(H21E)=Sof(H21F)=
 FVAR(2)
 Sof(O22)=Sof(O24)=Sof(S0AA)=Sof(F12)=Sof(O18)=Sof(F25)=Sof(C28)=Sof(F59)=1-
 FVAR(3)
 Sof(S2)=Sof(F8)=Sof(F7)=Sof(O7)=Sof(O8)=Sof(F9)=Sof(O9)=Sof(C215)=FVAR(3)
6.a Ternary CH refined with riding coordinates:
 C210(H210), C212(H212), C206(H206), C208(H208)
6.b Secondary CH2 refined with riding coordinates:
 C207(H20D,H20E), C205(H20F,H20G), C213(H21G,H21H), C209(H20H,H20I), C214(H21I,
 H21J), C211(H21K,H21L)
6.c Me refined with riding coordinates:
 C21(H21A,H21B,H21C), C138(H13A,H13B,H13C), C21A(H21D,H21E,H21F), C1A(H1AB,
 H1AC,H1AD)
6.d Aromatic/amide H refined with riding coordinates:
 C52(H52), C50(H50), C51(H51), C69(H69), C44(H44), C176(H176), C175(H175),
 C185(H185), C47(H47), C134(H134), C135(H135), C41(H41), C164(H164), C81(H81),
 C43(H43), C145(H145), C127(H127), C48(H48), C80(H80), C182(H182), C40(H40),
 C165(H165), C73(H73), C89(H89), C78(H78), C72(H72), C32(H32), C167(H167),
 C29(H29), C99(H99), C186(H186), C126(H126), C83(H83), C62(H62), C98(H98),
 C113(H113), C84(H84), C131(H131), C92(H92), C30(H30), C91(H91), C168(H168),
 C64(H64), C183(H183), C105(H105), C114(H114), C116(H116), C74(H74), C65(H65),
 C117(H117), C202(H202), C187(H187), C33(H33), C94(H94), C154(H154), C101(H101),
  C132(H132), C75(H75), C136(H136), C63(H63), C178(H178), C162(H162),
 C111(H111), C108(H108), C10(H10), C179(H179), C109(H109), C102(H102), C1(H1),
 C110(H110), C124(H124), C198(H198), C59(H59), C201(H201), C123(H123),
 C197(H197), C151(H151), C23(H23), C24A(H24A), C25(H25), C1CA(H1CA), C196(H196),
  C161(H161), C19(H19), C8(H8), C58(H58), C56(H56), C190(H190), C150(H150),
 C5(H5), C160(H160), C7(H7), C149(H149), C6(H6), C159(H159), C148(H148),
 C17(H17), C14(H14), C195(H195), C57(H57), C193(H193), C16(H16), C15(H15),
 C194(H194), C143(H143), C142(H142), C141(H141), C140(H140), C3AA(H3AA),
 C5AA(H5AA), C2AA(H2AA), C1AA(H1AA), C8BA(H8BA), C24(H24), C2CA(H2CA), C26(H26)
6.e Fitted hexagon refined as free rotating group:
 C27A(C22,C23,C24A,C25,C1CA), C144(C143,C142,C141,C140,C139), C4AA(C3AA,C5AA,
 C2AA,C1AA,C0AA), C9BA(C8BA,C24,C2CA,C26,C27)
6.f Idealised Me refined as rotating group:
 C45(H45A,H45B,H45C), C38(H38A,H38B,H38C), C34(H34A,H34B,H34C), C85(H85A,H85B,
 H85C), C95(H95A,H95B,H95C), C118(H11A,H11B,H11C), C129(H12A,H12B,H12C),
 C122(H12D,H12E,H12F), C169(H16A,H16B,H16C), C153(H15A,H15B,H15C), C53(H53A,
 H53B,H53C), C67(H67A,H67B,H67C), C180(H18A,H18B,H18C), C77(H77A,H77B,H77C),
 C189(H18D,H18E,H18F), C104(H10A,H10B,H10C), C204(H20A,H20B,H20C), C96(H96A,
 H96B,H96C), C173(H17A,H17B,H17C), C12(H12G,H12H,H12I), C156(H15D,H15E,H15F),
 C3(H3A,H3B,H3C)
;
_atom_sites_solution_hydrogens     geom
_atom_sites_solution_primary       dual
_atom_sites_solution_secondary     ?
loop_
  _atom_site_label
  _atom_site_type_symbol
  _atom_site_fract_x
  _atom_site_fract_y
  _atom_site_fract_z
  _atom_site_U_iso_or_equiv
  _atom_site_adp_type
  _atom_site_occupancy
  _atom_site_site_symmetry_order
  _atom_site_calc_flag
  _atom_site_refinement_flags_posn
  _atom_site_refinement_flags_adp
  _atom_site_refinement_flags_occupancy
  _atom_site_disorder_assembly
  _atom_site_disorder_group
 Fe3 Fe 0.87899(2) 0.95949(3) 0.51296(2) 0.0729(2) Uani 1 1 d . . . . .
 Fe1 Fe 0.89092(2) 0.89450(5) 0.76146(2) 0.1059(3) Uani 1 1 d . . . . .
 Fe2 Fe 0.77354(3) 0.32947(4) 0.60737(2) 0.1068(3) Uani 1 1 d . . . . .
 Fe4 Fe 0.53517(2) 0.90635(5) 0.61431(2) 0.1143(3) Uani 1 1 d . . . . .
 S1 S 0.81025(4) 0.50461(8) 0.52127(3) 0.1012(5) Uani 1 1 d . . . . .
 S2 S 0.47415(6) 0.68371(17) 0.54984(7) 0.1151(11) Uani 0.717(5) 1 d D U P A 1
 S3 S 0.95714(10) 0.8507(2) 0.89907(5) 0.2177(17) Uani 1 1 d D . . . .
 N32 N 0.89289(9) 0.86804(19) 0.52222(6) 0.0725(10) Uani 1 1 d . . . . .
 N50 N 0.71519(9) 0.7716(2) 0.54421(6) 0.0756(10) Uani 1 1 d . . . . .
 N52 N 0.67978(9) 0.7089(2) 0.56341(6) 0.0759(10) Uani 1 1 d . . . . .
 N51 N 0.72929(9) 0.6651(2) 0.55206(6) 0.0750(10) Uani 1 1 d . . . . .
 N45 N 0.73312(10) 0.9991(2) 0.61708(7) 0.0808(11) Uani 1 1 d . . . . .
 N33 N 0.82632(10) 0.9391(2) 0.50534(6) 0.0762(10) Uani 1 1 d . . . . .
 N49 N 0.76381(9) 0.7250(2) 0.53371(6) 0.0774(11) Uani 1 1 d . . . . .
 N38 N 0.88949(9) 0.7056(2) 0.60593(7) 0.0767(10) Uani 1 1 d . . . . .
 N54 N 0.69608(9) 0.6096(2) 0.57277(6) 0.0783(11) Uani 1 1 d . . . . .
 N31 N 0.87568(10) 0.9954(2) 0.54461(6) 0.0803(11) Uani 1 1 d . . . . .
 N28 N 0.93048(9) 0.9769(2) 0.52530(7) 0.0793(11) Uani 1 1 d . . . . .
 N39 N 0.87881(10) 0.6483(2) 0.63707(7) 0.0807(11) Uani 1 1 d . . . . .
 N48 N 0.70803(10) 0.9755(2) 0.64783(7) 0.0810(11) Uani 1 1 d . . . . .
 N30 N 0.85976(10) 1.0420(2) 0.49956(7) 0.0876(12) Uani 1 1 d . . . . .
 N29 N 0.89102(9) 0.9221(2) 0.48398(7) 0.0786(11) Uani 1 1 d . . . . .
 N41 N 0.89053(10) 0.6930(2) 0.67135(7) 0.0847(12) Uani 1 1 d . . . . .
 N58 N 0.75141(10) 0.6785(2) 0.69246(7) 0.0850(11) Uani 1 1 d . . . . .
 N59 N 0.73931(10) 0.7770(2) 0.70443(8) 0.0944(13) Uani 1 1 d . . . . .
 N60 N 0.76295(10) 0.5851(2) 0.67818(7) 0.0873(12) Uani 1 1 d . . . . .
 N40 N 0.90256(10) 0.7500(2) 0.64143(7) 0.0847(11) Uani 1 1 d . . . . .
 N46 N 0.76581(9) 0.9882(2) 0.65220(6) 0.0830(11) Uani 1 1 d . . . . .
 N56 N 0.71009(10) 0.6292(2) 0.66560(7) 0.0862(11) Uani 1 1 d . . . . .
 N42 N 0.86760(12) 0.6084(2) 0.60215(7) 0.0892(12) Uani 1 1 d . . . . .
 N53 N 0.66730(10) 0.8128(2) 0.55604(7) 0.0891(12) Uani 1 1 d . . . . .
 N43 N 0.76025(10) 1.0174(2) 0.58733(7) 0.0901(12) Uani 1 1 d . . . . .
 N19 N 0.78578(13) 0.2748(2) 0.63503(9) 0.0980(13) Uani 1 1 d . . . . .
 N34 N 0.91718(10) 0.8459(3) 0.46906(8) 0.0931(13) Uani 1 1 d . . . . .
 N22 N 0.81512(11) 0.3779(2) 0.62584(8) 0.0873(12) Uani 1 1 d . . . . .
 N36 N 0.81481(12) 1.0929(3) 0.48359(8) 0.1023(14) Uani 1 1 d . . . . .
 N55 N 0.65866(10) 0.6781(2) 0.65444(8) 0.0989(14) Uani 1 1 d . . . . .
 N57 N 0.69818(10) 0.7282(2) 0.67957(7) 0.0874(12) Uani 1 1 d . . . . .
 C36 C 0.70257(11) 0.6631(2) 0.56227(7) 0.0712(12) Uani 1 1 d . . . . .
 C37 C 0.73488(11) 0.7211(3) 0.54357(7) 0.0725(12) Uani 1 1 d . . . . .
 N23 N 0.77219(12) 0.3882(2) 0.58104(8) 0.0936(13) Uani 1 1 d . . . . .
 N26 N 0.83573(12) 0.2912(2) 0.56173(8) 0.0975(13) Uani 1 1 d . . . . .
 N5 N 0.84981(11) 0.9486(2) 0.74538(7) 0.0965(14) Uani 1 1 d . . . . .
 N47 N 0.82317(11) 1.0048(3) 0.65593(8) 0.1193(19) Uani 1 1 d . . . . .
 N37 N 0.91091(14) 0.8053(2) 0.61107(8) 0.1074(15) Uani 1 1 d . . . . .
 O5 O 0.77606(11) 0.5143(3) 0.52573(9) 0.1376(17) Uani 1 1 d . . . . .
 C35 C 0.68813(11) 0.7617(3) 0.55428(8) 0.0750(13) Uani 1 1 d . . . . .
 N35 N 0.96732(11) 0.9914(3) 0.55617(9) 0.1074(15) Uani 1 1 d . . . . .
 N4 N 0.86686(12) 0.8105(3) 0.75762(7) 0.1003(14) Uani 1 1 d . . . . .
 N24 N 0.73871(15) 0.3756(3) 0.62458(8) 0.1020(14) Uani 1 1 d . . . . .
 N6 N 0.91230(13) 0.8888(3) 0.73242(8) 0.1050(15) Uani 1 1 d . . . . .
 N44 N 0.79255(11) 1.0151(3) 0.62146(7) 0.0994(14) Uani 1 1 d . . . . .
 C52 C 0.80881(13) 0.9833(3) 0.49501(8) 0.0843(14) Uani 1 1 d . . . . .
 H52 H 0.7851 0.9792 0.4896 0.101 Uiso 1 1 calc R . . . .
 C171 C 0.89079(12) 0.6968(3) 0.64906(9) 0.0823(14) Uani 1 1 d . . . . .
 F8 F 0.44853(15) 0.7706(3) 0.57220(14) 0.1219(19) Uani 0.717(5) 1 d D U P A 1
 C177 C 0.89751(11) 0.8467(2) 0.54429(8) 0.0777(13) Uani 1 1 d . . . . .
 C46 C 0.77652(11) 0.7816(2) 0.52575(8) 0.0732(12) Uani 1 1 d . . . . .
 C50 C 0.81263(11) 0.8293(3) 0.50220(8) 0.0754(13) Uani 1 1 d . . . . .
 H50 H 0.8267 0.8251 0.4912 0.091 Uiso 1 1 calc R . . . .
 N8 N 0.82670(13) 0.9809(3) 0.79790(8) 0.1054(15) Uani 1 1 d . . . . .
 C51 C 0.79649(11) 0.7783(3) 0.50900(8) 0.0756(12) Uani 1 1 d . . . . .
 H51 H 0.7990 0.7396 0.5021 0.091 Uiso 1 1 calc R . . . .
 C49 C 0.80853(11) 0.8865(3) 0.51123(8) 0.0801(14) Uani 1 1 d . . . . .
 N3 N 0.92610(13) 0.8389(4) 0.77976(7) 0.1076(17) Uani 1 1 d . . . . .
 C88 C 0.73635(12) 0.9894(2) 0.63837(9) 0.0789(13) Uani 1 1 d . . . . .
 C170 C 0.87932(11) 0.6552(3) 0.61553(8) 0.0768(13) Uani 1 1 d . . . . .
 C210 C 0.73556(12) 0.7972(3) 0.62083(8) 0.0836(14) Uani 1 1 d . . . . .
 H210 H 0.7113 0.8109 0.6201 0.100 Uiso 1 1 calc R . . . .
 C212 C 0.78916(11) 0.8082(3) 0.60408(8) 0.0793(13) Uani 1 1 d . . . . .
 H212 H 0.7998 0.8289 0.5923 0.095 Uiso 1 1 calc R . . . .
 C69 C 0.90573(12) 0.8382(3) 0.50783(9) 0.0817(13) Uani 1 1 d . . . . .
 H69 H 0.9161 0.7990 0.5109 0.098 Uiso 1 1 calc R . . . .
 C119 C 0.72916(14) 0.7261(3) 0.69151(9) 0.0851(14) Uani 1 1 d . . . . .
 C163 C 0.83011(14) 0.4370(3) 0.62051(9) 0.0923(15) Uani 1 1 d . . . . .
 C71 C 0.96293(12) 0.9602(2) 0.52139(9) 0.0825(14) Uani 1 1 d . . . . .
 N9 N 0.93841(14) 0.7434(4) 0.79144(8) 0.1175(18) Uani 1 1 d . . . . .
 C54 C 0.82727(13) 1.0384(3) 0.49221(8) 0.0804(13) Uani 1 1 d . . . . .
 C44 C 0.75194(11) 0.5559(2) 0.57648(8) 0.0788(13) Uani 1 1 d . . . . .
 H44 H 0.7636 0.5944 0.5770 0.095 Uiso 1 1 calc R . . . .
 C206 C 0.79228(11) 0.7930(3) 0.64463(8) 0.0787(13) Uani 1 1 d . . . . .
 H206 H 0.8053 0.8047 0.6592 0.094 Uiso 1 1 calc R . . . .
 C172 C 0.90037(12) 0.7510(3) 0.62024(8) 0.0807(13) Uani 1 1 d . . . . .
 C42 C 0.75351(14) 0.4460(3) 0.57780(9) 0.0885(15) Uani 1 1 d . . . . .
 N1 N 0.86626(14) 0.9205(3) 0.78710(7) 0.1110(16) Uani 1 1 d . . . . .
 C39 C 0.71646(12) 0.5544(3) 0.57333(8) 0.0776(13) Uani 1 1 d . . . . .
 C68 C 0.90379(12) 0.8665(3) 0.48672(9) 0.0819(14) Uani 1 1 d . . . . .
 C207 C 0.79370(12) 0.7231(3) 0.64197(8) 0.0860(14) Uani 1 1 d . . . . .
 H20D H 0.7834 0.7024 0.6537 0.103 Uiso 1 1 calc R . . . .
 H20E H 0.8177 0.7093 0.6430 0.103 Uiso 1 1 calc R . . . .
 N2 N 0.91650(15) 0.9737(3) 0.76304(9) 0.1227(19) Uani 1 1 d . . . . .
 C166 C 0.85679(13) 0.5498(3) 0.60978(8) 0.0851(14) Uani 1 1 d . . . . .
 C174 C 0.90642(15) 0.8146(3) 0.58835(9) 0.0927(16) Uani 1 1 d . . . . .
 N13 N 0.52134(13) 0.9703(3) 0.63635(12) 0.127(2) Uani 1 1 d . . . . .
 N20 N 0.80608(15) 0.2851(3) 0.58880(10) 0.1223(18) Uani 1 1 d . . . . .
 C120 C 0.74095(13) 0.6332(3) 0.67906(9) 0.0847(14) Uani 1 1 d . . . . .
 N11 N 0.55027(11) 0.8248(3) 0.59835(9) 0.1132(17) Uani 1 1 d . . . . .
 C87 C 0.79300(12) 1.0033(3) 0.64253(9) 0.0958(17) Uani 1 1 d . . . . .
 C181 C 0.89728(12) 0.7439(3) 0.68573(9) 0.0861(14) Uani 1 1 d . . . . .
 C176 C 0.87065(12) 0.8269(3) 0.55354(8) 0.0838(14) Uani 1 1 d . . . . .
 H176 H 0.8487 0.8240 0.5450 0.101 Uiso 1 1 calc R . . . .
 C175 C 0.87509(12) 0.8105(3) 0.57582(8) 0.0829(14) Uani 1 1 d . . . . .
 H175 H 0.8561 0.7964 0.5822 0.099 Uiso 1 1 calc R . . . .
 N14 N 0.57205(11) 0.9648(3) 0.60489(11) 0.1131(17) Uani 1 1 d . . . . .
 C61 C 0.89638(13) 0.9415(3) 0.46331(9) 0.0928(16) Uani 1 1 d . . . . .
 C185 C 0.89155(13) 0.8512(3) 0.69523(9) 0.0942(16) Uani 1 1 d . . . . .
 H185 H 0.8845 0.8921 0.6911 0.113 Uiso 1 1 calc R . . . .
 C47 C 0.77359(12) 0.8388(3) 0.53530(8) 0.0807(14) Uani 1 1 d . . . . .
 H47 H 0.7609 0.8423 0.5471 0.097 Uiso 1 1 calc R . . . .
 C205 C 0.75588(12) 0.8153(3) 0.64328(9) 0.0871(14) Uani 1 1 d . . . . .
 H20F H 0.7556 0.8607 0.6451 0.104 Uiso 1 1 calc R . . . .
 H20G H 0.7452 0.7963 0.6551 0.104 Uiso 1 1 calc R . . . .
 C134 C 0.73641(13) 0.4863(3) 0.62985(10) 0.0900(15) Uani 1 1 d . . . . .
 H134 H 0.7273 0.4912 0.6148 0.108 Uiso 1 1 calc R . . . .
 C135 C 0.74271(13) 0.5375(3) 0.64265(10) 0.0874(15) Uani 1 1 d . . . . .
 H135 H 0.7383 0.5773 0.6364 0.105 Uiso 1 1 calc R . . . .
 C41 C 0.71791(14) 0.4437(3) 0.57510(9) 0.0895(15) Uani 1 1 d . . . . .
 H41 H 0.7064 0.4052 0.5752 0.107 Uiso 1 1 calc R . . . .
 C164 C 0.85205(14) 0.4391(3) 0.60520(9) 0.0878(14) Uani 1 1 d . . . . .
 H164 H 0.8582 0.4025 0.5983 0.105 Uiso 1 1 calc R . . . .
 C81 C 0.79317(13) 1.0504(3) 0.55895(9) 0.0867(14) Uani 1 1 d . . . . .
 H81 H 0.7758 1.0795 0.5539 0.104 Uiso 1 1 calc R . . . .
 N15 N 0.56593(12) 0.8759(3) 0.64509(11) 0.1214(18) Uani 1 1 d . . . . .
 C76 C 0.93479(13) 0.9954(3) 0.54597(10) 0.0887(15) Uani 1 1 d . . . . .
 C31 C 0.63701(12) 0.8111(3) 0.56609(10) 0.0857(14) Uani 1 1 d . . . . .
 C213 C 0.80842(12) 0.8258(3) 0.62638(8) 0.0822(13) Uani 1 1 d . . . . .
 H21G H 0.8075 0.8711 0.6284 0.099 Uiso 1 1 calc R . . . .
 H21H H 0.8327 0.8135 0.6274 0.099 Uiso 1 1 calc R . . . .
 C43 C 0.77014(13) 0.5017(3) 0.57879(9) 0.0861(14) Uani 1 1 d . . . . .
 H43 H 0.7944 0.5028 0.5811 0.103 Uiso 1 1 calc R . . . .
 C145 C 0.79230(15) 0.3745(3) 0.56739(10) 0.0971(16) Uani 1 1 d . . . . .
 H145 H 0.7943 0.3998 0.5551 0.117 Uiso 1 1 calc R . . . .
 C209 C 0.73659(13) 0.7289(3) 0.61805(9) 0.0907(15) Uani 1 1 d . . . . .
 H20H H 0.7231 0.7174 0.6038 0.109 Uiso 1 1 calc R . . . .
 H20I H 0.7261 0.7087 0.6297 0.109 Uiso 1 1 calc R . . . .
 N10 N 0.5081(6) 0.9503(17) 0.5891(6) 0.158(3) Uani 0.367(12) 1 d D U P B 1
 C127 C 0.64580(13) 0.7884(3) 0.64998(10) 0.0964(17) Uani 1 1 d . . . . .
 H127 H 0.6693 0.7962 0.6494 0.116 Uiso 1 1 calc R . . . .
 C48 C 0.78856(11) 0.8906(2) 0.52810(8) 0.0764(12) Uani 1 1 d . . . . .
 H48 H 0.7854 0.9295 0.5346 0.092 Uiso 1 1 calc R . . . .
 C80 C 0.82138(12) 1.0450(3) 0.54807(8) 0.0835(14) Uani 1 1 d . . . . .
 H80 H 0.8232 1.0706 0.5358 0.100 Uiso 1 1 calc R . . . .
 C182 C 0.91605(13) 0.7342(3) 0.70668(9) 0.0916(15) Uani 1 1 d . . . . .
 H182 H 0.9258 0.6949 0.7106 0.110 Uiso 1 1 calc R . . . .
 C86 C 0.76228(12) 1.0101(3) 0.60919(8) 0.0832(14) Uani 1 1 d . . . . .
 C79 C 0.84645(13) 1.0025(3) 0.55505(8) 0.0791(13) Uani 1 1 d . . . . .
 C66 C 0.91319(12) 0.8936(4) 0.45400(10) 0.1005(19) Uani 1 1 d . . . . .
 C40 C 0.69972(13) 0.4978(3) 0.57228(8) 0.0850(14) Uani 1 1 d . . . . .
 H40 H 0.6755 0.4965 0.5696 0.102 Uiso 1 1 calc R . . . .
 C121 C 0.69051(13) 0.6788(3) 0.66745(9) 0.0877(15) Uani 1 1 d . . . . .
 C90 C 0.67418(11) 0.9762(3) 0.63567(9) 0.0825(14) Uani 1 1 d . . . . .
 C208 C 0.77329(12) 0.7061(3) 0.61899(8) 0.0840(14) Uani 1 1 d . . . . .
 H208 H 0.7734 0.6603 0.6169 0.101 Uiso 1 1 calc R . . . .
 C214 C 0.78973(12) 0.7380(3) 0.60116(8) 0.0851(14) Uani 1 1 d . . . . .
 H21I H 0.7771 0.7268 0.5866 0.102 Uiso 1 1 calc R . . . .
 H21J H 0.8136 0.7237 0.6019 0.102 Uiso 1 1 calc R . . . .
 C97 C 0.82837(13) 0.9921(4) 0.67878(9) 0.0986(18) Uani 1 1 d . . . . .
 C211 C 0.75167(11) 0.8298(3) 0.60304(8) 0.0843(14) Uani 1 1 d . . . . .
 H21K H 0.7510 0.8751 0.6052 0.101 Uiso 1 1 calc R . . . .
 H21L H 0.7386 0.8199 0.5885 0.101 Uiso 1 1 calc R . . . .
 C6AA C 0.57938(12) 0.8181(3) 0.58641(12) 0.1007(19) Uani 1 1 d . . . . .
 C70 C 0.98614(13) 0.9694(3) 0.54052(11) 0.0972(17) Uani 1 1 d . . . . .
 F7 F 0.43413(15) 0.7777(4) 0.53814(14) 0.141(2) Uani 0.717(5) 1 d D U P A 1
 C165 C 0.86495(14) 0.4966(3) 0.60015(9) 0.0930(16) Uani 1 1 d . . . . .
 H165 H 0.8800 0.4986 0.5896 0.112 Uiso 1 1 calc R . . . .
 C73 C 1.00851(13) 0.9189(3) 0.50496(10) 0.0956(16) Uani 1 1 d . . . . .
 H73 H 1.0168 0.9010 0.4928 0.115 Uiso 1 1 calc R . . . .
 C130 C 0.75549(13) 0.5318(3) 0.66454(10) 0.0888(15) Uani 1 1 d . . . . .
 C89 C 0.66675(12) 0.9478(3) 0.61525(10) 0.0930(16) Uani 1 1 d . . . . .
 H89 H 0.6845 0.9299 0.6086 0.112 Uiso 1 1 calc R . . . .
 C78 C 0.90526(14) 1.0076(2) 0.55597(9) 0.0881(15) Uani 1 1 d . . . . .
 H78 H 0.9072 1.0240 0.5703 0.106 Uiso 1 1 calc R . . . .
 C146 C 0.81192(15) 0.3178(3) 0.57191(10) 0.0913(15) Uani 1 1 d . . . . .
 O7 O 0.50426(14) 0.6796(3) 0.56698(13) 0.121(2) Uani 0.717(5) 1 d D U P A 1
 C72 C 0.97474(12) 0.9347(3) 0.50329(10) 0.0871(14) Uani 1 1 d . . . . .
 H72 H 0.9596 0.9284 0.4900 0.105 Uiso 1 1 calc R . . . .
 C32 C 0.63644(13) 0.7802(3) 0.58551(10) 0.0932(16) Uani 1 1 d . . . . .
 H32 H 0.6558 0.7573 0.5920 0.112 Uiso 1 1 calc R . . . .
 C167 C 0.83443(14) 0.5466(3) 0.62533(9) 0.0935(16) Uani 1 1 d . . . . .
 H167 H 0.8281 0.5832 0.6322 0.112 Uiso 1 1 calc R . . . .
 C82 C 0.78996(12) 1.0144(3) 0.57703(8) 0.0855(14) Uani 1 1 d . . . . .
 O8 O 0.44596(15) 0.6458(4) 0.55339(13) 0.113(2) Uani 0.717(5) 1 d D U P A 1
 C100 C 0.84215(15) 0.9637(3) 0.72291(9) 0.0944(16) Uani 1 1 d . . . . .
 C133 C 0.74297(15) 0.4269(3) 0.63818(10) 0.0926(15) Uani 1 1 d . . . . .
 C29 C 0.58100(14) 0.8497(3) 0.56753(12) 0.1044(18) Uani 1 1 d . . . . .
 H29 H 0.5623 0.8749 0.5614 0.125 Uiso 1 1 calc R . . . .
 C99 C 0.82212(13) 0.9250(3) 0.70808(8) 0.0906(15) Uani 1 1 d . . . . .
 H99 H 0.8131 0.8880 0.7132 0.109 Uiso 1 1 calc R . . . .
 C115 C 0.77109(14) 0.7824(3) 0.71803(9) 0.0926(15) Uani 1 1 d . . . . .
 C186 C 0.88545(12) 0.8035(3) 0.68018(9) 0.0883(15) Uani 1 1 d . . . . .
 H186 H 0.8732 0.8114 0.6660 0.106 Uiso 1 1 calc R . . . .
 C126 C 0.62357(12) 0.8367(3) 0.64737(9) 0.0907(15) Uani 1 1 d . . . . .
 H126 H 0.6317 0.8770 0.6449 0.109 Uiso 1 1 calc R . . . .
 C83 C 0.81586(14) 0.9695(3) 0.58372(9) 0.0934(16) Uani 1 1 d . . . . .
 H83 H 0.8135 0.9421 0.5954 0.112 Uiso 1 1 calc R . . . .
 C62 C 0.88848(12) 0.9964(3) 0.45192(10) 0.1004(18) Uani 1 1 d . . . . .
 H62 H 0.8768 1.0292 0.4578 0.120 Uiso 1 1 calc R . . . .
 C199 C 0.96554(16) 0.7818(6) 0.80008(9) 0.131(3) Uani 1 1 d . . . . .
 C45 C 0.78168(13) 0.6673(3) 0.52971(10) 0.0941(16) Uani 1 1 d . . . . .
 H45A H 0.7754 0.6347 0.5393 0.141 Uiso 1 1 calc GR . . . .
 H45B H 0.8064 0.6740 0.5327 0.141 Uiso 1 1 calc GR . . . .
 H45C H 0.7751 0.6547 0.5144 0.141 Uiso 1 1 calc GR . . . .
 F5 F 0.82417(19) 0.4788(4) 0.48319(11) 0.234(3) Uani 1 1 d . . . . .
 C38 C 0.66816(11) 0.6097(3) 0.58579(9) 0.0873(14) Uani 1 1 d . . . . .
 H38A H 0.6724 0.6416 0.5971 0.131 Uiso 1 1 calc GR . . . .
 H38B H 0.6668 0.5692 0.5927 0.131 Uiso 1 1 calc GR . . . .
 H38C H 0.6465 0.6184 0.5763 0.131 Uiso 1 1 calc GR . . . .
 C112 C 0.83456(14) 0.7989(3) 0.74438(9) 0.0982(17) Uani 1 1 d . . . . .
 C98 C 0.81530(13) 0.9391(3) 0.68670(9) 0.0946(17) Uani 1 1 d . . . . .
 H98 H 0.8013 0.9124 0.6770 0.114 Uiso 1 1 calc R . . . .
 C203 C 0.91675(17) 0.7802(4) 0.77941(10) 0.1043(19) Uani 1 1 d . . . . .
 C158 C 0.77506(17) 0.2227(3) 0.64482(12) 0.1040(18) Uani 1 1 d . . . . .
 C93 C 0.60711(12) 0.9711(3) 0.61548(12) 0.0994(18) Uani 1 1 d . . . . .
 C113 C 0.83294(14) 0.7691(3) 0.72449(9) 0.0963(16) Uani 1 1 d . . . . .
 H113 H 0.8532 0.7532 0.7201 0.116 Uiso 1 1 calc R . . . .
 C34 C 0.67516(13) 0.8709(3) 0.54510(11) 0.0994(17) Uani 1 1 d . . . . .
 H34A H 0.6995 0.8804 0.5490 0.149 Uiso 1 1 calc GR . . . .
 H34B H 0.6616 0.9047 0.5499 0.149 Uiso 1 1 calc GR . . . .
 H34C H 0.6696 0.8659 0.5292 0.149 Uiso 1 1 calc GR . . . .
 C84 C 0.84380(15) 0.9655(3) 0.57354(10) 0.0957(16) Uani 1 1 d . . . . .
 H84 H 0.8617 0.9376 0.5789 0.115 Uiso 1 1 calc R . . . .
 C131 C 0.76242(14) 0.4732(3) 0.67286(10) 0.0947(16) Uani 1 1 d . . . . .
 H131 H 0.7719 0.4688 0.6878 0.114 Uiso 1 1 calc R . . . .
 N12 N 0.49766(13) 0.8434(3) 0.61801(11) 0.134(2) Uani 1 1 d . . . . .
 C92 C 0.61458(13) 0.9998(3) 0.63492(12) 0.0994(17) Uani 1 1 d . . . . .
 H92 H 0.5968 1.0171 0.6417 0.119 Uiso 1 1 calc R . . . .
 C184 C 0.90772(13) 0.8394(3) 0.71599(9) 0.0909(16) Uani 1 1 d . . . . .
 C107 C 0.84270(16) 0.9520(4) 0.81562(10) 0.1065(19) Uani 1 1 d . . . . .
 C30 C 0.60850(12) 0.8455(3) 0.55750(10) 0.0940(16) Uani 1 1 d . . . . .
 H30 H 0.6086 0.8667 0.5441 0.113 Uiso 1 1 calc R . . . .
 C91 C 0.64785(13) 1.0040(3) 0.64481(10) 0.0954(16) Uani 1 1 d . . . . .
 H91 H 0.6531 1.0262 0.6581 0.115 Uiso 1 1 calc R . . . .
 C168 C 0.82175(14) 0.4901(3) 0.63066(9) 0.0924(15) Uani 1 1 d . . . . .
 H168 H 0.8071 0.4879 0.6415 0.111 Uiso 1 1 calc R . . . .
 C64 C 0.91554(16) 0.9539(5) 0.42235(11) 0.123(3) Uani 1 1 d . . . . .
 H64 H 0.9218 0.9598 0.4083 0.148 Uiso 1 1 calc R . . . .
 C85 C 0.72711(13) 1.0130(3) 0.57377(9) 0.0961(16) Uani 1 1 d . . . . .
 H85A H 0.7188 0.9704 0.5738 0.144 Uiso 1 1 calc GR . . . .
 H85B H 0.7292 1.0253 0.5588 0.144 Uiso 1 1 calc GR . . . .
 H85C H 0.7110 1.0405 0.5795 0.144 Uiso 1 1 calc GR . . . .
 C183 C 0.92020(13) 0.7823(3) 0.72161(9) 0.0934(16) Uani 1 1 d . . . . .
 H183 H 0.9319 0.7752 0.7360 0.112 Uiso 1 1 calc R . . . .
 N21 N 0.7254(4) 0.2874(10) 0.5984(3) 0.1356(16) Uani 0.462(9) 1 d D U P C 1
 C105 C 0.83276(14) 0.9759(3) 0.75852(9) 0.0948(16) Uani 1 1 d . . . . .
 H105 H 0.8155 1.0053 0.7536 0.114 Uiso 1 1 calc R . . . .
 C128 C 0.63580(13) 0.7289(3) 0.65344(10) 0.0992(17) Uani 1 1 d . . . . .
 C103 C 0.84122(16) 0.9593(3) 0.78094(10) 0.1057(19) Uani 1 1 d . . . . .
 C114 C 0.80197(14) 0.7623(3) 0.71101(9) 0.0951(16) Uani 1 1 d . . . . .
 H114 H 0.8012 0.7440 0.6970 0.114 Uiso 1 1 calc R . . . .
 C116 C 0.77403(15) 0.8095(3) 0.73849(10) 0.1016(17) Uani 1 1 d . . . . .
 H116 H 0.7537 0.8211 0.7439 0.122 Uiso 1 1 calc R . . . .
 N7 N 0.94074(16) 1.0440(4) 0.74391(13) 0.142(2) Uani 1 1 d . U . . .
 C74 C 1.03112(16) 0.9289(3) 0.52449(13) 0.115(2) Uani 1 1 d . . . . .
 H74 H 1.0545 0.9186 0.5250 0.138 Uiso 1 1 calc R . . . .
 C65 C 0.92321(13) 0.9001(4) 0.43304(10) 0.112(2) Uani 1 1 d . . . . .
 H65 H 0.9348 0.8678 0.4268 0.134 Uiso 1 1 calc R . . . .
 C117 C 0.80444(14) 0.8203(3) 0.75126(9) 0.0973(17) Uani 1 1 d . . . . .
 H117 H 0.8053 0.8420 0.7647 0.117 Uiso 1 1 calc R . . . .
 C202 C 0.88410(15) 0.7641(3) 0.76717(9) 0.0999(17) Uani 1 1 d . . . . .
 H202 H 0.8758 0.7229 0.7661 0.120 Uiso 1 1 calc R . . . .
 C188 C 0.92830(16) 0.9872(4) 0.74518(15) 0.117(2) Uani 1 1 d . . . . .
 C187 C 0.92570(14) 0.9391(4) 0.72718(12) 0.109(2) Uani 1 1 d . . . . .
 H187 H 0.9332 0.9457 0.7135 0.131 Uiso 1 1 calc R . . . .
 C200 C 0.9573(2) 0.8437(5) 0.79280(12) 0.123(2) Uani 1 1 d . . . . .
 F4 F 0.7802(2) 0.4378(4) 0.49047(16) 0.320(7) Uani 1 1 d . . . . .
 C152 C 0.84692(17) 0.2381(3) 0.57300(12) 0.110(2) Uani 1 1 d . . . . .
 C33 C 0.60722(13) 0.7827(3) 0.59563(10) 0.1006(17) Uani 1 1 d . . . . .
 H33 H 0.6064 0.7603 0.6087 0.121 Uiso 1 1 calc R . . . .
 C94 C 0.63347(13) 0.9461(3) 0.60499(11) 0.1042(18) Uani 1 1 d . . . . .
 H94 H 0.6281 0.9281 0.5909 0.125 Uiso 1 1 calc R . . . .
 C95 C 0.71186(12) 0.9678(3) 0.67118(9) 0.1001(18) Uani 1 1 d . . . . .
 H95A H 0.7346 0.9510 0.6765 0.150 Uiso 1 1 calc GR . . . .
 H95B H 0.6944 0.9392 0.6748 0.150 Uiso 1 1 calc GR . . . .
 H95C H 0.7092 1.0079 0.6781 0.150 Uiso 1 1 calc GR . . . .
 N25 N 0.81627(19) 0.2664(3) 0.66857(12) 0.145(2) Uani 1 1 d . . . . .
 C118 C 0.71407(16) 0.8260(3) 0.70607(11) 0.1121(19) Uani 1 1 d . . . . .
 H11A H 0.6969 0.8259 0.6929 0.168 Uiso 1 1 calc GR . . . .
 H11B H 0.7256 0.8662 0.7076 0.168 Uiso 1 1 calc GR . . . .
 H11C H 0.7028 0.8185 0.7189 0.168 Uiso 1 1 calc GR . . . .
 C155 C 0.80942(17) 0.2985(3) 0.64928(12) 0.1061(19) Uani 1 1 d . . . . .
 C154 C 0.82560(16) 0.3563(3) 0.64431(13) 0.1134(19) Uani 1 1 d . . . . .
 H154 H 0.8428 0.3759 0.6544 0.136 Uiso 1 1 calc R . . . .
 C101 C 0.85475(17) 1.0165(4) 0.71526(12) 0.125(2) Uani 1 1 d . . . . .
 H101 H 0.8680 1.0438 0.7251 0.150 Uiso 1 1 calc R . . . .
 C60 C 0.86956(16) 1.1028(3) 0.49638(12) 0.1095(19) Uani 1 1 d . . . . .
 C132 C 0.75612(16) 0.4209(3) 0.66023(11) 0.1056(18) Uani 1 1 d . . . . .
 H132 H 0.7607 0.3812 0.6665 0.127 Uiso 1 1 calc R . . . .
 C75 C 1.02085(13) 0.9522(3) 0.54233(12) 0.109(2) Uani 1 1 d . . . . .
 H75 H 1.0361 0.9571 0.5556 0.130 Uiso 1 1 calc R . . . .
 F9 F 0.48483(16) 0.8047(4) 0.55247(15) 0.146(2) Uani 0.717(5) 1 d D U P A 1
 C129 C 0.79507(15) 0.5826(4) 0.69417(12) 0.125(2) Uani 1 1 d . . . . .
 H12A H 0.8113 0.5543 0.6888 0.187 Uiso 1 1 calc GR . . . .
 H12B H 0.7900 0.5679 0.7083 0.187 Uiso 1 1 calc GR . . . .
 H12C H 0.8051 0.6240 0.6959 0.187 Uiso 1 1 calc GR . . . .
 C136 C 0.7116(2) 0.3452(3) 0.62403(11) 0.121(2) Uani 1 1 d . . . . .
 H136 H 0.6951 0.3560 0.6331 0.145 Uiso 1 1 calc R . . . .
 C122 C 0.64685(15) 0.6203(3) 0.64289(12) 0.115(2) Uani 1 1 d . . . . .
 H12D H 0.6664 0.5991 0.6382 0.172 Uiso 1 1 calc GR . . . .
 H12E H 0.6299 0.6301 0.6301 0.172 Uiso 1 1 calc GR . . . .
 H12F H 0.6365 0.5933 0.6528 0.172 Uiso 1 1 calc GR . . . .
 C106 C 0.86755(17) 0.9140(4) 0.80954(9) 0.111(2) Uani 1 1 d . . . . .
 C63 C 0.89861(15) 1.0007(4) 0.43161(11) 0.116(2) Uani 1 1 d . . . . .
 H63 H 0.8937 1.0378 0.4235 0.140 Uiso 1 1 calc R . . . .
 C55 C 0.84095(19) 1.1350(4) 0.48621(13) 0.122(2) Uani 1 1 d . . . . .
 C169 C 0.86930(19) 0.6136(3) 0.57803(9) 0.113(2) Uani 1 1 d . . . . .
 H16A H 0.8634 0.6557 0.5731 0.169 Uiso 1 1 calc GR . . . .
 H16B H 0.8531 0.5844 0.5700 0.169 Uiso 1 1 calc GR . . . .
 H16C H 0.8925 0.6039 0.5754 0.169 Uiso 1 1 calc GR . . . .
 O6 O 0.83118(13) 0.5575(3) 0.52145(12) 0.169(2) Uani 1 1 d . . . . .
 C178 C 0.93030(14) 0.8469(3) 0.55686(11) 0.113(2) Uani 1 1 d . . . . .
 H178 H 0.9495 0.8584 0.5502 0.135 Uiso 1 1 calc R . . . .
 C162 C 0.7481(2) 0.1801(4) 0.63805(14) 0.128(2) Uani 1 1 d . . . . .
 H162 H 0.7342 0.1835 0.6242 0.153 Uiso 1 1 calc R . . . .
 C111 C 0.88909(17) 0.8768(5) 0.82485(11) 0.136(3) Uani 1 1 d . . . . .
 H111 H 0.9052 0.8491 0.8203 0.163 Uiso 1 1 calc R . . . .
 C2 C 0.53221(18) 0.9535(4) 0.65668(19) 0.140(3) Uani 1 1 d . . . . .
 C153 C 0.84733(17) 0.3143(3) 0.54121(10) 0.114(2) Uani 1 1 d . . . . .
 H15A H 0.8375 0.3552 0.5376 0.171 Uiso 1 1 calc GR . . . .
 H15B H 0.8398 0.2856 0.5292 0.171 Uiso 1 1 calc GR . . . .
 H15C H 0.8723 0.3172 0.5435 0.171 Uiso 1 1 calc GR . . . .
 C108 C 0.8389(2) 0.9570(5) 0.83798(12) 0.136(3) Uani 1 1 d . . . . .
 H108 H 0.8220 0.9832 0.8425 0.163 Uiso 1 1 calc R . . . .
 C10 C 0.53531(15) 0.7770(4) 0.60252(13) 0.127(2) Uani 1 1 d . . . . .
 H10 H 0.5430 0.7371 0.5990 0.152 Uiso 1 1 calc R . . . .
 N17 N 0.48306(15) 0.7439(4) 0.61786(12) 0.148(2) Uani 1 1 d . . . . .
 C179 C 0.93481(16) 0.8314(3) 0.57764(11) 0.119(2) Uani 1 1 d . . . . .
 H179 H 0.9572 0.8312 0.5857 0.143 Uiso 1 1 calc R . . . .
 C125 C 0.58942(13) 0.8274(3) 0.64823(11) 0.1048(18) Uani 1 1 d . . . . .
 N16 N 0.52142(18) 0.9931(4) 0.67238(15) 0.159(3) Uani 1 1 d . . . . .
 C191 C 0.93823(19) 1.0655(5) 0.76460(14) 0.135(3) Uani 1 1 d . . . . .
 C109 C 0.8602(2) 0.9233(5) 0.85266(11) 0.132(3) Uani 1 1 d . . . . .
 H109 H 0.8583 0.9266 0.8677 0.158 Uiso 1 1 calc R . . . .
 C53 C 0.77825(15) 1.1061(4) 0.47503(10) 0.117(2) Uani 1 1 d . . . . .
 H53A H 0.7680 1.0700 0.4670 0.175 Uiso 1 1 calc GR . . . .
 H53B H 0.7768 1.1419 0.4653 0.175 Uiso 1 1 calc GR . . . .
 H53C H 0.7659 1.1149 0.4873 0.175 Uiso 1 1 calc GR . . . .
 C102 C 0.84853(17) 1.0307(4) 0.69338(10) 0.127(3) Uani 1 1 d . . . . .
 H102 H 0.8581 1.0671 0.6882 0.152 Uiso 1 1 calc R . . . .
 O4 O 0.82845(15) 0.4576(4) 0.53215(12) 0.204(3) Uani 1 1 d . . . . .
 O9 O 0.48070(17) 0.6860(4) 0.52750(12) 0.138(3) Uani 0.717(5) 1 d D U P A 1
 C67 C 0.93407(16) 0.7864(3) 0.46657(12) 0.119(2) Uani 1 1 d . . . . .
 H67A H 0.9391 0.7660 0.4808 0.178 Uiso 1 1 calc GR . . . .
 H67B H 0.9554 0.7935 0.4608 0.178 Uiso 1 1 calc GR . . . .
 H67C H 0.9190 0.7601 0.4564 0.178 Uiso 1 1 calc GR . . . .
 N27 N 0.6753(4) 0.2508(10) 0.6087(3) 0.1362(16) Uani 0.538(9) 1 d D U P C 2
 C180 C 0.88193(19) 0.6332(3) 0.68054(10) 0.117(2) Uani 1 1 d . . . . .
 H18A H 0.8675 0.6093 0.6693 0.176 Uiso 1 1 calc GR . . . .
 H18B H 0.8695 0.6404 0.6929 0.176 Uiso 1 1 calc GR . . . .
 H18C H 0.9030 0.6103 0.6856 0.176 Uiso 1 1 calc GR . . . .
 C1 C 0.55694(17) 0.9037(4) 0.66160(15) 0.133(2) Uani 1 1 d . . . . .
 H1 H 0.5659 0.8924 0.6762 0.159 Uiso 1 1 calc R . . . .
 C110 C 0.88554(19) 0.8828(5) 0.84620(11) 0.142(3) Uani 1 1 d . . . . .
 H110 H 0.9000 0.8599 0.8570 0.170 Uiso 1 1 calc R . . . .
 C9 C 0.50138(18) 1.0224(4) 0.63878(19) 0.156(3) Uani 1 1 d . U . . .
 C124 C 0.57834(17) 0.7683(4) 0.65156(15) 0.143(3) Uani 1 1 d . . . . .
 H124 H 0.5549 0.7611 0.6524 0.171 Uiso 1 1 calc R . . . .
 C198 C 0.99718(19) 0.7648(5) 0.81438(11) 0.146(3) Uani 1 1 d . . . . .
 H198 H 1.0032 0.7245 0.8197 0.175 Uiso 1 1 calc R . . . .
 C4 C 0.5015(2) 1.0344(5) 0.6612(2) 0.167(3) Uani 1 1 d . U . . .
 C147 C 0.8266(2) 0.2343(3) 0.58967(14) 0.136(3) Uani 1 1 d . . . . .
 C59 C 0.90219(17) 1.1312(4) 0.50332(15) 0.136(3) Uani 1 1 d . . . . .
 H59 H 0.9216 1.1096 0.5105 0.163 Uiso 1 1 calc R . . . .
 C201 C 0.97974(19) 0.8931(5) 0.79870(11) 0.133(3) Uani 1 1 d . . . . .
 H201 H 0.9737 0.9335 0.7935 0.160 Uiso 1 1 calc R . . . .
 C137 C 0.7063(2) 0.2948(4) 0.60960(13) 0.1365(14) Uani 1 1 d D U . . .
 C123 C 0.60132(16) 0.7189(3) 0.65373(13) 0.125(2) Uani 1 1 d . . . . .
 H123 H 0.5932 0.6782 0.6554 0.150 Uiso 1 1 calc R . . . .
 F6 F 0.7849(2) 0.5404(4) 0.48344(12) 0.241(3) Uani 1 1 d . . . . .
 C11 C 0.50549(16) 0.7857(5) 0.61300(15) 0.138(3) Uani 1 1 d . . . . .
 C192 C 0.9233(2) 1.0272(5) 0.77632(14) 0.147(3) Uani 1 1 d . . . . .
 C197 C 1.01814(18) 0.8210(8) 0.81910(13) 0.160(5) Uani 1 1 d . . . . .
 H197 H 1.0396 0.8150 0.8280 0.192 Uiso 1 1 calc R . . . .
 C157 C 0.7942(2) 0.2188(4) 0.66619(15) 0.139(3) Uani 1 1 d . . . . .
 C151 C 0.87266(19) 0.1952(3) 0.57036(14) 0.127(2) Uani 1 1 d . . . . .
 H151 H 0.8859 0.1990 0.5589 0.152 Uiso 1 1 calc R . . . .
 C77 C 0.98152(17) 1.0062(4) 0.57910(12) 0.138(3) Uani 1 1 d . . . . .
 H77A H 0.9965 1.0423 0.5794 0.207 Uiso 1 1 calc GR . . . .
 H77B H 0.9946 0.9708 0.5857 0.207 Uiso 1 1 calc GR . . . .
 H77C H 0.9628 1.0153 0.5873 0.207 Uiso 1 1 calc GR . . . .
 C189 C 0.9549(2) 1.0718(4) 0.72573(16) 0.156(3) Uani 1 1 d . U . . .
 H18D H 0.9455 1.0509 0.7121 0.233 Uiso 1 1 calc GR . . . .
 H18E H 0.9798 1.0675 0.7282 0.233 Uiso 1 1 calc GR . . . .
 H18F H 0.9488 1.1157 0.7247 0.233 Uiso 1 1 calc GR . . . .
 C27A C 0.4752(3) 0.9519(11) 0.5789(3) 0.158(3) Uani 0.367(12) 1 d D U P B 1
 C22 C 0.4712(3) 1.0022(9) 0.5647(3) 0.159(3) Uani 0.367(12) 1 d G U P B 1
 C23 C 0.4398(4) 1.0130(8) 0.5518(3) 0.159(3) Uani 0.367(12) 1 d G U P B 1
 H23 H 0.4371 1.0474 0.5422 0.191 Uiso 0.367(12) 1 calc R . P B 1
 C24A C 0.4125(3) 0.9735(10) 0.5530(3) 0.159(3) Uani 0.367(12) 1 d G U P B 1
 H24A H 0.3911 0.9808 0.5442 0.191 Uiso 0.367(12) 1 calc R . P B 1
 C25 C 0.4165(4) 0.9232(10) 0.5672(3) 0.159(3) Uani 0.367(12) 1 d G U P B 1
 H25 H 0.3979 0.8961 0.5680 0.190 Uiso 0.367(12) 1 calc R . P B 1
 C1CA C 0.4479(5) 0.9124(10) 0.5801(3) 0.158(3) Uani 0.367(12) 1 d G U P B 1
 H1CA H 0.4506 0.8780 0.5897 0.190 Uiso 0.367(12) 1 calc R . P B 1
 C196 C 1.0106(2) 0.8837(7) 0.81210(14) 0.160(4) Uani 1 1 d . . . . .
 H196 H 1.0260 0.9166 0.8164 0.192 Uiso 1 1 calc R . . . .
 C104 C 0.7980(2) 1.0232(4) 0.79613(12) 0.145(3) Uani 1 1 d . . . . .
 H10A H 0.7998 1.0484 0.8094 0.217 Uiso 1 1 calc GR . . . .
 H10B H 0.7767 0.9996 0.7944 0.217 Uiso 1 1 calc GR . . . .
 H10C H 0.7983 1.0501 0.7834 0.217 Uiso 1 1 calc GR . . . .
 C161 C 0.7431(3) 0.1337(4) 0.65257(19) 0.144(3) Uani 1 1 d . . . . .
 H161 H 0.7250 0.1052 0.6484 0.173 Uiso 1 1 calc R . . . .
 F1 F 0.9977(2) 0.7838(5) 0.87878(14) 0.267(3) Uani 1 1 d . U . . .
 F3 F 0.95955(18) 0.8308(6) 0.85770(11) 0.296(4) Uani 1 1 d . U . . .
 C215 C 0.4600(2) 0.7620(5) 0.55318(17) 0.123(3) Uani 0.717(5) 1 d D U P A 1
 O1 O 0.98238(18) 0.8516(6) 0.91741(15) 0.260(5) Uani 1 1 d D U . . .
 C20 C 0.52743(17) 0.9891(5) 0.57743(16) 0.156(3) Uani 1 1 d . . . . .
 C19 C 0.56167(16) 0.9957(5) 0.58718(16) 0.149(3) Uani 1 1 d . . . . .
 H19 H 0.5768 1.0221 0.5810 0.179 Uiso 1 1 calc R . . . .
 C204 C 0.93530(19) 0.6776(5) 0.79545(12) 0.139(3) Uani 1 1 d . . . . .
 H20A H 0.9565 0.6566 0.7933 0.209 Uiso 1 1 calc GR . . . .
 H20B H 0.9162 0.6606 0.7852 0.209 Uiso 1 1 calc GR . . . .
 H20C H 0.9311 0.6711 0.8105 0.209 Uiso 1 1 calc GR . . . .
 C96 C 0.85392(18) 1.0265(6) 0.64612(13) 0.185(5) Uani 1 1 d . . . . .
 H96A H 0.8515 1.0137 0.6308 0.278 Uiso 1 1 calc GR . . . .
 H96B H 0.8747 1.0083 0.6542 0.278 Uiso 1 1 calc GR . . . .
 H96C H 0.8555 1.0717 0.6470 0.278 Uiso 1 1 calc GR . . . .
 C18 C 0.4680(2) 0.8409(5) 0.62746(16) 0.152(3) Uani 1 1 d . U . . .
 N18 N 0.5051(4) 1.0346(11) 0.5677(4) 0.160(3) Uani 0.367(12) 1 d D U P B 1
 O3 O 0.9412(3) 0.9111(4) 0.89446(15) 0.262(5) Uani 1 1 d D U . . .
 C173 C 0.9202(2) 0.8571(4) 0.62538(11) 0.133(2) Uani 1 1 d . . . . .
 H17A H 0.9255 0.8927 0.6167 0.199 Uiso 1 1 calc GR . . . .
 H17B H 0.9403 0.8463 0.6360 0.199 Uiso 1 1 calc GR . . . .
 H17C H 0.9011 0.8674 0.6331 0.199 Uiso 1 1 calc GR . . . .
 C8 C 0.4836(2) 1.0571(4) 0.62288(19) 0.177(3) Uani 1 1 d . U . . .
 H8 H 0.4835 1.0483 0.6078 0.212 Uiso 1 1 calc R . . . .
 C58 C 0.9023(2) 1.1952(5) 0.49830(18) 0.167(4) Uani 1 1 d . . . . .
 H58 H 0.9221 1.2190 0.5033 0.200 Uiso 1 1 calc R . . . .
 C56 C 0.8435(3) 1.1964(4) 0.48150(18) 0.163(3) Uani 1 1 d . . . . .
 H56 H 0.8238 1.2186 0.4751 0.195 Uiso 1 1 calc R . . . .
 C190 C 0.9482(3) 1.1324(5) 0.7723(2) 0.191(4) Uani 1 1 d . . . . .
 H190 H 0.9552 1.1655 0.7639 0.230 Uiso 1 1 calc R . . . .
 C150 C 0.8776(3) 0.1486(4) 0.58484(19) 0.174(4) Uani 1 1 d . . . . .
 H150 H 0.8948 0.1187 0.5836 0.209 Uiso 1 1 calc R . . . .
 C13 C 0.45944(18) 0.7798(6) 0.62817(16) 0.165(4) Uani 1 1 d . U . . .
 C5 C 0.4839(2) 1.0849(5) 0.6684(2) 0.191(3) Uani 1 1 d . U . . .
 H5 H 0.4831 1.0938 0.6834 0.230 Uiso 1 1 calc R . . . .
 C160 C 0.7617(4) 0.1266(5) 0.67169(18) 0.181(4) Uani 1 1 d . . . . .
 H160 H 0.7573 0.0927 0.6806 0.218 Uiso 1 1 calc R . . . .
 O2 O 0.9305(3) 0.8007(6) 0.8941(2) 0.321(7) Uani 1 1 d D U . . .
 C7 C 0.4652(2) 1.1072(5) 0.6299(2) 0.199(3) Uani 1 1 d . U . . .
 H7 H 0.4511 1.1312 0.6194 0.239 Uiso 1 1 calc R . . . .
 C149 C 0.8581(3) 0.1437(4) 0.6016(2) 0.220(6) Uani 1 1 d . . . . .
 H149 H 0.8625 0.1097 0.6113 0.264 Uiso 1 1 calc R . . . .
 C6 C 0.4672(2) 1.1216(5) 0.6508(2) 0.193(3) Uani 1 1 d . U . . .
 H6 H 0.4567 1.1591 0.6543 0.231 Uiso 1 1 calc R . . . .
 C159 C 0.7887(3) 0.1691(5) 0.67957(17) 0.180(4) Uani 1 1 d . . . . .
 H159 H 0.8023 0.1635 0.6934 0.216 Uiso 1 1 calc R . . . .
 C148 C 0.8329(3) 0.1845(4) 0.60495(19) 0.199(5) Uani 1 1 d . . . . .
 H148 H 0.8204 0.1799 0.6168 0.239 Uiso 1 1 calc R . . . .
 C17 C 0.4483(2) 0.8858(6) 0.63579(18) 0.195(5) Uani 1 1 d . U . . .
 H17 H 0.4546 0.9282 0.6356 0.234 Uiso 1 1 calc R . . . .
 C14 C 0.4289(2) 0.7539(6) 0.6357(2) 0.203(5) Uani 1 1 d . U . . .
 H14 H 0.4212 0.7122 0.6346 0.243 Uiso 1 1 calc R . . . .
 C12 C 0.4831(2) 0.6752(5) 0.6160(2) 0.199(5) Uani 1 1 d . . . . .
 H12G H 0.4848 0.6568 0.6306 0.298 Uiso 1 1 calc GR . . . .
 H12H H 0.5027 0.6621 0.6091 0.298 Uiso 1 1 calc DGR . . . .
 H12I H 0.4619 0.6615 0.6070 0.298 Uiso 1 1 calc GR . . . .
 C195 C 0.9446(4) 1.1324(7) 0.7946(2) 0.228(7) Uani 1 1 d . . . . .
 H195 H 0.9562 1.1650 0.8029 0.274 Uiso 1 1 calc R . . . .
 C57 C 0.8733(3) 1.2248(5) 0.4859(3) 0.212(6) Uani 1 1 d . . . . .
 H57 H 0.8755 1.2657 0.4807 0.255 Uiso 1 1 calc R . . . .
 C156 C 0.8389(3) 0.2813(6) 0.6891(2) 0.229(6) Uani 1 1 d . . . . .
 H15D H 0.8458 0.3248 0.6889 0.343 Uiso 1 1 calc GR . . . .
 H15E H 0.8592 0.2549 0.6905 0.343 Uiso 1 1 calc GR . . . .
 H15F H 0.8266 0.2742 0.7015 0.343 Uiso 1 1 calc GR . . . .
 C3 C 0.5265(4) 0.9880(7) 0.6962(3) 0.254(7) Uani 1 1 d . . . . .
 H3A H 0.5188 0.9473 0.7004 0.380 Uiso 1 1 calc GR . . . .
 H3B H 0.5133 1.0203 0.7023 0.380 Uiso 1 1 calc GR . . . .
 H3C H 0.5508 0.9931 0.7019 0.380 Uiso 1 1 calc GR . . . .
 C193 C 0.9197(4) 1.0400(6) 0.79615(17) 0.225(6) Uani 1 1 d . . . . .
 H193 H 0.9107 1.0089 0.8045 0.270 Uiso 1 1 calc R . . . .
 F2 F 1.0030(3) 0.8837(7) 0.8747(3) 0.387(6) Uani 1 1 d . U . . .
 C16 C 0.4202(3) 0.8686(7) 0.6441(2) 0.204(5) Uani 1 1 d . U . . .
 H16 H 0.4057 0.8988 0.6490 0.245 Uiso 1 1 calc R . . . .
 C15 C 0.4128(3) 0.8070(8) 0.6454(2) 0.227(6) Uani 1 1 d . U . . .
 H15 H 0.3951 0.7969 0.6536 0.272 Uiso 1 1 calc R . . . .
 C216 C 0.7995(3) 0.4856(7) 0.4919(2) 0.192(5) Uani 1 1 d . . . . .
 C217 C 0.9761(4) 0.8313(7) 0.8771(2) 0.201(3) Uani 1 1 d . U . . .
 C194 C 0.9278(4) 1.0944(8) 0.8057(2) 0.242(7) Uani 1 1 d . . . . .
 H194 H 0.9219 1.1050 0.8195 0.290 Uiso 1 1 calc R . . . .
 C21 C 0.5233(3) 1.0512(8) 0.5403(2) 0.152(3) Uani 0.633(12) 1 d . U P B 2
 H21A H 0.5477 1.0602 0.5446 0.228 Uiso 0.633(12) 1 calc R . P B 2
 H21B H 0.5197 1.0301 0.5262 0.228 Uiso 0.633(12) 1 calc R . P B 2
 H21C H 0.5103 1.0899 0.5393 0.228 Uiso 0.633(12) 1 calc R . P B 2
 C144 C 0.7256(3) 0.2443(6) 0.57931(19) 0.1345(17) Uani 0.462(9) 1 d D U P C 1
 C143 C 0.7401(3) 0.2170(6) 0.56258(19) 0.119(5) Uani 0.462(9) 1 d G . P C 1
 H143 H 0.7625 0.2282 0.5603 0.143 Uiso 0.462(9) 1 calc R . P C 1
 C142 C 0.7218(4) 0.1732(6) 0.54913(18) 0.123(6) Uani 0.462(9) 1 d G . P C 1
 H142 H 0.7317 0.1545 0.5377 0.148 Uiso 0.462(9) 1 calc R . P C 1
 C141 C 0.6890(4) 0.1568(6) 0.5524(2) 0.153(11) Uani 0.462(9) 1 d G . P C 1
 H141 H 0.6765 0.1269 0.5432 0.183 Uiso 0.462(9) 1 calc R . P C 1
 C140 C 0.6745(3) 0.1842(6) 0.5691(2) 0.131(6) Uani 0.462(9) 1 d G . P C 1
 H140 H 0.6521 0.1729 0.5714 0.157 Uiso 0.462(9) 1 calc R . P C 1
 C139 C 0.6928(3) 0.2279(6) 0.58258(19) 0.1348(17) Uiso 0.462(9) 1 d DG U P C 1
 C138 C 0.6473(4) 0.2496(8) 0.6209(3) 0.139(3) Uani 0.538(9) 1 d D U P C 2
 H13A H 0.6510 0.2805 0.6326 0.209 Uiso 0.538(9) 1 calc R . P C 2
 H13B H 0.6260 0.2590 0.6112 0.209 Uiso 0.538(9) 1 calc R . P C 2
 H13C H 0.6456 0.2085 0.6273 0.209 Uiso 0.538(9) 1 calc R . P C 2
 C4AA C 0.7071(3) 0.2293(4) 0.58448(15) 0.1354(17) Uani 0.538(9) 1 d D U P C 2
 C3AA C 0.7169(3) 0.1987(5) 0.56667(16) 0.152(7) Uani 0.538(9) 1 d G . P C 2
 H3AA H 0.7376 0.2095 0.5616 0.183 Uiso 0.538(9) 1 calc R . P C 2
 C5AA C 0.6963(4) 0.1523(6) 0.55622(18) 0.167(13) Uani 0.538(9) 1 d G . P C 2
 H5AA H 0.7029 0.1314 0.5440 0.201 Uiso 0.538(9) 1 calc R . P C 2
 C2AA C 0.6660(3) 0.1365(5) 0.5636(2) 0.162(7) Uani 0.538(9) 1 d G . P C 2
 H2AA H 0.6519 0.1047 0.5564 0.195 Uiso 0.538(9) 1 calc R . P C 2
 C1AA C 0.6562(2) 0.1670(6) 0.5814(2) 0.133(5) Uani 0.538(9) 1 d G . P C 2
 H1AA H 0.6355 0.1562 0.5864 0.160 Uiso 0.538(9) 1 calc R . P C 2
 C0AA C 0.6768(3) 0.2135(5) 0.59185(16) 0.1351(17) Uani 0.538(9) 1 d G U P C 2
 C9BA C 0.47854(15) 0.9907(5) 0.55550(17) 0.136(2) Uani 0.633(12) 1 d D U P B 2
 C8BA C 0.44956(19) 1.0054(4) 0.54078(16) 0.138(2) Uani 0.633(12) 1 d G U P B 2
 H8BA H 0.4512 1.0334 0.5291 0.165 Uiso 0.633(12) 1 calc R . P B 2
 C24 C 0.41824(15) 0.9793(5) 0.54307(16) 0.137(2) Uani 0.633(12) 1 d G U P B 2
 H24 H 0.3984 0.9893 0.5330 0.165 Uiso 0.633(12) 1 calc R . P B 2
 C2CA C 0.41590(17) 0.9384(5) 0.56009(18) 0.134(2) Uani 0.633(12) 1 d G U P B 2
 H2CA H 0.3945 0.9205 0.5617 0.160 Uiso 0.633(12) 1 calc R . P B 2
 C26 C 0.4449(2) 0.9236(5) 0.57481(17) 0.131(2) Uani 0.633(12) 1 d G U P B 2
 H26 H 0.4433 0.8957 0.5864 0.157 Uiso 0.633(12) 1 calc R . P B 2
 C27 C 0.47621(17) 0.9498(5) 0.57252(16) 0.132(2) Uani 0.633(12) 1 d G U P B 2
 O22 O 0.4444(4) 0.6298(10) 0.5671(4) 0.120(5) Uani 0.283(5) 1 d D U P A 2
 O24 O 0.5021(3) 0.6544(8) 0.5835(3) 0.109(4) Uani 0.283(5) 1 d D U P A 2
 S0AA S 0.47519(16) 0.6619(4) 0.56526(17) 0.116(2) Uani 0.283(5) 1 d D U P A 2
 F12 F 0.4890(4) 0.7798(9) 0.5675(3) 0.132(4) Uani 0.283(5) 1 d D U P A 2
 O18 O 0.4837(5) 0.6555(12) 0.5433(3) 0.133(5) Uani 0.283(5) 1 d D U P A 2
 F25 F 0.4537(4) 0.7490(8) 0.5875(3) 0.124(4) Uani 0.283(5) 1 d D U P A 2
 C28 C 0.4633(5) 0.7403(13) 0.5678(3) 0.123(4) Uani 0.283(5) 1 d D U P A 2
 F59 F 0.4373(4) 0.7602(9) 0.5535(4) 0.124(4) Uani 0.283(5) 1 d D U P A 2
 N18A N 0.5106(2) 1.0077(6) 0.5584(2) 0.138(2) Uani 0.633(12) 1 d . U P B 2
 C21A C 0.5158(5) 1.0883(14) 0.5537(4) 0.161(4) Uani 0.367(12) 1 d . U P B 1
 H21D H 0.4959 1.1142 0.5486 0.242 Uiso 0.367(12) 1 calc R . P B 1
 H21E H 0.5334 1.1132 0.5625 0.242 Uiso 0.367(12) 1 calc R . P B 1
 H21F H 0.5250 1.0715 0.5411 0.242 Uiso 0.367(12) 1 calc R . P B 1
 N10A N 0.5085(4) 0.9488(10) 0.5865(3) 0.129(2) Uani 0.633(12) 1 d . U P B 2
 N27A N 0.6806(4) 0.2605(8) 0.5981(3) 0.1342(16) Uani 0.462(9) 1 d . U P C 1
 N21A N 0.7294(3) 0.2784(8) 0.5965(3) 0.1362(16) Uani 0.538(9) 1 d D U P C 2
 C1A C 0.6560(8) 0.2614(13) 0.6081(3) 0.203(16) Uani 0.462(9) 1 d . . P C 1
 H1AB H 0.6584 0.2959 0.6184 0.304 Uiso 0.462(9) 1 calc R . P C 1
 H1AC H 0.6349 0.2664 0.5977 0.304 Uiso 0.462(9) 1 calc R . P C 1
 H1AD H 0.6551 0.2225 0.6161 0.304 Uiso 0.462(9) 1 calc R . P C 1

loop_
  _atom_site_aniso_label
  _atom_site_aniso_U_11
  _atom_site_aniso_U_22
  _atom_site_aniso_U_33
  _atom_site_aniso_U_23
  _atom_site_aniso_U_13
  _atom_site_aniso_U_12
 Fe3 0.0538(3) 0.0892(5) 0.0739(4) -0.0011(3) 0.0041(3) -0.0008(3)
 Fe1 0.1078(6) 0.1414(8) 0.0668(5) -0.0164(5) 0.0076(4) 0.0194(5)
 Fe2 0.1307(7) 0.0916(6) 0.1069(6) 0.0080(5) 0.0462(5) 0.0286(5)
 Fe4 0.0645(4) 0.1199(7) 0.1610(9) -0.0221(6) 0.0255(5) 0.0152(4)
 S1 0.0961(10) 0.1056(12) 0.1015(11) -0.0089(9) 0.0134(8) -0.0071(9)
 S2 0.0744(15) 0.145(3) 0.126(3) -0.035(2) 0.0172(15) 0.0188(14)
 S3 0.203(3) 0.319(5) 0.1225(19) -0.050(2) -0.0031(19) 0.058(3)
 N32 0.0548(19) 0.085(3) 0.078(3) 0.005(2) 0.0086(18) -0.0061(18)
 N50 0.059(2) 0.094(3) 0.077(2) -0.005(2) 0.0174(18) -0.007(2)
 N52 0.055(2) 0.091(3) 0.081(3) 0.001(2) 0.0113(18) -0.003(2)
 N51 0.059(2) 0.097(3) 0.070(2) -0.002(2) 0.0127(17) 0.000(2)
 N45 0.064(2) 0.098(3) 0.079(3) 0.002(2) 0.0044(19) 0.004(2)
 N33 0.069(2) 0.093(3) 0.067(2) -0.006(2) 0.0125(19) -0.011(2)
 N49 0.057(2) 0.092(3) 0.085(3) -0.005(2) 0.0162(18) -0.006(2)
 N38 0.066(2) 0.085(3) 0.080(3) -0.002(2) 0.0145(19) 0.012(2)
 N54 0.057(2) 0.096(3) 0.082(3) 0.000(2) 0.0120(18) 0.001(2)
 N31 0.070(2) 0.089(3) 0.078(2) 0.006(2) -0.003(2) 0.004(2)
 N28 0.060(2) 0.089(3) 0.085(3) 0.004(2) 0.0004(19) -0.0060(19)
 N39 0.074(2) 0.085(3) 0.083(3) -0.003(2) 0.014(2) 0.006(2)
 N48 0.066(2) 0.099(3) 0.078(3) -0.001(2) 0.0123(19) 0.006(2)
 N30 0.070(3) 0.104(4) 0.092(3) 0.001(2) 0.020(2) -0.009(2)
 N29 0.053(2) 0.101(3) 0.080(3) 0.002(2) 0.0044(18) -0.002(2)
 N41 0.077(2) 0.103(3) 0.075(3) -0.004(2) 0.013(2) 0.016(2)
 N58 0.073(2) 0.096(3) 0.090(3) -0.003(3) 0.024(2) 0.008(2)
 N59 0.066(2) 0.110(4) 0.107(3) -0.008(3) 0.015(2) 0.012(2)
 N60 0.065(2) 0.102(3) 0.096(3) -0.006(3) 0.016(2) 0.006(2)
 N40 0.083(3) 0.093(3) 0.076(3) 0.007(2) 0.005(2) 0.003(2)
 N46 0.060(2) 0.118(3) 0.070(2) 0.000(2) 0.0100(19) 0.001(2)
 N56 0.066(2) 0.100(3) 0.095(3) 0.005(2) 0.016(2) 0.002(2)
 N42 0.108(3) 0.085(3) 0.077(3) -0.007(2) 0.022(2) -0.004(2)
 N53 0.063(2) 0.105(3) 0.101(3) 0.000(3) 0.017(2) 0.001(2)
 N43 0.077(3) 0.120(4) 0.070(3) 0.002(2) 0.002(2) 0.000(2)
 N19 0.084(3) 0.096(4) 0.118(4) 0.000(3) 0.028(3) 0.017(3)
 N34 0.064(2) 0.124(4) 0.088(3) -0.022(3) 0.002(2) -0.004(2)
 N22 0.081(3) 0.093(3) 0.094(3) 0.008(3) 0.033(2) 0.007(2)
 N36 0.091(3) 0.123(4) 0.094(3) 0.018(3) 0.019(2) 0.005(3)
 N55 0.065(3) 0.101(4) 0.130(4) -0.008(3) 0.012(2) 0.005(2)
 N57 0.067(3) 0.099(3) 0.097(3) -0.004(3) 0.017(2) 0.007(2)
 C36 0.053(2) 0.087(3) 0.073(3) -0.005(3) 0.004(2) -0.003(2)
 C37 0.057(2) 0.092(4) 0.067(3) -0.006(3) 0.007(2) 0.003(3)
 N23 0.095(3) 0.084(3) 0.110(3) -0.004(3) 0.043(3) -0.003(2)
 N26 0.096(3) 0.090(3) 0.113(4) -0.020(3) 0.037(3) -0.010(3)
 N5 0.084(3) 0.134(4) 0.069(3) -0.020(3) 0.004(2) 0.015(3)
 N47 0.067(3) 0.210(6) 0.080(3) 0.021(3) 0.010(2) 0.001(3)
 N37 0.136(4) 0.100(4) 0.078(3) 0.003(3) -0.007(3) -0.019(3)
 O5 0.084(3) 0.164(4) 0.165(4) -0.032(4) 0.023(3) -0.003(3)
 C35 0.055(2) 0.085(4) 0.080(3) -0.014(3) -0.006(2) 0.005(2)
 N35 0.071(3) 0.123(4) 0.118(4) -0.021(3) -0.017(3) -0.019(3)
 N4 0.093(3) 0.138(4) 0.071(3) -0.017(3) 0.016(2) -0.003(3)
 N24 0.120(4) 0.084(3) 0.102(3) 0.004(3) 0.016(3) -0.008(3)
 N6 0.087(3) 0.126(4) 0.095(3) -0.017(3) -0.010(2) 0.014(3)
 N44 0.071(3) 0.156(5) 0.071(3) 0.010(3) 0.013(2) 0.000(3)
 C52 0.066(3) 0.117(5) 0.070(3) -0.007(3) 0.008(2) -0.012(3)
 C171 0.059(3) 0.110(5) 0.077(3) -0.006(3) 0.007(2) 0.014(3)
 F8 0.090(3) 0.126(4) 0.149(6) -0.025(4) 0.018(4) 0.013(3)
 C177 0.064(3) 0.078(3) 0.086(3) 0.008(3) -0.005(2) -0.004(2)
 C46 0.055(2) 0.083(3) 0.082(3) -0.003(3) 0.011(2) -0.002(2)
 C50 0.058(2) 0.094(4) 0.073(3) -0.008(3) 0.004(2) -0.005(2)
 N8 0.102(3) 0.145(4) 0.073(3) -0.020(3) 0.025(3) 0.000(3)
 C51 0.058(2) 0.095(4) 0.075(3) -0.006(3) 0.014(2) -0.007(2)
 C49 0.060(3) 0.102(4) 0.077(3) -0.008(3) 0.009(2) -0.014(3)
 N3 0.082(3) 0.174(6) 0.065(3) -0.008(3) 0.005(2) 0.010(3)
 C88 0.066(3) 0.085(3) 0.087(4) -0.005(3) 0.014(3) 0.006(2)
 C170 0.065(3) 0.092(4) 0.074(3) -0.008(3) 0.013(2) 0.009(3)
 C210 0.058(3) 0.108(4) 0.084(3) 0.006(3) 0.008(2) 0.015(3)
 C212 0.062(3) 0.098(4) 0.078(3) -0.003(3) 0.008(2) 0.004(2)
 C69 0.068(3) 0.079(3) 0.094(4) -0.013(3) 0.000(3) 0.000(2)
 C119 0.081(3) 0.098(4) 0.082(3) -0.008(3) 0.030(3) -0.003(3)
 C163 0.087(3) 0.094(4) 0.097(4) -0.006(3) 0.017(3) 0.012(3)
 C71 0.064(3) 0.084(3) 0.096(4) 0.013(3) 0.000(3) -0.015(2)
 N9 0.093(4) 0.180(6) 0.080(3) 0.008(4) 0.016(3) -0.004(4)
 C54 0.072(3) 0.094(4) 0.075(3) 0.011(3) 0.013(2) 0.001(3)
 C44 0.064(3) 0.081(3) 0.094(3) -0.006(3) 0.022(2) -0.004(2)
 C206 0.064(3) 0.103(4) 0.068(3) -0.008(3) 0.006(2) 0.000(2)
 C172 0.079(3) 0.091(4) 0.069(3) 0.000(3) 0.001(2) 0.003(3)
 C42 0.090(4) 0.087(4) 0.094(4) -0.001(3) 0.032(3) -0.001(3)
 N1 0.105(4) 0.154(5) 0.071(3) -0.012(3) 0.006(2) 0.015(3)
 C39 0.067(3) 0.088(4) 0.077(3) 0.001(3) 0.010(2) 0.001(3)
 C68 0.062(3) 0.099(4) 0.081(4) -0.015(3) 0.001(2) 0.004(3)
 C207 0.065(3) 0.105(4) 0.087(3) 0.002(3) 0.009(2) 0.007(3)
 N2 0.125(4) 0.173(6) 0.068(3) -0.015(4) 0.007(3) 0.006(4)
 C166 0.085(3) 0.094(4) 0.079(3) -0.004(3) 0.022(3) 0.009(3)
 C174 0.098(4) 0.096(4) 0.079(3) 0.014(3) -0.006(3) -0.013(3)
 N13 0.069(3) 0.148(5) 0.157(5) -0.033(4) -0.003(3) 0.030(3)
 N20 0.148(5) 0.094(4) 0.142(5) 0.014(3) 0.075(4) 0.038(3)
 C120 0.076(3) 0.090(4) 0.096(4) -0.005(3) 0.036(3) -0.002(3)
 N11 0.056(2) 0.137(5) 0.154(5) -0.017(4) 0.039(3) -0.008(3)
 C87 0.062(3) 0.148(5) 0.077(3) 0.002(3) 0.010(3) -0.002(3)
 C181 0.066(3) 0.109(4) 0.084(3) -0.011(3) 0.014(2) 0.006(3)
 C176 0.061(3) 0.106(4) 0.084(3) -0.001(3) 0.010(2) 0.016(3)
 C175 0.071(3) 0.104(4) 0.076(3) 0.005(3) 0.016(3) 0.016(3)
 N14 0.063(3) 0.116(4) 0.155(5) -0.016(4) -0.001(3) 0.012(3)
 C61 0.061(3) 0.137(5) 0.077(4) -0.001(4) -0.002(3) -0.006(3)
 C185 0.073(3) 0.114(4) 0.093(4) -0.016(3) 0.007(3) 0.022(3)
 C47 0.067(3) 0.102(4) 0.074(3) -0.003(3) 0.013(2) 0.001(3)
 C205 0.074(3) 0.100(4) 0.091(4) 0.002(3) 0.025(3) 0.012(3)
 C134 0.081(3) 0.103(5) 0.089(4) -0.001(3) 0.023(3) 0.008(3)
 C135 0.081(3) 0.088(4) 0.100(4) 0.005(3) 0.033(3) 0.011(3)
 C41 0.089(4) 0.093(4) 0.090(4) -0.010(3) 0.024(3) -0.015(3)
 C164 0.092(3) 0.084(4) 0.091(4) 0.000(3) 0.025(3) 0.010(3)
 C81 0.071(3) 0.097(4) 0.088(3) 0.000(3) -0.002(3) 0.009(3)
 N15 0.078(3) 0.129(4) 0.164(5) -0.021(4) 0.042(3) 0.011(3)
 C76 0.068(3) 0.081(4) 0.113(4) -0.013(3) 0.002(3) -0.012(3)
 C31 0.062(3) 0.094(4) 0.102(4) 0.005(3) 0.013(3) -0.006(3)
 C213 0.066(3) 0.094(4) 0.085(3) -0.007(3) 0.006(2) 0.001(2)
 C43 0.070(3) 0.093(4) 0.099(4) -0.002(3) 0.025(3) 0.000(3)
 C145 0.099(4) 0.096(4) 0.098(4) -0.015(3) 0.018(3) 0.001(3)
 C209 0.078(3) 0.112(5) 0.084(3) -0.001(3) 0.016(3) 0.000(3)
 N10 0.078(4) 0.230(7) 0.163(6) -0.080(5) 0.004(4) 0.031(4)
 C127 0.064(3) 0.120(5) 0.107(4) -0.003(4) 0.020(3) 0.005(3)
 C48 0.067(3) 0.085(3) 0.078(3) -0.004(3) 0.011(2) -0.004(2)
 C80 0.077(3) 0.095(4) 0.075(3) 0.008(3) 0.001(2) 0.015(3)
 C182 0.077(3) 0.119(5) 0.077(3) 0.002(3) 0.008(3) 0.012(3)
 C86 0.065(3) 0.104(4) 0.078(3) -0.001(3) 0.004(3) 0.003(3)
 C79 0.079(3) 0.091(4) 0.065(3) 0.003(3) 0.003(2) 0.009(3)
 C66 0.054(3) 0.157(6) 0.085(4) -0.015(4) -0.007(3) -0.012(3)
 C40 0.065(3) 0.095(4) 0.093(4) 0.001(3) 0.005(2) -0.009(3)
 C121 0.075(3) 0.093(4) 0.099(4) -0.009(3) 0.027(3) -0.002(3)
 C90 0.058(3) 0.095(4) 0.094(4) -0.001(3) 0.010(2) 0.003(2)
 C208 0.077(3) 0.092(4) 0.083(3) 0.000(3) 0.013(2) 0.004(3)
 C214 0.069(3) 0.111(4) 0.074(3) -0.012(3) 0.007(2) 0.005(3)
 C97 0.060(3) 0.152(6) 0.082(4) 0.009(4) 0.005(3) 0.004(3)
 C211 0.065(3) 0.101(4) 0.084(3) -0.004(3) 0.003(2) 0.002(3)
 C6AA 0.048(3) 0.112(5) 0.144(5) -0.030(4) 0.020(3) 0.005(3)
 C70 0.068(3) 0.106(4) 0.116(4) -0.015(3) 0.007(3) -0.019(3)
 F7 0.098(4) 0.163(6) 0.160(6) -0.028(5) 0.018(4) 0.026(3)
 C165 0.089(3) 0.105(5) 0.091(4) 0.003(3) 0.033(3) 0.008(3)
 C73 0.060(3) 0.111(4) 0.115(4) 0.013(3) 0.010(3) -0.017(3)
 C130 0.070(3) 0.102(5) 0.099(4) 0.004(4) 0.031(3) 0.008(3)
 C89 0.059(3) 0.110(4) 0.113(4) -0.005(3) 0.022(3) 0.003(3)
 C78 0.084(4) 0.077(3) 0.097(4) -0.006(3) -0.007(3) 0.003(3)
 C146 0.101(4) 0.079(4) 0.100(4) -0.003(3) 0.035(3) 0.004(3)
 O7 0.072(3) 0.142(5) 0.151(5) -0.040(4) 0.024(4) 0.020(3)
 C72 0.067(3) 0.096(4) 0.098(4) 0.005(3) 0.012(3) -0.011(3)
 C32 0.065(3) 0.112(4) 0.103(4) -0.014(3) 0.013(3) 0.005(3)
 C167 0.086(3) 0.096(4) 0.104(4) -0.002(3) 0.030(3) 0.009(3)
 C82 0.071(3) 0.112(4) 0.074(3) 0.009(3) 0.015(2) 0.010(3)
 O8 0.061(3) 0.145(5) 0.132(5) -0.034(5) 0.011(4) 0.011(3)
 C100 0.085(3) 0.126(5) 0.072(3) -0.002(3) 0.013(3) 0.016(3)
 C133 0.099(4) 0.082(4) 0.104(4) 0.006(4) 0.038(3) 0.006(3)
 C29 0.073(3) 0.117(5) 0.122(5) 0.003(4) 0.012(3) 0.017(3)
 C99 0.078(3) 0.119(4) 0.071(3) -0.022(3) -0.002(3) 0.015(3)
 C115 0.082(3) 0.109(4) 0.089(4) -0.002(3) 0.023(3) 0.002(3)
 C186 0.067(3) 0.113(5) 0.084(3) -0.011(3) 0.004(2) 0.017(3)
 C126 0.063(3) 0.106(4) 0.108(4) -0.012(3) 0.027(3) 0.006(3)
 C83 0.090(4) 0.108(4) 0.080(3) 0.018(3) 0.008(3) 0.016(3)
 C62 0.055(3) 0.148(6) 0.096(4) 0.017(4) 0.003(3) -0.014(3)
 C199 0.076(4) 0.266(11) 0.054(3) -0.008(5) 0.018(3) -0.004(5)
 C45 0.079(3) 0.086(4) 0.124(4) 0.001(3) 0.039(3) 0.010(3)
 F5 0.208(6) 0.324(9) 0.194(5) -0.096(6) 0.108(5) -0.041(6)
 C38 0.060(3) 0.102(4) 0.101(4) 0.006(3) 0.015(2) -0.009(3)
 C112 0.082(3) 0.138(5) 0.073(3) -0.001(3) 0.006(3) -0.003(3)
 C98 0.070(3) 0.135(5) 0.079(4) -0.014(3) 0.011(3) 0.018(3)
 C203 0.092(4) 0.144(6) 0.078(4) 0.007(4) 0.015(3) 0.012(4)
 C158 0.107(4) 0.090(5) 0.121(5) 0.003(4) 0.037(4) 0.016(4)
 C93 0.051(3) 0.111(4) 0.137(5) 0.011(4) 0.017(3) 0.006(3)
 C113 0.086(4) 0.121(5) 0.086(4) -0.015(3) 0.024(3) 0.004(3)
 C34 0.075(3) 0.087(4) 0.135(5) 0.006(4) 0.012(3) 0.001(3)
 C84 0.086(4) 0.097(4) 0.103(4) 0.009(3) 0.009(3) 0.018(3)
 C131 0.091(4) 0.110(5) 0.086(4) 0.007(4) 0.023(3) 0.014(3)
 N12 0.083(3) 0.154(6) 0.177(6) -0.007(4) 0.052(3) 0.023(3)
 C92 0.063(3) 0.105(4) 0.131(5) -0.020(4) 0.021(3) 0.005(3)
 C184 0.069(3) 0.119(5) 0.081(4) -0.027(3) 0.000(3) 0.013(3)
 C107 0.087(4) 0.155(6) 0.080(4) -0.012(4) 0.023(3) -0.016(4)
 C30 0.059(3) 0.113(4) 0.109(4) -0.014(3) 0.009(3) 0.010(3)
 C91 0.070(3) 0.095(4) 0.122(4) -0.015(3) 0.018(3) 0.003(3)
 C168 0.092(4) 0.095(4) 0.096(4) 0.001(3) 0.032(3) 0.016(3)
 C64 0.062(3) 0.224(9) 0.082(4) 0.025(5) 0.006(3) -0.031(5)
 C85 0.077(3) 0.119(5) 0.088(3) 0.017(3) -0.003(3) -0.004(3)
 C183 0.076(3) 0.124(5) 0.076(3) -0.007(3) -0.001(2) 0.014(3)
 N21 0.144(2) 0.127(2) 0.136(2) 0.009(2) 0.020(2) 0.022(2)
 C105 0.085(3) 0.126(5) 0.073(3) -0.017(3) 0.012(3) 0.005(3)
 C128 0.068(3) 0.111(5) 0.121(5) -0.001(4) 0.020(3) 0.004(3)
 C103 0.094(4) 0.136(6) 0.087(4) -0.020(4) 0.015(3) 0.004(4)
 C114 0.085(4) 0.118(5) 0.084(3) -0.015(3) 0.017(3) 0.003(3)
 C116 0.086(4) 0.132(5) 0.091(4) -0.016(4) 0.024(3) 0.003(3)
 N7 0.105(4) 0.164(7) 0.154(6) 0.000(5) 0.015(4) 0.002(4)
 C74 0.074(4) 0.121(5) 0.153(6) 0.001(5) 0.030(4) -0.004(3)
 C65 0.064(3) 0.195(8) 0.077(4) -0.036(5) 0.008(3) -0.022(4)
 C117 0.087(4) 0.134(5) 0.074(3) -0.004(3) 0.020(3) 0.012(3)
 C202 0.091(4) 0.126(5) 0.080(3) 0.009(3) 0.005(3) 0.007(4)
 C188 0.079(4) 0.111(5) 0.157(7) -0.003(5) 0.006(4) -0.003(4)
 C187 0.068(3) 0.143(6) 0.112(5) -0.031(5) -0.001(3) 0.005(4)
 C200 0.128(6) 0.167(8) 0.079(4) -0.009(5) 0.038(4) 0.002(6)
 F4 0.341(10) 0.320(10) 0.353(11) -0.238(9) 0.221(9) -0.216(9)
 C152 0.128(5) 0.071(4) 0.144(5) -0.003(4) 0.065(4) 0.007(4)
 C33 0.066(3) 0.126(5) 0.113(4) -0.011(4) 0.024(3) -0.001(3)
 C94 0.066(3) 0.128(5) 0.116(4) -0.006(4) 0.006(3) 0.008(3)
 C95 0.059(3) 0.146(5) 0.098(4) 0.016(4) 0.021(3) 0.006(3)
 N25 0.156(6) 0.123(5) 0.151(6) 0.039(5) 0.008(5) -0.002(5)
 C118 0.103(4) 0.108(5) 0.123(5) -0.017(4) 0.011(3) 0.021(4)
 C155 0.092(4) 0.105(5) 0.124(5) 0.031(4) 0.024(4) 0.017(4)
 C154 0.094(4) 0.111(5) 0.136(6) 0.018(4) 0.021(4) 0.004(4)
 C101 0.095(4) 0.146(6) 0.121(6) -0.009(5) -0.024(4) -0.016(4)
 C60 0.086(4) 0.106(5) 0.141(5) 0.016(4) 0.030(4) -0.015(4)
 C132 0.106(4) 0.102(5) 0.111(5) 0.010(4) 0.023(4) 0.008(3)
 C75 0.056(3) 0.141(6) 0.121(5) -0.006(4) -0.010(3) -0.017(3)
 F9 0.102(4) 0.149(6) 0.190(7) -0.005(5) 0.027(4) 0.005(4)
 C129 0.082(4) 0.149(6) 0.136(5) -0.040(5) -0.005(4) 0.026(4)
 C136 0.160(7) 0.084(4) 0.113(5) -0.017(4) 0.003(4) 0.023(5)
 C122 0.084(4) 0.113(5) 0.143(5) -0.013(4) 0.004(3) -0.004(3)
 C106 0.109(4) 0.155(6) 0.069(4) 0.000(4) 0.014(3) -0.001(4)
 C63 0.061(3) 0.183(7) 0.101(5) 0.028(5) -0.004(3) -0.028(4)
 C55 0.117(5) 0.108(5) 0.145(6) 0.039(5) 0.032(4) -0.009(4)
 C169 0.163(6) 0.107(5) 0.071(3) -0.009(3) 0.024(3) -0.020(4)
 O6 0.112(3) 0.136(4) 0.264(7) -0.024(4) 0.041(4) -0.035(3)
 C178 0.075(3) 0.143(6) 0.113(5) 0.043(4) -0.006(3) -0.032(3)
 C162 0.145(6) 0.092(5) 0.150(6) -0.016(5) 0.037(5) 0.006(5)
 C111 0.101(4) 0.226(9) 0.081(4) 0.005(5) 0.019(3) -0.006(5)
 C2 0.086(4) 0.133(6) 0.205(9) -0.045(6) 0.031(5) 0.040(4)
 C153 0.113(4) 0.127(5) 0.111(4) -0.016(4) 0.047(4) -0.015(4)
 C108 0.122(5) 0.209(9) 0.085(4) -0.020(5) 0.041(4) -0.036(6)
 C10 0.071(3) 0.131(6) 0.189(7) -0.024(5) 0.054(4) -0.003(4)
 N17 0.092(4) 0.189(7) 0.172(6) 0.047(5) 0.051(4) 0.025(4)
 C179 0.097(4) 0.141(6) 0.106(5) 0.047(4) -0.031(3) -0.027(4)
 C125 0.064(3) 0.108(5) 0.145(5) 0.005(4) 0.024(3) 0.019(3)
 N16 0.121(5) 0.186(7) 0.166(7) -0.043(6) 0.010(4) 0.051(5)
 C191 0.110(5) 0.187(9) 0.109(5) -0.063(6) 0.017(4) -0.019(5)
 C109 0.108(5) 0.214(9) 0.076(4) -0.009(5) 0.020(4) -0.040(5)
 C53 0.094(4) 0.151(6) 0.100(4) -0.001(4) -0.005(3) 0.020(4)
 C102 0.102(4) 0.186(7) 0.081(4) 0.029(4) -0.019(3) -0.033(5)
 O4 0.132(4) 0.275(8) 0.197(6) 0.110(6) -0.005(4) 0.051(5)
 O9 0.114(4) 0.184(7) 0.120(5) -0.028(5) 0.028(4) 0.039(4)
 C67 0.097(4) 0.136(6) 0.126(5) -0.033(4) 0.025(4) 0.012(4)
 N27 0.147(3) 0.123(3) 0.138(3) 0.015(2) 0.022(2) 0.031(2)
 C180 0.146(5) 0.129(6) 0.084(4) -0.005(4) 0.036(4) -0.030(4)
 C1 0.087(4) 0.152(7) 0.158(7) -0.006(5) 0.019(4) 0.019(4)
 C110 0.100(5) 0.241(10) 0.081(4) 0.017(5) 0.005(4) -0.030(6)
 C9 0.081(4) 0.136(5) 0.235(7) -0.065(5) -0.032(4) 0.039(4)
 C124 0.073(4) 0.158(8) 0.203(8) 0.037(6) 0.040(4) 0.017(5)
 C198 0.094(5) 0.262(11) 0.085(4) -0.009(5) 0.024(4) 0.038(6)
 C4 0.099(4) 0.154(5) 0.235(7) -0.081(5) -0.013(5) 0.044(4)
 C147 0.154(6) 0.095(5) 0.180(7) -0.008(5) 0.092(6) 0.019(4)
 C59 0.083(4) 0.108(5) 0.222(9) -0.004(5) 0.038(4) -0.019(4)
 C201 0.108(5) 0.206(9) 0.085(4) -0.038(5) 0.018(4) -0.028(5)
 C137 0.145(2) 0.127(2) 0.138(2) 0.0170(18) 0.0235(18) 0.0337(18)
 C123 0.087(4) 0.110(5) 0.186(7) 0.018(5) 0.046(4) 0.004(4)
 F6 0.275(8) 0.265(8) 0.191(6) 0.062(6) 0.055(5) 0.078(7)
 C11 0.073(4) 0.158(7) 0.194(8) -0.010(6) 0.054(4) -0.005(4)
 C192 0.142(7) 0.201(9) 0.099(5) -0.035(6) 0.020(5) -0.041(6)
 C197 0.062(4) 0.334(15) 0.087(5) -0.068(8) 0.021(3) -0.018(7)
 C157 0.159(7) 0.124(7) 0.130(6) 0.022(5) 0.012(5) -0.007(6)
 C151 0.145(6) 0.082(4) 0.172(7) -0.016(5) 0.082(5) 0.002(4)
 C77 0.096(4) 0.181(8) 0.129(6) -0.054(5) -0.010(4) -0.013(5)
 C189 0.135(6) 0.160(8) 0.175(8) -0.033(6) 0.036(5) -0.015(6)
 C27A 0.078(4) 0.230(7) 0.163(6) -0.080(5) 0.004(4) 0.031(4)
 C22 0.079(4) 0.231(7) 0.163(6) -0.079(5) 0.004(4) 0.031(4)
 C23 0.079(4) 0.231(7) 0.163(6) -0.079(5) 0.004(4) 0.031(4)
 C24A 0.079(4) 0.231(7) 0.163(6) -0.080(5) 0.004(4) 0.031(4)
 C25 0.079(4) 0.230(7) 0.163(6) -0.081(5) 0.004(4) 0.031(4)
 C1CA 0.078(4) 0.230(7) 0.163(6) -0.081(5) 0.005(4) 0.031(4)
 C196 0.120(7) 0.273(14) 0.091(5) -0.051(7) 0.032(5) 0.003(7)
 C104 0.123(5) 0.212(9) 0.106(5) -0.036(5) 0.040(4) 0.030(6)
 C161 0.178(8) 0.091(5) 0.177(9) -0.012(6) 0.067(7) -0.010(5)
 F1 0.222(7) 0.325(6) 0.249(7) -0.078(6) 0.017(5) 0.099(5)
 F3 0.192(5) 0.536(13) 0.153(4) -0.078(6) 0.003(4) 0.103(6)
 C215 0.073(4) 0.147(6) 0.152(7) -0.017(6) 0.020(5) 0.011(5)
 O1 0.145(5) 0.398(14) 0.225(8) -0.122(9) -0.007(5) 0.024(7)
 C20 0.065(4) 0.209(9) 0.180(8) 0.049(7) -0.024(4) -0.003(5)
 C19 0.062(4) 0.184(8) 0.195(8) 0.039(7) -0.005(4) 0.011(4)
 C204 0.117(5) 0.179(8) 0.116(5) 0.044(5) -0.002(4) -0.008(5)
 C96 0.090(4) 0.349(15) 0.113(5) 0.068(7) 0.004(4) -0.065(6)
 C18 0.107(5) 0.173(8) 0.191(8) 0.060(7) 0.077(5) 0.052(6)
 N18 0.080(4) 0.231(7) 0.164(6) -0.078(5) 0.004(4) 0.030(4)
 O3 0.284(10) 0.236(9) 0.250(9) -0.039(7) -0.017(7) 0.154(8)
 C173 0.160(6) 0.123(6) 0.107(5) -0.003(4) -0.005(4) -0.037(5)
 C8 0.103(4) 0.153(6) 0.254(7) -0.054(5) -0.037(5) 0.053(4)
 C58 0.130(7) 0.132(7) 0.244(11) 0.005(7) 0.047(7) -0.064(6)
 C56 0.138(7) 0.132(7) 0.230(10) 0.051(7) 0.065(7) 0.004(6)
 C190 0.178(9) 0.155(9) 0.230(13) -0.029(9) -0.006(8) -0.014(7)
 C150 0.198(9) 0.088(5) 0.268(11) 0.021(7) 0.142(9) 0.037(5)
 C13 0.087(4) 0.223(10) 0.201(9) 0.080(8) 0.070(5) 0.051(6)
 C5 0.118(5) 0.189(6) 0.252(7) -0.091(6) -0.023(5) 0.049(5)
 C160 0.288(14) 0.142(8) 0.119(7) 0.008(6) 0.046(8) -0.030(9)
 O2 0.244(10) 0.368(15) 0.327(13) 0.081(11) -0.030(9) -0.176(11)
 C7 0.117(5) 0.184(6) 0.274(8) -0.073(6) -0.042(6) 0.047(5)
 C149 0.277(13) 0.124(7) 0.300(14) 0.073(8) 0.176(12) 0.101(8)
 C6 0.112(5) 0.180(6) 0.264(8) -0.107(6) -0.046(5) 0.052(4)
 C159 0.263(12) 0.134(8) 0.141(7) 0.024(6) 0.018(7) -0.036(8)
 C148 0.270(12) 0.103(6) 0.266(12) 0.079(7) 0.179(10) 0.080(7)
 C17 0.129(6) 0.247(11) 0.231(10) 0.060(9) 0.099(7) 0.078(7)
 C14 0.115(6) 0.235(11) 0.280(12) 0.064(10) 0.099(7) 0.041(7)
 C12 0.140(7) 0.150(9) 0.315(15) 0.062(9) 0.065(8) 0.016(6)
 C195 0.317(17) 0.249(15) 0.127(8) -0.076(9) 0.064(10) -0.089(13)
 C57 0.152(9) 0.127(8) 0.364(18) 0.075(9) 0.062(10) 0.003(7)
 C156 0.250(12) 0.204(11) 0.196(10) 0.072(9) -0.083(10) -0.068(10)
 C3 0.267(16) 0.248(15) 0.243(16) -0.060(12) 0.029(12) 0.110(12)
 C193 0.343(17) 0.210(12) 0.111(7) -0.084(8) -0.002(8) -0.023(11)
 F2 0.309(9) 0.389(7) 0.467(14) 0.021(11) 0.065(9) -0.074(7)
 C16 0.172(9) 0.202(11) 0.266(12) 0.094(10) 0.124(9) 0.071(8)
 C15 0.129(7) 0.301(15) 0.282(13) 0.110(12) 0.131(8) 0.074(9)
 C216 0.186(10) 0.216(13) 0.196(11) 0.061(10) 0.098(9) 0.066(10)
 C217 0.222(7) 0.217(7) 0.154(5) -0.026(7) -0.004(5) 0.036(4)
 C194 0.34(2) 0.250(16) 0.137(9) -0.057(10) 0.056(10) -0.106(14)
 C21 0.093(4) 0.191(6) 0.168(6) -0.014(5) 0.009(4) 0.009(4)
 C144 0.139(2) 0.130(2) 0.134(2) 0.0033(17) 0.0211(18) 0.0119(18)
 C143 0.144(14) 0.099(11) 0.113(11) -0.003(9) 0.019(10) 0.036(10)
 C142 0.174(18) 0.062(9) 0.128(13) -0.011(9) 0.004(12) 0.008(9)
 C141 0.131(16) 0.13(2) 0.21(3) 0.058(18) 0.065(16) 0.033(15)
 C140 0.105(12) 0.108(13) 0.168(18) -0.003(12) -0.016(12) -0.005(10)
 C138 0.149(4) 0.125(4) 0.144(5) 0.013(4) 0.019(4) 0.024(4)
 C4AA 0.148(3) 0.120(3) 0.138(3) 0.012(3) 0.019(3) 0.032(3)
 C3AA 0.162(16) 0.21(2) 0.082(9) 0.019(11) 0.016(10) 0.039(15)
 C5AA 0.27(3) 0.076(14) 0.137(16) -0.052(13) -0.01(2) -0.039(15)
 C2AA 0.129(13) 0.19(2) 0.157(17) -0.015(16) -0.003(11) -0.002(13)
 C1AA 0.143(12) 0.113(11) 0.139(13) -0.024(9) 0.009(9) -0.018(9)
 C0AA 0.146(3) 0.121(3) 0.138(3) 0.013(3) 0.021(3) 0.032(3)
 C9BA 0.071(2) 0.178(4) 0.157(4) -0.026(3) 0.011(3) 0.012(3)
 C8BA 0.073(2) 0.181(4) 0.158(5) -0.026(3) 0.010(3) 0.011(3)
 C24 0.071(3) 0.181(5) 0.158(5) -0.027(3) 0.009(3) 0.010(3)
 C2CA 0.067(3) 0.177(5) 0.155(5) -0.030(3) 0.009(3) 0.012(3)
 C26 0.064(3) 0.173(4) 0.155(5) -0.032(3) 0.011(3) 0.014(3)
 C27 0.065(2) 0.173(4) 0.156(5) -0.030(3) 0.010(3) 0.012(3)
 O22 0.090(8) 0.138(11) 0.132(11) -0.041(10) 0.015(9) -0.006(8)
 O24 0.080(7) 0.136(10) 0.114(9) -0.034(9) 0.020(7) 0.000(7)
 S0AA 0.074(4) 0.138(5) 0.136(5) -0.040(4) 0.022(4) 0.011(3)
 F12 0.093(7) 0.137(9) 0.165(9) -0.038(8) 0.017(7) -0.004(7)
 O18 0.098(8) 0.165(10) 0.130(9) -0.026(9) 0.000(8) 0.028(8)
 F25 0.113(8) 0.141(10) 0.125(10) -0.039(9) 0.038(8) 0.022(7)
 C28 0.084(7) 0.144(8) 0.143(9) -0.019(8) 0.021(8) 0.008(7)
 F59 0.090(7) 0.147(8) 0.134(9) -0.010(9) 0.018(8) 0.010(7)
 N18A 0.076(3) 0.179(5) 0.158(5) -0.024(3) 0.012(3) 0.012(3)
 C21A 0.082(4) 0.232(7) 0.166(6) -0.076(5) 0.003(4) 0.029(5)
 N10A 0.061(3) 0.169(5) 0.155(5) -0.030(4) 0.010(3) 0.011(3)
 N27A 0.141(2) 0.131(2) 0.137(2) 0.0351(17) 0.0430(17) 0.0506(17)
 N21A 0.148(3) 0.122(3) 0.137(3) 0.013(2) 0.018(2) 0.033(2)
 C1A 0.36(4) 0.16(2) 0.092(11) -0.046(14) 0.05(2) -0.14(3)

_geom_special_details
;
 All esds (except the esd in the dihedral angle between two l.s. planes)
 are estimated using the full covariance matrix.  The cell esds are taken
 into account individually in the estimation of esds in distances, angles
 and torsion angles; correlations between esds in cell parameters are only
 used when they are defined by crystal symmetry.  An approximate (isotropic)
 treatment of cell esds is used for estimating esds involving l.s. planes.
;
loop_
  _geom_bond_atom_site_label_1
  _geom_bond_atom_site_label_2
  _geom_bond_distance
  _geom_bond_site_symmetry_2
  _geom_bond_publ_flag
 Fe3 N32 2.110(4) . ?
 Fe3 N33 2.113(4) . ?
 Fe3 N31 2.131(4) . ?
 Fe3 N28 2.099(4) . ?
 Fe3 N30 2.065(5) . ?
 Fe3 N29 2.088(4) . ?
 Fe1 N5 2.126(5) . ?
 Fe1 N4 2.049(6) . ?
 Fe1 N6 2.103(6) . ?
 Fe1 N3 2.047(6) . ?
 Fe1 N1 2.064(5) . ?
 Fe1 N2 1.986(7) . ?
 Fe2 N19 2.077(5) . ?
 Fe2 N22 2.131(5) . ?
 Fe2 N23 2.061(5) . ?
 Fe2 N24 2.116(5) . ?
 Fe2 N20 2.087(5) . ?
 Fe2 N21 2.107(16) . ?
 Fe2 N21A 2.091(11) . ?
 Fe4 N13 2.075(6) . ?
 Fe4 N11 2.151(6) . ?
 Fe4 N14 2.081(6) . ?
 Fe4 N15 2.201(7) . ?
 Fe4 N10 2.00(3) . ?
 Fe4 N12 2.053(6) . ?
 Fe4 N10A 2.093(16) . ?
 S1 O5 1.437(4) . ?
 S1 O6 1.412(5) . ?
 S1 O4 1.363(6) . ?
 S1 C216 1.852(14) . ?
 S2 O7 1.474(7) . ?
 S2 O8 1.428(7) . ?
 S2 O9 1.447(7) . ?
 S2 C215 1.806(12) . ?
 S3 O1 1.394(7) . ?
 S3 O3 1.461(7) . ?
 S3 O2 1.509(8) . ?
 S3 C217 1.706(14) . ?
 N32 C177 1.427(6) . ?
 N32 C69 1.267(6) . ?
 N50 C37 1.347(6) . ?
 N50 C35 1.336(6) . ?
 N52 C36 1.349(6) . ?
 N52 C35 1.339(6) . ?
 N51 C36 1.313(6) . ?
 N51 C37 1.351(6) . ?
 N45 C88 1.322(6) . ?
 N45 C86 1.341(6) . ?
 N33 C52 1.292(7) . ?
 N33 C49 1.415(6) . ?
 N49 C37 1.380(6) . ?
 N49 C46 1.440(6) . ?
 N49 C45 1.475(6) . ?
 N38 C170 1.334(6) . ?
 N38 C172 1.348(7) . ?
 N54 C36 1.371(6) . ?
 N54 C39 1.438(6) . ?
 N54 C38 1.464(6) . ?
 N31 C79 1.417(6) . ?
 N31 C78 1.298(6) . ?
 N28 C71 1.391(6) . ?
 N28 C76 1.327(7) . ?
 N39 C171 1.332(7) . ?
 N39 C170 1.345(6) . ?
 N48 C88 1.375(6) . ?
 N48 C90 1.434(6) . ?
 N48 C95 1.441(6) . ?
 N30 C54 1.300(6) . ?
 N30 C60 1.393(8) . ?
 N29 C68 1.305(7) . ?
 N29 C61 1.393(7) . ?
 N41 C171 1.384(6) . ?
 N41 C181 1.415(7) . ?
 N41 C180 1.474(8) . ?
 N58 C119 1.352(7) . ?
 N58 C120 1.309(7) . ?
 N59 C119 1.385(7) . ?
 N59 C115 1.409(7) . ?
 N59 C118 1.470(7) . ?
 N60 C120 1.365(7) . ?
 N60 C130 1.433(7) . ?
 N60 C129 1.489(7) . ?
 N40 C171 1.352(7) . ?
 N40 C172 1.302(6) . ?
 N46 C88 1.338(6) . ?
 N46 C87 1.349(6) . ?
 N56 C120 1.373(7) . ?
 N56 C121 1.339(7) . ?
 N42 C170 1.346(7) . ?
 N42 C166 1.442(7) . ?
 N42 C169 1.509(7) . ?
 N53 C35 1.392(6) . ?
 N53 C31 1.432(6) . ?
 N53 C34 1.483(7) . ?
 N43 C86 1.353(6) . ?
 N43 C82 1.422(6) . ?
 N43 C85 1.449(7) . ?
 N19 C158 1.379(8) . ?
 N19 C155 1.291(8) . ?
 N34 C68 1.361(7) . ?
 N34 C66 1.385(8) . ?
 N34 C67 1.470(8) . ?
 N22 C163 1.470(7) . ?
 N22 C154 1.247(8) . ?
 N36 C54 1.355(7) . ?
 N36 C55 1.370(8) . ?
 N36 C53 1.491(7) . ?
 N55 C121 1.389(7) . ?
 N55 C128 1.419(7) . ?
 N55 C122 1.481(8) . ?
 N57 C119 1.333(7) . ?
 N57 C121 1.314(7) . ?
 N23 C42 1.452(7) . ?
 N23 C145 1.281(7) . ?
 N26 C146 1.341(7) . ?
 N26 C152 1.381(8) . ?
 N26 C153 1.501(8) . ?
 N5 C100 1.416(7) . ?
 N5 C105 1.277(7) . ?
 N47 C87 1.347(7) . ?
 N47 C97 1.425(7) . ?
 N47 C96 1.516(8) . ?
 N37 C172 1.396(7) . ?
 N37 C174 1.405(7) . ?
 N37 C173 1.441(8) . ?
 N35 C76 1.348(7) . ?
 N35 C70 1.393(8) . ?
 N35 C77 1.481(8) . ?
 N4 C112 1.432(7) . ?
 N4 C202 1.305(8) . ?
 N24 C133 1.389(8) . ?
 N24 C136 1.256(9) . ?
 N6 C184 1.468(7) . ?
 N6 C187 1.273(9) . ?
 N44 C87 1.327(7) . ?
 N44 C86 1.322(6) . ?
 C52 C54 1.424(8) . ?
 F8 C215 1.338(10) . ?
 C177 C176 1.352(7) . ?
 C177 C178 1.409(7) . ?
 C46 C51 1.398(6) . ?
 C46 C47 1.384(7) . ?
 C50 C51 1.374(7) . ?
 C50 C49 1.378(7) . ?
 N8 C107 1.336(8) . ?
 N8 C103 1.354(7) . ?
 N8 C104 1.449(9) . ?
 C49 C48 1.405(7) . ?
 N3 C203 1.322(9) . ?
 N3 C200 1.374(9) . ?
 C210 C205 1.547(7) . ?
 C210 C209 1.488(8) . ?
 C210 C211 1.526(7) . ?
 C212 C213 1.521(7) . ?
 C212 C214 1.532(8) . ?
 C212 C211 1.548(6) . ?
 C69 C68 1.435(8) . ?
 C163 C164 1.380(7) . ?
 C163 C168 1.374(8) . ?
 C71 C70 1.399(8) . ?
 C71 C72 1.392(7) . ?
 N9 C199 1.398(10) . ?
 N9 C203 1.316(9) . ?
 N9 C204 1.455(10) . ?
 C44 C39 1.389(6) . ?
 C44 C43 1.373(7) . ?
 C206 C207 1.523(8) . ?
 C206 C205 1.509(6) . ?
 C206 C213 1.552(7) . ?
 C42 C41 1.395(7) . ?
 C42 C43 1.370(8) . ?
 N1 C103 1.312(8) . ?
 N1 C106 1.390(7) . ?
 C39 C40 1.391(7) . ?
 C207 C208 1.570(7) . ?
 N2 C188 1.297(9) . ?
 N2 C192 1.421(11) . ?
 C166 C165 1.356(8) . ?
 C166 C167 1.405(7) . ?
 C174 C175 1.363(7) . ?
 C174 C179 1.436(9) . ?
 N13 C2 1.318(11) . ?
 N13 C9 1.398(9) . ?
 N20 C146 1.312(7) . ?
 N20 C147 1.361(8) . ?
 N11 C6AA 1.468(7) . ?
 N11 C10 1.239(9) . ?
 C181 C182 1.409(7) . ?
 C181 C186 1.399(8) . ?
 C176 C175 1.409(7) . ?
 N14 C93 1.449(7) . ?
 N14 C19 1.298(9) . ?
 C61 C66 1.401(9) . ?
 C61 C62 1.394(9) . ?
 C185 C186 1.387(8) . ?
 C185 C184 1.370(8) . ?
 C47 C48 1.374(7) . ?
 C134 C135 1.363(8) . ?
 C134 C133 1.394(8) . ?
 C135 C130 1.378(8) . ?
 C41 C40 1.371(8) . ?
 C164 C165 1.400(8) . ?
 C81 C80 1.394(7) . ?
 C81 C82 1.386(7) . ?
 N15 C125 1.397(8) . ?
 N15 C1 1.282(9) . ?
 C76 C78 1.428(8) . ?
 C31 C32 1.380(8) . ?
 C31 C30 1.388(7) . ?
 C145 C146 1.458(8) . ?
 C209 C208 1.528(7) . ?
 N10 C27A 1.359(19) . ?
 N10 C20 1.41(3) . ?
 C127 C126 1.359(8) . ?
 C127 C128 1.375(8) . ?
 C80 C79 1.373(7) . ?
 C182 C183 1.385(8) . ?
 C79 C84 1.414(7) . ?
 C66 C65 1.420(9) . ?
 C90 C89 1.397(8) . ?
 C90 C91 1.395(7) . ?
 C208 C214 1.528(7) . ?
 C97 C98 1.378(9) . ?
 C97 C102 1.390(9) . ?
 C6AA C29 1.364(9) . ?
 C6AA C33 1.392(8) . ?
 C70 C75 1.411(8) . ?
 F7 C215 1.319(10) . ?
 C73 C72 1.368(7) . ?
 C73 C74 1.408(9) . ?
 C130 C131 1.381(8) . ?
 C89 C94 1.374(7) . ?
 C32 C33 1.398(7) . ?
 C167 C168 1.380(8) . ?
 C82 C83 1.428(7) . ?
 C100 C99 1.397(8) . ?
 C100 C101 1.360(9) . ?
 C133 C132 1.391(8) . ?
 C29 C30 1.336(8) . ?
 C99 C98 1.346(7) . ?
 C115 C114 1.427(7) . ?
 C115 C116 1.385(8) . ?
 C126 C125 1.376(7) . ?
 C83 C84 1.356(8) . ?
 C62 C63 1.380(9) . ?
 C199 C200 1.434(11) . ?
 C199 C198 1.467(10) . ?
 F5 C216 1.194(10) . ?
 C112 C113 1.383(8) . ?
 C112 C117 1.404(8) . ?
 C203 C202 1.439(9) . ?
 C158 C162 1.424(10) . ?
 C158 C157 1.424(10) . ?
 C93 C92 1.347(8) . ?
 C93 C94 1.417(8) . ?
 C113 C114 1.382(8) . ?
 C131 C132 1.376(9) . ?
 N12 C11 1.334(10) . ?
 N12 C18 1.391(9) . ?
 C92 C91 1.369(8) . ?
 C184 C183 1.357(8) . ?
 C107 C106 1.378(9) . ?
 C107 C108 1.419(9) . ?
 C64 C65 1.352(11) . ?
 C64 C63 1.386(11) . ?
 N21 C137 1.114(18) . ?
 N21 C144 1.506(14) . ?
 N21 N27A 1.87(2) . ?
 C105 C103 1.423(8) . ?
 C128 C123 1.385(8) . ?
 C116 C117 1.356(8) . ?
 N7 C188 1.330(9) . ?
 N7 C191 1.381(9) . ?
 N7 C189 1.460(11) . ?
 C74 C75 1.333(9) . ?
 C188 C187 1.518(10) . ?
 C200 C201 1.402(11) . ?
 F4 C216 1.282(15) . ?
 C152 C147 1.405(9) . ?
 C152 C151 1.407(9) . ?
 N25 C155 1.373(9) . ?
 N25 C157 1.344(10) . ?
 N25 C156 1.474(12) . ?
 C155 C154 1.459(9) . ?
 C101 C102 1.374(9) . ?
 C60 C55 1.396(9) . ?
 C60 C59 1.436(9) . ?
 F9 C215 1.355(10) . ?
 C136 C137 1.404(10) . ?
 C106 C111 1.424(10) . ?
 C55 C56 1.368(11) . ?
 C178 C179 1.316(8) . ?
 C162 C161 1.383(11) . ?
 C111 C110 1.357(9) . ?
 C2 N16 1.410(10) . ?
 C2 C1 1.457(11) . ?
 C108 C109 1.356(11) . ?
 C10 C11 1.443(9) . ?
 N17 C11 1.335(10) . ?
 N17 C13 1.438(11) . ?
 N17 C12 1.491(12) . ?
 C125 C124 1.377(10) . ?
 N16 C4 1.316(12) . ?
 N16 C3 1.462(15) . ?
 C191 C192 1.302(12) . ?
 C191 C190 1.556(14) . ?
 C109 C110 1.433(12) . ?
 N27 C137 1.55(2) . ?
 N27 C138 1.434(9) . ?
 N27 C0AA 1.33(2) . ?
 C9 C4 1.414(13) . ?
 C9 C8 1.347(13) . ?
 C124 C123 1.396(10) . ?
 C198 C197 1.475(15) . ?
 C4 C5 1.405(11) . ?
 C147 C148 1.431(11) . ?
 C59 C58 1.418(12) . ?
 C201 C196 1.384(12) . ?
 C137 N27A 1.37(2) . ?
 C137 N21A 1.358(9) . ?
 F6 C216 1.385(12) . ?
 C192 C193 1.287(12) . ?
 C197 C196 1.441(14) . ?
 C157 C159 1.394(12) . ?
 C151 C150 1.344(11) . ?
 C27A C22 1.3900 . ?
 C27A C1CA 1.3900 . ?
 C22 C23 1.3900 . ?
 C22 N18 1.50(2) . ?
 C23 C24A 1.3900 . ?
 C24A C25 1.3900 . ?
 C25 C1CA 1.3900 . ?
 C161 C160 1.305(13) . ?
 F1 C217 1.329(13) . ?
 F3 C217 1.275(12) . ?
 C20 C19 1.405(10) . ?
 C20 N18 1.40(2) . ?
 C20 N18A 1.326(14) . ?
 C20 N10A 1.328(19) . ?
 C18 C13 1.368(13) . ?
 C18 C17 1.393(12) . ?
 N18 C21A 1.55(3) . ?
 C8 C7 1.411(12) . ?
 C58 C57 1.433(14) . ?
 C56 C57 1.320(14) . ?
 C190 C195 1.412(15) . ?
 C150 C149 1.388(12) . ?
 C13 C14 1.470(12) . ?
 C5 C6 1.429(16) . ?
 C160 C159 1.438(14) . ?
 C7 C6 1.318(15) . ?
 C149 C148 1.372(11) . ?
 C17 C16 1.345(13) . ?
 C14 C15 1.485(18) . ?
 C195 C194 1.315(16) . ?
 C193 C194 1.335(16) . ?
 F2 C217 1.578(17) . ?
 C16 C15 1.371(17) . ?
 C21 N18A 1.599(18) . ?
 C144 C143 1.3900 . ?
 C144 C139 1.3900 . ?
 C143 C142 1.3900 . ?
 C142 C141 1.3900 . ?
 C141 C140 1.3900 . ?
 C140 C139 1.3900 . ?
 C139 N27A 1.341(18) . ?
 C4AA C3AA 1.3900 . ?
 C4AA C0AA 1.3900 . ?
 C4AA N21A 1.503(9) . ?
 C3AA C5AA 1.3900 . ?
 C5AA C2AA 1.3900 . ?
 C2AA C1AA 1.3900 . ?
 C1AA C0AA 1.3900 . ?
 C9BA C8BA 1.3900 . ?
 C9BA C27 1.3900 . ?
 C9BA N18A 1.307(11) . ?
 C8BA C24 1.3900 . ?
 C24 C2CA 1.3900 . ?
 C2CA C26 1.3900 . ?
 C26 C27 1.3900 . ?
 C27 N10A 1.429(13) . ?
 O22 S0AA 1.423(13) . ?
 O24 S0AA 1.438(13) . ?
 S0AA O18 1.456(14) . ?
 S0AA C28 1.78(3) . ?
 F12 C28 1.334(15) . ?
 F25 C28 1.340(15) . ?
 C28 F59 1.325(15) . ?
 N27A C1A 1.23(3) . ?

loop_
  _geom_angle_atom_site_label_1
  _geom_angle_atom_site_label_2
  _geom_angle_atom_site_label_3
  _geom_angle
  _geom_angle_site_symmetry_1
  _geom_angle_site_symmetry_3
  _geom_angle_publ_flag
 N32 Fe3 N33 94.15(16) . . ?
 N32 Fe3 N31 98.20(16) . . ?
 N33 Fe3 N31 94.90(15) . . ?
 N28 Fe3 N32 82.58(15) . . ?
 N28 Fe3 N33 171.59(16) . . ?
 N28 Fe3 N31 77.98(16) . . ?
 N30 Fe3 N32 170.11(16) . . ?
 N30 Fe3 N33 78.46(17) . . ?
 N30 Fe3 N31 89.06(16) . . ?
 N30 Fe3 N28 105.62(17) . . ?
 N30 Fe3 N29 96.21(18) . . ?
 N29 Fe3 N32 77.62(17) . . ?
 N29 Fe3 N33 94.20(14) . . ?
 N29 Fe3 N31 170.25(15) . . ?
 N29 Fe3 N28 92.67(16) . . ?
 N4 Fe1 N5 97.2(2) . . ?
 N4 Fe1 N6 95.1(2) . . ?
 N4 Fe1 N1 93.7(2) . . ?
 N6 Fe1 N5 90.63(18) . . ?
 N3 Fe1 N5 172.3(2) . . ?
 N3 Fe1 N4 79.0(3) . . ?
 N3 Fe1 N6 96.34(19) . . ?
 N3 Fe1 N1 95.5(2) . . ?
 N1 Fe1 N5 78.00(19) . . ?
 N1 Fe1 N6 166.4(2) . . ?
 N2 Fe1 N5 84.0(2) . . ?
 N2 Fe1 N4 174.9(2) . . ?
 N2 Fe1 N6 79.9(2) . . ?
 N2 Fe1 N3 100.4(3) . . ?
 N2 Fe1 N1 91.4(2) . . ?
 N19 Fe2 N22 76.9(2) . . ?
 N19 Fe2 N24 86.65(18) . . ?
 N19 Fe2 N20 96.1(2) . . ?
 N19 Fe2 N21 93.5(7) . . ?
 N19 Fe2 N21A 92.5(6) . . ?
 N23 Fe2 N19 167.9(2) . . ?
 N23 Fe2 N22 92.66(19) . . ?
 N23 Fe2 N24 99.61(19) . . ?
 N23 Fe2 N20 78.0(2) . . ?
 N23 Fe2 N21 98.2(7) . . ?
 N23 Fe2 N21A 98.7(6) . . ?
 N24 Fe2 N22 90.4(2) . . ?
 N20 Fe2 N22 91.8(2) . . ?
 N20 Fe2 N24 176.8(2) . . ?
 N20 Fe2 N21 105.3(4) . . ?
 N20 Fe2 N21A 97.8(3) . . ?
 N21 Fe2 N22 161.3(5) . . ?
 N21 Fe2 N24 72.8(4) . . ?
 N21A Fe2 N22 166.5(5) . . ?
 N21A Fe2 N24 80.5(3) . . ?
 N13 Fe4 N11 165.7(3) . . ?
 N13 Fe4 N14 92.6(2) . . ?
 N13 Fe4 N15 78.3(2) . . ?
 N13 Fe4 N10A 95.7(7) . . ?
 N11 Fe4 N15 89.8(2) . . ?
 N14 Fe4 N11 96.5(2) . . ?
 N14 Fe4 N15 96.0(2) . . ?
 N14 Fe4 N10A 77.9(5) . . ?
 N10 Fe4 N13 91.9(12) . . ?
 N10 Fe4 N11 100.7(12) . . ?
 N10 Fe4 N14 78.9(9) . . ?
 N10 Fe4 N15 168.7(12) . . ?
 N10 Fe4 N12 95.3(9) . . ?
 N12 Fe4 N13 95.8(3) . . ?
 N12 Fe4 N11 76.3(2) . . ?
 N12 Fe4 N14 169.9(3) . . ?
 N12 Fe4 N15 91.1(2) . . ?
 N12 Fe4 N10A 95.7(5) . . ?
 N10A Fe4 N11 97.0(7) . . ?
 N10A Fe4 N15 171.3(6) . . ?
 O5 S1 C216 97.9(4) . . ?
 O6 S1 O5 116.7(3) . . ?
 O6 S1 C216 103.6(6) . . ?
 O4 S1 O5 117.1(4) . . ?
 O4 S1 O6 109.6(4) . . ?
 O4 S1 C216 110.2(6) . . ?
 O7 S2 C215 101.9(4) . . ?
 O8 S2 O7 114.8(5) . . ?
 O8 S2 O9 115.1(5) . . ?
 O8 S2 C215 104.9(4) . . ?
 O9 S2 O7 116.6(4) . . ?
 O9 S2 C215 100.5(5) . . ?
 O1 S3 O3 112.5(7) . . ?
 O1 S3 O2 124.6(8) . . ?
 O1 S3 C217 107.8(6) . . ?
 O3 S3 O2 109.5(7) . . ?
 O3 S3 C217 107.1(7) . . ?
 O2 S3 C217 92.2(8) . . ?
 C177 N32 Fe3 123.6(3) . . ?
 C69 N32 Fe3 113.8(3) . . ?
 C69 N32 C177 120.1(4) . . ?
 C35 N50 C37 113.1(4) . . ?
 C35 N52 C36 113.3(4) . . ?
 C36 N51 C37 114.1(4) . . ?
 C88 N45 C86 115.7(4) . . ?
 C52 N33 Fe3 113.1(3) . . ?
 C52 N33 C49 118.2(4) . . ?
 C49 N33 Fe3 128.6(3) . . ?
 C37 N49 C46 124.1(4) . . ?
 C37 N49 C45 118.3(4) . . ?
 C46 N49 C45 117.5(4) . . ?
 C170 N38 C172 113.0(4) . . ?
 C36 N54 C39 124.6(4) . . ?
 C36 N54 C38 118.1(4) . . ?
 C39 N54 C38 117.1(4) . . ?
 C79 N31 Fe3 128.9(3) . . ?
 C78 N31 Fe3 113.3(4) . . ?
 C78 N31 C79 117.6(4) . . ?
 C71 N28 Fe3 139.6(4) . . ?
 C76 N28 Fe3 112.4(3) . . ?
 C76 N28 C71 105.0(4) . . ?
 C171 N39 C170 114.0(5) . . ?
 C88 N48 C90 122.1(4) . . ?
 C88 N48 C95 119.0(4) . . ?
 C90 N48 C95 118.4(4) . . ?
 C54 N30 Fe3 112.0(4) . . ?
 C54 N30 C60 106.8(5) . . ?
 C60 N30 Fe3 141.2(4) . . ?
 C68 N29 Fe3 112.3(3) . . ?
 C68 N29 C61 106.7(5) . . ?
 C61 N29 Fe3 139.4(4) . . ?
 C171 N41 C181 123.5(5) . . ?
 C171 N41 C180 118.3(5) . . ?
 C181 N41 C180 118.2(4) . . ?
 C120 N58 C119 113.7(5) . . ?
 C119 N59 C115 124.5(5) . . ?
 C119 N59 C118 118.2(5) . . ?
 C115 N59 C118 117.0(5) . . ?
 C120 N60 C130 124.2(5) . . ?
 C120 N60 C129 119.1(5) . . ?
 C130 N60 C129 116.2(5) . . ?
 C172 N40 C171 113.1(5) . . ?
 C88 N46 C87 112.8(4) . . ?
 C121 N56 C120 111.8(5) . . ?
 C170 N42 C166 123.5(4) . . ?
 C170 N42 C169 119.4(5) . . ?
 C166 N42 C169 116.7(4) . . ?
 C35 N53 C31 124.0(5) . . ?
 C35 N53 C34 117.9(4) . . ?
 C31 N53 C34 117.8(4) . . ?
 C86 N43 C82 121.1(4) . . ?
 C86 N43 C85 118.9(4) . . ?
 C82 N43 C85 118.4(4) . . ?
 C158 N19 Fe2 141.2(5) . . ?
 C155 N19 Fe2 113.1(5) . . ?
 C155 N19 C158 105.3(6) . . ?
 C68 N34 C66 106.1(5) . . ?
 C68 N34 C67 127.6(6) . . ?
 C66 N34 C67 126.2(5) . . ?
 C163 N22 Fe2 127.8(4) . . ?
 C154 N22 Fe2 115.5(4) . . ?
 C154 N22 C163 116.3(5) . . ?
 C54 N36 C55 108.0(5) . . ?
 C54 N36 C53 125.6(5) . . ?
 C55 N36 C53 126.1(6) . . ?
 C121 N55 C128 122.2(5) . . ?
 C121 N55 C122 118.8(5) . . ?
 C128 N55 C122 118.7(5) . . ?
 C121 N57 C119 113.7(5) . . ?
 N52 C36 N54 114.9(4) . . ?
 N51 C36 N52 126.5(5) . . ?
 N51 C36 N54 118.6(4) . . ?
 N50 C37 N51 125.9(4) . . ?
 N50 C37 N49 119.1(5) . . ?
 N51 C37 N49 115.0(4) . . ?
 C42 N23 Fe2 126.3(3) . . ?
 C145 N23 Fe2 115.9(4) . . ?
 C145 N23 C42 117.5(5) . . ?
 C146 N26 C152 108.3(5) . . ?
 C146 N26 C153 125.6(5) . . ?
 C152 N26 C153 126.1(5) . . ?
 C100 N5 Fe1 128.4(3) . . ?
 C105 N5 Fe1 113.4(4) . . ?
 C105 N5 C100 117.7(5) . . ?
 C87 N47 C97 126.0(5) . . ?
 C87 N47 C96 116.9(5) . . ?
 C97 N47 C96 117.0(5) . . ?
 C172 N37 C174 121.8(5) . . ?
 C172 N37 C173 117.9(5) . . ?
 C174 N37 C173 119.1(5) . . ?
 N50 C35 N52 126.9(4) . . ?
 N50 C35 N53 115.9(5) . . ?
 N52 C35 N53 117.2(4) . . ?
 C76 N35 C70 105.7(5) . . ?
 C76 N35 C77 129.2(6) . . ?
 C70 N35 C77 125.1(5) . . ?
 C112 N4 Fe1 125.5(5) . . ?
 C202 N4 Fe1 115.4(4) . . ?
 C202 N4 C112 119.0(6) . . ?
 C133 N24 Fe2 130.8(4) . . ?
 C136 N24 Fe2 111.1(5) . . ?
 C136 N24 C133 117.3(6) . . ?
 C184 N6 Fe1 127.7(5) . . ?
 C187 N6 Fe1 113.9(5) . . ?
 C187 N6 C184 117.2(6) . . ?
 C86 N44 C87 115.1(4) . . ?
 N33 C52 C54 115.7(5) . . ?
 N39 C171 N41 116.9(5) . . ?
 N39 C171 N40 126.0(5) . . ?
 N40 C171 N41 117.0(5) . . ?
 C176 C177 N32 120.9(4) . . ?
 C176 C177 C178 119.0(5) . . ?
 C178 C177 N32 120.1(4) . . ?
 C51 C46 N49 118.5(5) . . ?
 C47 C46 N49 124.0(4) . . ?
 C47 C46 C51 117.1(5) . . ?
 C51 C50 C49 120.6(5) . . ?
 C107 N8 C103 105.7(6) . . ?
 C107 N8 C104 128.7(5) . . ?
 C103 N8 C104 125.4(6) . . ?
 C50 C51 C46 121.9(5) . . ?
 C50 C49 N33 121.6(4) . . ?
 C50 C49 C48 118.2(5) . . ?
 C48 C49 N33 119.9(5) . . ?
 C203 N3 Fe1 113.0(5) . . ?
 C203 N3 C200 107.8(7) . . ?
 C200 N3 Fe1 139.2(7) . . ?
 N45 C88 N48 119.9(4) . . ?
 N45 C88 N46 125.7(4) . . ?
 N46 C88 N48 114.3(5) . . ?
 N38 C170 N39 125.8(5) . . ?
 N38 C170 N42 116.1(5) . . ?
 N39 C170 N42 118.0(5) . . ?
 C209 C210 C205 109.6(4) . . ?
 C209 C210 C211 110.7(4) . . ?
 C211 C210 C205 108.3(4) . . ?
 C213 C212 C214 109.9(4) . . ?
 C213 C212 C211 108.0(4) . . ?
 C214 C212 C211 109.0(4) . . ?
 N32 C69 C68 116.8(5) . . ?
 N58 C119 N59 116.9(5) . . ?
 N57 C119 N58 126.0(5) . . ?
 N57 C119 N59 117.1(5) . . ?
 C164 C163 N22 120.0(5) . . ?
 C168 C163 N22 119.5(5) . . ?
 C168 C163 C164 120.5(6) . . ?
 N28 C71 C70 108.7(5) . . ?
 N28 C71 C72 132.5(5) . . ?
 C72 C71 C70 118.7(5) . . ?
 C199 N9 C204 126.6(7) . . ?
 C203 N9 C199 104.7(8) . . ?
 C203 N9 C204 128.7(7) . . ?
 N30 C54 N36 111.6(5) . . ?
 N30 C54 C52 120.4(5) . . ?
 N36 C54 C52 127.9(5) . . ?
 C43 C44 C39 119.9(5) . . ?
 C207 C206 C213 110.4(4) . . ?
 C205 C206 C207 111.2(4) . . ?
 C205 C206 C213 108.0(4) . . ?
 N38 C172 N37 115.5(5) . . ?
 N40 C172 N38 128.0(5) . . ?
 N40 C172 N37 116.5(5) . . ?
 C41 C42 N23 118.1(5) . . ?
 C43 C42 N23 121.4(5) . . ?
 C43 C42 C41 120.5(5) . . ?
 C103 N1 Fe1 112.1(4) . . ?
 C103 N1 C106 105.5(5) . . ?
 C106 N1 Fe1 142.3(5) . . ?
 C44 C39 N54 122.4(5) . . ?
 C44 C39 C40 119.4(5) . . ?
 C40 C39 N54 118.0(4) . . ?
 N29 C68 N34 112.9(5) . . ?
 N29 C68 C69 118.6(5) . . ?
 N34 C68 C69 128.2(6) . . ?
 C206 C207 C208 108.0(4) . . ?
 C188 N2 Fe1 113.5(5) . . ?
 C188 N2 C192 104.4(7) . . ?
 C192 N2 Fe1 141.4(6) . . ?
 C165 C166 N42 120.0(5) . . ?
 C165 C166 C167 118.4(5) . . ?
 C167 C166 N42 121.1(5) . . ?
 N37 C174 C179 120.6(5) . . ?
 C175 C174 N37 121.8(5) . . ?
 C175 C174 C179 117.6(5) . . ?
 C2 N13 Fe4 111.3(5) . . ?
 C2 N13 C9 103.2(7) . . ?
 C9 N13 Fe4 144.9(7) . . ?
 C146 N20 Fe2 112.9(4) . . ?
 C146 N20 C147 106.9(5) . . ?
 C147 N20 Fe2 139.7(5) . . ?
 N58 C120 N60 117.0(5) . . ?
 N58 C120 N56 126.7(5) . . ?
 N60 C120 N56 116.2(5) . . ?
 C6AA N11 Fe4 127.3(4) . . ?
 C10 N11 Fe4 114.5(4) . . ?
 C10 N11 C6AA 117.4(6) . . ?
 N47 C87 N46 115.2(5) . . ?
 N44 C87 N46 126.2(5) . . ?
 N44 C87 N47 118.6(5) . . ?
 C182 C181 N41 119.1(5) . . ?
 C186 C181 N41 122.6(5) . . ?
 C186 C181 C182 118.2(5) . . ?
 C177 C176 C175 120.4(4) . . ?
 C174 C175 C176 120.5(5) . . ?
 C93 N14 Fe4 126.5(5) . . ?
 C19 N14 Fe4 113.9(4) . . ?
 C19 N14 C93 119.5(6) . . ?
 N29 C61 C66 107.7(6) . . ?
 N29 C61 C62 131.9(6) . . ?
 C62 C61 C66 120.4(6) . . ?
 C184 C185 C186 120.0(6) . . ?
 C48 C47 C46 121.5(5) . . ?
 C206 C205 C210 109.3(4) . . ?
 C135 C134 C133 121.8(6) . . ?
 C134 C135 C130 120.5(6) . . ?
 C40 C41 C42 119.1(5) . . ?
 C163 C164 C165 118.1(5) . . ?
 C82 C81 C80 121.4(5) . . ?
 C125 N15 Fe4 127.9(5) . . ?
 C1 N15 Fe4 111.5(5) . . ?
 C1 N15 C125 120.1(7) . . ?
 N28 C76 N35 114.0(5) . . ?
 N28 C76 C78 118.7(5) . . ?
 N35 C76 C78 126.5(6) . . ?
 C32 C31 N53 121.1(5) . . ?
 C32 C31 C30 118.3(5) . . ?
 C30 C31 N53 120.4(5) . . ?
 C212 C213 C206 110.0(4) . . ?
 C42 C43 C44 120.4(5) . . ?
 N23 C145 C146 115.7(6) . . ?
 C210 C209 C208 111.1(5) . . ?
 C27A N10 Fe4 138(2) . . ?
 C27A N10 C20 108(2) . . ?
 C20 N10 Fe4 114.6(14) . . ?
 C126 C127 C128 122.9(5) . . ?
 C47 C48 C49 120.6(5) . . ?
 C79 C80 C81 119.9(5) . . ?
 C183 C182 C181 119.7(6) . . ?
 N45 C86 N43 117.5(4) . . ?
 N44 C86 N45 124.1(5) . . ?
 N44 C86 N43 118.5(5) . . ?
 C80 C79 N31 122.0(5) . . ?
 C80 C79 C84 119.7(5) . . ?
 C84 C79 N31 118.3(4) . . ?
 N34 C66 C61 106.7(5) . . ?
 N34 C66 C65 132.0(7) . . ?
 C61 C66 C65 121.3(7) . . ?
 C41 C40 C39 120.6(5) . . ?
 N56 C121 N55 115.3(5) . . ?
 N57 C121 N56 127.9(5) . . ?
 N57 C121 N55 116.8(5) . . ?
 C89 C90 N48 121.5(4) . . ?
 C91 C90 N48 119.2(5) . . ?
 C91 C90 C89 119.3(5) . . ?
 C209 C208 C207 108.3(4) . . ?
 C209 C208 C214 109.5(4) . . ?
 C214 C208 C207 109.4(4) . . ?
 C208 C214 C212 110.3(4) . . ?
 C98 C97 N47 120.6(6) . . ?
 C98 C97 C102 118.6(6) . . ?
 C102 C97 N47 120.8(6) . . ?
 C210 C211 C212 109.5(4) . . ?
 C29 C6AA N11 121.7(6) . . ?
 C29 C6AA C33 119.3(5) . . ?
 C33 C6AA N11 118.8(7) . . ?
 N35 C70 C71 106.6(5) . . ?
 N35 C70 C75 130.7(6) . . ?
 C71 C70 C75 122.5(6) . . ?
 C166 C165 C164 122.5(5) . . ?
 C72 C73 C74 120.9(6) . . ?
 C135 C130 N60 121.4(6) . . ?
 C135 C130 C131 118.1(6) . . ?
 C131 C130 N60 120.5(6) . . ?
 C94 C89 C90 119.1(5) . . ?
 N31 C78 C76 117.3(5) . . ?
 N26 C146 C145 131.6(6) . . ?
 N20 C146 N26 111.4(5) . . ?
 N20 C146 C145 117.0(5) . . ?
 C73 C72 C71 118.8(5) . . ?
 C31 C32 C33 119.8(5) . . ?
 C168 C167 C166 119.8(5) . . ?
 N43 C82 C83 120.5(5) . . ?
 C81 C82 N43 121.3(5) . . ?
 C81 C82 C83 117.9(5) . . ?
 C99 C100 N5 121.5(6) . . ?
 C101 C100 N5 120.0(6) . . ?
 C101 C100 C99 118.4(6) . . ?
 N24 C133 C134 120.9(6) . . ?
 N24 C133 C132 120.9(6) . . ?
 C132 C133 C134 118.0(6) . . ?
 C30 C29 C6AA 120.8(6) . . ?
 C98 C99 C100 121.3(6) . . ?
 N59 C115 C114 121.4(5) . . ?
 C116 C115 N59 121.7(5) . . ?
 C116 C115 C114 116.8(5) . . ?
 C185 C186 C181 120.3(5) . . ?
 C127 C126 C125 120.3(6) . . ?
 C84 C83 C82 120.6(5) . . ?
 C63 C62 C61 116.4(7) . . ?
 N9 C199 C200 108.1(7) . . ?
 N9 C199 C198 128.2(11) . . ?
 C200 C199 C198 123.7(9) . . ?
 C113 C112 N4 120.5(5) . . ?
 C113 C112 C117 119.8(5) . . ?
 C117 C112 N4 119.6(5) . . ?
 C99 C98 C97 120.6(6) . . ?
 N3 C203 C202 118.0(7) . . ?
 N9 C203 N3 114.6(7) . . ?
 N9 C203 C202 127.4(8) . . ?
 N19 C158 C162 131.9(7) . . ?
 N19 C158 C157 107.5(7) . . ?
 C162 C158 C157 120.3(7) . . ?
 C92 C93 N14 120.9(5) . . ?
 C92 C93 C94 120.6(5) . . ?
 C94 C93 N14 118.6(6) . . ?
 C114 C113 C112 120.3(5) . . ?
 C83 C84 C79 120.4(5) . . ?
 C132 C131 C130 122.3(6) . . ?
 C11 N12 Fe4 113.4(4) . . ?
 C11 N12 C18 107.6(7) . . ?
 C18 N12 Fe4 138.1(7) . . ?
 C93 C92 C91 119.8(5) . . ?
 C185 C184 N6 120.4(6) . . ?
 C183 C184 N6 118.9(5) . . ?
 C183 C184 C185 120.7(5) . . ?
 N8 C107 C106 108.9(5) . . ?
 N8 C107 C108 131.2(7) . . ?
 C106 C107 C108 119.9(7) . . ?
 C29 C30 C31 122.1(6) . . ?
 C92 C91 C90 121.1(6) . . ?
 C163 C168 C167 120.6(5) . . ?
 C65 C64 C63 120.9(6) . . ?
 C184 C183 C182 120.8(5) . . ?
 C137 N21 Fe2 116.5(11) . . ?
 C137 N21 C144 131.5(14) . . ?
 C137 N21 N27A 46.8(9) . . ?
 C144 N21 Fe2 111.3(9) . . ?
 C144 N21 N27A 85.2(9) . . ?
 N27A N21 Fe2 163.2(10) . . ?
 N5 C105 C103 115.9(6) . . ?
 C127 C128 N55 122.4(5) . . ?
 C127 C128 C123 117.1(6) . . ?
 C123 C128 N55 120.2(6) . . ?
 N8 C103 C105 127.2(6) . . ?
 N1 C103 N8 112.7(6) . . ?
 N1 C103 C105 120.0(5) . . ?
 C113 C114 C115 120.4(5) . . ?
 C117 C116 C115 123.4(5) . . ?
 C188 N7 C191 100.2(8) . . ?
 C188 N7 C189 127.9(8) . . ?
 C191 N7 C189 131.8(9) . . ?
 C75 C74 C73 122.4(6) . . ?
 C64 C65 C66 117.3(7) . . ?
 C116 C117 C112 119.1(5) . . ?
 N4 C202 C203 114.7(7) . . ?
 N2 C188 N7 116.3(8) . . ?
 N2 C188 C187 118.6(7) . . ?
 N7 C188 C187 125.1(9) . . ?
 N6 C187 C188 112.6(7) . . ?
 N3 C200 C199 104.8(7) . . ?
 N3 C200 C201 133.4(10) . . ?
 C201 C200 C199 121.8(9) . . ?
 N26 C152 C147 104.1(5) . . ?
 N26 C152 C151 132.3(6) . . ?
 C147 C152 C151 123.6(7) . . ?
 C6AA C33 C32 119.7(6) . . ?
 C89 C94 C93 119.9(6) . . ?
 C155 N25 C156 130.7(8) . . ?
 C157 N25 C155 104.7(7) . . ?
 C157 N25 C156 124.2(8) . . ?
 N19 C155 N25 114.9(7) . . ?
 N19 C155 C154 119.5(6) . . ?
 N25 C155 C154 125.6(8) . . ?
 N22 C154 C155 114.7(7) . . ?
 C100 C101 C102 120.7(6) . . ?
 N30 C60 C55 108.1(5) . . ?
 N30 C60 C59 128.3(7) . . ?
 C55 C60 C59 123.5(7) . . ?
 C131 C132 C133 119.4(6) . . ?
 C74 C75 C70 116.7(6) . . ?
 N24 C136 C137 117.8(8) . . ?
 N1 C106 C111 130.5(6) . . ?
 C107 C106 N1 107.1(6) . . ?
 C107 C106 C111 122.4(6) . . ?
 C62 C63 C64 123.7(7) . . ?
 N36 C55 C60 105.6(6) . . ?
 C56 C55 N36 134.4(8) . . ?
 C56 C55 C60 120.0(8) . . ?
 C179 C178 C177 121.1(5) . . ?
 C161 C162 C158 117.0(8) . . ?
 C110 C111 C106 117.0(8) . . ?
 N13 C2 N16 113.6(7) . . ?
 N13 C2 C1 121.0(8) . . ?
 N16 C2 C1 124.8(10) . . ?
 C109 C108 C107 117.7(8) . . ?
 N11 C10 C11 115.7(7) . . ?
 C11 N17 C13 103.5(8) . . ?
 C11 N17 C12 130.6(7) . . ?
 C13 N17 C12 125.6(8) . . ?
 C178 C179 C174 121.1(5) . . ?
 C126 C125 N15 121.4(6) . . ?
 C126 C125 C124 118.6(6) . . ?
 C124 C125 N15 119.9(5) . . ?
 C2 N16 C3 129.7(9) . . ?
 C4 N16 C2 105.8(9) . . ?
 C4 N16 C3 124.0(9) . . ?
 N7 C191 C190 123.1(11) . . ?
 C192 C191 N7 113.9(8) . . ?
 C192 C191 C190 122.6(9) . . ?
 C108 C109 C110 122.2(6) . . ?
 C101 C102 C97 120.4(7) . . ?
 C138 N27 C137 131.7(17) . . ?
 C0AA N27 C137 105.8(9) . . ?
 C0AA N27 C138 122.3(19) . . ?
 N15 C1 C2 116.1(8) . . ?
 C111 C110 C109 120.7(8) . . ?
 N13 C9 C4 109.6(8) . . ?
 C8 C9 N13 127.7(10) . . ?
 C8 C9 C4 122.7(8) . . ?
 C125 C124 C123 120.4(6) . . ?
 C199 C198 C197 108.4(9) . . ?
 N16 C4 C9 107.7(7) . . ?
 N16 C4 C5 130.5(11) . . ?
 C5 C4 C9 121.7(10) . . ?
 N20 C147 C152 109.1(7) . . ?
 N20 C147 C148 132.7(7) . . ?
 C152 C147 C148 117.8(6) . . ?
 C58 C59 C60 112.6(7) . . ?
 C196 C201 C200 120.6(10) . . ?
 N21 C137 C136 117.3(12) . . ?
 N21 C137 N27A 96.9(12) . . ?
 C136 C137 N27 122.7(9) . . ?
 N27A C137 C136 141.1(10) . . ?
 N21A C137 C136 122.4(9) . . ?
 N21A C137 N27 114.8(9) . . ?
 C128 C123 C124 120.7(7) . . ?
 N12 C11 C10 117.5(7) . . ?
 N17 C11 N12 113.4(6) . . ?
 N17 C11 C10 129.0(9) . . ?
 C191 C192 N2 104.9(7) . . ?
 C193 C192 N2 133.5(11) . . ?
 C193 C192 C191 121.3(10) . . ?
 C196 C197 C198 129.1(9) . . ?
 N25 C157 C158 107.6(7) . . ?
 N25 C157 C159 133.1(9) . . ?
 C159 C157 C158 119.3(9) . . ?
 C150 C151 C152 117.0(7) . . ?
 N10 C27A C22 108.8(19) . . ?
 N10 C27A C1CA 131.1(19) . . ?
 C22 C27A C1CA 120.0 . . ?
 C27A C22 C23 120.0 . . ?
 C27A C22 N18 106.0(15) . . ?
 C23 C22 N18 134.0(15) . . ?
 C24A C23 C22 120.0 . . ?
 C25 C24A C23 120.0 . . ?
 C24A C25 C1CA 120.0 . . ?
 C25 C1CA C27A 120.0 . . ?
 C201 C196 C197 116.3(11) . . ?
 C160 C161 C162 123.9(10) . . ?
 F8 C215 S2 112.5(7) . . ?
 F8 C215 F9 106.2(9) . . ?
 F7 C215 S2 112.4(7) . . ?
 F7 C215 F8 104.8(8) . . ?
 F7 C215 F9 106.9(9) . . ?
 F9 C215 S2 113.4(7) . . ?
 C19 C20 N10 113.9(12) . . ?
 N18 C20 N10 106.5(12) . . ?
 N18 C20 C19 128.3(11) . . ?
 N18A C20 C19 132.3(9) . . ?
 N18A C20 N10A 109.5(9) . . ?
 N10A C20 C19 117.2(10) . . ?
 N14 C19 C20 118.1(8) . . ?
 N12 C18 C17 133.2(10) . . ?
 C13 C18 N12 106.2(7) . . ?
 C13 C18 C17 120.5(8) . . ?
 C22 N18 C21A 126.9(18) . . ?
 C20 N18 C22 102.6(17) . . ?
 C20 N18 C21A 124.1(14) . . ?
 C9 C8 C7 116.0(11) . . ?
 C59 C58 C57 121.7(8) . . ?
 C57 C56 C55 120.1(9) . . ?
 C195 C190 C191 103.8(11) . . ?
 C151 C150 C149 120.9(7) . . ?
 N17 C13 C14 123.8(11) . . ?
 C18 C13 N17 109.1(7) . . ?
 C18 C13 C14 126.7(9) . . ?
 C4 C5 C6 112.7(11) . . ?
 C161 C160 C159 121.4(10) . . ?
 C6 C7 C8 122.0(11) . . ?
 C148 C149 C150 124.4(9) . . ?
 C7 C6 C5 124.5(10) . . ?
 C157 C159 C160 117.8(10) . . ?
 C149 C148 C147 116.3(8) . . ?
 C16 C17 C18 119.3(12) . . ?
 C13 C14 C15 105.0(11) . . ?
 C194 C195 C190 130.3(12) . . ?
 C56 C57 C58 121.3(9) . . ?
 C192 C193 C194 123.8(14) . . ?
 C17 C16 C15 119.3(11) . . ?
 C16 C15 C14 128.3(9) . . ?
 F5 C216 S1 112.8(11) . . ?
 F5 C216 F4 112.9(13) . . ?
 F5 C216 F6 105.1(10) . . ?
 F4 C216 S1 106.9(8) . . ?
 F4 C216 F6 117.1(13) . . ?
 F6 C216 S1 101.6(9) . . ?
 F1 C217 S3 118.8(10) . . ?
 F1 C217 F2 97.3(12) . . ?
 F3 C217 S3 121.9(10) . . ?
 F3 C217 F1 107.5(11) . . ?
 F3 C217 F2 100.2(12) . . ?
 F2 C217 S3 106.3(10) . . ?
 C195 C194 C193 115.4(13) . . ?
 C143 C144 N21 154.1(8) . . ?
 C143 C144 C139 120.0 . . ?
 C139 C144 N21 85.9(8) . . ?
 C142 C143 C144 120.0 . . ?
 C143 C142 C141 120.0 . . ?
 C140 C141 C142 120.0 . . ?
 C141 C140 C139 120.0 . . ?
 C140 C139 C144 120.0 . . ?
 N27A C139 C144 114.7(12) . . ?
 N27A C139 C140 125.1(12) . . ?
 C3AA C4AA C0AA 120.0 . . ?
 C3AA C4AA N21A 121.2(7) . . ?
 C0AA C4AA N21A 118.8(8) . . ?
 C4AA C3AA C5AA 120.0 . . ?
 C2AA C5AA C3AA 120.0 . . ?
 C5AA C2AA C1AA 120.0 . . ?
 C0AA C1AA C2AA 120.0 . . ?
 N27 C0AA C4AA 104.6(11) . . ?
 N27 C0AA C1AA 135.4(11) . . ?
 C1AA C0AA C4AA 120.0 . . ?
 C8BA C9BA C27 120.0 . . ?
 N18A C9BA C8BA 135.5(8) . . ?
 N18A C9BA C27 104.5(8) . . ?
 C9BA C8BA C24 120.0 . . ?
 C8BA C24 C2CA 120.0 . . ?
 C26 C2CA C24 120.0 . . ?
 C2CA C26 C27 120.0 . . ?
 C9BA C27 N10A 108.1(9) . . ?
 C26 C27 C9BA 120.0 . . ?
 C26 C27 N10A 131.4(9) . . ?
 O22 S0AA O24 115.0(13) . . ?
 O22 S0AA O18 110.7(12) . . ?
 O22 S0AA C28 102.5(11) . . ?
 O24 S0AA O18 118.1(11) . . ?
 O24 S0AA C28 102.3(10) . . ?
 O18 S0AA C28 106.1(13) . . ?
 F12 C28 S0AA 113.3(15) . . ?
 F12 C28 F25 104.3(19) . . ?
 F25 C28 S0AA 109.4(16) . . ?
 F59 C28 S0AA 116.1(17) . . ?
 F59 C28 F12 107.5(19) . . ?
 F59 C28 F25 105(2) . . ?
 C20 N18A C21 129.1(9) . . ?
 C9BA N18A C20 112.5(10) . . ?
 C9BA N18A C21 118.2(10) . . ?
 C20 N10A Fe4 112.8(9) . . ?
 C20 N10A C27 104.3(12) . . ?
 C27 N10A Fe4 142.9(12) . . ?
 C137 N27A N21 36.3(7) . . ?
 C139 N27A N21 73.9(9) . . ?
 C139 N27A C137 109.6(13) . . ?
 C1A N27A N21 144.6(17) . . ?
 C1A N27A C137 108.2(16) . . ?
 C1A N27A C139 140(2) . . ?
 C137 N21A Fe2 105.9(7) . . ?
 C137 N21A C4AA 94.8(7) . . ?
 C4AA N21A Fe2 158.6(8) . . ?

_shelx_res_file
;
    jyz138.res created by SHELXL-2014/7

TITL cut085_a.res in C2/c
REM Old TITL cut085 in C2/c
REM SHELXT solution in C2/c: R1 0.321, Rweak 0.025, Alpha 0.077
REM <I/s> 1.275 for 1116 systematic absences, Orientation as input
REM Formula found by SHELXT: C494 N97 O50 F20 S4 Fe8
CELL 0.6889 39.5898 21.6405 61.9145 90 98.734 90
ZERR 8 0.0002 0.0001 0.0004 0 0.001 0
LATT 7
SYMM -X,+Y,0.5-Z
SFAC C H F Fe N O S
DISP C 0.0032 0.0016 10.6366
DISP F 0.0168 0.0099 46.7299
DISP Fe 0.3436 0.8063 3183.3958
DISP N 0.0061 0.0032 18.0258
DISP O 0.0106 0.0058 29.5954
DISP S 0.1203 0.1179 478.9626
UNIT 1736 1568 72 32 480 72 24
DFIX 1.6 H12h O24
DFIX 2 C139 N21
DFIX 1.44 C144 N21
DFIX 1.42 0.01 C138 N27
DFIX 1.34 0.01 N21A C137
DFIX 2 C4AA N27
DFIX 1.44 0.01 N21A C4AA
DFIX 2.17 0.01 C4AA C137
DFIX 2.24 N10 N18
DFIX 1.5 C9BA N18
DFIX 1.37 N10 C27A
SADI F59 C28 F25 C28 F12 C28 F8 C215 F7 C215 F9 C215
SADI S2 O9 S2 O7 S2 O8 S0AA O18 S0AA O24 S0AA O22
SADI S3 O1 S3 O2 S3 O3
DELU 0.001 0.0005 F2 C217 F1 F3
DELU 0.01 0.005 C189 N7
SIMU 0.01 0.02 1.7 O22 O8 O24 O7 O9
SIMU 0.01 0.02 1.7 F8 F25 C28 C215 F7 F59 F12 O22 O8 O9 O18 O7 O24 S0AA S2 F9
SIMU 0.01 0.02 1.7 O1 O2 O3
SIMU 0.002 0.004 1.7 N27A C137 N21 C144 C139
SIMU 0.01 0.02 1.7 C4 C9 C8 C7 C6 C5
SIMU 0.002 0.004 1.7 C138 N27 C0AA C4AA N21A C137
SIMU 0.002 0.004 1.7 C21 N18A C9BA C8BA C24 C2CA C27 C26 N10A
SIMU 0.002 0.004 1.7 C27A C22 C23 C24A C25 C1CA
SIMU 0.001 0.002 1.7 C21A N18 C22 C23 C24A C25 C1CA C27A N10
ISOR 0.01 0.02 C217
ISOR 0.01 0.02 F2
ISOR 0.01 0.02 C138
ISOR 0.04 0.08 C16 C15 C14 C13 C18 C17 C5 C4 C6 C7 C8 C9
ISOR 0.01 0.02 C21 N18A
ISOR 0.04 0.08 C21A N18 C22 C23 C24A C25 C1CA C27A

L.S. 20
PLAN  99
TEMP -173.15
LIST 6
ABIN
fmap 2
ACTA
OMIT 6 0 32
OMIT 13 1 7
OMIT -8 2 26
OMIT -9 7 26
OMIT -19 3 15
OMIT 9 3 14
OMIT -2 6 21
OMIT 18 0 6
OMIT 12 0 8
OMIT 2 2 2
OMIT -2 8 17
OMIT 15 1 14
OMIT 2 0 0
OMIT 15 1 15
OMIT -7 1 2
OMIT -2 4 18
OMIT 3 3 5
OMIT -2 6 29
OMIT -4 4 1
OMIT 14 6 3
OMIT 5 7 2
OMIT -1 3 1
OMIT 4 0 34
OMIT 0 6 11
OMIT -11 7 10
OMIT 1 3 4
OMIT 4 4 4
OMIT 2 4 7
OMIT -3 3 5
REM <olex2.extras>
REM <HklSrc "%.\\jyz138_sq.hkl">
REM </olex2.extras>

WGHT    0.200000
FVAR       0.05362   0.46185   0.36715   0.71707
FE3   4    0.878991    0.959494    0.512963    11.00000    0.05377    0.08920 =
         0.07386   -0.00111    0.00409   -0.00082
FE1   4    0.890919    0.894497    0.761457    11.00000    0.10775    0.14143 =
         0.06679   -0.01643    0.00758    0.01943
FE2   4    0.773538    0.329467    0.607375    11.00000    0.13074    0.09159 =
         0.10694    0.00802    0.04621    0.02864
FE4   4    0.535168    0.906347    0.614312    11.00000    0.06449    0.11994 =
         0.16101   -0.02214    0.02551    0.01520
S1    7    0.810247    0.504608    0.521273    11.00000    0.09607    0.10562 =
         0.10150   -0.00887    0.01341   -0.00714
PART 1
S2    7    0.474148    0.683711    0.549841    41.00000    0.07441    0.14518 =
         0.12640   -0.03545    0.01715    0.01882

PART 0
S3    7    0.957135    0.850719    0.899075    11.00000    0.20265    0.31917 =
         0.12252   -0.05010   -0.00314    0.05835

N32   5    0.892895    0.868044    0.522219    11.00000    0.05485    0.08469 =
         0.07762    0.00497    0.00858   -0.00614
N50   5    0.715189    0.771582    0.544207    11.00000    0.05857    0.09362 =
         0.07671   -0.00523    0.01737   -0.00727
N52   5    0.679783    0.708914    0.563410    11.00000    0.05532    0.09127 =
         0.08143    0.00140    0.01131   -0.00277
N51   5    0.729293    0.665133    0.552059    11.00000    0.05896    0.09700 =
         0.06985   -0.00161    0.01270   -0.00037
N45   5    0.733124    0.999110    0.617075    11.00000    0.06400    0.09789 =
         0.07857    0.00244    0.00439    0.00445
N33   5    0.826324    0.939081    0.505341    11.00000    0.06942    0.09296 =
         0.06699   -0.00590    0.01255   -0.01104
N49   5    0.763806    0.724960    0.533710    11.00000    0.05717    0.09201 =
         0.08458   -0.00531    0.01618   -0.00584
N38   5    0.889489    0.705645    0.605930    11.00000    0.06620    0.08476 =
         0.08026   -0.00163    0.01453    0.01218
N54   5    0.696081    0.609576    0.572770    11.00000    0.05730    0.09554 =
         0.08237   -0.00029    0.01205    0.00067
N31   5    0.875683    0.995441    0.544611    11.00000    0.06956    0.08882 =
         0.07818    0.00567   -0.00311    0.00407
N28   5    0.930480    0.976915    0.525299    11.00000    0.06027    0.08937 =
         0.08492    0.00385    0.00043   -0.00600
N39   5    0.878805    0.648263    0.637073    11.00000    0.07394    0.08532 =
         0.08341   -0.00299    0.01393    0.00580
N48   5    0.708032    0.975514    0.647829    11.00000    0.06620    0.09883 =
         0.07841   -0.00112    0.01231    0.00556
N30   5    0.859763    1.041999    0.499558    11.00000    0.06959    0.10365 =
         0.09205    0.00105    0.02040   -0.00924
N29   5    0.891025    0.922084    0.483983    11.00000    0.05263    0.10109 =
         0.08032    0.00192    0.00439   -0.00203
N41   5    0.890533    0.693019    0.671348    11.00000    0.07676    0.10304 =
         0.07463   -0.00450    0.01287    0.01610
N58   5    0.751413    0.678458    0.692457    11.00000    0.07256    0.09638 =
         0.08971   -0.00349    0.02405    0.00772
N59   5    0.739305    0.777036    0.704429    11.00000    0.06639    0.11007 =
         0.10716   -0.00815    0.01475    0.01238
N60   5    0.762950    0.585051    0.678183    11.00000    0.06523    0.10216 =
         0.09556   -0.00567    0.01591    0.00625
N40   5    0.902555    0.749968    0.641426    11.00000    0.08296    0.09303 =
         0.07589    0.00745    0.00488    0.00251
N46   5    0.765806    0.988217    0.652202    11.00000    0.06032    0.11838 =
         0.07038    0.00032    0.00996    0.00127
N56   5    0.710090    0.629231    0.665600    11.00000    0.06573    0.09960 =
         0.09459    0.00486    0.01639    0.00183
N42   5    0.867604    0.608403    0.602150    11.00000    0.10845    0.08488 =
         0.07655   -0.00690    0.02161   -0.00396
N53   5    0.667297    0.812765    0.556040    11.00000    0.06349    0.10462 =
         0.10057    0.00036    0.01732    0.00062
N43   5    0.760255    1.017364    0.587325    11.00000    0.07708    0.12032 =
         0.07009    0.00190    0.00197    0.00031
N19   5    0.785781    0.274849    0.635031    11.00000    0.08355    0.09592 =
         0.11850    0.00002    0.02819    0.01681
N34   5    0.917181    0.845907    0.469059    11.00000    0.06424    0.12386 =
         0.08809   -0.02209    0.00193   -0.00441
N22   5    0.815118    0.377858    0.625838    11.00000    0.08104    0.09292 =
         0.09401    0.00836    0.03251    0.00710
N36   5    0.814810    1.092864    0.483587    11.00000    0.09076    0.12321 =
         0.09433    0.01757    0.01854    0.00519
N55   5    0.658655    0.678083    0.654436    11.00000    0.06458    0.10112 =
         0.12998   -0.00817    0.01162    0.00506
N57   5    0.698175    0.728202    0.679568    11.00000    0.06711    0.09939 =
         0.09706   -0.00428    0.01672    0.00680
C36   1    0.702567    0.663093    0.562272    11.00000    0.05284    0.08663 =
         0.07263   -0.00490    0.00433   -0.00334
C37   1    0.734879    0.721078    0.543568    11.00000    0.05723    0.09248 =
         0.06701   -0.00567    0.00659    0.00272
N23   5    0.772194    0.388194    0.581044    11.00000    0.09489    0.08423 =
         0.11015   -0.00369    0.04280   -0.00346
N26   5    0.835734    0.291182    0.561730    11.00000    0.09587    0.08991 =
         0.11331   -0.01977    0.03743   -0.00980
N5    5    0.849813    0.948626    0.745383    11.00000    0.08423    0.13386 =
         0.06911   -0.01999    0.00400    0.01464
N47   5    0.823171    1.004835    0.655928    11.00000    0.06676    0.21043 =
         0.08025    0.02150    0.00987    0.00073
N37   5    0.910911    0.805276    0.611068    11.00000    0.13620    0.10039 =
         0.07850    0.00324   -0.00676   -0.01922
O5    6    0.776061    0.514266    0.525733    11.00000    0.08417    0.16434 =
         0.16549   -0.03186    0.02265   -0.00295
C35   1    0.688125    0.761729    0.554279    11.00000    0.05505    0.08492 =
         0.07991   -0.01368   -0.00606    0.00458
N35   5    0.967323    0.991441    0.556165    11.00000    0.07087    0.12344 =
         0.11806   -0.02095   -0.01748   -0.01852
N4    5    0.866856    0.810511    0.757620    11.00000    0.09325    0.13801 =
         0.07070   -0.01734    0.01550   -0.00329
N24   5    0.738710    0.375555    0.624575    11.00000    0.11989    0.08362 =
         0.10234    0.00417    0.01611   -0.00770
N6    5    0.912297    0.888812    0.732424    11.00000    0.08657    0.12551 =
         0.09540   -0.01657   -0.01004    0.01378
N44   5    0.792545    1.015128    0.621459    11.00000    0.07140    0.15642 =
         0.07110    0.01004    0.01267    0.00015
C52   1    0.808814    0.983273    0.495010    11.00000    0.06598    0.11667 =
         0.06962   -0.00657    0.00816   -0.01152
AFIX  43
H52   2    0.785137    0.979226    0.489628    11.00000   -1.20000
AFIX   0
C171  1    0.890794    0.696838    0.649063    11.00000    0.05864    0.11015 =
         0.07729   -0.00628    0.00734    0.01354

PART 1
F8    3    0.448526    0.770560    0.572201    41.00000    0.09040    0.12604 =
         0.14905   -0.02515    0.01788    0.01349

PART 0
C177  1    0.897510    0.846739    0.544290    11.00000    0.06422    0.07833 =
         0.08560    0.00799   -0.00457   -0.00439
C46   1    0.776516    0.781577    0.525753    11.00000    0.05526    0.08254 =
         0.08204   -0.00282    0.01090   -0.00234
C50   1    0.812627    0.829284    0.502201    11.00000    0.05754    0.09436 =
         0.07252   -0.00794    0.00381   -0.00466
AFIX  43
H50   2    0.826739    0.825101    0.491172    11.00000   -1.20000
AFIX   0
N8    5    0.826701    0.980906    0.797899    11.00000    0.10156    0.14499 =
         0.07330   -0.02029    0.02467   -0.00006
C51   1    0.796491    0.778252    0.509004    11.00000    0.05770    0.09530 =
         0.07499   -0.00551    0.01408   -0.00735
AFIX  43
H51   2    0.798975    0.739609    0.502136    11.00000   -1.20000
AFIX   0
C49   1    0.808528    0.886502    0.511230    11.00000    0.06036    0.10231 =
         0.07743   -0.00805    0.00940   -0.01377
N3    5    0.926098    0.838933    0.779758    11.00000    0.08217    0.17392 =
         0.06493   -0.00791    0.00532    0.00959
C88   1    0.736353    0.989428    0.638375    11.00000    0.06578    0.08477 =
         0.08703   -0.00531    0.01439    0.00602
C170  1    0.879319    0.655231    0.615534    11.00000    0.06542    0.09186 =
         0.07399   -0.00801    0.01290    0.00898

C210  1    0.735559    0.797185    0.620828    11.00000    0.05788    0.10847 =
         0.08382    0.00578    0.00847    0.01495
AFIX  13
H210  2    0.711288    0.810916    0.620064    11.00000   -1.20000
AFIX   0
C212  1    0.789157    0.808233    0.604081    11.00000    0.06165    0.09768 =
         0.07791   -0.00299    0.00844    0.00409
AFIX  13
H212  2    0.799776    0.828865    0.592313    11.00000   -1.20000
AFIX   0

C69   1    0.905733    0.838203    0.507833    11.00000    0.06816    0.07941 =
         0.09359   -0.01336   -0.00043    0.00029
AFIX  43
H69   2    0.916140    0.798970    0.510875    11.00000   -1.20000
AFIX   0
C119  1    0.729164    0.726125    0.691505    11.00000    0.08085    0.09820 =
         0.08180   -0.00815    0.03026   -0.00256
C163  1    0.830108    0.437035    0.620510    11.00000    0.08737    0.09404 =
         0.09655   -0.00620    0.01730    0.01214
C71   1    0.962931    0.960209    0.521391    11.00000    0.06436    0.08357 =
         0.09575    0.01271   -0.00023   -0.01544
N9    5    0.938411    0.743415    0.791443    11.00000    0.09281    0.18011 =
         0.08050    0.00794    0.01574   -0.00386
C54   1    0.827273    1.038412    0.492209    11.00000    0.07245    0.09443 =
         0.07491    0.01148    0.01286    0.00145
C44   1    0.751944    0.555893    0.576479    11.00000    0.06364    0.08134 =
         0.09427   -0.00598    0.02155   -0.00420
AFIX  43
H44   2    0.763605    0.594361    0.577031    11.00000   -1.20000
AFIX   0

C206  1    0.792275    0.792989    0.644631    11.00000    0.06395    0.10279 =
         0.06811   -0.00801    0.00589    0.00005
AFIX  13
H206  2    0.805307    0.804701    0.659173    11.00000   -1.20000
AFIX   0

C172  1    0.900368    0.750982    0.620240    11.00000    0.07863    0.09079 =
         0.06935    0.00002    0.00080    0.00267
C42   1    0.753509    0.446001    0.577797    11.00000    0.08958    0.08746 =
         0.09403   -0.00109    0.03154   -0.00150
N1    5    0.866265    0.920491    0.787099    11.00000    0.10548    0.15375 =
         0.07143   -0.01184    0.00615    0.01526
C39   1    0.716457    0.554439    0.573330    11.00000    0.06704    0.08807 =
         0.07741    0.00052    0.01025    0.00073
C68   1    0.903791    0.866549    0.486721    11.00000    0.06218    0.09893 =
         0.08148   -0.01516    0.00064    0.00403
C207  1    0.793702    0.723114    0.641969    11.00000    0.06512    0.10478 =
         0.08735    0.00151    0.00935    0.00712
AFIX  23
H20D  2    0.783399    0.702422    0.653655    11.00000   -1.20000
H20E  2    0.817732    0.709313    0.642975    11.00000   -1.20000
AFIX   0

N2    5    0.916504    0.973733    0.763040    11.00000    0.12486    0.17330 =
         0.06756   -0.01534    0.00728    0.00574
C166  1    0.856795    0.549764    0.609781    11.00000    0.08517    0.09426 =
         0.07875   -0.00436    0.02216    0.00855
C174  1    0.906424    0.814554    0.588347    11.00000    0.09786    0.09561 =
         0.07879    0.01371   -0.00558   -0.01323
N13   5    0.521335    0.970300    0.636352    11.00000    0.06924    0.14830 =
         0.15746   -0.03260   -0.00318    0.03013
N20   5    0.806084    0.285058    0.588796    11.00000    0.14785    0.09355 =
         0.14202    0.01396    0.07508    0.03759
C120  1    0.740952    0.633218    0.679064    11.00000    0.07551    0.08957 =
         0.09612   -0.00460    0.03605   -0.00155
N11   5    0.550271    0.824789    0.598350    11.00000    0.05561    0.13670 =
         0.15445   -0.01655    0.03939   -0.00807
C87   1    0.792998    1.003283    0.642525    11.00000    0.06198    0.14796 =
         0.07732    0.00197    0.01022   -0.00247
C181  1    0.897276    0.743854    0.685729    11.00000    0.06606    0.10911 =
         0.08411   -0.01129    0.01445    0.00603
C176  1    0.870651    0.826886    0.553542    11.00000    0.06085    0.10634 =
         0.08396   -0.00071    0.01038    0.01631
AFIX  43
H176  2    0.848666    0.823998    0.544977    11.00000   -1.20000
AFIX   0
C175  1    0.875086    0.810457    0.575819    11.00000    0.07059    0.10371 =
         0.07590    0.00451    0.01595    0.01558
AFIX  43
H175  2    0.856072    0.796410    0.582153    11.00000   -1.20000
AFIX   0
N14   5    0.572045    0.964775    0.604895    11.00000    0.06263    0.11640 =
         0.15486   -0.01599   -0.00110    0.01177
C61   1    0.896378    0.941466    0.463315    11.00000    0.06086    0.13684 =
         0.07681   -0.00081   -0.00236   -0.00593
C185  1    0.891551    0.851247    0.695233    11.00000    0.07311    0.11419 =
         0.09329   -0.01566    0.00665    0.02241
AFIX  43
H185  2    0.884519    0.892120    0.691146    11.00000   -1.20000
AFIX   0
C47   1    0.773591    0.838766    0.535303    11.00000    0.06713    0.10182 =
         0.07395   -0.00274    0.01330    0.00086
AFIX  43
H47   2    0.760939    0.842273    0.547113    11.00000   -1.20000
AFIX   0

C205  1    0.755885    0.815251    0.643283    11.00000    0.07358    0.10025 =
         0.09113    0.00183    0.02474    0.01197
AFIX  23
H20F  2    0.755574    0.860692    0.645092    11.00000   -1.20000
H20G  2    0.745191    0.796315    0.655136    11.00000   -1.20000
AFIX   0

C134  1    0.736408    0.486257    0.629849    11.00000    0.08086    0.10323 =
         0.08916   -0.00146    0.02331    0.00807
AFIX  43
H134  2    0.727293    0.491158    0.614846    11.00000   -1.20000
AFIX   0
C135  1    0.742713    0.537457    0.642649    11.00000    0.08051    0.08800 =
         0.09991    0.00502    0.03326    0.01065
AFIX  43
H135  2    0.738266    0.577319    0.636437    11.00000   -1.20000
AFIX   0
C41   1    0.717909    0.443702    0.575096    11.00000    0.08903    0.09273 =
         0.08991   -0.01035    0.02383   -0.01530
AFIX  43
H41   2    0.706416    0.405193    0.575209    11.00000   -1.20000
AFIX   0
C164  1    0.852053    0.439072    0.605204    11.00000    0.09188    0.08449 =
         0.09064   -0.00030    0.02524    0.00963
AFIX  43
H164  2    0.858224    0.402452    0.598293    11.00000   -1.20000
AFIX   0
C81   1    0.793167    1.050417    0.558948    11.00000    0.07059    0.09748 =
         0.08782    0.00025   -0.00199    0.00945
AFIX  43
H81   2    0.775772    1.079456    0.553860    11.00000   -1.20000
AFIX   0
N15   5    0.565935    0.875937    0.645088    11.00000    0.07835    0.12939 =
         0.16368   -0.02090    0.04159    0.01097
C76   1    0.934786    0.995420    0.545967    11.00000    0.06802    0.08114 =
         0.11310   -0.01270    0.00174   -0.01169
C31   1    0.637014    0.811134    0.566087    11.00000    0.06181    0.09362 =
         0.10169    0.00509    0.01286   -0.00566

C213  1    0.808423    0.825756    0.626382    11.00000    0.06616    0.09388 =
         0.08494   -0.00704    0.00636    0.00101
AFIX  23
H21G  2    0.807517    0.871093    0.628353    11.00000   -1.20000
H21H  2    0.832694    0.813466    0.627352    11.00000   -1.20000
AFIX   0

C43   1    0.770145    0.501690    0.578792    11.00000    0.07009    0.09306 =
         0.09881   -0.00210    0.02467   -0.00020
AFIX  43
H43   2    0.794415    0.502794    0.581097    11.00000   -1.20000
AFIX   0
C145  1    0.792302    0.374550    0.567386    11.00000    0.09903    0.09563 =
         0.09759   -0.01474    0.01786    0.00126
AFIX  43
H145  2    0.794307    0.399815    0.555097    11.00000   -1.20000
AFIX   0

C209  1    0.736587    0.728939    0.618054    11.00000    0.07778    0.11190 =
         0.08385   -0.00106    0.01642    0.00012
AFIX  23
H20H  2    0.723124    0.717401    0.603824    11.00000   -1.20000
H20I  2    0.726064    0.708713    0.629740    11.00000   -1.20000
AFIX   0

PART 1
N10   5    0.508094    0.950339    0.589090    31.00000    0.07777    0.22959 =
         0.16285   -0.07998    0.00399    0.03086
PART 0
C127  1    0.645798    0.788413    0.649979    11.00000    0.06387    0.12050 =
         0.10686   -0.00309    0.01984    0.00535
AFIX  43
H127  2    0.669257    0.796186    0.649388    11.00000   -1.20000
AFIX   0
C48   1    0.788563    0.890602    0.528100    11.00000    0.06692    0.08473 =
         0.07761   -0.00384    0.01116   -0.00354
AFIX  43
H48   2    0.785386    0.929545    0.534583    11.00000   -1.20000
AFIX   0
C80   1    0.821376    1.044958    0.548069    11.00000    0.07677    0.09544 =
         0.07503    0.00808    0.00118    0.01480
AFIX  43
H80   2    0.823249    1.070557    0.535843    11.00000   -1.20000
AFIX   0
C182  1    0.916047    0.734193    0.706683    11.00000    0.07748    0.11939 =
         0.07679    0.00212    0.00778    0.01238
AFIX  43
H182  2    0.925805    0.694874    0.710551    11.00000   -1.20000
AFIX   0
C86   1    0.762284    1.010140    0.609191    11.00000    0.06549    0.10366 =
         0.07832   -0.00107    0.00441    0.00328
C79   1    0.846449    1.002521    0.555055    11.00000    0.07872    0.09091 =
         0.06541    0.00338    0.00345    0.00889
C66   1    0.913188    0.893648    0.453998    11.00000    0.05400    0.15668 =
         0.08540   -0.01460   -0.00660   -0.01174
C40   1    0.699724    0.497774    0.572276    11.00000    0.06541    0.09478 =
         0.09271    0.00089    0.00549   -0.00916
AFIX  43
H40   2    0.675463    0.496515    0.569576    11.00000   -1.20000
AFIX   0
C121  1    0.690507    0.678843    0.667445    11.00000    0.07526    0.09284 =
         0.09943   -0.00863    0.02736   -0.00213
C90   1    0.674180    0.976212    0.635672    11.00000    0.05792    0.09467 =
         0.09441   -0.00062    0.01019    0.00305

C208  1    0.773291    0.706091    0.618990    11.00000    0.07696    0.09221 =
         0.08316    0.00009    0.01300    0.00423
AFIX  13
H208  2    0.773434    0.660295    0.616851    11.00000   -1.20000
AFIX   0
C214  1    0.789728    0.737981    0.601162    11.00000    0.06880    0.11073 =
         0.07447   -0.01222    0.00681    0.00485
AFIX  23
H21I  2    0.777141    0.726807    0.586631    11.00000   -1.20000
H21J  2    0.813635    0.723718    0.601890    11.00000   -1.20000
AFIX   0

C97   1    0.828366    0.992113    0.678782    11.00000    0.05993    0.15248 =
         0.08161    0.00896    0.00522    0.00445
C211  1    0.751669    0.829768    0.603040    11.00000    0.06506    0.10124 =
         0.08395   -0.00395    0.00284    0.00174
AFIX  23
H21K  2    0.750981    0.875064    0.605171    11.00000   -1.20000
H21L  2    0.738611    0.819929    0.588516    11.00000   -1.20000
AFIX   0

C6AA  1    0.579380    0.818118    0.586413    11.00000    0.04796    0.11231 =
         0.14372   -0.03024    0.02026    0.00532
C70   1    0.986143    0.969410    0.540518    11.00000    0.06763    0.10613 =
         0.11568   -0.01525    0.00660   -0.01866
PART 1
F7    3    0.434132    0.777701    0.538139    41.00000    0.09770    0.16346 =
         0.16047   -0.02846    0.01763    0.02587

PART 0
C165  1    0.864955    0.496633    0.600155    11.00000    0.08890    0.10470 =
         0.09120    0.00270    0.03253    0.00837
AFIX  43
H165  2    0.879993    0.498568    0.589588    11.00000   -1.20000
AFIX   0
C73   1    1.008509    0.918920    0.504955    11.00000    0.05985    0.11092 =
         0.11490    0.01321    0.01011   -0.01746
AFIX  43
H73   2    1.016804    0.901016    0.492769    11.00000   -1.20000
AFIX   0
C130  1    0.755494    0.531813    0.664540    11.00000    0.07004    0.10250 =
         0.09929    0.00412    0.03069    0.00799
C89   1    0.666747    0.947784    0.615252    11.00000    0.05894    0.10999 =
         0.11270   -0.00537    0.02185    0.00340
AFIX  43
H89   2    0.684464    0.929888    0.608550    11.00000   -1.20000
AFIX   0
C78   1    0.905263    1.007641    0.555966    11.00000    0.08416    0.07670 =
         0.09698   -0.00634   -0.00728    0.00323
AFIX  43
H78   2    0.907188    1.024025    0.570336    11.00000   -1.20000
AFIX   0
C146  1    0.811916    0.317765    0.571906    11.00000    0.10124    0.07859 =
         0.10019   -0.00316    0.03510    0.00376

PART 1
O7    6    0.504262    0.679555    0.566982    41.00000    0.07154    0.14214 =
         0.15086   -0.03960    0.02374    0.02005

PART 0
C72   1    0.974742    0.934697    0.503290    11.00000    0.06712    0.09571 =
         0.09832    0.00453    0.01215   -0.01063
AFIX  43
H72   2    0.959628    0.928358    0.490021    11.00000   -1.20000
AFIX   0
C32   1    0.636442    0.780182    0.585507    11.00000    0.06499    0.11207 =
         0.10259   -0.01405    0.01323    0.00477
AFIX  43
H32   2    0.655832    0.757255    0.591975    11.00000   -1.20000
AFIX   0
C167  1    0.834428    0.546575    0.625331    11.00000    0.08555    0.09560 =
         0.10418   -0.00189    0.03037    0.00910
AFIX  43
H167  2    0.828050    0.583193    0.632153    11.00000   -1.20000
AFIX   0
C82   1    0.789960    1.014379    0.577029    11.00000    0.07129    0.11221 =
         0.07415    0.00903    0.01482    0.00989

PART 1
O8    6    0.445960    0.645832    0.553394    41.00000    0.06084    0.14477 =
         0.13151   -0.03420    0.01097    0.01066

PART 0
C100  1    0.842154    0.963694    0.722909    11.00000    0.08549    0.12628 =
         0.07179   -0.00183    0.01347    0.01629
C133  1    0.742974    0.426910    0.638181    11.00000    0.09908    0.08188 =
         0.10383    0.00578    0.03771    0.00555
C29   1    0.580996    0.849659    0.567531    11.00000    0.07327    0.11723 =
         0.12186    0.00258    0.01192    0.01656
AFIX  43
H29   2    0.562329    0.874903    0.561431    11.00000   -1.20000
AFIX   0
C99   1    0.822121    0.924984    0.708079    11.00000    0.07814    0.11850 =
         0.07116   -0.02193   -0.00160    0.01506
AFIX  43
H99   2    0.813144    0.887962    0.713191    11.00000   -1.20000
AFIX   0
C115  1    0.771086    0.782439    0.718031    11.00000    0.08180    0.10949 =
         0.08935   -0.00207    0.02252    0.00246
C186  1    0.885449    0.803531    0.680180    11.00000    0.06654    0.11268 =
         0.08361   -0.01091    0.00434    0.01713
AFIX  43
H186  2    0.873182    0.811428    0.666039    11.00000   -1.20000
AFIX   0
C126  1    0.623573    0.836675    0.647366    11.00000    0.06301    0.10604 =
         0.10759   -0.01248    0.02732    0.00648
AFIX  43
H126  2    0.631659    0.877032    0.644934    11.00000   -1.20000
AFIX   0
C83   1    0.815859    0.969475    0.583717    11.00000    0.09025    0.10814 =
         0.08033    0.01766    0.00792    0.01563
AFIX  43
H83   2    0.813504    0.942148    0.595404    11.00000   -1.20000
AFIX   0
C62   1    0.888479    0.996449    0.451921    11.00000    0.05518    0.14791 =
         0.09557    0.01688    0.00322   -0.01448
AFIX  43
H62   2    0.876754    1.029194    0.457820    11.00000   -1.20000
AFIX   0
C199  1    0.965535    0.781821    0.800076    11.00000    0.07595    0.26602 =
         0.05353   -0.00799    0.01755   -0.00407
C45   1    0.781678    0.667256    0.529711    11.00000    0.07949    0.08598 =
         0.12415    0.00085    0.03883    0.00971
AFIX 137
H45A  2    0.775355    0.634691    0.539344    11.00000   -1.50000
H45B  2    0.806424    0.674022    0.532689    11.00000   -1.50000
H45C  2    0.775131    0.654706    0.514440    11.00000   -1.50000
AFIX   0

F5    3    0.824170    0.478767    0.483188    11.00000    0.20837    0.32351 =
         0.19391   -0.09616    0.10836   -0.04063
C38   1    0.668160    0.609705    0.585792    11.00000    0.06031    0.10162 =
         0.10105    0.00640    0.01532   -0.00858
AFIX 137
H38A  2    0.672412    0.641601    0.597115    11.00000   -1.50000
H38B  2    0.666825    0.569193    0.592685    11.00000   -1.50000
H38C  2    0.646550    0.618408    0.576295    11.00000   -1.50000
AFIX   0
C112  1    0.834557    0.798900    0.744383    11.00000    0.08178    0.13764 =
         0.07331   -0.00084    0.00620   -0.00307
C98   1    0.815299    0.939139    0.686697    11.00000    0.06970    0.13481 =
         0.07922   -0.01354    0.01093    0.01810
AFIX  43
H98   2    0.801348    0.912366    0.676969    11.00000   -1.20000
AFIX   0
C203  1    0.916751    0.780246    0.779411    11.00000    0.09172    0.14448 =
         0.07752    0.00674    0.01510    0.01161
C158  1    0.775062    0.222667    0.644820    11.00000    0.10742    0.08989 =
         0.12088    0.00313    0.03725    0.01586
C93   1    0.607109    0.971052    0.615482    11.00000    0.05088    0.11116 =
         0.13725    0.01058    0.01740    0.00640
C113  1    0.832937    0.769083    0.724490    11.00000    0.08579    0.12065 =
         0.08589   -0.01538    0.02362    0.00378
AFIX  43
H113  2    0.853196    0.753220    0.720073    11.00000   -1.20000
AFIX   0
C34   1    0.675162    0.870852    0.545102    11.00000    0.07496    0.08720 =
         0.13495    0.00642    0.01240    0.00137
AFIX 137
H34A  2    0.699524    0.880394    0.548994    11.00000   -1.50000
H34B  2    0.661574    0.904692    0.549856    11.00000   -1.50000
H34C  2    0.669584    0.865851    0.529229    11.00000   -1.50000
AFIX   0
C84   1    0.843796    0.965472    0.573537    11.00000    0.08586    0.09684 =
         0.10272    0.00891    0.00876    0.01812
AFIX  43
H84   2    0.861685    0.937618    0.578855    11.00000   -1.20000
AFIX   0
C131  1    0.762419    0.473179    0.672863    11.00000    0.09113    0.11027 =
         0.08555    0.00706    0.02278    0.01352
AFIX  43
H131  2    0.771862    0.468765    0.687831    11.00000   -1.20000
AFIX   0
N12   5    0.497657    0.843433    0.618015    11.00000    0.08284    0.15361 =
         0.17711   -0.00717    0.05216    0.02296
C92   1    0.614582    0.999777    0.634921    11.00000    0.06333    0.10534 =
         0.13141   -0.02038    0.02060    0.00523
AFIX  43
H92   2    0.596824    1.017051    0.641742    11.00000   -1.20000
AFIX   0
C184  1    0.907716    0.839425    0.715987    11.00000    0.06884    0.11886 =
         0.08139   -0.02733   -0.00005    0.01317
C107  1    0.842704    0.952012    0.815622    11.00000    0.08717    0.15544 =
         0.08014   -0.01205    0.02341   -0.01626
C30   1    0.608501    0.845506    0.557503    11.00000    0.05948    0.11254 =
         0.10879   -0.01377    0.00850    0.01042
AFIX  43
H30   2    0.608554    0.866737    0.544079    11.00000   -1.20000
AFIX   0
C91   1    0.647855    1.003990    0.644813    11.00000    0.06986    0.09544 =
         0.12198   -0.01513    0.01758    0.00321
AFIX  43
H91   2    0.653116    1.026212    0.658132    11.00000   -1.20000
AFIX   0
C168  1    0.821755    0.490122    0.630662    11.00000    0.09223    0.09479 =
         0.09556    0.00072    0.03199    0.01605
AFIX  43
H168  2    0.807114    0.487938    0.641456    11.00000   -1.20000
AFIX   0
C64   1    0.915540    0.953929    0.422351    11.00000    0.06156    0.22420 =
         0.08217    0.02489    0.00623   -0.03070
AFIX  43
H64   2    0.921845    0.959777    0.408287    11.00000   -1.20000
AFIX   0
C85   1    0.727113    1.013021    0.573770    11.00000    0.07678    0.11912 =
         0.08752    0.01708   -0.00332   -0.00370
AFIX 137
H85A  2    0.718828    0.970355    0.573819    11.00000   -1.50000
H85B  2    0.729150    1.025264    0.558784    11.00000   -1.50000
H85C  2    0.710950    1.040506    0.579542    11.00000   -1.50000
AFIX   0
C183  1    0.920201    0.782300    0.721612    11.00000    0.07637    0.12397 =
         0.07610   -0.00652   -0.00100    0.01390
AFIX  43
H183  2    0.931928    0.775217    0.735956    11.00000   -1.20000
AFIX   0
PART 1
N21   5    0.725441    0.287445    0.598382    21.00000    0.14401    0.12704 =
         0.13551    0.00890    0.02013    0.02222
PART 0
C105  1    0.832765    0.975859    0.758520    11.00000    0.08540    0.12625 =
         0.07270   -0.01676    0.01158    0.00499
AFIX  43
H105  2    0.815503    1.005325    0.753629    11.00000   -1.20000
AFIX   0
C128  1    0.635804    0.728855    0.653439    11.00000    0.06811    0.11052 =
         0.12061   -0.00081    0.01960    0.00447
C103  1    0.841223    0.959339    0.780939    11.00000    0.09403    0.13639 =
         0.08701   -0.02023    0.01472    0.00371
C114  1    0.801970    0.762268    0.711009    11.00000    0.08457    0.11796 =
         0.08423   -0.01545    0.01746    0.00256
AFIX  43
H114  2    0.801245    0.744048    0.696986    11.00000   -1.20000
AFIX   0
C116  1    0.774033    0.809509    0.738493    11.00000    0.08559    0.13185 =
         0.09054   -0.01617    0.02400    0.00266
AFIX  43
H116  2    0.753712    0.821143    0.743864    11.00000   -1.20000
AFIX   0
N7    5    0.940745    1.043993    0.743906    11.00000    0.10489    0.16435 =
         0.15383   -0.00031    0.01493    0.00206
C74   1    1.031117    0.928872    0.524492    11.00000    0.07411    0.12135 =
         0.15274    0.00056    0.03035   -0.00355
AFIX  43
H74   2    1.054546    0.918564    0.524980    11.00000   -1.20000
AFIX   0
C65   1    0.923209    0.900084    0.433042    11.00000    0.06355    0.19458 =
         0.07707   -0.03644    0.00787   -0.02212
AFIX  43
H65   2    0.934834    0.867847    0.426789    11.00000   -1.20000
AFIX   0
C117  1    0.804438    0.820270    0.751263    11.00000    0.08707    0.13365 =
         0.07370   -0.00426    0.01995    0.01240
AFIX  43
H117  2    0.805345    0.841966    0.764677    11.00000   -1.20000
AFIX   0
C202  1    0.884101    0.764092    0.767173    11.00000    0.09127    0.12572 =
         0.08032    0.00937    0.00540    0.00666
AFIX  43
H202  2    0.875754    0.722874    0.766129    11.00000   -1.20000
AFIX   0
C188  1    0.928302    0.987222    0.745178    11.00000    0.07885    0.11061 =
         0.15731   -0.00336    0.00577   -0.00328
C187  1    0.925704    0.939052    0.727184    11.00000    0.06831    0.14340 =
         0.11224   -0.03071   -0.00064    0.00502
AFIX  43
H187  2    0.933248    0.945657    0.713516    11.00000   -1.20000
AFIX   0
C200  1    0.957340    0.843664    0.792797    11.00000    0.12812    0.16722 =
         0.07903   -0.00888    0.03768    0.00224

F4    3    0.780186    0.437808    0.490467    11.00000    0.34122    0.31978 =
         0.35251   -0.23772    0.22103   -0.21645
C152  1    0.846923    0.238139    0.573004    11.00000    0.12840    0.07111 =
         0.14387   -0.00283    0.06481    0.00726
C33   1    0.607220    0.782681    0.595632    11.00000    0.06558    0.12620 =
         0.11331   -0.01074    0.02404   -0.00076
AFIX  43
H33   2    0.606368    0.760305    0.608739    11.00000   -1.20000
AFIX   0
C94   1    0.633468    0.946056    0.604993    11.00000    0.06581    0.12842 =
         0.11593   -0.00554    0.00589    0.00813
AFIX  43
H94   2    0.628122    0.928128    0.590882    11.00000   -1.20000
AFIX   0
C95   1    0.711858    0.967780    0.671183    11.00000    0.05943    0.14570 =
         0.09813    0.01596    0.02144    0.00597
AFIX 137
H95A  2    0.734591    0.951036    0.676531    11.00000   -1.50000
H95B  2    0.694372    0.939168    0.674813    11.00000   -1.50000
H95C  2    0.709215    1.007876    0.678092    11.00000   -1.50000
AFIX   0
N25   5    0.816269    0.266387    0.668566    11.00000    0.15614    0.12340 =
         0.15087    0.03913    0.00835   -0.00157
C118  1    0.714067    0.825982    0.706073    11.00000    0.10294    0.10816 =
         0.12336   -0.01719    0.01125    0.02126
AFIX 137
H11A  2    0.696919    0.825922    0.692872    11.00000   -1.50000
H11B  2    0.725612    0.866155    0.707552    11.00000   -1.50000
H11C  2    0.702846    0.818494    0.718890    11.00000   -1.50000
AFIX   0
C155  1    0.809424    0.298494    0.649278    11.00000    0.09200    0.10473 =
         0.12384    0.03137    0.02407    0.01680
C154  1    0.825602    0.356284    0.644315    11.00000    0.09444    0.11106 =
         0.13568    0.01814    0.02097    0.00388
AFIX  43
H154  2    0.842779    0.375939    0.654372    11.00000   -1.20000
AFIX   0
C101  1    0.854750    1.016488    0.715259    11.00000    0.09495    0.14599 =
         0.12054   -0.00866   -0.02380   -0.01605
AFIX  43
H101  2    0.867994    1.043835    0.725147    11.00000   -1.20000
AFIX   0
C60   1    0.869560    1.102765    0.496381    11.00000    0.08612    0.10560 =
         0.14068    0.01622    0.02963   -0.01522
C132  1    0.756115    0.420947    0.660226    11.00000    0.10631    0.10163 =
         0.11099    0.00997    0.02327    0.00785
AFIX  43
H132  2    0.760694    0.381188    0.666496    11.00000   -1.20000
AFIX   0
C75   1    1.020851    0.952233    0.542335    11.00000    0.05589    0.14108 =
         0.12123   -0.00587   -0.01048   -0.01733
AFIX  43
H75   2    1.036143    0.957078    0.555616    11.00000   -1.20000
AFIX   0

PART 1
F9    3    0.484829    0.804720    0.552470    41.00000    0.10196    0.14941 =
         0.18969   -0.00517    0.02748    0.00475

PART 0
C129  1    0.795070    0.582603    0.694172    11.00000    0.08247    0.14906 =
         0.13557   -0.03979   -0.00548    0.02607
AFIX 137
H12A  2    0.811256    0.554307    0.688811    11.00000   -1.50000
H12B  2    0.789956    0.567882    0.708291    11.00000   -1.50000
H12C  2    0.805136    0.624009    0.695937    11.00000   -1.50000
AFIX   0
C136  1    0.711561    0.345206    0.624031    11.00000    0.15954    0.08449 =
         0.11312   -0.01712    0.00278    0.02338
AFIX  43
H136  2    0.695117    0.355955    0.633079    11.00000   -1.20000
AFIX   0
C122  1    0.646850    0.620252    0.642887    11.00000    0.08365    0.11344 =
         0.14278   -0.01296    0.00374   -0.00377
AFIX 137
H12D  2    0.666360    0.599121    0.638152    11.00000   -1.50000
H12E  2    0.629916    0.630093    0.630100    11.00000   -1.50000
H12F  2    0.636463    0.593282    0.652768    11.00000   -1.50000
AFIX   0
C106  1    0.867546    0.913989    0.809541    11.00000    0.10922    0.15521 =
         0.06862   -0.00002    0.01440   -0.00114
C63   1    0.898614    1.000715    0.431614    11.00000    0.06076    0.18317 =
         0.10066    0.02842   -0.00351   -0.02815
AFIX  43
H63   2    0.893714    1.037798    0.423533    11.00000   -1.20000
AFIX   0
C55   1    0.840954    1.134964    0.486209    11.00000    0.11675    0.10759 =
         0.14545    0.03876    0.03225   -0.00878
C169  1    0.869301    0.613566    0.578030    11.00000    0.16274    0.10694 =
         0.07089   -0.00930    0.02402   -0.02001
AFIX 137
H16A  2    0.863360    0.655748    0.573087    11.00000   -1.50000
H16B  2    0.853138    0.584406    0.569956    11.00000   -1.50000
H16C  2    0.892507    0.603896    0.575384    11.00000   -1.50000
AFIX   0

O6    6    0.831176    0.557475    0.521451    11.00000    0.11184    0.13643 =
         0.26366   -0.02395    0.04140   -0.03465
C178  1    0.930303    0.846910    0.556856    11.00000    0.07521    0.14326 =
         0.11298    0.04319   -0.00635   -0.03211
AFIX  43
H178  2    0.949480    0.858445    0.550216    11.00000   -1.20000
AFIX   0
C162  1    0.748093    0.180126    0.638048    11.00000    0.14520    0.09247 =
         0.14986   -0.01597    0.03651    0.00565
AFIX  43
H162  2    0.734162    0.183508    0.624185    11.00000   -1.20000
AFIX   0
C111  1    0.889090    0.876817    0.824853    11.00000    0.10058    0.22644 =
         0.08122    0.00453    0.01915   -0.00599
AFIX  43
H111  2    0.905233    0.849064    0.820318    11.00000   -1.20000
AFIX   0
C2    1    0.532209    0.953482    0.656683    11.00000    0.08615    0.13284 =
         0.20491   -0.04514    0.03069    0.04038
C153  1    0.847333    0.314293    0.541208    11.00000    0.11342    0.12743 =
         0.11107   -0.01586    0.04703   -0.01460
AFIX 137
H15A  2    0.837456    0.355191    0.537561    11.00000   -1.50000
H15B  2    0.839793    0.285562    0.529207    11.00000   -1.50000
H15C  2    0.872323    0.317216    0.543456    11.00000   -1.50000
AFIX   0
C108  1    0.838914    0.957044    0.837983    11.00000    0.12151    0.20932 =
         0.08471   -0.01997    0.04131   -0.03565
AFIX  43
H108  2    0.822022    0.983168    0.842515    11.00000   -1.20000
AFIX   0
C10   1    0.535306    0.776962    0.602515    11.00000    0.07118    0.13095 =
         0.18920   -0.02430    0.05444   -0.00337
AFIX  43
H10   2    0.542960    0.737094    0.599033    11.00000   -1.20000
AFIX   0
N17   5    0.483061    0.743871    0.617860    11.00000    0.09198    0.18917 =
         0.17159    0.04717    0.05073    0.02486
C179  1    0.934811    0.831356    0.577639    11.00000    0.09690    0.14052 =
         0.10618    0.04740   -0.03054   -0.02658
AFIX  43
H179  2    0.957235    0.831242    0.585697    11.00000   -1.20000
AFIX   0
C125  1    0.589421    0.827356    0.648226    11.00000    0.06369    0.10822 =
         0.14494    0.00470    0.02406    0.01924
N16   5    0.521421    0.993135    0.672380    11.00000    0.12138    0.18552 =
         0.16635   -0.04281    0.01020    0.05053
C191  1    0.938226    1.065523    0.764600    11.00000    0.10954    0.18728 =
         0.10865   -0.06255    0.01715   -0.01945
C109  1    0.860230    0.923285    0.852656    11.00000    0.10792    0.21407 =
         0.07574   -0.00930    0.01957   -0.04015
AFIX  43
H109  2    0.858321    0.926590    0.867723    11.00000   -1.20000
AFIX   0
C53   1    0.778254    1.106051    0.475031    11.00000    0.09392    0.15062 =
         0.09956   -0.00144   -0.00474    0.01955
AFIX 137
H53A  2    0.768006    1.070037    0.466955    11.00000   -1.50000
H53B  2    0.776809    1.141884    0.465255    11.00000   -1.50000
H53C  2    0.765924    1.114898    0.487259    11.00000   -1.50000
AFIX   0
C102  1    0.848533    1.030706    0.693383    11.00000    0.10250    0.18645 =
         0.08112    0.02893   -0.01937   -0.03318
AFIX  43
H102  2    0.858067    1.067111    0.688208    11.00000   -1.20000
AFIX   0

O4    6    0.828448    0.457643    0.532145    11.00000    0.13202    0.27452 =
         0.19699    0.11024   -0.00518    0.05111
PART 1
O9    6    0.480702    0.685957    0.527495    41.00000    0.11373    0.18416 =
         0.12029   -0.02781    0.02755    0.03856

PART 0
C67   1    0.934074    0.786410    0.466567    11.00000    0.09673    0.13629 =
         0.12629   -0.03323    0.02509    0.01219
AFIX 137
H67A  2    0.939060    0.765979    0.480821    11.00000   -1.50000
H67B  2    0.955445    0.793493    0.460770    11.00000   -1.50000
H67C  2    0.918980    0.760086    0.456448    11.00000   -1.50000
AFIX   0
PART 2
N27   5    0.675308    0.250809    0.608709   -21.00000    0.14690    0.12341 =
         0.13841    0.01456    0.02179    0.03110
PART 0
C180  1    0.881925    0.633236    0.680542    11.00000    0.14561    0.12863 =
         0.08379   -0.00464    0.03607   -0.03040
AFIX 137
H18A  2    0.867531    0.609253    0.669270    11.00000   -1.50000
H18B  2    0.869546    0.640442    0.692868    11.00000   -1.50000
H18C  2    0.902975    0.610268    0.685602    11.00000   -1.50000
AFIX   0
C1    1    0.556944    0.903684    0.661596    11.00000    0.08709    0.15244 =
         0.15844   -0.00593    0.01920    0.01899
AFIX  43
H1    2    0.565882    0.892442    0.676178    11.00000   -1.20000
AFIX   0
C110  1    0.885540    0.882792    0.846202    11.00000    0.10037    0.24072 =
         0.08098    0.01741    0.00487   -0.03000
AFIX  43
H110  2    0.899985    0.859892    0.856987    11.00000   -1.20000
AFIX   0
C9    1    0.501382    1.022436    0.638776    11.00000    0.08081    0.13570 =
         0.23465   -0.06499   -0.03243    0.03902
C124  1    0.578340    0.768275    0.651563    11.00000    0.07313    0.15760 =
         0.20342    0.03656    0.03972    0.01689
AFIX  43
H124  2    0.554903    0.761054    0.652394    11.00000   -1.20000
AFIX   0
C198  1    0.997184    0.764839    0.814381    11.00000    0.09354    0.26223 =
         0.08520   -0.00877    0.02401    0.03822
AFIX  43
H198  2    1.003169    0.724515    0.819704    11.00000   -1.20000
AFIX   0
C4    1    0.501475    1.034390    0.661236    11.00000    0.09908    0.15410 =
         0.23486   -0.08148   -0.01346    0.04430
C147  1    0.826554    0.234318    0.589672    11.00000    0.15356    0.09489 =
         0.17959   -0.00771    0.09211    0.01902
C59   1    0.902188    1.131212    0.503315    11.00000    0.08298    0.10789 =
         0.22169   -0.00355    0.03786   -0.01902
AFIX  43
H59   2    0.921590    1.109568    0.510475    11.00000   -1.20000
AFIX   0
C201  1    0.979735    0.893113    0.798700    11.00000    0.10844    0.20597 =
         0.08547   -0.03819    0.01826   -0.02835
AFIX  43
H201  2    0.973665    0.933477    0.793455    11.00000   -1.20000
AFIX   0
C137  1    0.706310    0.294847    0.609604    11.00000    0.14526    0.12655 =
         0.13827    0.01702    0.02349    0.03372
C123  1    0.601319    0.718949    0.653729    11.00000    0.08669    0.10999 =
         0.18593    0.01790    0.04557    0.00367
AFIX  43
H123  2    0.593222    0.678174    0.655420    11.00000   -1.20000
AFIX   0

F6    3    0.784877    0.540404    0.483445    11.00000    0.27468    0.26482 =
         0.19114    0.06215    0.05520    0.07777
C11   1    0.505490    0.785735    0.613000    11.00000    0.07297    0.15785 =
         0.19405   -0.00957    0.05437   -0.00457
C192  1    0.923276    1.027196    0.776323    11.00000    0.14183    0.20113 =
         0.09866   -0.03470    0.02049   -0.04126
C197  1    1.018139    0.820985    0.819100    11.00000    0.06229    0.33407 =
         0.08669   -0.06823    0.02073   -0.01788
AFIX  43
H197  2    1.039630    0.814984    0.828009    11.00000   -1.20000
AFIX   0
C157  1    0.794199    0.218773    0.666191    11.00000    0.15910    0.12418 =
         0.13021    0.02203    0.01183   -0.00696
C151  1    0.872664    0.195223    0.570362    11.00000    0.14486    0.08218 =
         0.17171   -0.01577    0.08206    0.00162
AFIX  43
H151  2    0.885926    0.199010    0.558865    11.00000   -1.20000
AFIX   0
C77   1    0.981521    1.006207    0.579102    11.00000    0.09585    0.18057 =
         0.12905   -0.05396   -0.00989   -0.01312
AFIX 137
H77A  2    0.996534    1.042312    0.579442    11.00000   -1.50000
H77B  2    0.994631    0.970808    0.585741    11.00000   -1.50000
H77C  2    0.962794    1.015274    0.587304    11.00000   -1.50000
AFIX   0
C189  1    0.954869    1.071796    0.725726    11.00000    0.13511    0.16033 =
         0.17515   -0.03263    0.03640   -0.01490
AFIX 137
H18D  2    0.945460    1.050872    0.712097    11.00000   -1.50000
H18E  2    0.979797    1.067451    0.728220    11.00000   -1.50000
H18F  2    0.948828    1.115723    0.724662    11.00000   -1.50000
AFIX  66
PART 1
C27A  1    0.475203    0.951939    0.578863    31.00000    0.07822    0.22992 =
         0.16296   -0.07995    0.00432    0.03095
C22   1    0.471182    1.002238    0.564744    31.00000    0.07886    0.23066 =
         0.16343   -0.07905    0.00404    0.03059
C23   1    0.439839    1.012999    0.551829    31.00000    0.07902    0.23070 =
         0.16309   -0.07941    0.00417    0.03068
AFIX  43
H23   2    0.437090    1.047376    0.542179    31.00000   -1.20000
AFIX  65
C24A  1    0.412517    0.973462    0.553032    31.00000    0.07892    0.23056 =
         0.16270   -0.07995    0.00440    0.03074
AFIX  43
H24A  2    0.391096    0.980818    0.544205    31.00000   -1.20000
AFIX  65
C25   1    0.416538    0.923164    0.567151    31.00000    0.07864    0.23010 =
         0.16270   -0.08052    0.00449    0.03106
AFIX  43
H25   2    0.397865    0.896142    0.567974    31.00000   -1.20000
AFIX  65
C1CA  1    0.447881    0.912401    0.580067    31.00000    0.07813    0.22975 =
         0.16266   -0.08056    0.00466    0.03128
AFIX  43
H1CA  2    0.450629    0.878024    0.589717    31.00000   -1.20000
AFIX   0
PART 0
C196  1    1.010603    0.883651    0.812100    11.00000    0.12036    0.27260 =
         0.09104   -0.05093    0.03203    0.00329
AFIX  43
H196  2    1.025972    0.916642    0.816441    11.00000   -1.20000
AFIX   0
C104  1    0.798045    1.023183    0.796133    11.00000    0.12315    0.21181 =
         0.10572   -0.03612    0.04033    0.03025
AFIX 137
H10A  2    0.799823    1.048448    0.809394    11.00000   -1.50000
H10B  2    0.776662    0.999628    0.794392    11.00000   -1.50000
H10C  2    0.798263    1.050075    0.783420    11.00000   -1.50000
AFIX   0
C161  1    0.743101    0.133660    0.652570    11.00000    0.17763    0.09072 =
         0.17689   -0.01191    0.06666   -0.01049
AFIX  43
H161  2    0.725047    0.105157    0.648371    11.00000   -1.20000
AFIX   0

F1    3    0.997653    0.783850    0.878780    11.00000    0.22182    0.32511 =
         0.24923   -0.07763    0.01670    0.09928
F3    3    0.959555    0.830764    0.857697    11.00000    0.19225    0.53603 =
         0.15306   -0.07837    0.00272    0.10344
PART 1
C215  1    0.459995    0.762014    0.553177    41.00000    0.07281    0.14662 =
         0.15154   -0.01683    0.01955    0.01061

PART 0
O1    6    0.982376    0.851554    0.917413    11.00000    0.14458    0.39810 =
         0.22521   -0.12201   -0.00681    0.02392

C20   1    0.527434    0.989083    0.577429    11.00000    0.06484    0.20887 =
         0.18024    0.04945   -0.02376   -0.00270
C19   1    0.561668    0.995712    0.587176    11.00000    0.06180    0.18423 =
         0.19450    0.03906   -0.00528    0.01148
AFIX  43
H19   2    0.576796    1.022104    0.580969    11.00000   -1.20000
AFIX   0
C204  1    0.935303    0.677555    0.795449    11.00000    0.11712    0.17905 =
         0.11550    0.04403   -0.00235   -0.00833
AFIX 137
H20A  2    0.956506    0.656633    0.793326    11.00000   -1.50000
H20B  2    0.916206    0.660617    0.785240    11.00000   -1.50000
H20C  2    0.931104    0.671058    0.810479    11.00000   -1.50000
AFIX   0
C96   1    0.853924    1.026548    0.646118    11.00000    0.09048    0.34910 =
         0.11281    0.06767    0.00440   -0.06505
AFIX 137
H96A  2    0.851487    1.013685    0.630783    11.00000   -1.50000
H96B  2    0.874722    1.008299    0.654226    11.00000   -1.50000
H96C  2    0.855451    1.071700    0.646999    11.00000   -1.50000
AFIX   0
C18   1    0.467970    0.840922    0.627458    11.00000    0.10706    0.17310 =
         0.19110    0.05974    0.07651    0.05234
PART 1
N18   5    0.505066    1.034640    0.567652    31.00000    0.07953    0.23113 =
         0.16417   -0.07789    0.00377    0.03019

PART 0
O3    6    0.941168    0.911099    0.894463    11.00000    0.28376    0.23600 =
         0.24967   -0.03920   -0.01709    0.15403

C173  1    0.920214    0.857066    0.625377    11.00000    0.16013    0.12310 =
         0.10681   -0.00346   -0.00543   -0.03705
AFIX 137
H17A  2    0.925533    0.892744    0.616743    11.00000   -1.50000
H17B  2    0.940307    0.846312    0.635996    11.00000   -1.50000
H17C  2    0.901129    0.867356    0.633120    11.00000   -1.50000
AFIX   0
C8    1    0.483627    1.057070    0.622885    11.00000    0.10311    0.15340 =
         0.25430   -0.05408   -0.03698    0.05332
AFIX  43
H8    2    0.483485    1.048306    0.607836    11.00000   -1.20000
AFIX   0
C58   1    0.902260    1.195161    0.498301    11.00000    0.12978    0.13231 =
         0.24394    0.00526    0.04652   -0.06383
AFIX  43
H58   2    0.922055    1.218980    0.503320    11.00000   -1.20000
AFIX   0
C56   1    0.843486    1.196380    0.481496    11.00000    0.13823    0.13158 =
         0.22970    0.05126    0.06460    0.00448
AFIX  43
H56   2    0.823808    1.218619    0.475075    11.00000   -1.20000
AFIX   0
C190  1    0.948236    1.132427    0.772251    11.00000    0.17816    0.15524 =
         0.22953   -0.02913   -0.00599   -0.01427
AFIX  43
H190  2    0.955164    1.165548    0.763854    11.00000   -1.20000
AFIX   0
C150  1    0.877640    0.148626    0.584839    11.00000    0.19833    0.08783 =
         0.26845    0.02106    0.14192    0.03655
AFIX  43
H150  2    0.894778    0.118659    0.583607    11.00000   -1.20000
AFIX   0
C13   1    0.459441    0.779766    0.628173    11.00000    0.08673    0.22285 =
         0.20066    0.08004    0.07000    0.05077
C5    1    0.483872    1.084935    0.668406    11.00000    0.11797    0.18877 =
         0.25159   -0.09121   -0.02296    0.04913
AFIX  43
H5    2    0.483143    1.093757    0.683359    11.00000   -1.20000
AFIX   0
C160  1    0.761700    0.126622    0.671691    11.00000    0.28786    0.14192 =
         0.11937    0.00808    0.04634   -0.02983
AFIX  43
H160  2    0.757312    0.092691    0.680597    11.00000   -1.20000
AFIX   0

O2    6    0.930513    0.800745    0.894104    11.00000    0.24393    0.36810 =
         0.32747    0.08106   -0.03022   -0.17646
C7    1    0.465247    1.107162    0.629934    11.00000    0.11658    0.18449 =
         0.27413   -0.07286   -0.04246    0.04677
AFIX  43
H7    2    0.451061    1.131152    0.619352    11.00000   -1.20000
AFIX   0
C149  1    0.858102    0.143654    0.601565    11.00000    0.27652    0.12361 =
         0.29995    0.07314    0.17598    0.10082
AFIX  43
H149  2    0.862460    0.109720    0.611325    11.00000   -1.20000
AFIX   0
C6    1    0.467176    1.121650    0.650756    11.00000    0.11207    0.17952 =
         0.26369   -0.10688   -0.04643    0.05187
AFIX  43
H6    2    0.456745    1.159103    0.654282    11.00000   -1.20000
AFIX   0
C159  1    0.788695    0.169113    0.679574    11.00000    0.26255    0.13367 =
         0.14056    0.02368    0.01836   -0.03644
AFIX  43
H159  2    0.802328    0.163533    0.693443    11.00000   -1.20000
AFIX   0
C148  1    0.832908    0.184480    0.604948    11.00000    0.27035    0.10287 =
         0.26600    0.07896    0.17886    0.08011
AFIX  43
H148  2    0.820375    0.179919    0.616775    11.00000   -1.20000
AFIX   0
C17   1    0.448260    0.885834    0.635788    11.00000    0.12938    0.24747 =
         0.23121    0.06000    0.09889    0.07815
AFIX  43
H17   2    0.454555    0.928169    0.635595    11.00000   -1.20000
AFIX   0
C14   1    0.428948    0.753871    0.635722    11.00000    0.11473    0.23509 =
         0.27951    0.06399    0.09863    0.04129
AFIX  43
H14   2    0.421249    0.712248    0.634639    11.00000   -1.20000
AFIX   0
C12   1    0.483125    0.675196    0.615996    11.00000    0.13956    0.15048 =
         0.31518    0.06171    0.06526    0.01584
AFIX 137
H12G  2    0.484834    0.656843    0.630591    11.00000   -1.50000
H12H  2    0.502687    0.662066    0.609142    11.00000   -1.50000
H12I  2    0.461895    0.661530    0.607028    11.00000   -1.50000
AFIX   0
C195  1    0.944620    1.132417    0.794589    11.00000    0.31714    0.24927 =
         0.12703   -0.07602    0.06381   -0.08866
AFIX  43
H195  2    0.956168    1.165037    0.802934    11.00000   -1.20000
AFIX   0
C57   1    0.873258    1.224792    0.485863    11.00000    0.15197    0.12721 =
         0.36443    0.07472    0.06229    0.00327
AFIX  43
H57   2    0.875496    1.265661    0.480660    11.00000   -1.20000
AFIX   0
C156  1    0.838861    0.281329    0.689080    11.00000    0.24967    0.20445 =
         0.19559    0.07195   -0.08349   -0.06773
AFIX 137
H15D  2    0.845782    0.324778    0.688869    11.00000   -1.50000
H15E  2    0.859189    0.254922    0.690527    11.00000   -1.50000
H15F  2    0.826632    0.274222    0.701480    11.00000   -1.50000
AFIX   0
C3    1    0.526494    0.988019    0.696204    11.00000    0.26677    0.24804 =
         0.24286   -0.06044    0.02878    0.10977
AFIX 137
H3A   2    0.518774    0.947304    0.700375    11.00000   -1.50000
H3B   2    0.513301    1.020259    0.702273    11.00000   -1.50000
H3C   2    0.550806    0.993065    0.701930    11.00000   -1.50000
AFIX   0
C193  1    0.919673    1.039998    0.796151    11.00000    0.34321    0.21010 =
         0.11063   -0.08408   -0.00188   -0.02320
AFIX  43
H193  2    0.910696    1.008875    0.804494    11.00000   -1.20000
AFIX   0

F2    3    1.003025    0.883667    0.874712    11.00000    0.30861    0.38876 =
         0.46668    0.02088    0.06544   -0.07436
C16   1    0.420232    0.868616    0.644104    11.00000    0.17182    0.20230 =
         0.26594    0.09441    0.12365    0.07109
AFIX  43
H16   2    0.405739    0.898832    0.649020    11.00000   -1.20000
AFIX   0
C15   1    0.412809    0.806965    0.645409    11.00000    0.12863    0.30096 =
         0.28203    0.10965    0.13114    0.07438
AFIX  43
H15   2    0.395065    0.796937    0.653555    11.00000   -1.20000
AFIX   0

C216  1    0.799477    0.485648    0.491868    11.00000    0.18582    0.21588 =
         0.19637    0.06066    0.09760    0.06556
C217  1    0.976087    0.831263    0.877052    11.00000    0.22179    0.21694 =
         0.15410   -0.02627   -0.00421    0.03574
C194  1    0.927811    1.094433    0.805674    11.00000    0.34489    0.24995 =
         0.13727   -0.05726    0.05578   -0.10630
AFIX  43
H194  2    0.921866    1.105002    0.819507    11.00000   -1.20000
AFIX   0
PART 2
C21   1    0.523290    1.051189    0.540350   -31.00000    0.09297    0.19075 =
         0.16835   -0.01429    0.00935    0.00870
AFIX  33
H21A  2    0.547655    1.060248    0.544556   -31.00000   -1.50000
H21B  2    0.519721    1.030103    0.526178   -31.00000   -1.50000
H21C  2    0.510277    1.089878    0.539260   -31.00000   -1.50000
AFIX  66
PART 0
PART 1
C144  1    0.725619    0.244320    0.579306    21.00000    0.13943    0.12996 =
         0.13416    0.00327    0.02113    0.01189
C143  1    0.740106    0.216960    0.562581    21.00000    0.14390    0.09941 =
         0.11297   -0.00302    0.01929    0.03566
AFIX  43
H143  2    0.762515    0.228169    0.560343    21.00000   -1.20000
AFIX  65
C142  1    0.721803    0.173200    0.549130    21.00000    0.17418    0.06162 =
         0.12784   -0.01096    0.00411    0.00841
AFIX  43
H142  2    0.731704    0.154502    0.537700    21.00000   -1.20000
AFIX  65
C141  1    0.689014    0.156799    0.552405    21.00000    0.13148    0.12766 =
         0.21129    0.05751    0.06531    0.03320
AFIX  43
H141  2    0.676505    0.126891    0.543212    21.00000   -1.20000
AFIX  65
C140  1    0.674527    0.184158    0.569129    21.00000    0.10513    0.10840 =
         0.16846   -0.00307   -0.01641   -0.00521
AFIX  43
H140  2    0.652117    0.172949    0.571367    21.00000   -1.20000
AFIX  65
C139  1    0.692829    0.227918    0.582580    21.00000    0.13478
AFIX   0
PART 0
PART 2
C138  1    0.647280    0.249600    0.620902   -21.00000    0.14888    0.12460 =
         0.14361    0.01289    0.01865    0.02416
AFIX  33
H13A  2    0.651034    0.280524    0.632584   -21.00000   -1.50000
H13B  2    0.626005    0.258959    0.611153   -21.00000   -1.50000
H13C  2    0.645646    0.208493    0.627303   -21.00000   -1.50000
AFIX  66
C4AA  1    0.707150    0.229286    0.584483   -21.00000    0.14770    0.12012 =
         0.13751    0.01183    0.01877    0.03219
C3AA  1    0.716867    0.198690    0.566666   -21.00000    0.16197    0.21173 =
         0.08184    0.01923    0.01609    0.03939
AFIX  43
H3AA  2    0.737586    0.209503    0.561629   -21.00000   -1.20000
AFIX  65
C5AA  1    0.696269    0.152275    0.556219   -21.00000    0.27480    0.07599 =
         0.13697   -0.05168   -0.01258   -0.03889
AFIX  43
H5AA  2    0.702911    0.131364    0.544042   -21.00000   -1.20000
AFIX  65
C2AA  1    0.665955    0.136455    0.563589   -21.00000    0.12928    0.19358 =
         0.15685   -0.01456   -0.00310   -0.00151
AFIX  43
H2AA  2    0.651877    0.104732    0.556448   -21.00000   -1.20000
AFIX  65
C1AA  1    0.656237    0.167050    0.581405   -21.00000    0.14323    0.11314 =
         0.13926   -0.02371    0.00866   -0.01812
AFIX  43
H1AA  2    0.635518    0.156237    0.586441   -21.00000   -1.20000
AFIX  65
C0AA  1    0.676834    0.213465    0.591852   -21.00000    0.14636    0.12099 =
         0.13770    0.01282    0.02064    0.03175
AFIX  66
C9BA  1    0.478544    0.990698    0.555503   -31.00000    0.07081    0.17799 =
         0.15685   -0.02650    0.01088    0.01160
C8BA  1    0.449559    1.005433    0.540777   -31.00000    0.07257    0.18108 =
         0.15756   -0.02600    0.00968    0.01126
AFIX  43
H8BA  2    0.451156    1.033391    0.529145   -31.00000   -1.20000
AFIX  65
C24   1    0.418236    0.979261    0.543069   -31.00000    0.07099    0.18118 =
         0.15759   -0.02711    0.00883    0.01040
AFIX  43
H24   2    0.398426    0.989331    0.533004   -31.00000   -1.20000
AFIX  65
C2CA  1    0.415899    0.938354    0.560087   -31.00000    0.06681    0.17667 =
         0.15514   -0.03001    0.00926    0.01230
AFIX  43
H2CA  2    0.394492    0.920468    0.561654   -31.00000   -1.20000
AFIX  65
C26   1    0.444884    0.923620    0.574814   -31.00000    0.06377    0.17323 =
         0.15473   -0.03170    0.01087    0.01374
AFIX  43
H26   2    0.443287    0.895662    0.586445   -31.00000   -1.20000
AFIX  65
C27   1    0.476207    0.949791    0.572522   -31.00000    0.06500    0.17295 =
         0.15560   -0.02990    0.01042    0.01198
AFIX   0

O22   6    0.444408    0.629801    0.567144   -41.00000    0.09004    0.13814 =
         0.13174   -0.04136    0.01454   -0.00557
O24   6    0.502102    0.654363    0.583459   -41.00000    0.07980    0.13572 =
         0.11433   -0.03410    0.01953    0.00047
S0AA  7    0.475191    0.661869    0.565257   -41.00000    0.07438    0.13823 =
         0.13573   -0.04030    0.02168    0.01143
F12   3    0.489043    0.779781    0.567509   -41.00000    0.09318    0.13735 =
         0.16493   -0.03813    0.01664   -0.00364
O18   6    0.483739    0.655506    0.543311   -41.00000    0.09755    0.16481 =
         0.13049   -0.02573   -0.00025    0.02829
F25   3    0.453667    0.749035    0.587475   -41.00000    0.11340    0.14072 =
         0.12454   -0.03877    0.03774    0.02228
C28   1    0.463251    0.740333    0.567849   -41.00000    0.08371    0.14399 =
         0.14335   -0.01927    0.02070    0.00754
F59   3    0.437256    0.760191    0.553504   -41.00000    0.09040    0.14700 =
         0.13438   -0.00984    0.01790    0.01007
N18A  5    0.510591    1.007687    0.558389   -31.00000    0.07621    0.17937 =
         0.15797   -0.02394    0.01194    0.01173
PART 0
PART 1
C21A  1    0.515807    1.088301    0.553690    31.00000    0.08178    0.23179 =
         0.16592   -0.07610    0.00309    0.02930
AFIX  33
H21D  2    0.495883    1.114215    0.548603    31.00000   -1.50000
H21E  2    0.533390    1.113238    0.562543    31.00000   -1.50000
H21F  2    0.524958    1.071477    0.541069    31.00000   -1.50000
AFIX   0
PART 0
PART 2
N10A  5    0.508473    0.948789    0.586452   -31.00000    0.06137    0.16932 =
         0.15499   -0.02987    0.00958    0.01077
PART 0
PART 1
N27A  5    0.680565    0.260530    0.598100    21.00000    0.14079    0.13117 =
         0.13747    0.03505    0.04296    0.05059
PART 0
PART 2
N21A  5    0.729384    0.278408    0.596500   -21.00000    0.14821    0.12207 =
         0.13721    0.01284    0.01798    0.03281
PART 0
PART 1
C1A   1    0.656009    0.261373    0.608095    21.00000    0.36001    0.16165 =
         0.09248   -0.04619    0.05430   -0.14191
AFIX  33
H1AB  2    0.658446    0.295945    0.618438    21.00000   -1.50000
H1AC  2    0.634883    0.266377    0.597724    21.00000   -1.50000
H1AD  2    0.655119    0.222468    0.616089    21.00000   -1.50000
AFIX   0
HKLF 4

REM  cut085_a.res in C2/c
REM R1 =  0.0942 for   22022 Fo > 4sig(Fo)  and  0.1350 for all   44331 data
REM   2925 parameters refined using    585 restraints

END

WGHT      0.2000      0.0000

REM Highest difference peak  0.752,  deepest hole -0.750,  1-sigma level  0.067
Q1    1   0.9122  0.9131  0.7588  11.00000  0.05    0.75
Q2    1   0.5359  0.8821  0.6283  11.00000  0.05    0.74
Q3    1   0.5084  0.7233  0.6377  11.00000  0.05    0.69
Q4    1   0.5095  0.8224  0.6358  11.00000  0.05    0.63
Q5    1   0.7933  0.4000  0.5059  11.00000  0.05    0.58
Q6    1   0.5192  0.7611  0.6300  11.00000  0.05    0.57
Q7    1   0.8096  0.4428  0.4992  11.00000  0.05    0.54
Q8    1   0.7424  0.2868  0.5924  11.00000  0.05    0.52
Q9    1   1.0106  0.9361  0.8611  11.00000  0.05    0.51
Q10   1   0.5174  0.6705  0.6382  11.00000  0.05    0.49
Q11   1   0.9831  0.8946  0.8969  11.00000  0.05    0.49
Q12   1   0.8385  0.4369  0.4975  11.00000  0.05    0.48
Q13   1   0.7712  0.4472  0.4877  11.00000  0.05    0.46
Q14   1   0.9639  0.7816  0.9017  11.00000  0.05    0.43
Q15   1   0.7971  0.3471  0.6105  11.00000  0.05    0.43
Q16   1   0.9615  1.1465  0.7555  11.00000  0.05    0.42
Q17   1   0.9497  0.8279  0.6247  11.00000  0.05    0.41
Q18   1   0.4886  0.8108  0.6461  11.00000  0.05    0.41
Q19   1   0.9533  1.0885  0.7526  11.00000  0.05    0.41
Q20   1   0.8411  1.1064  0.6498  11.00000  0.05    0.40
Q21   1   0.8182  1.0621  0.6570  11.00000  0.05    0.39
Q22   1   0.5863  0.7696  0.6701  11.00000  0.05    0.38
Q23   1   0.9010  0.9240  0.6243  11.00000  0.05    0.36
Q24   1   0.9516  0.7812  0.8773  11.00000  0.05    0.36
Q25   1   0.3925  0.7818  0.6195  11.00000  0.05    0.35
Q26   1   0.6106  0.7205  0.6725  11.00000  0.05    0.34
Q27   1   0.8116  0.5628  0.5058  11.00000  0.05    0.33
Q28   1   0.4157  1.0195  0.5495  11.00000  0.05    0.33
Q29   1   0.4151  0.6780  0.6197  11.00000  0.05    0.32
Q30   1   0.5458  0.9626  0.5499  11.00000  0.05    0.31
Q31   1   0.4218  0.9424  0.5558  11.00000  0.05    0.31
Q32   1   0.5257  1.0111  0.5179  11.00000  0.05    0.31
Q33   1   0.5240  0.9914  0.5309  11.00000  0.05    0.30
Q34   1   0.8446  1.0865  0.6951  11.00000  0.05    0.30
Q35   1   0.4622  0.8546  0.6558  11.00000  0.05    0.30
Q36   1   0.8285  1.0387  0.6806  11.00000  0.05    0.29
Q37   1   0.4483  1.0600  0.5513  11.00000  0.05    0.29
Q38   1   0.8793  0.9732  0.6447  11.00000  0.05    0.28
Q39   1   0.4850  0.7475  0.6455  11.00000  0.05    0.28
Q40   1   0.5531  1.0175  0.6948  11.00000  0.05    0.28
Q41   1   0.9642  1.1619  0.7810  11.00000  0.05    0.27
Q42   1   0.5064  1.0677  0.5722  11.00000  0.05    0.27
Q43   1   0.8340  0.2375  0.6562  11.00000  0.05    0.27
Q44   1   0.7091  0.2925  0.5967  11.00000  0.05    0.26
Q45   1   0.8005  0.3258  0.6946  11.00000  0.05    0.26
Q46   1   0.4727  1.1245  0.6159  11.00000  0.05    0.26
Q47   1   0.7885  1.0663  0.6235  11.00000  0.05    0.25
Q48   1   1.0025  0.9323  0.8914  11.00000  0.05    0.25
Q49   1   0.5628  1.0238  0.5493  11.00000  0.05    0.25
Q50   1   0.4421  0.9563  0.5430  11.00000  0.05    0.24
Q51   1   0.9501  1.0731  0.7080  11.00000  0.05    0.24
Q52   1   0.5116  0.6498  0.5637  11.00000  0.05    0.24
Q53   1   0.7920  0.6359  0.5522  11.00000  0.05    0.24
Q54   1   0.7162  0.2311  0.5800  11.00000  0.05    0.24
Q55   1   0.5391  0.7488  0.6162  11.00000  0.05    0.24
Q56   1   0.8127  0.9768  0.5512  11.00000  0.05    0.24
Q57   1   0.8503  0.5015  0.4956  11.00000  0.05    0.23
Q58   1   0.9315  0.7824  0.6127  11.00000  0.05    0.23
Q59   1   0.3819  0.7734  0.6454  11.00000  0.05    0.23
Q60   1   0.9480  1.0596  0.7316  11.00000  0.05    0.23
Q61   1   0.7919  1.0511  0.6443  11.00000  0.05    0.23
Q62   1   0.8502  0.3630  0.6838  11.00000  0.05    0.23
Q63   1   0.5114  0.9812  0.5449  11.00000  0.05    0.22
Q64   1   0.5490  0.7722  0.6153  11.00000  0.05    0.22
Q65   1   0.8761  1.0098  0.5121  11.00000  0.05    0.22
Q66   1   0.7082  1.0021  0.5814  11.00000  0.05    0.22
Q67   1   0.7638  0.2308  0.5147  11.00000  0.05    0.22
Q68   1   0.7575  0.2279  0.6400  11.00000  0.05    0.21
Q69   1   0.8672  0.9699  0.6272  11.00000  0.05    0.21
Q70   1   0.9093  0.7413  0.6986  11.00000  0.05    0.21
Q71   1   0.8414  0.4995  0.5177  11.00000  0.05    0.21
Q72   1   0.5631  1.0913  0.5498  11.00000  0.05    0.21
Q73   1   0.4857  1.0629  0.6115  11.00000  0.05    0.21
Q74   1   0.8651  0.2604  0.6683  11.00000  0.05    0.21
Q75   1   0.9682  0.7596  0.8657  11.00000  0.05    0.21
Q76   1   0.8336  1.2287  0.4887  11.00000  0.05    0.21
Q77   1   0.8989  1.1680  0.5096  11.00000  0.05    0.21
Q78   1   0.5611  0.8061  0.6115  11.00000  0.05    0.21
Q79   1   0.5568  1.0828  0.5582  11.00000  0.05    0.21
Q80   1   0.8923  0.8419  0.7558  11.00000  0.05    0.20
Q81   1   0.9503  1.0494  0.6638  11.00000  0.05    0.20
Q82   1   0.8111  0.2967  0.7078  11.00000  0.05    0.20
Q83   1   0.4910  1.1862  0.6223  11.00000  0.05    0.20
Q84   1   0.9438  1.0638  0.7866  11.00000  0.05    0.20
Q85   1   0.8194  0.3068  0.7120  11.00000  0.05    0.20
Q86   1   0.5580  1.0400  0.5963  11.00000  0.05    0.20
Q87   1   0.8058  0.8717  0.5013  11.00000  0.05    0.20
Q88   1   1.0077  0.7155  0.8858  11.00000  0.05    0.20
Q89   1   0.8514  1.0556  0.7170  11.00000  0.05    0.20
Q90   1   0.7153  0.9210  0.5652  11.00000  0.05    0.20
Q91   1   0.9096  0.8400  0.5467  11.00000  0.05    0.20
Q92   1   0.6487  0.9888  0.6512  11.00000  0.05    0.20
Q93   1   0.8920  1.2275  0.5005  11.00000  0.05    0.20
Q94   1   0.7793  0.4520  0.5204  11.00000  0.05    0.20
Q95   1   0.9191  1.0321  0.8011  11.00000  0.05    0.20
Q96   1   0.6800  0.2794  0.5841  11.00000  0.05    0.20
Q97   1   0.9028  0.7889  0.6166  11.00000  0.05    0.20
Q98   1   0.7060  0.6108  0.6757  11.00000  0.05    0.20
Q99   1   0.9091  1.1752  0.5140  11.00000  0.05    0.19
;
_shelx_res_checksum                32782
_shelx_hkl_file
;
  -9 -19 -38   -4.71    1.70
  -6 -18 -37   -0.13    1.65
 -14 -18 -37    0.02    1.88
  13 -17 -28    5.88    1.18
   3 -17 -34    0.19    1.39
 -21 -17 -35   -3.38    2.09
  -3 -17 -36    0.12    1.49
 -17 -17 -36   -1.75    1.90
 -18 -16 -35    0.83    1.89
  17 -15 -22   10.17    1.10
   9 -15 -29    1.61    1.07
   1 -15 -33    0.58    1.33
  -9 -15 -35    4.05    1.58
 -11 -15 -35    7.64    1.80
 -22 -14 -32    0.94    1.81
 -10 -14 -34    7.10    1.80
 -12 -14 -34   -2.36    1.55
  21 -13 -14    0.59    0.58
  11 -13 -25    0.59    1.06
   5 -13 -29    9.98    1.34
   3 -13 -30    4.13    1.16
  -3 -13 -32   11.54    1.56
  32 -12  17    1.28    1.01
   6 -12 -27   17.10    1.54
 -28 -12 -27    7.73    2.31
 -26 -12 -28    2.19    2.00
   2 -12 -29   16.37    1.61
 -24 -12 -29    1.85    1.67
  -4 -12 -31    9.15    1.50
   1 -11 -28   12.54    1.49
  -7 -11 -30    1.37    1.40
 -15 -11 -30   -0.17    1.47
 -30 -10 -23    0.45    1.95
   4 -10 -25   31.50    1.86
   2 -10 -26  107.73    3.73
  -4 -10 -28    5.90    1.37
 -18 -10 -28    9.69    1.70
 -29  -9 -22   14.14    2.32
 -34  -8 -17   -1.16    1.10
   6  -8 -20    9.70    1.23
  -2  -8 -24   37.17    1.97
  -6  -8 -25    2.73    1.17
 -16  -8 -25    2.29    1.37
 -31  -7 -17   -0.53    1.26
 -21  -7 -22    9.87    1.60
 -17  -7 -23   -1.77    1.14
   0  -6 -19   10.90    1.08
  23  -5  16   -1.66    0.96
 -29  -5 -14    0.26    1.32
  -1  -5 -17   13.92    1.19
 -23  -5 -17   28.83    2.06
 -15  -5 -19   -0.03    1.07
  24  -4  32   -0.03    1.26
  24  -4  31    1.75    1.59
  22  -4  19    2.11    0.99
  20  -4  12   82.13    2.77
 -40  -4  -2    7.49    1.53
 -36  -4  -6    4.83    1.58
 -28  -4 -12    2.86    1.35
  -6  -4 -16    8.70    1.10
  21  -3  23   32.53    2.04
 -43  -3   5    4.21    1.30
 -27  -3 -10    8.24    1.34
 -25  -3 -11    0.00    0.93
  -5  -3 -13  272.74    6.85
 -11  -3 -14   16.59    1.31
  20  -2  29   -0.06    1.16
  16  -2  13    8.41    0.97
 -36  -2   0    3.23    1.17
 -20  -2 -10    1.92    0.96
 -10  -2 -11   90.27    2.90
  16   0  52   12.62    2.45
  16   0  51   -3.52    1.82
  16   0  33    0.14    1.33
 -38   0  10    5.55    0.97
  13   1  55    1.08    1.66
   9   1  17    8.35    1.15
 -35   1  11    4.23    0.79
   8   2  65    0.98    1.96
  10   2  56    1.80    1.87
  10   2  31    1.52    1.31
   3   3  69    1.14    2.02
   5   3  63    2.24    1.85
   7   3  55   -0.57    1.76
   7   3  54   -0.99    1.50
   7   3  34   39.95    2.28
   2   4  60    0.61    1.77
   4   4  48    0.85    1.57
   4   4  47    0.87    1.55
   4   4  46   15.88    2.02
   4   4  45    0.41    1.51
   4   4  44    5.19    1.65
   2   4  31   28.65    1.90
 -20   4  16    0.85    0.35
  -3   5  60   -0.07    1.71
  -3   5  59    8.65    1.91
  -1   5  49   10.15    1.80
  -1   5  48   -0.91    1.27
  -1   5  47    0.82    1.23
  -1   5  46    3.85    1.30
  -1   5  45   17.63    1.75
  -1   5  44    0.94    1.15
  -1   5  43   18.27    1.86
  -3   5  34   32.24    1.91
  -5   5  30   13.00    1.24
  -7   5  27   74.13    2.66
 -11   5  24  101.27    3.05
 -21   5  24   89.08    2.51
 -10   6  58    3.65    1.49
 -10   6  57    3.47    1.32
  -8   6  48   -0.29    1.26
 -26   6  41   -0.79    0.83
 -10   6  40    0.16    0.98
 -10   6  39    0.94    1.12
 -24   6  38    4.78    0.96
 -20   6  35   13.10    1.14
  -8 -18 -37   -1.17    1.89
   7 -17 -32    6.05    1.48
  -5 -17 -36    0.16    1.79
 -15 -17 -36   -1.43    2.08
  18 -16 -22    1.02    0.98
  -4 -16 -35    4.86    1.90
  15 -15 -24    4.89    1.15
   7 -15 -30   14.32    1.62
   3 -15 -32    5.08    1.58
 -21 -15 -33    4.70    2.35
  -3 -15 -34   -0.26    1.46
 -17 -15 -34    0.41    2.07
  20 -14 -17    2.48    0.75
  10 -14 -27   -0.05    1.03
 -24 -14 -31    0.31    2.08
 -21 -13 -31    2.64    1.98
 -17 -13 -32   -0.84    1.82
   4 -12 -28    1.57    1.15
 -16 -12 -31    4.75    1.91
  15 -11 -18    4.09    0.86
  13 -11 -20    0.66    0.81
 -29 -11 -25    2.71    2.02
   5 -11 -26   54.69    2.45
 -27 -11 -26    0.86    1.84
   3 -11 -27    1.04    1.06
 -25 -11 -27    3.06    1.98
 -19 -11 -29    1.55    1.73
  -9 -11 -30    4.42    1.65
 -13 -11 -30    0.41    1.58
 -28 -10 -24    5.29    2.00
 -26 -10 -25    4.68    1.92
  29  -9  17    0.10    1.18
 -27  -9 -23    3.16    1.81
  -3  -9 -26   57.50    2.70
 -19  -9 -26   18.27    2.29
  -9  -9 -27   20.64    1.94
 -11  -9 -27    5.58    1.48
 -20  -8 -24    8.58    1.75
  21  -7   1    8.60    0.59
 -35  -7 -14   -0.85    1.65
 -23  -7 -21   10.08    2.06
  -7  -7 -23   38.76    2.25
  26  -6  22   17.02    1.79
 -38  -6  -9    4.13    1.71
 -36  -6 -11    5.67    1.76
 -32  -6 -14   13.04    2.11
 -20  -6 -20   20.03    2.02
 -16  -6 -21   -0.41    1.26
 -33  -5 -11    6.27    1.67
 -27  -5 -15    1.27    1.35
 -25  -5 -16    0.71    1.14
 -11  -5 -19   91.44    3.38
 -13  -5 -19    4.56    1.34
  24  -4  30   -0.64    1.50
 -26  -4 -13   29.23    2.11
 -24  -4 -14   -0.62    1.30
 -18  -4 -16   56.31    2.62
 -37  -3  -2    9.75    1.61
 -13  -3 -14   85.98    3.00
  20  -2  28   11.98    1.71
   6  -2  -3    7.56    0.26
 -30  -2  -5   10.39    1.41
 -14  -2 -11    1.80    0.70
  17  -1  24    0.90    1.11
  15  -1  17   21.99    1.60
  11  -1   8   75.86    2.34
  16   0  53   -0.19    1.91
  16   0  32   23.23    2.06
  14   0  22   18.02    1.63
  10   0  12 1810.76   40.69
 -30   0   2   46.02    1.95
  13   1  57    0.00    2.10
  13   1  56   -0.32    1.89
  13   1  30   11.24    1.65
  11   1  22   82.15    3.10
   5   1  10  622.18   14.32
  10   2  58   -0.01    2.07
  10   2  57    0.19    1.90
  10   2  30   36.92    2.32
   8   2  23  136.02    4.34
   4   2  15   15.21    1.26
   3   3  70   -0.19    2.18
   5   3  64   -0.80    1.87
   5   3  26  194.04    5.64
   1   3  18    3.66    0.97
  -5   3  12 1827.97   40.72
  -9   3  10    1.86    0.45
   0   4  67    0.30    2.07
   2   4  61    0.21    1.89
   4   4  51    2.33    1.86
   4   4  50   12.91    2.16
   4   4  49    1.70    1.64
   4   4  41   36.77    2.43
   4   4  40    6.96    1.71
  -3   5  61    2.63    1.93
  -1   5  53    0.31    1.81
  -1   5  52    8.97    1.85
  -1   5  42   10.12    1.61
  -1   5  41   18.49    1.80
  -1   5  40   17.02    1.80
 -31   5  34   -0.51    0.61
  -3   5  33   76.13    3.06
 -23   5  25    0.31    0.51
 -10   6  59    3.53    1.51
  -8   6  53    3.91    1.77
  -8   6  52    0.24    1.37
  -8   6  51    0.02    1.33
  -8   6  50    1.11    1.34
  -8   6  49   -0.07    1.27
  -8   6  47   17.21    1.81
  -8   6  46   10.21    1.58
  -8   6  45    1.70    1.33
  -8   6  44    8.09    1.48
 -22   6  36    1.73    0.80
 -16   6  34    0.62    0.92
 -15 -19 -37    1.36    2.38
  -2 -18 -36    4.31    1.86
 -18 -18 -36   -0.85    2.35
 -10 -18 -37    2.84    2.04
  -1 -17 -35    3.73    1.82
 -19 -17 -35    0.88    2.37
  -7 -17 -36    2.26    2.12
 -13 -17 -36    0.96    2.18
  16 -16 -24    4.19    1.14
  10 -16 -29    2.18    1.40
   0 -16 -34   -0.63    1.56
 -20 -16 -34    0.51    2.36
 -16 -16 -35    6.14    2.36
  23 -15 -14    0.64    0.70
   5 -15 -31    5.21    1.65
  22 -14 -14    9.20    0.89
 -26 -14 -30    0.12    2.23
   0 -14 -32   11.58    1.86
  -4 -14 -33    1.25    1.57
 -16 -14 -33    3.48    2.28
 -23 -13 -30    1.43    2.25
  -5 -13 -32    1.20    1.61
  30 -12   8    1.22    0.77
  24 -12  -7    1.07    0.32
  -6 -12 -31    5.60    1.76
 -14 -12 -31    4.97    2.14
  31 -11  16    1.94    1.14
  29 -11   8   18.48    1.19
  -3 -11 -29    0.47    1.34
  30 -10  16   13.12    1.44
 -20 -10 -27   11.08    2.36
  -6 -10 -28    1.87    1.55
 -16 -10 -28    5.80    1.83
  27  -9   9   12.38    1.11
  11  -9 -18    0.46    0.79
 -33  -9 -19    3.50    2.08
  26  -8  10    6.20    1.02
 -32  -8 -18    5.37    2.07
   0  -8 -23   34.90    2.04
  -8  -8 -25   14.70    1.72
 -12  -8 -25   30.13    2.35
 -14  -8 -25    2.15    1.45
 -37  -7 -12    0.03    1.84
 -29  -7 -18    8.88    2.17
 -27  -7 -19    1.94    1.73
 -25  -7 -20   -0.20    1.79
 -15  -7 -23    0.63    1.41
  24  -6  13   67.02    2.54
  -8  -6 -21   70.84    2.92
 -14  -6 -21    7.15    1.59
  24  -4  29    1.51    1.69
 -32  -4  -9    3.35    1.70
  23  -3  43   -0.66    2.07
  23  -3  42    1.27    1.99
  23  -3  41    1.31    1.97
  23  -3  40   -0.29    1.89
  23  -3  39    0.25    1.86
  21  -3  22   18.60    1.87
 -31  -3  -7   50.99    2.74
 -12  -2 -11  778.39   18.13
  19  -1  47   10.46    2.62
  19  -1  46    0.49    2.02
  19  -1  45   -0.51    2.01
  19  -1  44    1.93    2.02
  19  -1  43    6.86    2.19
  19  -1  42    0.34    1.99
  19  -1  41    3.19    1.96
  19  -1  40    4.01    1.95
  19  -1  39   -0.45    1.82
 -43  -1  13    0.61    1.06
 -41  -1  10    8.91    1.31
 -37  -1   5    4.80    1.16
 -33  -1   1    1.85    1.16
 -19  -1  -7    1.62    0.91
  16   0  55   -0.03    2.32
  16   0  54   -1.08    2.31
  16   0  31    0.69    1.43
  12   0  16  476.85   11.60
  13   1  58    0.83    2.37
  13   1  29   30.42    2.22
 -33   1   9    6.03    0.93
 -21   1   1  105.28    2.96
   8   2  66   -0.21    2.20
  10   2  59    0.24    2.28
 -20   2   5   15.62    0.77
 -14   2   4   58.40    1.49
   5   3  65   -0.07    2.28
   7   3  58   -0.38    2.27
   7   3  32   20.45    1.90
   0   4  68   -0.14    2.17
   4   4  53   14.64    2.43
   4   4  52    3.90    2.00
   4   4  39   22.09    2.03
   4   4  38    3.80    1.59
   2   4  30   27.88    2.03
  -3   5  62    1.28    1.89
  -1   5  55    3.62    2.04
  -1   5  54   15.86    2.34
  -1   5  39    1.88    1.31
  -5   5  29    2.06    1.11
 -19   5  23    6.03    0.75
  -8   6  55   28.72    2.44
  -8   6  54    1.59    1.67
  -8   6  43   17.82    1.81
  -8   6  42    3.29    1.37
 -26   6  40    8.42    1.10
 -12   6  35    8.69    1.27
 -20   6  34    0.70    0.86
  11 -17 -29    0.82    1.54
  -9 -17 -36    1.38    2.10
 -11 -17 -36    0.36    2.10
   2 -16 -33    6.78    1.83
  -6 -16 -35    4.29    2.11
 -14 -16 -35    6.42    2.57
 -23 -15 -32   -0.12    2.31
  -5 -15 -34    4.35    1.94
 -15 -15 -34    1.72    2.32
  32 -14   9   -0.19    0.78
   8 -14 -28    0.94    1.42
   2 -14 -31    2.33    1.57
 -20 -14 -32   11.81    2.64
  33 -13  17    0.45    1.13
  17 -13 -19    3.72    0.92
  13 -13 -23    3.38    1.12
 -25 -13 -29    1.92    2.45
 -15 -13 -32    1.08    2.09
  32 -12  16   -0.08    1.10
 -22 -12 -29   -0.22    2.20
  -2 -12 -30   20.39    2.09
  -8 -12 -31    4.01    2.01
 -12 -12 -31    5.54    2.02
  21 -11 -10    7.21    0.61
 -21 -11 -28    4.44    2.34
 -17 -11 -29    0.06    2.08
  14 -10 -17    4.73    0.93
  12 -10 -19    1.41    0.97
  -2 -10 -27    0.44    1.34
 -14 -10 -28   13.33    2.32
   7  -9 -21   23.72    1.59
 -21  -9 -25   59.61    3.64
 -17  -9 -26  108.03    4.70
 -30  -8 -19    2.13    1.99
   2  -8 -22   14.32    1.55
 -22  -8 -23   -0.26    1.74
 -33  -7 -15    0.05    1.95
 -19  -7 -22    1.82    1.68
  -9  -7 -23   71.26    3.18
 -11  -7 -23    1.50    1.52
 -13  -7 -23    0.84    1.40
  26  -6  21    0.43    1.39
 -22  -6 -19   23.17    2.33
  -4  -6 -20  223.52    6.24
 -10  -6 -21   25.59    2.01
 -12  -6 -21   58.90    2.82
  25  -5  24   -0.33    1.45
  21  -5   9    0.95    1.05
 -35  -5  -9   -0.97    1.61
  -5  -5 -18    5.78    1.29
  22  -4  18    7.36    1.37
 -42  -4   1    0.16    1.56
 -16  -4 -16    1.17    1.36
  23  -3  44    2.22    2.31
  23  -3  38    0.39    1.99
  23  -3  37    0.00    2.10
  23  -3  36    9.53    2.29
  20  -2  27   31.77    2.32
 -40  -2   5   -0.18    1.33
 -28  -2  -6    2.31    1.23
 -22  -2  -9   37.05    2.02
  -6  -2 -10  114.31    3.32
  19  -1  50    0.01    2.57
  19  -1  49    2.59    2.42
  19  -1  48    4.55    2.51
  19  -1  36    3.73    2.00
  19  -1  35    0.77    1.75
  17  -1  23    5.49    1.46
 -35  -1   3   45.82    2.33
  -7  -1  -7   21.06    1.16
  16   0  30    2.01    1.56
 -40   0  13    4.70    1.15
 -36   0   8    3.86    1.09
 -10   0  -4 5006.07  110.70
 -16   0  -4   96.71    2.86
  13   1  59    0.61    2.37
  10   2  60    1.33    2.35
  10   2  29   25.77    2.11
 -40   2  24    0.80    0.42
   6   2  18  165.66    4.74
   2   2  12    3.69    1.00
 -30   2  11    3.86    0.68
   5   3  66   -0.19    2.48
   7   3  59    4.18    2.34
   7   3  31   63.29    3.09
   4   4  55    1.34    2.18
   4   4  54    0.35    2.08
   4   4  37   41.19    2.61
  -2   4  22    0.08    1.18
 -16   4  15    1.54    0.53
  -3   5  63    2.80    2.18
  -1   5  57   -0.15    2.13
  -1   5  56    1.23    2.09
  -1   5  38   -0.37    1.42
  -7   5  26   35.16    1.82
  -8   6  57   -0.31    1.77
  -8   6  56    0.61    1.77
 -24   6  37    9.35    1.13
 -22   6  35    0.34    0.96
 -16   6  33   35.94    1.79
  -9 -19 -37    0.63    2.23
 -13 -19 -37    0.20    2.38
   0 -18 -35    0.09    2.06
 -20 -18 -35    0.64    2.60
  -4 -18 -36    0.09    2.10
 -16 -18 -36   -0.26    2.52
   1 -17 -34    0.24    1.91
 -21 -17 -34   -0.16    2.70
 -17 -17 -35    0.09    2.46
   8 -16 -30    2.86    1.48
 -22 -16 -33    0.42    2.51
  -2 -16 -34    6.07    2.34
 -18 -16 -34    1.23    2.53
  -8 -16 -35   -1.25    2.27
 -10 -16 -35    0.50    2.19
 -12 -16 -35   -0.35    2.46
  33 -15  10    3.12    0.89
  11 -15 -27   12.52    1.69
  -1 -15 -33    0.96    1.78
 -19 -15 -33    2.65    2.77
 -13 -15 -34    0.14    2.29
  12 -14 -25   -0.11    1.31
   6 -14 -29   22.26    2.07
   4 -14 -30    1.63    1.62
 -22 -14 -31    2.08    2.50
  -6 -14 -33   14.71    2.38
 -14 -14 -33    6.83    2.51
  29 -13   2    0.52    0.42
   9 -13 -26   19.93    1.79
 -27 -13 -28    1.15    2.50
  -7 -13 -32    1.12    1.94
 -11 -13 -32    0.80    2.13
 -13 -13 -32    1.13    2.12
 -24 -12 -28   13.30    2.92
 -18 -12 -30    1.33    2.27
   9 -11 -23   21.68    1.63
 -31 -11 -23   -1.10    2.71
  -5 -11 -29    3.04    1.78
  28 -10   8    0.89    0.80
 -32 -10 -21    0.11    2.39
 -22 -10 -26   -0.76    2.30
  -8 -10 -28    8.41    2.02
 -10 -10 -28    5.28    1.95
 -31  -9 -20   28.19    3.32
  -5  -9 -26    3.65    1.65
  28  -8  17    0.08    1.38
 -34  -8 -16    2.03    1.86
 -28  -8 -20    1.20    2.27
 -26  -8 -21    9.40    2.48
 -24  -8 -22   11.86    2.45
  -4  -8 -24    6.35    1.58
 -18  -8 -24    0.49    1.92
  25  -7  11    0.06    1.00
 -34  -6 -12    0.37    1.90
 -39  -5  -5   14.03    2.35
 -37  -5  -7    1.71    1.81
 -21  -5 -17    3.50    1.64
 -20  -4 -15    1.47    1.39
  23  -3  35   12.42    2.36
  23  -3  34    0.61    2.02
  21  -3  21   55.81    2.75
  15  -3   5    4.88    0.86
 -41  -3   3    1.46    1.53
  -3  -3 -12  173.80    4.65
  20  -2  26    9.43    1.83
 -46  -2  14    0.07    1.17
  14  -2   8  259.23    6.42
 -32  -2  -3    5.55    1.44
 -26  -2  -7   22.79    1.85
  19  -1  51    2.32    2.65
  19  -1  34    3.33    2.06
  15  -1  16  343.38    8.75
 -29  -1  -2    0.00    1.07
  16   0  29    0.09    1.64
  14   0  21    1.45    1.41
 -32   0   4   78.14    2.81
 -20   0  -3    0.25    0.92
  11   1  21   67.87    2.91
 -23   1   2   25.24    1.28
  10   2  61    1.48    2.72
  12   2  47    7.72    2.43
  12   2  46    4.92    2.38
  12   2  45   15.65    2.84
  12   2  44    2.58    2.43
  10   2  28   23.46    2.13
   8   2  22  257.34    7.02
 -32   2  13    1.62    0.64
 -26   2   8    0.08    0.58
   5   3  67    0.88    2.67
   7   3  60   -0.74    2.59
  -1   3  15    1.63    1.00
   0   4  69    0.18    2.42
   2   4  64   -0.02    2.51
   4   4  57    2.79    2.47
   4   4  56    1.35    2.27
   4   4  36    8.07    1.83
   4   4  35   17.93    2.10
  -3   5  64    0.79    2.25
  -1   5  58    2.69    2.19
  -1   5  37   11.92    1.75
  -1   5  36   43.90    2.53
  -5   5  28   29.41    1.88
 -27   5  28    5.20    0.71
  -8   6  59    5.68    2.14
  -8   6  58    2.15    1.99
 -26   6  39    1.04    1.04
 -10   6  36   12.59    1.62
 -12   6  34    1.36    1.19
 -14   6  33    1.87    1.25
 -17 -19 -36   -0.99    2.59
  -6 -18 -36    1.04    2.29
 -14 -18 -36    2.98    2.48
   9 -17 -30   -0.07    1.64
  -3 -17 -35   -0.08    2.12
   6 -16 -31    4.92    1.75
  -9 -15 -34    1.54    2.21
 -11 -15 -34    2.18    2.33
  -2 -14 -32   19.51    2.40
 -10 -14 -33    0.12    2.17
 -12 -14 -33    3.65    2.26
   1 -13 -30    1.90    1.93
  18 -12 -16    7.71    0.93
 -28 -12 -26    2.13    2.61
   0 -12 -29   -0.41    1.55
  -4 -12 -30    6.38    1.92
 -29 -11 -24    5.68    2.59
 -25 -11 -26    2.04    2.35
  -1 -11 -28    5.97    1.60
 -15 -11 -29    1.14    2.10
   8 -10 -22    1.11    1.28
 -30 -10 -22    4.38    2.44
 -29  -9 -21   -0.30    2.34
   1  -9 -24    1.64    1.42
 -23  -9 -24    0.59    2.29
  29  -7  32    0.63    2.06
  -1  -7 -21   45.94    2.32
 -21  -7 -21   11.87    2.27
 -28  -6 -16    0.56    1.49
 -26  -6 -17    1.52    1.88
 -24  -6 -18   61.37    3.46
  25  -5  23    1.78    1.59
 -29  -5 -13   35.64    2.86
 -17  -5 -18  165.25    5.37
 -40  -4  -1    0.46    1.67
 -30  -4 -10    2.51    1.80
  -4  -4 -15   75.99    2.72
 -10  -4 -16   46.20    2.28
 -14  -4 -16   11.36    1.72
  23  -3  33    0.03    2.06
  19  -3  14   56.93    2.46
  17  -3   9    1.84    1.00
 -33  -3  -5   26.59    2.36
 -29  -3  -8    2.42    1.50
  -7  -3 -13   32.85    1.85
  16  -2  12    0.77    1.16
 -42  -2   8    0.69    1.31
 -38  -2   3    4.84    1.60
 -18  -2 -10  103.88    3.53
  19  -1  33   29.69    2.70
  17  -1  22    5.88    1.60
 -21  -1  -6    0.94    1.05
 -34   0   6    0.94    1.11
  -6   0  -3    1.01    0.61
  15   1  43   -0.04    2.25
   9   1  16  255.70    6.69
  10   2  62    0.59    2.52
  12   2  50    3.72    2.56
  12   2  41    3.59    2.18
  12   2  39    0.54    2.18
   5   3  68   -1.70    2.74
   7   3  62    2.67    2.57
   7   3  61    3.64    2.56
   9   3  49    3.25    2.34
   9   3  48    2.35    2.34
   9   3  47   79.98    4.37
   9   3  46    0.05    2.16
   9   3  45    4.79    2.26
   9   3  44    9.28    2.27
   9   3  43    3.80    2.26
   9   3  42   40.25    3.02
   7   3  30  128.42    4.51
   5   3  24    0.28    1.44
   2   4  65   -0.04    2.38
   4   4  58    1.06    2.37
  -3   5  65    0.21    2.33
  -1   5  60   -0.71    2.35
  -1   5  59    0.08    2.14
 -25   5  26    4.67    0.68
  -9   5  24   99.26    3.16
 -11   5  23   37.31    1.74
 -15   5  22   10.49    1.04
  -6   6  54    3.31    2.15
  -6   6  53   -0.08    1.86
  -6   6  52    8.57    2.10
  -6   6  51   -0.74    1.92
  -6   6  50    5.86    2.02
  -6   6  49    1.01    1.90
  -6   6  48    0.81    1.74
  -6   6  47   17.52    2.28
  -6   6  46   14.89    2.11
  -6   6  45    7.66    1.93
  -6   6  44   27.10    2.37
  -8   6  38    3.53    1.58
 -24   6  36    9.79    1.15
 -10   6  35  121.44    4.06
 -20   6  33   -0.27    1.03
 -16   6  32   -0.44    1.03
   2 -18 -34    0.04    1.88
 -18 -18 -35    0.66    2.72
  -8 -18 -36    1.80    2.20
 -10 -18 -36   -1.10    2.41
 -12 -18 -36    0.91    2.47
  13 -17 -27    9.77    1.70
   7 -17 -31    0.41    1.67
   3 -17 -33   12.11    2.11
 -15 -17 -35   -0.13    2.55
  20 -16 -19    0.33    1.09
  12 -16 -27    8.10    1.70
 -20 -16 -33    0.31    2.51
  31 -15   3   -0.08    0.46
   9 -15 -28    6.75    1.62
   1 -15 -32   -0.05    1.78
 -21 -15 -32    0.78    2.71
  -3 -15 -33   -0.29    1.85
  18 -14 -19    3.32    1.11
  14 -14 -23    3.87    1.39
 -26 -14 -29    1.15    2.41
 -24 -14 -30    2.02    2.43
  33 -13  16   -0.16    1.20
   7 -13 -27    1.62    1.46
   5 -13 -28   13.55    1.84
   3 -13 -29    1.57    1.59
 -21 -13 -30   -0.42    2.35
  -3 -13 -31    5.56    2.02
 -17 -13 -31    0.33    2.35
  12 -12 -22   14.47    1.53
   8 -12 -25    0.36    1.38
 -20 -12 -29    7.05    2.56
 -16 -12 -30    2.15    2.24
  31 -11  15    0.54    1.21
 -27 -11 -25    0.00    2.28
 -19 -11 -28    3.57    2.21
  -7 -11 -29    4.09    1.84
 -13 -11 -29    0.12    1.91
  30 -10  15    0.76    1.38
 -28 -10 -23    6.52    2.61
 -26 -10 -24    3.88    2.36
   0 -10 -26    6.18    1.59
  -4 -10 -27    6.15    1.66
  31  -9  27    5.88    2.15
 -27  -9 -22   10.43    2.71
   3  -9 -23   17.87    1.82
 -19  -9 -25   10.14    2.36
  30  -8  28    5.57    2.18
 -36  -8 -14    2.94    2.41
 -20  -8 -23    0.39    1.92
 -16  -8 -24    5.42    1.82
  29  -7  31    1.17    2.05
  27  -7  18    8.54    1.60
 -35  -7 -13    0.82    2.16
 -31  -7 -16   -0.62    1.54
  -5  -7 -22    0.09    1.60
  26  -6  20    3.11    1.53
 -38  -6  -8   -0.69    2.11
 -36  -6 -10   -0.74    2.11
 -27  -5 -14    8.51    1.94
 -23  -5 -16   -0.23    1.57
  24  -4  26    1.83    1.77
  20  -4  11   96.24    3.11
 -36  -4  -5   13.77    2.20
 -22  -4 -14   37.06    2.21
 -12  -4 -16    8.06    1.47
  23  -3  32   42.64    3.20
 -43  -3   6    0.21    1.61
  20  -2  25   16.89    2.04
 -44  -2  11   -0.40    1.35
 -36  -2   1    6.55    1.61
 -34  -2  -1    1.83    1.51
  19  -1  32    6.83    2.01
  19  -1  31    6.69    1.99
  13  -1  11   67.17    2.42
 -17  -1  -7  186.70    5.11
 -44   0  20    1.93    0.87
  15   1  49   -0.13    2.54
  15   1  46   30.67    3.34
  15   1  42   11.96    2.49
  15   1  41    1.15    2.20
  15   1  40    1.46    2.14
  15   1  39    4.27    2.10
 -37   1  14    3.03    0.92
  10   2  63    0.07    2.63
  12   2  53    0.90    2.49
  12   2  52    0.38    2.37
  12   2  51    3.21    2.46
  10   2  27  109.67    4.07
  -2   2   8  252.95    5.96
   5   3  69    1.16    2.67
   7   3  63   -0.01    2.46
   9   3  52    2.97    2.34
   9   3  51   -0.73    2.36
   9   3  50   11.69    2.55
   9   3  41    4.77    2.09
   9   3  40    0.44    1.85
   9   3  39   17.50    2.29
   7   3  29   24.62    2.27
  -3   3  13  953.86   21.61
   2   4  66    0.73    2.48
   4   4  59   -0.44    2.28
   4   4  34  113.82    4.26
 -12   4  15  117.64    3.06
  -3   5  66    0.70    2.34
  -1   5  61    6.00    2.40
   1   5  51    6.89    2.21
   1   5  50   -0.33    2.22
   1   5  49    1.79    2.12
   1   5  46   15.00    2.22
   1   5  45   -0.42    1.94
   1   5  44   11.29    2.11
  -1   5  35    4.65    1.57
 -31   5  33    0.00    0.65
  -7   5  25    1.48    1.21
  -6   6  56    4.61    2.01
  -6   6  55    2.70    1.99
  -6   6  43   22.75    2.19
  -6   6  42   11.14    1.90
 -26   6  38    0.57    1.08
  -8   6  37   50.43    2.57
 -22   6  34    0.95    1.06
 -12   6  33   28.91    1.92
 -14   6  32   56.16    2.44
 -15 -19 -36    0.54    2.69
  -2 -18 -35   -0.47    2.10
  -1 -17 -34    4.44    2.04
 -19 -17 -34    0.31    2.48
  -7 -17 -35    2.30    2.33
 -13 -17 -35    0.39    2.26
  34 -16  11    0.98    0.91
  26 -16 -10    0.85    0.60
   0 -16 -33    0.24    1.85
  -4 -16 -34    5.42    2.29
  19 -15 -19    4.22    1.12
   3 -15 -31    4.11    1.81
 -23 -15 -31    0.00    2.57
  16 -14 -21    0.05    1.16
   0 -14 -31   17.55    2.29
 -20 -14 -31    6.24    2.65
  -4 -14 -32    2.24    2.02
 -16 -14 -32    4.20    2.55
  25 -13  -7    3.67    0.47
 -23 -13 -29    0.21    2.29
  32 -12  15    1.15    1.20
   6 -12 -26   -0.01    1.40
   2 -12 -28    3.12    1.54
  -6 -12 -30   19.17    2.45
 -14 -12 -30   13.74    2.52
   7 -11 -24    1.93    1.34
   1 -11 -27   25.09    2.05
  -9 -11 -29    0.00    1.89
 -16 -10 -27   25.31    2.69
 -33  -9 -18    0.98    2.22
  -3  -9 -25    0.66    1.50
  -9  -9 -26    1.14    1.65
 -11  -9 -26    7.17    1.91
 -32  -8 -17    3.83    2.28
  -2  -8 -23   47.89    2.49
  -6  -8 -24   17.02    1.90
  29  -7  30    2.72    2.10
  23  -7   5  107.06    3.00
 -37  -7 -11    3.72    2.31
   3  -7 -19    9.49    1.38
 -23  -7 -20    6.44    2.10
  28  -6  34    0.30    2.22
  28  -6  33    1.22    2.14
 -32  -6 -13   17.63    2.64
 -20  -6 -19    0.54    1.70
 -16  -6 -20    2.85    1.53
  25  -5  22   11.47    1.96
  23  -5  14   12.04    1.67
 -33  -5 -10    1.08    1.83
 -25  -5 -15    1.00    1.22
  -3  -5 -17    4.13    1.38
 -15  -5 -18   98.89    3.81
 -28  -4 -11    3.35    1.69
 -26  -4 -12    0.02    1.58
  21  -3  20   23.17    2.04
 -37  -3  -1    7.12    1.88
 -25  -3 -10    9.09    1.68
 -30  -2  -4   18.58    1.94
 -45  -1  17    0.55    1.12
   7  -1   2 1555.63   34.51
 -25  -1  -4   12.70    1.43
 -23  -1  -5    7.71    1.35
  16   0  27   -0.11    1.55
  14   0  20    1.97    1.39
  12   0  15    0.75    1.30
  10   0  11    0.01    1.12
   8   0   8  362.08    8.59
 -26   0   0   31.27    1.69
  15   1  52    6.46    2.70
  15   1  51    0.95    2.58
  15   1  50    9.67    2.72
  15   1  37    0.47    1.93
 -41   1  20    0.04    0.70
  10   2  64    0.60    2.68
  12   2  54    6.96    2.64
  12   2  36    0.34    1.83
   8   2  21    9.10    1.62
 -24   2   7    5.51    0.72
   7   3  64    1.00    2.53
   2   4  67   -0.68    2.47
   4   4  33    0.67    1.64
 -36   4  32    5.17    0.59
  -2   4  21  428.11   10.45
  -1   5  62    0.45    2.21
   1   5  54   19.47    2.68
   1   5  53    2.58    2.24
   1   5  52   -0.07    2.18
   1   5  43    1.72    1.87
   1   5  42    2.99    1.72
  -1   5  34   29.25    2.14
  -5   5  27    8.94    1.43
  -6   6  41    6.46    1.67
 -28   6  41    0.67    1.08
 -10   6  34    4.77    1.44
  -7 -19 -36    1.39    2.28
 -13 -19 -36    1.11    2.44
 -20 -18 -34    1.09    2.59
 -16 -18 -35    0.71    2.41
  15 -17 -25    0.58    1.41
 -21 -17 -33    0.40    2.56
  -9 -17 -35    0.89    2.38
 -11 -17 -35   -0.13    2.29
  10 -16 -28    2.80    1.64
 -22 -16 -32    0.33    2.73
 -14 -16 -34    2.05    2.45
   7 -15 -29   -0.11    1.64
   5 -15 -30   14.46    2.03
 -25 -15 -30   -0.92    2.46
 -19 -15 -32   -0.12    2.52
  -5 -15 -33    3.32    2.06
 -15 -15 -33   -1.53    2.36
  10 -14 -26   -0.13    1.38
 -27 -13 -27   -0.75    2.39
 -25 -13 -28    2.24    2.39
  -1 -13 -30    0.08    1.89
 -19 -13 -30    7.07    2.51
  -5 -13 -31   11.15    2.22
 -15 -13 -31    0.87    2.14
  14 -12 -20   39.31    1.99
   4 -12 -27   16.13    1.81
 -22 -12 -28   23.19    3.09
  -8 -12 -30    1.04    1.93
 -12 -12 -30    7.70    2.22
   5 -11 -25    0.10    1.45
   3 -11 -26    1.49    1.40
 -21 -11 -27    0.60    2.33
  -3 -11 -28    6.22    1.75
  18 -10 -12   15.15    0.90
   4 -10 -24   13.54    1.62
 -20 -10 -26    2.54    2.13
  31  -9  26   -0.26    1.99
 -21  -9 -24    1.62    2.29
  30  -8  27   -0.27    1.97
  28  -8  16   24.84    2.02
  26  -8   9   -0.42    1.06
 -30  -8 -18   -0.60    2.10
 -22  -8 -22    4.45    2.03
 -14  -8 -24   15.95    2.04
  29  -7  29   14.05    2.42
 -27  -7 -18    8.30    2.39
 -25  -7 -19    0.08    2.00
 -15  -7 -22   13.97    1.87
  28  -6  32    0.20    2.07
  26  -6  19    7.22    1.70
 -41  -5  -2    4.27    2.03
  -9  -5 -18    3.34    1.48
  24  -4  25    8.98    1.93
  18  -4   6  168.26    4.41
 -42  -4   2    1.80    1.86
 -18  -4 -15   46.43    2.55
 -15  -3 -13    1.12    1.33
  22  -2  46    2.01    2.53
  22  -2  45    0.71    2.41
  22  -2  44    1.38    2.61
  22  -2  43    3.46    2.68
  22  -2  42   -0.52    2.42
  22  -2  41   -0.44    2.40
  22  -2  40   -0.91    2.22
  22  -2  39    1.06    2.20
  20  -2  24   15.28    1.91
  -8  -2 -10  742.75   17.18
  19  -1  30   60.87    3.34
  15  -1  15   14.48    1.57
 -38   0  11   -0.29    1.17
 -24   0  -1   -0.01    0.98
  15   1  54    2.14    2.59
  15   1  53    1.13    2.51
  15   1  36   22.00    2.49
  15   1  35   28.46    2.72
   3   1   7  656.53   14.91
 -29   1   6    5.29    1.01
 -11   1   0  196.93    4.68
 -15   1   0  154.06    3.88
  12   2  56    0.98    2.67
  12   2  55   -0.26    2.47
  12   2  35    0.94    1.75
  12   2  34    0.36    1.69
  10   2  26  310.30    8.48
 -36   2  18    5.41    0.66
   7   3  65    2.45    2.81
   9   3  56    0.44    2.38
   9   3  55    0.59    2.50
   9   3  36    1.09    1.76
   7   3  28   30.76    2.23
   5   3  23   13.89    1.68
   2   4  68    1.21    2.47
   4   4  62    1.36    2.57
   6   4  51   -0.33    2.19
   6   4  50   19.89    2.86
   6   4  49   -0.56    2.28
   6   4  48    3.35    2.32
   6   4  47    0.14    2.13
   6   4  46   22.23    2.79
   6   4  45   14.28    2.49
   6   4  44    3.85    2.15
   4   4  32   45.65    2.65
   2   4  27    5.67    1.60
  -1   5  64    0.59    2.24
  -1   5  63    0.38    2.21
   1   5  56   -0.53    2.24
   1   5  55    1.74    2.24
   1   5  41    0.00    1.58
   1   5  40    4.35    1.63
  -1   5  33    9.96    1.75
  -3   5  29  169.27    5.13
 -21   5  23    4.83    0.75
  -6   6  60    3.33    2.21
  -6   6  40   13.43    1.86
  -8   6  36    2.64    1.45
 -24   6  35   -0.19    1.02
 -12   6  32   41.42    2.22
 -20   6  32    8.74    1.27
  -9 -19 -36   -0.35    2.31
 -11 -19 -36   -1.04    2.34
   0 -18 -34   -0.65    1.84
 -14 -18 -35   -0.98    2.41
 -17 -17 -34    0.49    2.41
  18 -16 -21    0.29    1.23
  16 -16 -23    2.42    1.37
   2 -16 -32   10.46    2.06
 -18 -16 -33    3.21    2.74
  -8 -16 -34   -0.32    2.26
 -10 -16 -34    6.31    2.38
 -12 -16 -34    0.99    2.32
  17 -15 -21    2.82    1.29
  15 -15 -23    4.22    1.41
  -1 -15 -32    0.76    1.79
 -13 -15 -33    3.90    2.53
   2 -14 -30   10.45    1.89
 -22 -14 -30    2.02    2.41
  -6 -14 -32   11.37    2.26
 -14 -14 -32    2.34    2.29
  19 -13 -16    5.15    1.04
  -7 -13 -31    1.69    2.01
 -13 -13 -31    4.85    2.41
 -28 -12 -25    5.71    2.83
 -24 -12 -27    2.22    2.43
  -2 -12 -29    7.10    1.75
 -18 -12 -29   -0.43    2.19
 -31 -11 -22    9.61    2.77
 -17 -11 -28    9.05    2.27
 -32 -10 -20    1.95    2.32
 -22 -10 -25    3.18    2.25
  -6 -10 -27    6.79    1.74
 -14 -10 -27    3.03    1.93
  31  -9  25    2.89    1.96
  27  -9   8   14.85    1.28
 -31  -9 -19    0.73    2.32
 -17  -9 -25    0.42    2.09
  30  -8  26    0.78    1.89
 -34  -8 -15    1.07    1.91
 -28  -8 -19    0.45    2.07
 -24  -8 -21   12.73    2.37
 -18  -8 -23    0.28    1.75
 -10  -8 -24   16.81    2.13
 -12  -8 -24   27.28    2.32
  29  -7  28    0.36    2.04
  27  -7  17    0.35    1.54
  25  -7  10    0.16    1.12
 -33  -7 -14    0.55    2.09
 -19  -7 -21   31.99    2.59
 -13  -7 -22    6.95    1.66
  28  -6  31    1.27    2.06
 -34  -6 -11   13.23    2.43
   0  -6 -18   12.78    1.44
 -22  -6 -18    5.58    1.82
  -8  -6 -20   30.51    2.06
 -14  -6 -20   61.74    3.01
  27  -5  37    0.92    2.30
  27  -5  36    9.94    2.61
  25  -5  21    7.41    1.85
 -39  -5  -4    4.47    2.16
 -37  -5  -6    2.81    2.00
 -35  -5  -8    4.75    1.99
 -31  -5 -11    1.02    1.89
 -11  -5 -18   46.15    2.51
  22  -4  16    6.63    1.49
 -31  -3  -6    0.52    1.68
 -19  -3 -12   10.49    1.45
 -13  -3 -13  101.82    3.47
  22  -2  38   19.57    2.76
  22  -2  37    3.76    2.37
  22  -2  36    9.86    2.34
 -40  -2   6    4.90    1.62
  -4  -2  -9   18.29    1.30
  19  -1  29    8.92    2.00
 -43  -1  14    4.88    1.35
 -41  -1  11    0.85    1.31
 -37  -1   6    0.72    1.39
  18   0  49   -0.08    2.58
  18   0  47   -0.78    2.46
  18   0  46    0.18    2.34
  18   0  45    0.03    2.44
  18   0  43   -0.93    2.41
  18   0  42    0.45    2.26
  18   0  41    0.79    2.19
  16   0  26    1.00    1.59
  15   1  55    0.39    2.49
  15   1  34    7.43    2.02
 -39   1  17    1.19    0.90
   9   1  15    2.26    1.20
  12   2  58    0.27    2.47
  12   2  57   -0.99    2.54
  12   2  33    1.66    1.73
   7   3  66   -0.49    2.76
   9   3  57    4.88    2.63
 -13   3   9  291.67    6.53
   2   4  69    2.34    2.73
   4   4  63    2.82    2.54
   6   4  54    4.71    2.33
   6   4  53    2.04    2.20
   6   4  52    4.23    2.27
   6   4  42    0.70    2.05
   6   4  41   36.40    2.83
   0   4  23   10.77    1.45
  -8   4  16   77.17    2.39
  -1   5  65   -0.04    2.33
   1   5  58    2.27    2.26
   1   5  57    4.18    2.45
   1   5  39    2.57    1.73
 -33   5  36    1.90    0.79
  -9   5  23   17.66    1.41
  -6   6  61    0.60    2.09
  -4   6  53    1.59    2.06
  -4   6  52    2.40    1.98
  -4   6  51    3.57    2.03
  -4   6  50   -0.09    1.91
  -4   6  49    0.51    1.86
  -4   6  48    0.08    1.90
  -4   6  47   14.81    2.15
  -4   6  46    1.17    1.73
 -28   6  40    3.41    1.18
  -6   6  39   18.84    1.90
 -26   6  37   20.27    1.50
  -8   6  35    6.20    1.41
 -10   6  33    1.96    1.26
 -22   6  33    4.50    1.17
 -14   6  31   54.17    2.38
 -18   6  31    4.75    1.21
 -17 -19 -35   -0.02    2.48
  -6 -18 -35    5.06    2.24
 -12 -18 -35    0.03    2.27
  11 -17 -28    7.96    1.80
   1 -17 -33    0.37    1.80
  -3 -17 -34    3.32    2.07
   8 -16 -29    2.67    1.67
  -2 -16 -33    5.15    2.10
 -21 -15 -31    2.58    2.57
  -9 -15 -33    2.67    2.25
 -11 -15 -33    4.64    2.40
   8 -14 -27   24.67    2.04
   4 -14 -29    0.16    1.60
 -24 -14 -29   -0.49    2.33
 -10 -14 -32   -0.28    2.05
 -12 -14 -32   -0.36    2.15
  33 -13  15    0.06    1.25
 -21 -13 -29    1.59    2.30
 -11 -13 -31    0.96    2.03
  31 -11  14    2.35    1.36
  17 -11 -15   14.00    1.14
 -29 -11 -23    3.45    2.47
 -25 -11 -25    1.76    2.43
  -5 -11 -28    6.15    1.80
 -15 -11 -28   46.94    3.32
  32 -10  24    0.88    1.83
 -30 -10 -21    2.70    2.34
  -2 -10 -26   36.25    2.32
  -8 -10 -27   20.45    2.33
 -10 -10 -27   -0.04    1.79
 -12 -10 -27    0.72    2.02
  17  -9 -11    0.71    0.60
 -29  -9 -20    8.05    2.52
 -23  -9 -23   16.88    2.66
  -5  -9 -25    2.69    1.51
 -26  -8 -20    9.47    2.42
  29  -7  27    3.02    2.04
  -9  -7 -22   25.43    2.09
 -11  -7 -22   -0.29    1.49
  28  -6  30    1.48    2.03
 -28  -6 -15   -0.79    1.37
 -10  -6 -20   49.38    2.56
 -12  -6 -20    3.63    1.61
  27  -5  35   -1.03    2.18
  27  -5  34    5.24    2.28
  24  -4  24    3.35    1.79
   2  -4 -12   14.83    1.21
  -6  -4 -15  108.58    3.51
  23  -3  28    6.78    1.98
  21  -3  19    4.78    1.55
 -41  -3   4   16.46    2.13
  22  -2  35    0.48    2.23
  20  -2  23    6.71    1.70
  18  -2  16    2.15    1.31
 -46  -2  15    0.17    1.50
   8  -2  -1 2459.59   54.28
 -28  -2  -5    3.29    1.42
  19  -1  28   12.38    2.02
 -33  -1   2   24.28    1.94
  -5  -1  -6  494.82   11.39
  18   0  51   -0.05    2.57
  18   0  50    0.91    2.55
  18   0  38   10.07    2.33
  18   0  37   -0.26    2.02
  14   0  19    0.49    1.35
 -30   0   3   -0.41    1.29
 -18   0  -3    0.16    0.99
  15   1  57    1.55    2.71
  15   1  56    0.77    2.61
  15   1  33   17.91    2.22
  11   1  19    0.36    1.30
   5   1   9    6.79    1.05
 -13   1   0    2.84    0.72
  12   2  59    4.30    2.60
  10   2  25  199.82    6.01
 -38   2  21    2.54    0.59
   8   2  20  228.73    6.33
   7   3  67   -1.30    2.74
   9   3  59   -0.84    2.63
   9   3  58    8.66    2.72
 -27   3  14    5.24    0.44
   2   4  70    1.01    2.64
   4   4  65    0.69    2.44
   4   4  64   -0.08    2.40
   6   4  56    1.77    2.24
   6   4  55    2.30    2.43
   2   4  26   17.69    1.76
  -1   5  66    4.65    2.51
   1   5  59   -0.10    2.20
   1   5  38   25.60    2.25
  -5   5  26   41.58    2.11
  -7   5  24   54.15    2.24
 -23   5  24    0.28    0.61
 -19   5  22   15.22    1.00
  -6   6  62    2.26    2.15
  -4   6  45   19.93    2.29
  -4   6  44   43.80    2.84
  -6   6  38   12.83    1.71
 -17   7  52   -0.46    1.65
 -17   7  51    8.64    1.81
 -15 -19 -35    0.54    2.61
   2 -18 -33   -0.08    1.82
 -18 -18 -34   -0.81    2.53
  -8 -18 -35    1.48    2.30
 -10 -18 -35    0.55    2.34
   3 -17 -32    8.70    2.05
 -19 -17 -33    0.00    2.53
  24 -16 -13    0.00    0.86
   6 -16 -30   -0.34    1.63
 -20 -16 -32   -0.87    2.48
  11 -15 -26    0.32    1.47
   1 -15 -31    0.07    1.68
  34 -14  16    0.69    1.27
  32 -14   8    0.36    0.79
   6 -14 -28   20.51    2.05
 -26 -14 -28   -0.29    2.37
  -2 -14 -31   26.11    2.61
  13 -13 -22   10.36    1.42
   9 -13 -25   19.89    1.86
  -3 -13 -30   -0.38    1.81
 -17 -13 -30    0.02    2.26
  32 -12  14    0.64    1.34
  30 -12   7    0.30    0.76
  10 -12 -23   12.81    1.60
   0 -12 -28   19.04    2.06
 -20 -12 -28   -0.56    2.34
  -4 -12 -29   20.08    2.34
 -16 -12 -29   -0.79    2.02
  29 -11   7    3.18    0.90
  13 -11 -19    4.01    1.12
 -27 -11 -24    0.05    2.30
  -1 -11 -27   27.37    2.16
 -19 -11 -27   11.21    2.57
  26 -10   2    8.41    0.73
 -28 -10 -22    9.70    2.58
 -26 -10 -23    0.77    2.20
  31  -9  24    6.46    2.00
 -27  -9 -21    2.80    2.27
 -15  -9 -25   31.40    2.75
  30  -8  25    4.95    1.96
  28  -8  15    1.36    1.49
 -36  -8 -13    1.92    2.28
   4  -8 -20    1.43    1.44
   2  -8 -21    1.41    1.45
  -4  -8 -23    0.68    1.38
 -35  -7 -12    1.60    2.14
 -31  -7 -15    0.47    1.57
 -21  -7 -20    1.48    1.76
  26  -6  18    5.06    1.59
 -36  -6  -9   16.70    2.52
 -26  -6 -16    6.36    1.97
  27  -5  33    3.38    2.28
 -29  -5 -12   12.60    2.23
   3  -5 -14    3.11    1.11
   1  -5 -15    5.55    1.22
 -21  -5 -16   40.25    2.61
  20  -4  10    0.74    1.21
 -40  -4   0    0.92    1.80
 -30  -4  -9    0.95    1.68
  23  -3  27   11.01    2.03
 -33  -3  -4   28.58    2.40
 -29  -3  -7    7.84    1.70
  -5  -3 -12   59.57    2.26
  22  -2  34   10.37    2.31
  16  -2  11   32.74    1.80
 -32  -2  -2    0.33    1.50
 -22  -2  -8   96.82    3.47
 -10  -2 -10   59.56    2.30
 -35  -1   4    0.65    1.47
 -19  -1  -6    2.66    1.19
 -11  -1  -7  798.65   18.34
  18   0  36   79.94    4.07
  16   0  25    0.00    1.50
  12   0  14  430.74   10.52
 -40   0  14   37.14    1.93
  15   1  32   11.62    2.02
 -43   1  24    0.31    0.74
 -35   1  12    1.87    1.01
 -19   1   1    1.86    0.92
  12   2  60   -0.65    2.68
  12   2  32    6.72    1.92
   2   2  11    0.69    0.95
   9   3  60    1.41    2.63
   5   3  22    0.36    1.35
   4   4  66    0.68    2.47
   6   4  38    5.87    1.88
   6   4  37    1.13    1.65
  -2   4  20    5.63    1.25
   1   5  61   -0.63    2.34
   1   5  60    1.11    2.18
   1   5  37   52.00    2.84
  -4   6  58   20.77    2.71
  -4   6  57    5.05    2.28
  -4   6  43    3.55    1.94
  -4   6  42    1.12    1.64
  -8   6  34    0.53    1.26
 -24   6  34    1.69    1.11
 -10   6  32    3.13    1.29
 -12   6  31  130.00    4.07
 -15   7  54   -0.38    1.71
 -15   7  51    0.35    1.62
 -15   7  50    1.15    1.60
 -17   7  50   11.56    1.87
 -19   7  50    2.48    1.53
 -15   7  49    5.29    1.68
 -17   7  49    3.24    1.64
 -19   7  49    0.00    1.47
 -17   7  48    1.59    1.58
  -5 -19 -35    2.12    2.12
 -13 -19 -35    4.72    2.54
  -2 -18 -34    0.18    2.03
 -16 -18 -34    0.85    2.42
   9 -17 -29   12.71    1.96
   7 -17 -30   -0.62    1.61
  -7 -17 -34    7.77    2.47
 -11 -17 -34    1.09    2.28
 -13 -17 -34    1.30    2.37
  12 -16 -26    5.74    1.66
   0 -16 -32    1.81    1.81
  -4 -16 -33    0.44    1.99
 -14 -16 -33    0.59    2.32
  33 -15   9    0.66    0.82
 -25 -15 -29    0.97    2.39
 -23 -15 -30   -0.41    2.42
  -3 -15 -32    0.51    1.80
 -15 -15 -32    2.02    2.35
  20 -14 -16    2.22    1.05
 -20 -14 -30   -0.47    2.48
 -16 -14 -31   -1.09    2.31
 -25 -13 -27    0.11    2.31
   3 -13 -28    1.90    1.58
 -23 -13 -28    0.00    2.37
  -7 -11 -28   -0.49    1.74
 -13 -11 -28    1.69    2.06
  32 -10  23   -0.05    1.76
  29  -9  14    1.14    1.42
 -33  -9 -17    0.70    2.31
 -19  -9 -24    0.88    1.95
  -7  -9 -25    0.69    1.66
 -32  -8 -16    1.56    2.18
 -20  -8 -22   13.53    2.25
  29  -7  26   -0.35    1.94
  27  -7  16    9.70    1.63
 -37  -7 -10    0.68    2.13
  28  -6  28    0.80    1.96
  22  -6   6   38.17    1.64
 -38  -6  -7    7.04    2.27
 -32  -6 -12   50.72    3.51
  -4  -6 -19  113.19    3.81
  27  -5  32   16.32    2.54
  25  -5  20   13.05    1.95
  23  -5  13  152.38    4.56
 -33  -5  -9    2.53    1.90
  -5  -5 -17    4.82    1.31
 -17  -5 -17   41.67    2.65
  26  -4  39    1.50    2.24
  26  -4  38    2.26    2.32
  24  -4  23    0.92    1.65
 -36  -4  -4    7.28    1.99
  17  -3   8   17.64    1.35
 -43  -3   7    0.26    1.69
 -39  -3   2   10.65    1.93
 -21  -3 -11    9.63    1.53
  20  -2  22   38.72    2.43
 -44  -2  12    4.15    1.59
 -42  -2   9    0.15    1.54
 -26  -2  -6    0.44    1.29
 -12  -2 -10    7.59    1.24
  19  -1  27    4.57    1.78
 -29  -1  -1    0.34    1.23
  18   0  35    0.08    2.09
  18   0  34    5.63    2.08
 -36   0   9    0.32    1.30
 -32   0   5    0.76    1.35
  15   1  31    6.94    1.96
  12   2  61   -0.32    2.55
  12   2  31   91.31    3.90
  10   2  24    4.98    1.83
   6   2  16 1202.65   27.49
   9   3  62   -1.25    2.51
   9   3  61    4.85    2.66
   7   3  26   76.28    3.31
   1   3  16   92.94    2.99
   4   4  67    1.26    2.42
   6   4  59    2.68    2.38
   6   4  36    2.03    1.58
  -4   4  18  905.06   20.77
   1   5  62    0.73    2.23
   3   5  49   -0.73    2.11
   3   5  48    6.98    2.24
   1   5  36   25.37    2.25
 -31   5  32   -0.20    0.76
  -1   5  31   77.51    3.36
  -4   6  60    1.49    2.26
  -4   6  59   10.41    2.46
  -4   6  41    3.89    1.60
 -28   6  39    0.12    1.11
 -26   6  36    0.85    1.12
 -22   6  32    0.10    1.03
 -20   6  31   32.83    1.71
 -14   6  30   52.08    2.28
 -13   7  54    0.01    1.73
 -13   7  53    0.59    1.70
 -13   7  52    3.98    1.82
 -13   7  51   26.62    2.36
 -15   7  48    5.28    1.72
 -19   7  48    5.32    1.69
 -15   7  47    2.78    1.65
 -17   7  47    6.38    1.65
 -19   7  47    8.81    1.74
 -17   7  46    1.96    1.55
  -7 -19 -35   -0.87    2.18
  -9 -19 -35    0.20    2.15
 -11 -19 -35    0.26    2.37
   4 -18 -32    4.27    1.84
 -20 -18 -33   -1.58    2.60
  13 -17 -26    1.08    1.53
 -21 -17 -32    1.06    2.71
  -1 -17 -33    4.29    2.15
 -17 -17 -33   -0.06    2.41
  -9 -17 -34    0.34    2.19
 -22 -16 -31    1.37    2.53
 -18 -16 -32   -0.49    2.52
 -12 -16 -33    1.58    2.48
  25 -15 -10    2.38    0.73
   9 -15 -27    6.17    1.65
 -19 -15 -31    2.55    2.62
  -5 -15 -32    6.53    2.11
   0 -14 -30    0.54    1.73
  -4 -14 -31    3.57    1.92
  17 -13 -18    4.20    1.13
  15 -13 -20   33.16    1.90
   7 -13 -26    4.88    1.48
   5 -13 -27    6.59    1.58
 -19 -13 -29    0.49    2.27
  -5 -13 -30    0.66    1.94
 -15 -13 -30    2.52    2.24
  22 -12 -10    7.20    0.69
 -30 -12 -23   -0.06    2.42
   2 -12 -27   16.45    1.83
 -14 -12 -29    4.04    2.20
   9 -11 -22   33.91    1.95
  -9 -11 -28    2.16    1.83
 -11 -11 -28    6.41    1.99
  28 -10   7    4.94    1.01
 -32 -10 -19   -0.57    2.42
   8 -10 -21    2.43    1.27
   0 -10 -25   51.11    2.64
 -20 -10 -25   19.01    2.71
  -4 -10 -26   16.80    1.95
 -16 -10 -26   33.63    2.99
  31  -9  23    0.27    1.77
  11  -9 -17    8.04    1.11
   7  -9 -20    4.01    1.27
   1  -9 -23   14.18    1.68
  -9  -9 -25    8.26    1.91
 -11  -9 -25    0.89    1.74
  30  -8  24    0.67    1.79
  -6  -8 -23    0.61    1.45
 -27  -7 -17    0.75    1.96
 -25  -7 -18    6.22    2.07
 -23  -7 -19    9.68    2.12
  27  -5  31    1.48    2.09
 -27  -5 -13    4.13    1.88
 -25  -5 -14    0.27    1.24
  26  -4  37    0.50    2.24
  26  -4  36    6.28    2.41
  22  -4  15    1.17    1.38
  16  -4   2  143.04    3.58
 -28  -4 -10    0.36    1.63
 -14  -4 -15    2.06    1.46
  23  -3  26    1.09    1.70
  21  -3  18    3.33    1.44
 -37  -3   0   14.10    2.04
 -27  -3  -8    0.27    1.41
 -17  -3 -12   17.77    1.56
 -36  -2   2    5.05    1.62
 -34  -2   0   41.81    2.49
 -18  -2  -9    1.09    1.26
  19  -1  26    2.22    1.64
  15  -1  14   35.11    1.96
  18   0  33   -0.15    1.99
  16   0  24   58.33    2.87
  14   0  18   56.53    2.57
 -34   0   7    0.14    1.24
   6   0   5    1.08    0.75
  -4   0  -2   11.03    0.53
  13   1  23  135.19    4.55
  11   1  18  112.84    3.71
 -33   1  10    5.38    1.12
 -27   1   5  104.31    3.11
   4   2  13 1129.98   25.70
 -28   2  10   45.12    1.56
   0   2   9  235.82    5.73
   9   3  63    3.39    2.78
   9   3  32    4.83    1.84
 -33   3  20    0.00    0.24
   4   4  68   -0.34    2.59
   6   4  61    1.16    2.40
   6   4  60   -0.57    2.40
   6   4  35    0.49    1.64
   4   4  29    1.39    1.63
   2   4  25    8.44    1.60
   0   4  22   46.13    2.25
 -26   4  19   10.01    0.38
   1   5  63    2.05    2.46
   3   5  54    1.50    2.23
   3   5  53    7.50    2.52
   3   5  52    0.92    2.21
   3   5  51    0.66    2.04
   3   5  50    1.68    2.11
   3   5  47   47.30    3.27
   3   5  46    4.58    2.23
   1   5  35   49.45    2.78
  -5   5  25   89.23    3.13
 -15   5  21   21.25    1.28
  -4   6  61    1.44    2.13
  -4   6  40    1.08    1.52
  -8   6  33    0.88    1.27
 -18   6  30   14.45    1.30
 -13   7  55   18.59    2.23
 -21   7  48    2.60    1.57
 -15   7  46    1.71    1.61
 -19   7  46    7.94    1.66
 -15   7  45   15.13    1.84
 -17   7  45    3.50    1.57
 -14 -20 -35    1.14    2.52
 -17 -19 -34    0.82    2.61
 -24 -16 -30    0.92    2.56
  -8 -16 -33    4.60    2.33
 -10 -16 -33    1.73    2.36
   7 -15 -28   34.48    2.43
   5 -15 -29    4.78    1.65
 -13 -15 -32   10.53    2.68
  30 -14   2    0.77    0.37
 -22 -14 -29   -0.33    2.26
  -6 -14 -31   -0.12    2.07
 -14 -14 -31    3.98    2.29
 -13 -13 -30   12.98    2.40
   8 -12 -24   63.99    2.76
 -28 -12 -24    5.47    2.61
 -26 -12 -25   -0.65    2.28
 -24 -12 -26    2.12    2.25
 -18 -12 -28   -0.96    2.16
  -8 -12 -29   21.09    2.44
 -12 -12 -29    0.15    1.99
 -31 -11 -21   -0.17    2.37
   1 -11 -26   20.44    1.93
  -3 -11 -27    1.98    1.55
 -17 -11 -27   11.44    2.49
  16 -10 -14    2.60    0.85
 -35  -9 -15    1.00    1.84
 -31  -9 -18    1.41    2.33
   5  -9 -21   33.80    2.09
 -21  -9 -23   36.17    3.04
  12  -8 -14    6.88    1.01
 -34  -8 -14    0.06    2.13
 -30  -8 -17   -0.30    2.15
 -22  -8 -21    4.14    2.08
 -14  -8 -23   43.07    2.82
 -33  -7 -13    3.49    2.17
 -15  -7 -21   26.36    2.30
  28  -6  27    6.56    2.07
 -20  -6 -18   27.27    2.42
 -16  -6 -19   -0.04    1.54
  27  -5  30    2.50    2.07
 -41  -5  -1    1.32    1.91
 -35  -5  -7    0.38    1.82
 -15  -5 -17   50.61    2.72
  26  -4  35    1.57    2.17
  24  -4  22    0.41    1.57
 -42  -4   3   -0.08    1.74
 -32  -4  -7    3.13    1.85
 -26  -4 -11    1.00    1.53
 -24  -4 -12   20.91    2.24
 -10  -4 -15   10.86    1.49
 -12  -4 -15   -0.12    1.30
 -25  -3  -9   39.12    2.42
  20  -2  21    0.44    1.51
   0  -2  -7 2242.82   49.81
  21  -1  48    1.99    2.55
  21  -1  47    0.64    2.41
  21  -1  46   -0.07    2.49
  21  -1  45    1.70    2.32
  21  -1  44    2.20    2.38
  21  -1  43    5.95    2.67
  21  -1  42   14.29    2.80
  21  -1  41   19.95    2.88
  21  -1  40    0.88    2.26
 -45  -1  18   -0.21    1.29
 -21  -1  -5    1.84    1.18
  18   0  32   65.49    3.50
   4   0   3    1.60    0.35
  15   1  30    3.55    1.72
  14   2  50    1.52    2.43
  14   2  49    6.88    2.64
  14   2  48   40.31    3.56
  14   2  47   11.14    2.74
  14   2  43   19.43    2.93
   8   2  19  157.94    4.72
   9   3  64    0.68    2.70
  11   3  49   -0.08    2.40
  11   3  48   59.50    3.99
  11   3  47    8.79    2.77
  11   3  45   -1.47    2.51
  11   3  44   12.29    2.48
  11   3  43    7.40    2.39
   9   3  31  201.23    6.27
   7   3  25  309.91    8.34
   3   3  18    0.06    1.25
   4   4  69    0.74    2.55
   6   4  62    6.95    2.76
 -34   4  28    2.81    0.39
   3   5  56    1.24    2.30
   3   5  55    2.70    2.40
   3   5  42   49.09    3.08
   1   5  34    3.48    1.61
  -1   5  30  408.80   10.53
 -25   5  25    0.23    0.68
  -7   5  23    0.22    1.11
  -4   6  63   -0.23    2.21
  -4   6  62    0.90    2.20
  -2   6  54    4.22    2.23
  -2   6  50   37.24    2.95
  -2   6  49    4.11    2.14
  -2   6  48   35.50    2.88
  -2   6  47   30.76    2.67
  -2   6  46    4.95    1.99
  -4   6  39    5.29    1.67
 -28   6  38    3.27    1.12
 -10   6  31  104.60    3.56
 -12   6  30    5.18    1.30
 -11   7  54    2.56    1.83
 -11   7  53    2.08    1.81
 -11   7  52    6.12    1.87
 -11   7  51   17.48    2.18
 -13   7  47   13.20    1.89
 -21   7  47   16.55    1.82
 -13   7  46    0.48    1.56
 -21   7  46   -0.18    1.47
 -19   7  45    1.61    1.49
 -15   7  44    7.50    1.63
 -17   7  44    1.68    1.51
 -12 -20 -35    0.73    2.43
   0 -18 -33    0.62    1.93
 -18 -18 -33    1.40    2.50
  -6 -18 -34    1.90    2.16
 -12 -18 -34    0.17    2.24
   1 -17 -32    0.90    1.84
  -3 -17 -33    0.50    1.95
  34 -16  10    0.21    0.88
  10 -16 -27   20.62    2.01
   2 -16 -31    6.21    1.91
  -2 -16 -32   -0.52    1.86
  23 -15 -13    3.91    0.97
 -21 -15 -30    1.45    2.55
  -1 -15 -31   -0.25    1.77
  -9 -15 -32    0.59    2.19
 -11 -15 -32    3.90    2.27
  34 -14  15   -0.15    1.29
  18 -14 -18    3.36    1.13
  14 -14 -22    5.38    1.40
  10 -14 -25   17.70    1.81
 -26 -14 -27    0.86    2.35
 -24 -14 -28    2.86    2.42
 -18 -14 -30    0.31    2.28
 -10 -14 -31    7.58    2.38
 -12 -14 -31   -0.13    2.14
  33 -13  14    3.02    1.37
  31 -13   7    0.30    0.80
  21 -13 -13    0.18    0.88
 -21 -13 -28    0.56    2.31
  -1 -13 -29    0.11    1.86
  -7 -13 -30    1.40    1.90
 -11 -13 -30    4.11    2.20
  12 -12 -21    4.57    1.28
   6 -12 -25   23.50    1.89
   4 -12 -26    3.11    1.51
  -2 -12 -28    1.85    1.63
  33 -11  22    1.72    1.71
  31 -11  13    0.23    1.34
 -29 -11 -22    3.69    2.38
   7 -11 -23    2.38    1.40
 -27 -11 -23   -0.04    2.16
 -25 -11 -24   -0.55    2.12
   3 -11 -25    1.66    1.47
  32 -10  22    2.43    1.78
 -30 -10 -20    0.09    2.23
   2 -10 -24    0.53    1.39
 -22 -10 -24    2.22    2.38
  -6 -10 -26    0.57    1.55
 -14 -10 -26   32.07    2.79
  31  -9  22   10.66    2.01
 -29  -9 -19    3.15    2.34
 -23  -9 -22   23.40    2.72
 -17  -9 -24    4.69    2.00
  30  -8  23    1.13    1.74
  26  -8   8   32.39    1.67
 -26  -8 -19    1.24    2.12
 -24  -8 -20    0.09    1.97
  -2  -8 -22   12.32    1.64
 -18  -8 -22    9.10    2.09
 -10  -8 -23   36.35    2.52
 -12  -8 -23    5.83    1.74
   1  -7 -19    0.42    1.33
 -19  -7 -20    2.65    1.76
  28  -6  26    7.79    2.09
  26  -6  17    0.42    1.48
 -34  -6 -10    7.08    2.15
 -22  -6 -17   -0.31    1.64
  27  -5  29    2.86    1.98
  25  -5  19   17.07    1.92
 -39  -5  -3    9.17    2.19
 -37  -5  -5    2.34    1.91
 -31  -5 -10   19.81    2.39
 -19  -5 -16    6.30    1.69
  26  -4  34    0.95    2.15
  26  -4  33   -0.01    2.13
  -4  -4 -14   26.94    1.67
  23  -3  25    2.03    1.70
  19  -3  12    9.03    1.42
 -31  -3  -5   28.24    2.28
  22  -2  30    1.61    1.83
  18  -2  15   99.56    3.45
 -30  -2  -3    1.66    1.47
  21  -1  39    4.30    2.24
  21  -1  38    0.63    2.08
  19  -1  25    5.47    1.66
 -44   0  21    0.22    1.02
  10   0  10  302.20    7.45
 -20   0  -2  354.89    8.67
  15   1  29    0.62    1.61
   9   1  14   85.79    2.97
  14   2  53    1.19    2.65
  14   2  52    1.27    2.59
  14   2  51    7.11    2.65
  14   2  42   98.51    4.73
  14   2  41   25.15    2.96
  10   2  23   54.95    2.68
   9   3  65    3.30    2.75
  11   3  54   -1.31    2.54
  11   3  53    4.33    2.64
  11   3  52   -0.28    2.31
  11   3  42   20.31    2.65
  11   3  41    0.07    2.03
   9   3  30    0.19    1.65
   5   3  21    7.17    1.47
   6   4  63   -0.26    2.60
   8   4  48    7.86    2.31
   6   4  34   47.17    2.76
   4   4  28    3.53    1.69
   1   5  66    1.60    2.48
   3   5  58    0.52    2.23
   3   5  57    0.42    2.20
   3   5  41    7.12    2.05
   3   5  40    7.79    1.94
 -33   5  35    7.80    0.93
 -29   5  29    8.85    0.89
 -17   5  21   64.09    2.11
  -4   6  64   -1.21    2.14
  -2   6  57    0.23    2.28
  -2   6  56   21.61    2.68
  -2   6  55    5.99    2.41
  -2   6  45    0.73    1.75
  -2   6  44    2.02    1.73
  -4   6  38    1.29    1.57
 -26   6  35    8.04    1.20
  -6   6  34   54.27    2.62
 -24   6  33    9.39    1.22
  -8   6  32    5.98    1.35
 -14   6  29   39.01    1.95
 -11   7  57    0.13    1.89
 -11   7  56   -0.28    1.68
 -11   7  55    1.23    1.77
 -11   7  50    0.43    1.74
 -11   7  49   11.05    1.95
 -11   7  48   -0.02    1.68
 -13   7  45    3.38    1.61
 -21   7  45    8.45    1.61
 -13   7  44    2.33    1.49
 -19   7  44    0.57    1.39
 -15   7  43    1.80    1.47
 -17   7  43   11.32    1.67
 -19 -19 -33    1.10    2.72
 -15 -19 -34    1.25    2.47
  -8 -18 -34   -1.21    2.18
 -10 -18 -34    0.13    2.18
  15 -17 -24    3.70    1.41
  11 -17 -27   10.46    1.84
 -19 -17 -32   -0.32    2.42
 -13 -17 -33    2.71    2.35
  20 -16 -18    1.43    1.16
   8 -16 -28    0.87    1.52
 -20 -16 -31    3.97    2.53
  19 -15 -18    0.18    1.11
 -23 -15 -29    1.18    2.51
  24 -14 -10    0.77    0.71
  22 -14 -13    4.27    1.01
  16 -14 -20   10.26    1.40
  -2 -14 -30    1.61    1.86
  23 -13 -10   18.62    1.01
  11 -13 -23   15.79    1.65
 -23 -13 -27    1.52    2.28
 -17 -13 -29   -0.93    2.27
  32 -12  13    3.40    1.36
 -20 -12 -27   -0.23    2.25
 -16 -12 -28    2.75    2.21
   5 -11 -24   44.36    2.37
 -19 -11 -26   -0.11    1.99
 -15 -11 -27    2.20    2.19
 -28 -10 -21    1.68    2.23
 -26 -10 -22    0.69    2.13
   4 -10 -23   22.93    1.89
 -18 -10 -25    1.95    2.03
  -8 -10 -26    6.06    1.81
 -10 -10 -26    4.91    1.91
 -12 -10 -26  104.12    4.51
  15  -9 -13    4.65    0.93
  13  -9 -15   15.40    1.26
 -27  -9 -20   17.58    2.80
 -25  -9 -21   28.84    3.19
  28  -8  14    2.92    1.45
 -36  -8 -12   10.84    2.55
  27  -7  15    2.77    1.49
  25  -7   9    1.37    1.10
 -35  -7 -11    0.92    2.06
 -31  -7 -14    2.89    1.83
  -7  -7 -21   98.57    3.69
 -36  -6  -8    2.20    2.16
 -28  -6 -14    8.21    1.73
 -24  -6 -16    7.21    1.93
  -2  -6 -18   39.78    2.11
  27  -5  28    1.08    1.91
  -3  -5 -16  506.74   12.25
  -9  -5 -17   16.85    1.70
 -13  -5 -17  126.60    4.37
  26  -4  32   19.97    2.66
  24  -4  21   -0.59    1.58
 -40  -4   1    2.61    1.83
  25  -3  41    2.48    2.41
  25  -3  40    5.95    2.51
  21  -3  17   29.44    2.02
 -41  -3   5    2.54    1.75
  -3  -3 -11 1211.49   27.44
  -7  -3 -12  592.95   14.02
 -15  -3 -12   97.94    3.47
  22  -2  29    4.75    1.89
 -46  -2  16    1.16    1.51
 -40  -2   7    0.09    1.44
  -6  -2  -9   23.00    1.40
  21  -1  37    4.48    2.18
  21  -1  36   14.43    2.63
 -41  -1  12    3.77    1.46
 -25  -1  -3    0.40    1.13
 -23  -1  -4   64.91    2.58
  18   0  31    1.01    1.86
  -8   0  -3    1.15    0.77
 -16   0  -3    0.54    0.93
  17   1  48   -0.18    2.46
  17   1  47    3.30    2.39
  17   1  46   -0.02    2.33
  17   1  45   -0.38    2.35
  17   1  44    6.72    2.53
  17   1  43    2.42    2.32
 -21   1   2   57.51    2.00
  14   2  55    0.54    2.40
  14   2  54    1.72    2.50
  14   2  39   14.17    2.62
  14   2  38   23.97    2.60
  11   3  56    1.54    2.39
  11   3  55    3.17    2.47
   6   4  65    2.60    2.51
   6   4  64    1.19    2.49
   8   4  53    2.17    2.36
   8   4  52   -1.36    2.32
   8   4  51    2.92    2.32
   8   4  50   28.62    3.02
   8   4  49    0.60    2.27
   8   4  47    0.07    2.18
   8   4  46   14.34    2.52
   8   4  45   10.69    2.46
   8   4  44   -0.08    2.15
   8   4  43    9.81    2.33
   1   5  67    1.12    2.32
   3   5  60   -1.08    2.42
   3   5  59    3.61    2.32
   3   5  39    4.87    1.77
   1   5  33   30.42    2.18
  -1   5  29    7.82    1.78
  -3   5  26   33.19    2.03
 -11   5  21   40.31    1.72
  -2   6  59    1.12    2.09
  -2   6  58    2.35    2.13
  -2   6  43   37.75    2.65
  -2   6  42   -0.51    1.86
  -4   6  37   47.62    2.60
 -22   6  31    2.39    1.10
 -20   6  30   10.84    1.20
 -21   7  44    2.97    1.44
 -13   7  43   12.35    1.72
 -19   7  43    1.70    1.52
 -15   7  42    6.85    1.57
 -17   7  42    3.55    1.48
  -5 -19 -34   -0.18    2.05
   2 -18 -32    0.78    1.88
 -20 -18 -32    0.12    2.55
  -2 -18 -33    0.57    1.97
 -16 -18 -33    1.15    2.42
  17 -17 -22    0.25    1.28
   3 -17 -31    6.58    1.98
 -21 -17 -31   -0.46    2.66
  -7 -17 -33    0.03    2.28
  -9 -17 -33    3.03    2.21
 -11 -17 -33    2.26    2.37
  16 -16 -22    0.08    1.24
   6 -16 -29    0.28    1.60
 -22 -16 -30    1.14    2.51
  -4 -16 -32    0.49    1.94
 -14 -16 -32    1.69    2.40
  15 -15 -22    0.83    1.28
 -25 -15 -28   -0.18    2.56
   1 -15 -30    2.27    1.86
  -3 -15 -31    3.62    1.96
 -15 -15 -31    0.30    2.23
   8 -14 -26    3.40    1.56
   6 -14 -27    0.60    1.54
   4 -14 -28    6.48    1.72
 -20 -14 -29    1.04    2.41
 -16 -14 -30   -0.18    2.39
 -29 -13 -24    2.16    2.56
 -25 -13 -26    1.40    2.43
  -3 -13 -29    1.51    1.75
  18 -12 -15    5.59    1.02
  -4 -12 -28   13.02    2.00
  -5 -11 -27    2.06    1.74
 -13 -11 -27    3.53    2.07
  32 -10  21    0.00    1.62
  29  -9  13    1.97    1.45
  27  -9   7    2.18    1.04
 -33  -9 -16   17.16    2.85
 -19  -9 -23    6.85    2.13
  -5  -9 -24    5.04    1.63
  30  -8  22    0.11    1.80
 -32  -8 -15    7.14    2.19
  29  -7  23    0.67    1.78
 -37  -7  -9    3.84    2.19
 -21  -7 -19   37.10    2.77
  -9  -7 -21    1.89    1.45
  28  -6  25    2.10    1.94
 -38  -6  -6   12.44    2.38
 -26  -6 -15    2.07    1.79
  -8  -6 -19    0.49    1.29
 -10  -6 -19    0.94    1.37
 -12  -6 -19    3.70    1.55
  23  -5  12   10.69    1.58
 -29  -5 -11   18.92    2.32
 -21  -5 -15   53.65    2.90
 -11  -5 -17   31.47    2.08
  26  -4  31    2.37    2.05
 -30  -4  -8   29.25    2.41
  25  -3  39    2.34    2.39
  25  -3  38    1.53    2.28
  25  -3  37    2.19    2.24
  23  -3  24   16.87    2.10
  15  -3   4  754.30   17.13
 -19  -3 -11  109.52    3.81
  22  -2  28   -0.51    1.75
  20  -2  20   16.99    1.87
 -20  -2  -8   15.80    1.54
 -16  -2  -9   75.05    2.84
  17  -1  18    5.88    1.48
 -43  -1  15    1.01    1.37
 -37  -1   7    1.53    1.47
  18   0  30   55.39    3.20
  14   0  17    0.35    1.45
  12   0  13   -0.37    1.15
 -38   0  12   -0.18    1.21
   8   0   7    1.59    0.86
 -26   0   1    1.35    1.09
  17   1  53    1.16    2.65
  17   1  52    8.88    2.71
  17   1  51    1.75    2.50
  15   1  28    1.19    1.66
 -37   1  15    7.44    1.14
 -23   1   3    0.38    0.88
  14   2  57    0.07    2.46
  14   2  56   10.63    2.84
  14   2  37    3.60    1.99
  11   3  58    1.77    2.59
  11   3  57    3.77    2.53
  11   3  38   14.63    2.49
   9   3  29    0.34    1.74
   7   3  24    1.17    1.62
 -11   3   9   61.05    1.58
   6   4  66   -1.24    2.51
   8   4  56    0.71    2.32
   8   4  42   21.66    2.68
   8   4  41   18.89    2.47
   0   4  21   18.11    1.59
  -6   4  16    2.74    1.05
   1   5  68    0.56    2.30
   3   5  38    4.81    1.74
   1   5  32   60.94    2.97
  -5   5  24   10.55    1.41
  -2   6  61    2.86    2.30
  -2   6  60   -0.44    2.28
  -4   6  36   15.72    1.82
  -6   6  33   44.64    2.42
  -8   6  31   31.74    1.96
 -12   6  29    5.53    1.19
 -18   6  29    0.65    1.00
  -9   7  56   -0.04    1.76
  -9   7  55    7.20    2.01
  -9   7  54    2.54    1.91
  -9   7  53    1.02    1.83
  -9   7  52   -0.63    1.86
  -9   7  51   19.67    2.21
  -9   7  50    5.19    1.97
  -9   7  49   10.77    2.01
 -11   7  44    0.19    1.52
 -13   7  42   12.40    1.75
 -15   7  41    8.17    1.60
 -17   7  41    1.67    1.46
 -14 -20 -34    1.58    2.49
 -17 -19 -33    0.57    2.38
  -7 -19 -34    0.61    2.02
  -9 -19 -34   -0.58    2.09
 -11 -19 -34    0.81    2.42
   4 -18 -31    1.01    1.73
   9 -17 -28    8.12    1.81
   7 -17 -29    1.32    1.63
 -23 -17 -30    0.75    2.58
  -1 -17 -32    0.98    1.92
 -17 -17 -32   -0.81    2.49
  18 -16 -20   -0.16    1.21
 -24 -16 -29   -0.35    2.59
   0 -16 -31   10.45    2.08
 -18 -16 -31    2.47    2.55
 -12 -16 -32   18.43    3.03
  17 -15 -20    3.44    1.30
  11 -15 -25    1.34    1.45
 -19 -15 -30    0.12    2.52
 -22 -14 -28    0.66    2.26
 -19 -13 -28    8.83    2.55
 -15 -13 -29    3.79    2.34
  14 -12 -19   40.00    1.97
 -30 -12 -22    0.09    2.43
 -14 -12 -28    0.70    2.04
  33 -11  21   -0.75    1.65
  11 -11 -20    3.90    1.25
 -31 -11 -20   10.45    2.82
  -7 -11 -27   25.79    2.37
 -11 -11 -27    3.31    1.96
 -32 -10 -18    1.98    2.21
 -20 -10 -24   11.60    2.65
  31  -9  21    1.22    1.76
  24  -8   3   25.91    1.19
   0  -8 -21    1.31    1.52
 -20  -8 -21   75.01    3.82
  -3  -7 -20   24.32    1.92
  10  -6 -11   14.09    1.01
 -32  -6 -11   39.14    3.13
  27  -5  27    1.19    1.88
  25  -5  18    6.54    1.65
  26  -4  30    0.89    1.98
  20  -4   9  302.46    7.56
 -38  -4  -1    2.06    1.77
 -36  -4  -3    1.07    1.78
 -20  -4 -13   25.85    2.12
  25  -3  36    0.00    2.12
 -43  -3   8    0.08    1.67
 -39  -3   3   13.58    1.95
 -33  -3  -3    2.45    1.70
 -29  -3  -6    5.64    1.67
  -9  -3 -12  341.37    8.57
 -13  -3 -12    5.25    1.34
 -44  -2  13    4.54    1.59
 -42  -2  10    1.73    1.52
  10  -2   1 3786.49   83.68
 -32  -2  -1    1.34    1.50
 -28  -2  -4    0.61    1.31
  19  -1  24   16.14    1.98
 -35  -1   5    2.22    1.41
 -33  -1   3   32.33    2.09
  18   0  29    0.47    1.73
 -24   0   0    5.43    1.12
 -22   0  -1   -0.09    0.97
  17   1  54   10.42    3.02
  17   1  39    2.27    2.12
 -41   1  21    0.31    0.87
  11   1  17   26.01    1.81
  14   2  58    3.28    2.64
  14   2  36   10.00    2.15
  10   2  22    3.30    1.53
   8   2  18  160.88    4.76
  11   3  60    1.38    2.53
  11   3  59    0.37    2.47
  11   3  37    1.32    1.91
  11   3  36    1.67    1.81
   5   3  20  130.04    4.11
   1   3  15   18.89    1.46
   6   4  67    0.43    2.64
   8   4  58   -1.16    2.55
   8   4  57    6.38    2.55
   8   4  40    7.11    2.26
  -8   4  15   60.46    2.01
   3   5  63    1.94    2.32
   3   5  37   12.46    1.92
  -2   6  62    1.00    2.24
  -2   6  40    0.73    1.61
 -28   6  37    0.31    1.04
  -9   7  59   16.06    2.50
  -9   7  58    0.15    1.91
  -9   7  57    0.64    1.76
  -9   7  48    2.94    1.74
 -11   7  43    8.48    1.64
 -21   7  43    1.01    1.40
 -13   7  41    6.54    1.59
 -12 -20 -34   -1.42    2.45
   6 -18 -30    3.52    1.75
 -18 -18 -32   -0.19    2.44
  12 -16 -25   11.58    1.73
  -8 -16 -32    2.64    2.17
 -10 -16 -32    1.51    2.37
  -5 -15 -31    4.43    2.06
 -13 -15 -31    0.49    2.37
 -24 -14 -27    0.00    2.45
   0 -14 -29    0.48    1.75
  -4 -14 -30    0.38    1.80
 -14 -14 -30    2.00    2.22
   9 -13 -24    8.34    1.52
   3 -13 -27   18.69    1.96
  -5 -13 -29   15.97    2.19
 -13 -13 -29    6.42    2.28
  16 -12 -17   20.23    1.44
  10 -12 -22    3.31    1.34
 -28 -12 -23    4.97    2.53
 -26 -12 -24   -0.31    2.25
 -18 -12 -27    0.46    2.11
  -6 -12 -28    0.38    1.86
 -12 -12 -28    6.68    2.23
  19 -11 -12   16.81    1.07
 -17 -11 -26   10.82    2.45
  -9 -11 -27   19.16    2.34
 -35  -9 -14    0.31    1.61
 -31  -9 -17   -1.08    2.32
 -21  -9 -22    0.82    2.15
  -7  -9 -24   82.87    3.59
  -9  -9 -24   13.43    2.01
 -11  -9 -24   -0.08    1.68
  30  -8  21   18.55    2.17
 -34  -8 -13    0.23    2.12
 -30  -8 -16   10.68    2.41
  23  -7   4    0.58    0.85
 -27  -7 -16    8.29    2.30
 -25  -7 -17   25.21    2.63
 -23  -7 -18   -0.94    1.97
  28  -6  24    0.21    1.76
  24  -6  10    6.77    1.38
   0  -6 -17    8.51    1.31
  21  -5   7   25.22    1.49
 -41  -5   0    0.43    1.85
 -27  -5 -12   23.83    2.36
 -25  -5 -13   14.39    1.83
 -23  -5 -14   11.78    2.05
 -17  -5 -16   55.72    2.88
  24  -4  20    2.56    1.63
  18  -4   5   76.67    2.41
 -28  -4  -9    5.76    1.70
  25  -3  35    2.00    2.14
  23  -3  23    0.26    1.64
 -37  -3   1   16.25    2.10
 -11  -3 -12  126.64    3.96
  22  -2  27   48.51    2.96
 -26  -2  -5    5.78    1.43
 -30   0   4   36.45    1.92
  17   1  37   11.80    2.31
  15   1  27   52.14    2.85
 -29   1   7    9.60    1.14
  12   2  27    2.48    1.66
 -30   2  12    0.15    0.82
  11   3  61    0.71    2.63
  11   3  35    0.71    1.76
   9   3  28  106.79    4.08
   3   3  17  941.52   21.75
   6   4  68    0.00    2.55
   8   4  60    0.10    2.35
   8   4  59    0.06    2.35
   8   4  39   31.85    2.79
   8   4  38  121.26    4.83
   6   4  31    4.14    1.69
  -4   4  17  155.31    4.29
   3   5  64   -0.83    2.49
   5   5  53    8.76    2.46
   5   5  52   -0.06    2.18
   5   5  51   -0.50    2.29
   5   5  50   13.22    2.58
   5   5  49    0.21    2.28
   5   5  48   -0.01    2.17
   5   5  47    1.62    2.08
   3   5  36   33.61    2.38
   1   5  31   92.94    3.63
  -7   5  22   29.36    1.68
 -21   5  22    0.43    0.74
  -2   6  64    0.60    2.14
  -2   6  63    0.34    2.13
   0   6  54   -0.71    2.04
   0   6  53    1.68    2.21
   0   6  52    3.22    2.06
   0   6  51    0.23    2.00
  -2   6  39   16.15    1.89
  -4   6  35   21.47    1.96
 -26   6  34    0.51    1.02
  -6   6  32   30.05    2.09
 -24   6  32   10.48    1.26
 -10   6  29   13.14    1.50
 -14   6  28    3.50    1.19
  -9   7  46    4.32    1.81
  -9   7  45   14.06    1.95
 -11   7  42    0.05    1.38
 -21   7  42   24.87    1.87
 -19   7  41    2.34    1.51
 -15   7  40    0.51    1.43
 -17   7  40   38.72    2.24
 -19 -19 -32    1.04    2.54
 -15 -19 -33    1.40    2.33
   0 -18 -32   -0.32    1.85
  -6 -18 -33    6.69    2.28
  -8 -18 -33    1.03    2.16
 -10 -18 -33    0.38    2.26
 -12 -18 -33    0.91    2.26
  13 -17 -25    1.69    1.44
 -19 -17 -31   -0.82    2.40
  -3 -17 -32    0.89    1.99
   2 -16 -30    0.49    1.70
 -20 -16 -30   -0.60    2.56
   9 -15 -26   -0.12    1.47
   5 -15 -28    0.43    1.58
 -21 -15 -29   -0.58    2.44
  -1 -15 -30    3.33    2.06
 -17 -15 -30    7.93    2.58
  -9 -15 -31    2.98    2.06
 -11 -15 -31    0.28    2.18
 -26 -14 -26    1.42    2.35
 -18 -14 -29    1.58    2.30
  -6 -14 -30    0.05    1.83
 -10 -14 -30    2.98    2.09
 -12 -14 -30    0.79    2.23
  33 -13  13    0.29    1.22
  13 -13 -21    1.06    1.26
   7 -13 -25    1.28    1.39
   5 -13 -26    0.47    1.38
  -7 -13 -29    3.15    2.12
 -11 -13 -29    2.96    2.19
   2 -12 -26   -0.01    1.54
  -8 -12 -28    0.69    2.00
 -10 -12 -28    0.33    2.00
 -29 -11 -21   -0.93    2.18
 -27 -11 -22    0.03    2.20
 -25 -11 -23    0.96    2.13
  32 -10  20    3.13    1.65
 -30 -10 -19   -0.20    2.29
 -22 -10 -23   12.01    2.51
  -4 -10 -25   10.93    1.72
  31  -9  20   26.31    2.26
  19  -9  -8   22.03    0.83
 -29  -9 -18    2.24    2.17
 -17  -9 -23    0.62    1.78
 -24  -8 -19    0.80    2.07
 -22  -8 -20    0.99    2.03
 -14  -8 -22    1.40    1.73
  29  -7  22    1.64    1.70
   9  -7 -14   12.70    1.18
 -34  -6  -9    2.67    2.02
 -30  -6 -12    7.33    2.15
 -20  -6 -17    4.96    1.75
  -4  -6 -18    1.97    1.47
 -16  -6 -18   16.59    2.08
  27  -5  26    0.58    1.82
  19  -5   3   36.72    1.43
 -39  -5  -2   -0.49    1.91
 -35  -5  -6   12.27    2.14
  26  -4  29    0.45    1.92
 -42  -4   4    0.48    1.72
  -2  -4 -13   13.93    1.34
  -6  -4 -14   49.87    2.19
  25  -3  34    0.37    2.09
  25  -3  33    0.84    1.98
  21  -3  16   28.65    1.96
 -27  -3  -7    1.57    1.42
 -21  -3 -10   22.02    1.82
  24  -2  43    0.95    2.38
  20  -2  19   20.11    1.88
 -36  -2   3    0.84    1.50
 -34  -2   1   -0.21    1.53
 -24  -2  -6    2.29    1.26
 -14  -2  -9    2.00    1.02
  21  -1  32    8.08    2.13
  19  -1  23   33.99    2.40
 -29  -1   0   10.51    1.47
   1  -1  -3  680.87   15.15
 -15  -1  -6    1.89    1.05
  20   0  50    6.11    2.70
  20   0  49   -0.26    2.46
  20   0  48   -0.50    2.37
  20   0  47    0.89    2.37
  20   0  46    0.85    2.43
  20   0  45    0.23    2.39
  20   0  44    1.11    2.36
  20   0  43   -0.30    2.38
  20   0  42   82.08    4.58
  18   0  28    5.90    1.78
 -40   0  15    2.73    1.30
  17   1  36   40.29    3.05
 -39   1  18   19.81    1.35
  -7   1   1 1293.66   28.65
  14   2  34    6.99    2.00
 -32   2  14    1.69    0.83
  11   3  63    1.80    2.62
  11   3  62    0.76    2.48
   7   3  23   21.31    1.86
  -1   3  13  121.11    3.41
   6   4  69    0.69    2.44
   8   4  61    0.28    2.48
   4   4  26    9.33    1.80
 -32   4  25    0.04    0.23
 -14   4  14   10.92    0.78
   3   5  66    1.62    2.38
   3   5  65    0.61    2.34
   5   5  56    1.34    2.26
   5   5  55    4.47    2.29
   5   5  54   -0.14    2.14
   5   5  46   15.20    2.48
   5   5  45    3.42    2.28
   5   5  44   41.01    3.05
   3   5  35   17.82    2.08
  -3   5  25   34.89    2.04
 -23   5  23    1.85    0.68
  -9   5  21    4.99    1.16
 -19   5  21    2.29    0.77
  -2   6  65   -0.52    2.17
   0   6  57    2.89    2.30
   0   6  56    2.15    2.13
   0   6  55    0.46    2.09
   0   6  47    2.54    2.13
   0   6  46    9.25    2.13
   0   6  45    3.65    2.04
  -2   6  38   -0.02    1.45
  -8   6  30   50.97    2.40
 -20   6  29   14.91    1.27
 -12   6  28    0.23    1.08
  -7   7  56    1.74    1.98
  -7   7  55    0.42    1.92
  -7   7  54   17.78    2.35
  -7   7  53    0.88    1.90
  -7   7  52    5.01    1.96
  -7   7  51    1.23    1.86
  -7   7  50   -0.90    1.95
  -9   7  44   -0.86    1.59
 -11   7  41    2.81    1.44
 -13   7  40    6.03    1.52
 -19   7  40    9.98    1.55
 -15   7  39   15.97    1.75
 -16 -20 -33   -1.20    2.42
 -20 -18 -31   -1.04    2.44
 -16 -18 -32    0.70    2.42
   1 -17 -31    4.60    1.88
 -13 -17 -32    3.42    2.56
 -22 -16 -29    1.63    2.52
  -2 -16 -31    0.32    1.81
   7 -15 -27    2.75    1.65
 -25 -15 -27   -0.59    2.34
 -23 -15 -28    4.42    2.49
  34 -14  14    0.55    1.24
  -8 -14 -30    0.90    2.01
  19 -13 -15    2.18    1.04
 -29 -13 -23    1.53    2.56
 -23 -13 -26    3.41    2.37
  -1 -13 -28   14.29    1.98
 -17 -13 -28    0.35    2.17
  -9 -13 -29    3.82    1.99
   8 -12 -23    5.48    1.47
 -20 -12 -26    4.96    2.39
  -2 -12 -27    1.72    1.58
  33 -11  20    4.03    1.67
  29 -11   6    9.61    1.04
   9 -11 -21   22.30    1.69
   1 -11 -25   39.93    2.38
  -3 -11 -26    6.35    1.66
 -15 -11 -26   52.69    3.39
  30 -10  12    6.64    1.36
 -28 -10 -20   -0.67    2.14
 -26 -10 -21    0.61    2.27
 -24 -10 -22   11.63    2.64
  -6 -10 -25   10.94    1.78
 -25  -9 -20   35.48    3.31
 -23  -9 -21    2.29    2.14
   1  -9 -22    1.20    1.41
  28  -8  13   19.81    1.71
 -36  -8 -11   -1.54    2.27
 -26  -8 -18   20.76    2.68
 -18  -8 -21   19.98    2.35
 -12  -8 -22   15.79    2.00
 -35  -7 -10    0.70    2.05
 -19  -7 -19    4.40    1.75
 -15  -7 -20    1.25    1.59
  28  -6  23   -0.54    1.71
   4  -6 -15    8.81    1.22
  27  -5  25    1.09    1.80
  25  -5  17   35.68    2.26
 -37  -5  -4    3.96    1.97
 -31  -5  -9   14.45    2.24
  -5  -5 -16  100.66    3.43
 -15  -5 -16   81.38    3.46
  26  -4  28    0.10    1.94
 -32  -4  -6    3.88    1.78
 -26  -4 -10    0.58    1.49
 -24  -4 -11   90.61    3.76
 -14  -4 -14   81.04    3.22
 -25  -3  -8   96.96    3.73
  -1  -3 -10   67.18    2.27
  24  -2  42    5.76    2.53
  24  -2  41    1.26    2.49
  24  -2  40   -0.63    2.22
  22  -2  26   10.71    1.97
  -8  -2  -9   97.20    3.05
  21  -1  31    1.34    1.93
 -45  -1  19   -0.28    1.28
  17  -1  17    3.65    1.38
  -1  -1  -4 2463.26   54.54
  20   0  41    0.02    2.26
  20   0  40   27.52    3.02
  14   0  16 1268.09   29.18
 -36   0  10   13.52    1.51
 -10   0  -3    3.11    0.89
  17   1  35   14.95    2.46
  15   1  26    8.42    1.77
   9   1  13    5.20    1.30
   5   1   8  544.74   12.59
  14   2  33   19.21    2.31
  12   2  26   75.86    3.42
  10   2  21   74.40    3.07
   4   2  12 1477.49   33.33
   2   2  10  466.81   10.92
 -26   2   9    1.38    0.77
  11   3  34   11.29    1.99
   9   3  27  170.67    5.52
 -29   3  16    1.38    0.40
   8   4  63    0.23    2.47
   8   4  62    1.25    2.43
   6   4  30   21.90    2.09
   0   4  20    2.45    1.25
   3   5  67    0.00    2.46
   5   5  58   -1.28    2.45
   5   5  57    7.81    2.46
   5   5  43   28.96    2.73
 -31   5  31    0.66    0.79
   1   5  30   10.62    1.76
  -5   5  23   50.98    2.26
 -15   5  20  217.65    5.43
   0   6  60    0.02    2.09
   0   6  59   -1.15    2.18
   0   6  58    0.03    2.12
   0   6  44   -0.14    1.83
   0   6  43   11.29    2.01
  -2   6  37    0.02    1.44
 -22   6  30   68.73    2.39
 -18   6  28   33.15    1.66
  -7   7  58    0.80    1.93
  -7   7  57    3.28    2.08
  -7   7  49    8.11    1.94
  -7   7  48    4.14    1.78
  -7   7  47    2.67    1.89
 -23   7  43   10.41    1.51
 -13   7  39    0.13    1.33
 -17   7  39   49.36    2.47
  -5 -19 -33    0.42    2.04
 -11 -19 -33    0.00    2.14
   2 -18 -31   -0.12    1.73
  -2 -18 -32    7.34    2.22
 -21 -17 -30   -0.24    2.47
 -17 -17 -31    1.10    2.30
  -7 -17 -32    0.85    2.20
  -9 -17 -32   -0.33    2.17
 -11 -17 -32    0.00    2.18
  10 -16 -26    0.20    1.49
 -24 -16 -28    1.68    2.42
 -14 -16 -31    3.87    2.36
  33 -15   8    0.69    0.78
 -15 -15 -30    0.82    2.18
  10 -14 -24   11.26    1.65
  -2 -14 -29    3.51    1.82
 -16 -14 -29   12.58    2.73
  15 -13 -19   10.01    1.41
 -27 -13 -24    0.12    2.30
 -25 -13 -25    8.04    2.58
  32 -12  12    0.19    1.21
  30 -12   6    1.32    0.85
   6 -12 -24    1.21    1.33
   4 -12 -25   35.47    2.29
 -16 -12 -27    2.57    1.95
  13 -11 -18    2.73    1.07
   3 -11 -24   22.25    1.86
 -19 -11 -25    1.34    2.27
   2 -10 -23    9.80    1.64
 -18 -10 -24   15.30    2.36
  -8 -10 -25   49.09    2.93
 -10 -10 -25   16.61    2.20
 -12 -10 -25   29.80    2.76
 -33  -9 -15   -0.94    2.37
   7  -9 -19   21.94    1.64
  30  -8  20    0.95    1.67
  22  -8  -1   10.19    0.52
 -32  -8 -14    0.80    1.68
 -10  -8 -22   17.72    2.09
  29  -7  21    0.37    1.68
 -37  -7  -8    3.27    2.15
 -31  -7 -13    5.76    2.20
 -40  -6  -3    1.00    2.09
 -38  -6  -5   -0.86    2.05
 -36  -6  -7    8.87    2.23
  12  -6  -9    8.05    0.73
 -28  -6 -13    2.99    1.71
 -22  -6 -16    1.67    1.72
 -19  -5 -15    3.99    1.71
  24  -4  19   88.21    3.54
 -40  -4   2    0.07    1.69
 -18  -4 -13   13.58    1.80
  25  -3  32    4.17    2.15
  23  -3  22    1.94    1.59
 -41  -3   6    2.48    1.71
 -31  -3  -4    2.02    1.63
  24  -2  39    2.21    2.24
  24  -2  38    0.28    2.15
 -30  -2  -2    0.73    1.44
 -10  -2  -9  570.35   13.47
  21  -1  30   -0.32    1.79
  19  -1  22   32.10    2.28
  20   0  39    0.03    2.23
  20   0  38    0.25    2.11
  18   0  27   -0.64    1.62
 -34   0   8    4.93    1.30
 -32   0   6   29.82    1.82
 -12   0  -3    0.22    0.86
  17   1  34   -0.10    1.89
  13   1  20   75.56    3.11
 -35   1  13    0.31    1.04
  14   2  32    8.44    2.04
  11   3  33   -0.06    1.82
   8   4  64    5.27    2.79
 -36   4  31    0.56    0.38
  -2   4  18   19.72    1.46
   3   5  68    0.27    2.31
   3   5  34   65.14    3.21
 -33   5  34    0.44    0.81
 -11   5  20    1.61    0.98
   0   6  61   -0.46    2.16
   0   6  42   15.90    2.15
 -30   6  39    7.11    1.24
 -28   6  36    1.02    1.02
  -6   6  31   47.20    2.42
  -7   7  46    3.36    1.77
  -7   7  45   22.02    2.21
 -11   7  40    3.36    1.47
 -19   7  39    5.03    1.39
 -15   7  38    1.47    1.35
 -14 -20 -33   -0.48    2.31
 -17 -19 -32   -0.74    2.37
  -7 -19 -33   -0.16    2.14
  -9 -19 -33   -0.02    2.23
 -22 -18 -30    0.42    2.54
  15 -17 -23    0.47    1.38
  11 -17 -26    1.56    1.61
 -23 -17 -29    1.64    2.74
   3 -17 -30    0.36    1.68
  -1 -17 -31   -0.06    1.85
  26 -16  -9    2.80    0.82
  14 -16 -23    0.82    1.46
   8 -16 -27    6.94    1.68
   6 -16 -28    2.48    1.61
 -18 -16 -30    1.47    2.40
  -4 -16 -31   -0.61    1.91
 -12 -16 -31    5.47    2.68
   1 -15 -29    1.02    1.73
 -19 -15 -29    1.46    2.37
  -3 -15 -30    8.59    2.04
  20 -14 -15    2.65    1.04
  14 -14 -21    6.32    1.43
   4 -14 -27    5.64    1.70
 -22 -14 -27    5.17    2.36
  17 -13 -17    0.70    1.05
 -19 -13 -27    0.54    2.32
  -3 -13 -28   16.54    2.27
 -15 -13 -28   15.76    2.54
 -30 -12 -21    1.50    2.30
 -14 -12 -27    8.43    2.27
 -31 -11 -19    0.71    2.29
   5 -11 -23   34.29    2.13
  -5 -11 -26   10.16    1.85
  32 -10  19   -0.44    1.54
  28 -10   6    5.01    0.98
 -32 -10 -17    0.09    2.16
  31  -9  19    0.27    1.64
  29  -9  12   22.03    1.73
   3  -9 -21   22.34    1.96
 -19  -9 -22   25.36    2.59
  -2  -8 -21   48.37    2.50
  21  -7   0   21.50    0.89
 -21  -7 -18   -0.78    1.78
  -7  -7 -20    7.41    1.57
 -13  -7 -20    3.71    1.64
  28  -6  22    1.69    1.73
  22  -6   5    5.69    0.98
 -32  -6 -10    2.51    2.09
 -26  -6 -14    5.83    1.87
 -24  -6 -15    0.26    1.68
  27  -5  24    2.15    1.81
  23  -5  11   75.47    2.79
 -29  -5 -10    3.47    1.88
  26  -4  27    5.93    2.01
 -10  -4 -14   83.65    3.09
 -12  -4 -14   67.24    2.83
  25  -3  31    0.73    2.03
  -5  -3 -11  440.90   10.58
  24  -2  37    1.58    2.11
  22  -2  25    3.28    1.80
 -46  -2  17    1.13    1.46
 -40  -2   8    0.73    1.48
  14  -2   6  371.39    8.84
  -9  -1  -6  544.71   12.66
  12   0  12   58.52    2.30
  10   0   9   -0.11    0.99
 -18   0  -2  133.88    3.75
  17   1  33    7.22    2.01
   3   1   6   22.49    1.01
  16   2  48   -0.22    2.35
 -40   2  25    1.82    0.53
  13   3  54    4.83    2.49
  13   3  53   -0.23    2.33
  13   3  52    0.59    2.45
  13   3  51    0.60    2.40
  13   3  50   -0.40    2.33
  13   3  49    7.90    2.59
  13   3  46   21.30    3.02
  13   3  45   10.27    2.55
  13   3  44    2.73    2.47
   7   3  22    1.63    1.48
   8   4  66    1.19    2.57
   8   4  65    0.36    2.50
  10   4  50    0.76    2.29
  10   4  49    0.03    2.10
  10   4  48    8.33    2.41
   6   4  29  113.24    4.17
   3   5  69    0.46    2.52
   5   5  62    3.78    2.64
   5   5  61    4.24    2.51
   3   5  33    0.21    1.61
   1   5  29   15.07    1.86
  -3   5  24   68.89    2.73
   0   6  63    0.52    2.13
   0   6  62    3.25    2.17
   0   6  41    8.48    1.99
  -2   6  36   26.82    2.15
 -10   6  28    7.63    1.33
 -14   6  27   25.17    1.62
  -7   7  44    7.50    1.78
 -23   7  42    0.39    1.28
 -11   7  39   14.13    1.70
 -13   7  38    0.22    1.30
 -17   7  38    3.96    1.42
 -10 -20 -33    0.27    2.07
  -1 -19 -32    1.72    2.01
   4 -18 -30    2.81    1.82
 -18 -18 -31    1.65    2.58
 -12 -18 -32    1.16    2.26
   9 -17 -27    2.15    1.68
   7 -17 -28    1.52    1.64
  24 -16 -12    0.21    0.91
   0 -16 -30   -0.84    1.79
  -6 -16 -31   -0.26    2.12
  -8 -16 -31    2.90    2.14
 -10 -16 -31    9.55    2.41
  27 -15  -6    0.08    0.51
 -21 -15 -28    4.16    2.59
  -5 -15 -30    3.21    2.06
 -13 -15 -30    2.94    2.34
 -28 -14 -24    3.92    2.44
   8 -14 -25   19.27    1.92
 -26 -14 -25    4.78    2.59
   6 -14 -26   14.03    1.80
 -24 -14 -26    2.18    2.35
  -4 -14 -29   -0.51    1.90
 -14 -14 -29   10.04    2.46
  11 -13 -22   11.94    1.52
  12 -12 -20    0.57    1.17
 -28 -12 -22    3.70    2.53
 -26 -12 -23    0.42    2.19
 -18 -12 -26    1.23    2.06
  -4 -12 -27    0.02    1.74
  33 -11  19   -0.16    1.55
  17 -11 -14    7.30    1.03
  15 -11 -16    3.98    1.06
 -29 -11 -20    0.53    2.43
 -21 -11 -24   31.70    3.13
  -7 -11 -26   14.76    2.15
 -11 -11 -26   17.60    2.43
  12 -10 -17    0.36    1.05
   6 -10 -21    3.00    1.47
   4 -10 -22    6.23    1.47
 -20 -10 -23   33.67    3.14
 -35  -9 -13   -0.05    1.60
 -31  -9 -16    3.78    2.37
  -5  -9 -23    4.10    1.60
  26  -8   7    0.34    1.02
 -30  -8 -15    5.00    2.23
 -20  -8 -20    5.26    1.97
  25  -7   8    1.14    1.03
  -9  -7 -20    0.52    1.39
 -11  -7 -20   21.88    2.04
 -18  -6 -17    1.24    1.59
 -12  -6 -18   42.49    2.47
 -41  -5   1    0.18    1.78
   3  -5 -13    0.93    1.07
 -13  -5 -16  646.10   15.82
 -38  -4   0    0.39    1.69
 -36  -4  -2    0.00    1.78
 -30  -4  -7    1.48    1.64
  25  -3  30   36.45    2.99
  23  -3  21    2.24    1.60
  21  -3  15   32.00    2.02
 -43  -3   9    1.44    1.69
  24  -2  36    7.17    2.37
  24  -2  35    2.62    2.19
  20  -2  18   17.80    1.80
  18  -2  13   81.26    3.00
  -4  -2  -8  270.87    6.61
  21  -1  29    1.16    1.85
 -43  -1  16    0.39    1.29
 -41  -1  13   -0.08    1.36
  15  -1  12  147.40    4.37
 -31  -1   2    1.48    1.36
 -21  -1  -4   52.57    2.26
  18   0  26   -0.10    1.51
 -44   0  22    0.82    1.06
  16   0  20    7.34    1.62
 -33   1  11    0.07    1.00
  16   2  54    8.59    2.81
  16   2  53   -0.13    2.47
  16   2  52   11.04    2.81
  16   2  51    8.63    2.80
  16   2  50   -0.09    2.39
  16   2  49   -0.41    2.43
  16   2  45    1.11    2.27
  16   2  44   -0.10    2.20
  13   3  57   13.69    2.90
  13   3  56   -0.33    2.43
  13   3  55    0.46    2.39
  13   3  43   14.61    2.62
   9   3  26  209.99    6.32
  10   4  55    0.24    2.52
  10   4  54   10.65    2.71
  10   4  47    5.57    2.37
  10   4  45   -0.23    2.16
  10   4  44   21.52    2.74
   5   5  64    0.61    2.33
   5   5  63    1.24    2.54
   5   5  39    4.20    1.89
 -17   5  20   29.84    1.36
   0   6  65    4.09    2.35
   0   6  64   -0.90    2.31
   0   6  40  102.11    4.11
  -2   6  35   51.88    2.73
 -26   6  33    3.65    1.07
 -24   6  31   33.33    1.62
  -6   6  30   30.78    1.99
 -12   6  27    6.36    1.16
 -16   6  27   25.97    1.51
  -5   7  58    1.35    2.04
  -5   7  55    1.71    1.91
  -5   7  54    0.75    1.84
  -5   7  53    0.38    1.89
  -5   7  52    1.25    1.94
  -5   7  51   40.80    2.95
  -5   7  50   13.89    2.26
  -5   7  49    0.92    1.88
 -25   7  44   11.48    1.52
  -7   7  43   -0.65    1.56
  -9   7  40    0.13    1.43
 -19   7  38    2.16    1.29
 -15   7  37   18.40    1.74
 -16 -20 -32    1.63    2.43
 -19 -19 -31    0.31    2.41
 -15 -19 -32    0.80    2.31
   8 -18 -28    2.28    1.63
   6 -18 -29    2.21    1.64
   0 -18 -31    0.00    1.91
  -6 -18 -32   -0.25    2.02
  -8 -18 -32    4.56    2.35
 -10 -18 -32    0.78    2.15
  17 -17 -21    6.33    1.43
 -19 -17 -30    1.99    2.45
  -3 -17 -31    0.15    2.01
  20 -16 -17    4.05    1.22
  16 -16 -21    1.11    1.29
 -20 -16 -29   -0.80    2.37
 -16 -16 -30    0.26    2.20
  15 -15 -21    0.53    1.28
  11 -15 -24    0.98    1.46
 -23 -15 -27    0.10    2.30
 -17 -15 -29    3.22    2.59
  -7 -15 -30    0.22    1.97
  -9 -15 -30    2.37    2.24
 -11 -15 -30    1.16    2.22
  16 -14 -19   19.29    1.57
   0 -14 -28    1.41    1.63
 -18 -14 -28   -0.12    2.22
 -12 -14 -29   -0.11    2.14
  -5 -13 -28    3.82    1.90
 -13 -13 -28   34.17    3.03
  -6 -12 -27    5.97    1.93
 -12 -12 -27   -0.74    2.04
 -27 -11 -21    1.98    2.22
 -25 -11 -22    0.70    2.18
 -23 -11 -23    1.51    2.35
 -17 -11 -25    4.65    2.05
  -9 -11 -26   11.44    2.11
 -34 -10 -15    0.23    2.28
 -30 -10 -18   -0.13    2.16
 -22 -10 -22    2.36    2.41
  11  -9 -16   27.56    1.59
 -29  -9 -17   -0.55    2.08
 -21  -9 -21    2.50    1.95
  30  -8  19    2.05    1.62
 -34  -8 -12    4.73    2.23
 -22  -8 -19    5.95    1.96
  29  -7  20    0.40    1.62
 -27  -7 -15    2.82    2.03
 -25  -7 -16    0.53    1.89
 -23  -7 -17    1.61    1.70
  -2  -6 -17   21.28    1.73
  -8  -6 -18   50.73    2.48
 -10  -6 -18    2.59    1.40
  25  -5  16   -0.66    1.40
 -27  -5 -11   24.91    2.39
 -23  -5 -13  160.41    5.40
  -9  -5 -16   44.97    2.39
 -11  -5 -16    0.04    1.40
  26  -4  26   -1.11    1.85
  24  -4  18   11.54    1.81
 -42  -4   5    8.57    1.94
  25  -3  29    0.52    2.01
 -39  -3   4    0.35    1.61
 -33  -3  -2    3.76    1.76
 -29  -3  -5    4.28    1.61
 -15  -3 -11  246.73    6.73
  24  -2  34    0.55    2.05
  22  -2  24   42.06    2.67
 -44  -2  14   -0.08    1.46
 -42  -2  11    0.71    1.48
 -32  -2   0   -0.43    1.46
 -28  -2  -3    6.38    1.49
  23  -1  45   -0.11    2.36
  19  -1  21   11.27    1.74
  17  -1  16    2.25    1.36
 -37  -1   8    6.50    1.51
 -25  -1  -2    1.34    1.17
 -23  -1  -3    4.72    1.22
  17   1  31    0.09    1.70
 -27   1   6    2.92    1.03
  16   2  56    0.26    2.61
  16   2  55    2.38    2.71
  16   2  41    2.43    2.34
  14   2  30    2.01    1.77
 -36   2  19    1.87    0.79
  -4   2   6  122.80    2.98
  13   3  59   -0.89    2.51
  13   3  58   -0.18    2.55
  13   3  40   44.30    3.25
   3   3  16   43.60    2.04
   1   3  14  264.23    6.68
  10   4  58    0.57    2.45
  10   4  57    2.50    2.57
  10   4  56    3.98    2.45
  10   4  43   13.53    2.61
  10   4  42    4.00    2.16
   8   4  33   40.75    2.77
   6   4  28   20.32    2.20
 -16   4  14   24.85    0.95
   5   5  65   -0.88    2.50
   5   5  38    7.95    1.97
   3   5  32   72.46    3.24
 -29   5  28   10.25    0.91
  -7   5  21   57.86    2.27
   2   6  57    0.61    2.17
   2   6  56    1.13    2.25
   2   6  55   -1.09    2.16
   2   6  54   11.47    2.50
   2   6  53    0.68    2.10
   2   6  52    2.49    2.05
   2   6  51    0.89    2.04
   2   6  50   11.11    2.43
   2   6  49    0.55    2.09
   2   6  48    5.84    2.21
   0   6  39   -0.01    1.59
  -5   7  61    1.71    2.05
  -5   7  60    0.01    2.05
  -5   7  59   10.83    2.37
  -5   7  48    1.03    1.82
  -5   7  47   -0.18    1.81
  -7   7  42    2.94    1.57
 -23   7  41    2.11    1.28
  -9   7  39   19.19    1.88
 -11   7  38   -0.14    1.47
 -13   7  37    2.73    1.39
 -17   7  37   10.07    1.48
  -3 -19 -32    0.76    1.96
 -20 -18 -30    0.10    2.41
 -16 -18 -31    2.39    2.51
 -21 -17 -29    0.42    2.45
   1 -17 -30    0.96    1.72
 -13 -17 -31   10.15    2.75
  18 -16 -19    0.16    1.20
 -22 -16 -28    0.99    2.47
   2 -16 -29    3.30    1.84
  -2 -16 -30    2.62    1.90
  19 -15 -17    0.25    1.11
  17 -15 -19    5.83    1.31
 -25 -15 -26    0.44    2.35
  -1 -15 -29    9.15    1.99
  18 -14 -17    2.41    1.12
  -6 -14 -29    0.42    1.83
  -8 -14 -29    8.25    2.14
 -10 -14 -29    2.66    2.20
 -29 -13 -22    2.15    2.39
   9 -13 -23   14.48    1.65
 -23 -13 -25    1.04    2.18
   3 -13 -26    4.66    1.59
 -17 -13 -27    8.46    2.26
  -7 -13 -28   31.94    2.73
  -9 -13 -28    3.76    2.09
 -11 -13 -28    0.88    2.01
  34 -12  19    0.94    1.51
 -20 -12 -25    0.59    2.09
  -8 -12 -27   16.89    2.31
 -10 -12 -27   -0.71    1.89
  32 -10  18    1.24    1.49
  18 -10 -11    3.11    0.77
 -28 -10 -19    2.28    2.20
 -26 -10 -20   31.01    3.19
 -24 -10 -21    0.88    2.18
  -4 -10 -24    3.20    1.53
 -23  -9 -20    7.70    2.16
  -1  -9 -22   64.99    2.86
 -17  -9 -22    0.38    1.86
  -7  -9 -23    2.36    1.62
  -9  -9 -23    2.96    1.73
  28  -8  12    0.45    1.27
 -36  -8 -10    0.32    2.19
 -26  -8 -17   20.07    2.63
 -24  -8 -18   59.71    3.58
   0  -8 -20  173.61    5.20
  27  -7  13   33.20    2.06
 -35  -7  -9   -0.08    1.98
  -3  -7 -19    3.22    1.35
 -34  -6  -8    1.23    1.90
 -30  -6 -11   18.98    2.51
 -37  -5  -3    4.85    2.01
 -35  -5  -5    0.36    1.84
 -25  -5 -12   31.53    2.41
 -17  -5 -15   33.76    2.29
 -28  -4  -8   12.86    2.00
 -16  -4 -13    1.57    1.65
 -37  -3   2    0.26    1.65
  24  -2  33    1.74    2.02
 -20  -2  -7   37.22    2.06
  23  -1  44    3.12    2.45
  23  -1  43   -0.77    2.30
  23  -1  42    2.40    2.36
  23  -1  41   -0.54    2.27
  21  -1  28    0.30    1.78
 -35  -1   6    1.41    1.34
 -33  -1   4    6.65    1.50
  20   0  34    1.88    1.96
  18   0  25   -0.01    1.50
  14   0  15   -0.40    1.48
 -38   0  13   -0.41    1.19
  19   1  50    1.53    2.75
  19   1  49    1.01    2.44
  19   1  48    6.33    2.62
  19   1  47   10.42    2.70
  19   1  46    0.25    2.48
  13   1  19   89.78    3.40
  16   2  40   26.29    2.90
  16   2  39   13.91    2.49
  12   2  24  185.28    5.78
 -24   2   8    4.73    0.81
  13   3  60    0.04    2.63
  13   3  39    2.64    2.07
   9   3  25   59.91    2.96
  -9   3   9 1055.71   23.51
  10   4  60    1.45    2.53
  10   4  59    5.64    2.56
  10   4  41    0.35    2.06
   4   4  24   58.31    2.69
  -4   4  16  193.66    5.09
  -6   4  15  253.36    6.27
   5   5  66    0.55    2.52
   7   5  55    2.83    2.29
   7   5  54    0.16    2.17
   7   5  53    1.26    2.29
   7   5  52    0.97    2.20
   7   5  51    5.02    2.31
   7   5  50    5.69    2.23
   7   5  49   -0.23    2.25
   7   5  48   -0.18    2.12
   5   5  37   46.77    2.97
 -25   5  24   18.07    0.96
  -9   5  20   12.25    1.25
   2   6  59    0.36    2.14
   2   6  58    1.45    2.27
   0   6  38    0.31    1.52
 -30   6  38    1.90    1.06
 -28   6  35   13.07    1.21
  -2   6  34    6.22    1.61
  -8   6  28    2.33    1.26
 -20   6  28    0.63    0.97
 -10   6  27    6.99    1.30
  -5   7  62    0.73    2.00
  -5   7  46   38.60    2.67
  -5   7  45   -0.71    1.71
 -25   7  43    1.24    1.26
  -7   7  41    0.57    1.50
 -11   7  37   68.45    2.92
 -15   7  36   29.38    1.95
 -14 -20 -32    1.00    2.26
 -17 -19 -31   -1.02    2.49
  -5 -19 -32    1.00    2.08
  -7 -19 -32   -0.38    2.04
 -11 -19 -32   -0.19    2.12
 -22 -18 -29   -0.95    2.47
  13 -17 -24    2.44    1.49
 -23 -17 -28   -1.99    2.77
 -17 -17 -30    0.48    2.27
  -5 -17 -31   11.97    2.32
  -7 -17 -31    4.33    2.14
  -9 -17 -31    5.45    2.26
 -11 -17 -31    1.98    2.22
  12 -16 -24   -0.04    1.45
 -24 -16 -27    1.35    2.50
 -18 -16 -29    0.12    2.34
 -14 -16 -30    3.71    2.40
   9 -15 -25    0.20    1.39
   7 -15 -26   19.92    2.03
   5 -15 -27    0.83    1.55
 -15 -15 -29   -0.01    2.36
  34 -14  13    0.93    1.17
 -16 -14 -28   -0.83    2.41
  33 -13  12    0.41    1.15
  31 -13   6   -0.20    0.77
   7 -13 -24    2.14    1.38
 -25 -13 -24    6.13    2.62
   5 -13 -25    9.05    1.60
  -1 -13 -27    3.65    1.71
 -30 -12 -20    1.47    2.38
   2 -12 -25    1.87    1.43
 -16 -12 -26    1.94    2.06
  33 -11  18    3.74    1.54
  27 -11   1    2.47    0.48
  21 -11  -9   23.78    1.04
  11 -11 -19    5.84    1.31
 -15 -11 -25   -0.37    1.92
  30 -10  11   -0.25    1.16
   0 -10 -23   18.91    1.84
 -18 -10 -23    1.53    2.01
  31  -9  18    0.77    1.54
 -33  -9 -14    5.21    2.32
 -25  -9 -19   21.27    2.95
 -32  -8 -13   -0.29    1.58
 -18  -8 -20    0.47    1.67
 -14  -8 -21   19.95    2.13
 -37  -7  -7    0.97    2.00
 -31  -7 -12   15.40    2.44
  30  -6  31    0.73    2.03
  26  -6  14    3.12    1.42
 -40  -6  -2    2.67    2.05
 -38  -6  -4    9.57    2.25
 -36  -6  -6    5.49    2.13
 -20  -6 -16   17.54    2.19
  29  -5  34    1.59    2.10
 -31  -5  -8    0.75    1.79
  -3  -5 -15  202.04    5.55
 -32  -4  -5    1.60    1.70
 -26  -4  -9    4.63    1.61
  25  -3  28   25.52    2.61
  23  -3  20    8.94    1.73
  19  -3  10    1.18    1.18
 -27  -3  -6    1.13    1.43
 -13  -3 -11    6.16    1.31
  24  -2  32    0.78    1.99
  22  -2  23    2.42    1.66
 -36  -2   4    0.84    1.49
 -34  -2   2    3.75    1.55
 -16  -2  -8  218.28    5.95
  23  -1  40   -0.29    2.24
  23  -1  39   -0.53    2.22
  21  -1  27   -0.13    1.73
 -17  -1  -5    0.64    1.07
  20   0  33    0.36    1.88
  16   0  19    0.29    1.45
 -26   0   2   19.69    1.42
 -20   0  -1    1.50    1.12
  19   1  45   -1.20    2.50
  19   1  44    2.15    2.31
  19   1  43    7.31    2.52
  19   1  42    0.34    2.53
  17   1  30   -0.12    1.76
  11   1  15   84.42    3.04
   9   1  12  226.37    5.93
 -19   1   2  185.55    4.70
  16   2  38    4.09    2.12
  14   2  29    0.37    1.66
 -22   2   7    9.07    0.84
  13   3  38   21.46    2.60
   7   3  21  201.05    5.81
  -3   3  11  809.76   18.40
  10   4  62    2.18    2.51
  10   4  61    2.77    2.53
  10   4  39   41.14    3.04
   8   4  32   30.52    2.45
   6   4  27   73.41    3.25
   5   5  68    0.02    2.38
   5   5  67    0.61    2.38
   7   5  58    8.78    2.59
   7   5  47   10.29    2.41
   7   5  46    3.30    2.30
   7   5  45    2.52    2.22
   3   5  31   19.78    2.03
  -1   5  25   67.13    2.81
  -3   5  23    7.91    1.47
   2   6  62   -1.51    2.28
   2   6  61   -0.31    2.18
   2   6  60    0.51    2.16
   2   6  44   41.18    2.97
   2   6  43    2.74    1.91
   0   6  37   16.80    2.02
  -4   6  31    7.26    1.47
  -6   6  29   34.50    2.03
 -22   6  29    2.46    1.10
 -18   6  27   13.04    1.28
  -5   7  44    6.05    1.83
  -7   7  40    7.61    1.68
 -23   7  40    2.27    1.33
  -9   7  38    6.67    1.57
 -21   7  38    0.90    1.23
 -13   7  36   39.19    2.20
 -17   7  36    3.11    1.25
  -9 -19 -32    2.89    2.25
   2 -18 -30    0.92    1.85
 -18 -18 -30    1.10    2.30
  -2 -18 -31    2.83    2.18
   3 -17 -29    0.76    1.67
  -4 -16 -30   -0.41    1.86
 -12 -16 -30   10.53    2.66
  23 -15 -12    8.95    1.07
 -22 -14 -26   -1.44    2.37
  -2 -14 -28    2.76    1.80
 -19 -13 -26    6.54    2.26
 -15 -13 -27    0.84    2.11
  14 -12 -18    3.22    1.25
  10 -12 -21   10.30    1.43
 -28 -12 -21    0.53    2.26
  -2 -12 -26    1.41    1.57
 -31 -11 -18    7.44    2.52
   1 -11 -24    7.08    1.55
  -3 -11 -25   16.70    2.01
  14 -10 -15    5.11    1.02
 -32 -10 -16   -0.54    2.28
  -6 -10 -24   -0.06    1.58
 -12 -10 -24   -0.05    1.94
  27  -9   6   16.77    1.20
 -12  -8 -21   79.81    3.59
  29  -7  19    2.57    1.64
 -19  -7 -18    4.95    1.90
 -15  -7 -19    1.60    1.50
  30  -6  30    3.88    2.16
 -28  -6 -12   12.11    2.11
 -22  -6 -15    0.82    1.63
  29  -5  33    1.14    2.11
  21  -5   6   32.43    1.56
  22  -4  12   -0.03    1.18
 -40  -4   3    1.00    1.67
 -24  -4 -10    0.28    1.53
 -41  -3   7    1.29    1.65
 -21  -3  -9    2.69    1.34
  20  -2  17    5.74    1.45
 -24  -2  -5   24.85    1.79
 -22  -2  -6    4.51    1.31
  23  -1  38    3.62    2.28
  19  -1  20   38.54    2.32
 -29  -1   1    7.88    1.43
  20   0  32   50.30    3.24
  18   0  24   36.85    2.46
  19   1  41    5.09    2.41
 -37   1  16    3.41    1.06
  16   2  37    0.81    1.94
 -42   2  29    0.02    0.38
  12   2  23   10.97    1.97
 -38   2  22    3.60    0.75
  10   2  19  172.28    5.16
   8   2  16   17.74    1.64
  13   3  37    0.65    1.88
  11   3  29   13.70    2.04
  10   4  63    0.19    2.57
  10   4  38    3.74    2.12
   8   4  31   52.02    2.92
  -2   4  17  140.58    4.04
   7   5  60    0.36    2.49
   7   5  59   -0.35    2.52
   7   5  44    6.33    2.22
   7   5  43    2.63    2.22
   5   5  35  100.65    4.16
   2   6  42    4.41    1.97
  -2   6  33   10.92    1.74
  -3   7  59   -0.55    2.14
  -3   7  58    2.98    2.08
  -3   7  57   -0.85    2.06
  -3   7  56    7.79    2.20
  -3   7  55    1.41    2.18
  -3   7  52    6.42    2.17
  -3   7  51   -0.28    1.88
  -3   7  50   16.77    2.39
  -3   7  49   37.57    2.81
  -5   7  43   23.57    2.22
 -25   7  42    1.90    1.27
 -11   7  36   -0.05    1.37
  -8 -20 -32    0.08    2.17
 -10 -20 -32   -0.28    2.09
 -19 -19 -30    0.36    2.53
  -1 -19 -31    3.81    2.02
 -15 -19 -31    0.09    2.25
  -4 -18 -31    2.27    2.05
 -12 -18 -31    0.60    2.32
  11 -17 -25    0.41    1.49
 -19 -17 -29    1.81    2.58
  -1 -17 -30   -0.70    1.88
 -15 -17 -30    0.76    2.51
  10 -16 -25    0.69    1.41
   8 -16 -26    0.38    1.50
   6 -16 -27    6.06    1.76
 -20 -16 -28   -0.51    2.37
   0 -16 -29    6.25    1.86
  -6 -16 -30    1.01    2.01
  -8 -16 -30    2.13    2.27
 -10 -16 -30    0.63    2.10
 -21 -15 -27    3.27    2.49
   1 -15 -28    3.29    1.86
  -3 -15 -29    0.75    2.02
 -13 -15 -29    0.49    2.31
 -28 -14 -23    2.28    2.35
 -26 -14 -24    0.72    2.28
 -24 -14 -25    0.90    2.29
 -14 -14 -28    0.00    2.24
  21 -13 -12    0.51    0.88
  13 -13 -20   46.57    2.20
  -3 -13 -27   39.81    2.71
  32 -12  11    0.52    1.11
 -26 -12 -22   11.21    2.52
   4 -12 -24   85.73    3.43
 -14 -12 -26    7.32    2.18
 -29 -11 -19   14.82    2.72
 -21 -11 -23   10.60    2.51
  16 -10 -13   -0.17    0.79
 -20 -10 -22    5.88    2.37
  -8 -10 -24   69.56    3.48
 -10 -10 -24    1.36    1.75
  29  -9  11   -0.09    1.21
 -35  -9 -12    1.14    1.74
 -31  -9 -15    1.68    2.10
   1  -9 -21   29.66    2.03
 -19  -9 -21   18.05    2.37
  32  -8  27    0.85    1.90
  30  -8  18   -0.36    1.56
 -30  -8 -14    5.94    2.26
   2  -8 -19   -0.02    1.30
  -8  -8 -21  461.66   11.96
 -10  -8 -21    1.01    1.57
  31  -7  28    0.50    1.99
 -29  -7 -13    0.34    1.52
  20  -6   1   36.51    1.30
 -26  -6 -13    0.69    1.45
 -24  -6 -14    3.18    1.85
   0  -6 -16   17.03    1.51
  -4  -6 -17  356.16    9.14
  29  -5  32    1.51    2.11
 -19  -5 -14  206.47    6.32
 -15  -5 -15  138.06    4.66
  28  -4  36    0.74    2.18
  24  -4  17    3.54    1.52
 -14  -4 -13   13.71    1.66
  21  -3  14   10.92    1.48
 -31  -3  -3    7.25    1.66
 -25  -3  -7   15.88    1.84
  -9  -3 -11  208.72    5.66
  24  -2  31    0.03    1.99
  23  -1  37    0.43    2.08
  21  -1  26   11.84    2.07
 -45  -1  20    0.00    1.21
  17  -1  15  159.28    4.79
  20   0  31   -0.62    1.89
 -40   0  16    0.38    1.21
 -30   0   5   -0.23    1.18
 -24   0   1    0.83    1.08
 -22   0   0  115.34    3.45
  19   1  40    2.63    2.41
  19   1  39    0.73    2.18
  17   1  29   32.55    2.52
  16   2  36   20.41    2.48
 -16   2   5    7.31    0.63
  13   3  36    6.60    2.01
   9   3  24    3.98    1.51
  -1   3  12   11.36    1.17
  10   4  64   -0.21    2.52
   4   4  23   16.63    1.83
  -8   4  14  365.26    8.62
   7   5  62    0.67    2.51
   7   5  61    1.91    2.40
   7   5  42   33.93    2.92
   3   5  30    2.82    1.60
   1   5  27   46.27    2.54
 -13   5  19    1.44    0.90
   2   6  65   -0.12    2.37
   2   6  41    1.26    1.70
   0   6  36   48.42    2.78
 -26   6  32    1.08    1.00
  -4   6  30   -0.86    1.35
 -12   6  26    0.56    1.03
  -3   7  62    1.90    2.17
  -3   7  61    8.76    2.35
  -3   7  60   -0.08    2.04
  -3   7  48    6.44    1.96
  -3   7  47    0.45    1.78
  -5   7  42   16.18    2.04
 -23   7  39   12.30    1.48
  -9   7  37    6.11    1.47
 -13   7  35    8.75    1.50
 -15   7  35    0.56    1.29
 -16 -20 -31    0.49    2.36
   4 -18 -29   -0.01    1.64
 -20 -18 -29   -0.24    2.58
  -6 -18 -31    0.28    2.02
  -8 -18 -31    0.10    2.19
 -10 -18 -31    1.13    2.05
  15 -17 -22    0.23    1.40
   5 -17 -28    2.53    1.78
 -16 -16 -29   -0.23    2.41
  25 -15  -9    7.40    0.90
 -27 -15 -24    2.47    2.59
 -25 -15 -25    0.49    2.17
 -23 -15 -26    0.15    2.18
 -17 -15 -28   11.95    2.63
  -5 -15 -29    0.85    1.91
 -11 -15 -29    1.23    2.08
  22 -14 -12   25.15    1.38
  10 -14 -23   -0.29    1.41
   4 -14 -26    9.00    1.69
 -18 -14 -27    4.65    2.32
  -4 -14 -28    1.04    1.80
 -12 -14 -28    8.75    2.30
 -13 -13 -27    8.51    2.42
  34 -12  18    0.52    1.38
  18 -12 -14    2.64    0.96
  16 -12 -16    7.13    1.14
   8 -12 -22    5.92    1.41
   6 -12 -23   35.80    2.18
 -18 -12 -25    1.63    2.08
  -4 -12 -26   30.46    2.42
   9 -11 -20    0.71    1.21
 -27 -11 -20    3.44    2.28
 -25 -11 -21    4.63    2.35
 -23 -11 -22    2.82    2.19
   3 -11 -23   11.77    1.71
 -17 -11 -24    1.42    2.11
  -5 -11 -25    1.42    1.62
 -11 -11 -25    2.75    2.02
  32 -10  17    0.23    1.43
 -34 -10 -14    3.32    2.28
 -30 -10 -17    0.77    2.21
 -34  -8 -11    1.84    2.15
 -20  -8 -19    1.72    1.79
 -33  -7 -10    5.82    2.17
 -21  -7 -17   69.77    3.60
 -13  -7 -19   31.24    2.27
  30  -6  29    6.94    2.20
 -14  -6 -17  375.53   10.05
  29  -5  31    4.84    2.13
  25  -5  15    3.11    1.36
 -41  -5   2    1.70    1.82
 -29  -5  -9   10.86    1.94
  28  -4  35    2.26    2.16
 -38  -4   1    0.85    1.72
 -36  -4  -1    3.47    1.85
 -30  -4  -6    0.68    1.68
 -18  -4 -12    1.49    1.37
  -6  -4 -13  193.80    5.35
  23  -3  19    0.73    1.54
 -43  -3  10    2.16    1.70
  24  -2  30    1.03    1.96
  22  -2  22    2.56    1.63
 -46  -2  18    1.63    1.44
 -40  -2   9    6.68    1.60
 -30  -2  -1   25.38    1.99
  23  -1  36    0.86    2.11
  13  -1   8  202.48    5.26
  12   0  11    1.19    1.10
 -36   0  11   -0.27    1.24
   8   0   6 1629.75   36.47
 -16   0  -2  130.80    3.63
 -41   1  22    2.15    0.95
  13   1  18   67.47    2.89
 -25   1   5    2.06    0.94
  16   2  35   -0.94    1.98
   4   2  11 2512.14   56.11
  13   3  35    1.92    1.95
  11   3  28   25.99    2.28
   8   4  30    2.10    1.67
   6   4  26   71.40    3.16
   7   5  64    1.49    2.38
   7   5  63    0.31    2.32
   7   5  41    1.31    2.02
   7   5  40   26.60    2.65
   5   5  34   23.03    2.22
  -5   5  21  102.06    3.30
   2   6  66    1.18    2.43
   4   6  54    3.39    2.26
   4   6  53    0.54    2.14
   4   6  52    2.72    2.21
   2   6  40    0.91    1.70
   0   6  35   10.40    1.80
  -2   6  32  120.63    4.24
 -24   6  30    1.40    1.00
  -6   6  28   90.83    3.32
  -8   6  27    4.18    1.22
 -16   6  26    1.33    0.95
  -3   7  63    0.26    2.04
  -3   7  46   10.08    2.02
  -3   7  45    1.32    1.74
  -5   7  41    0.50    1.58
 -25   7  41    8.33    1.35
 -21   7  37   10.76    1.43
 -11   7  35    7.03    1.42
 -17   7  35    8.48    1.35
 -14   8  53    0.46    1.59
 -14 -20 -31    1.11    2.24
 -21 -19 -29   -0.62    2.43
  -3 -19 -31    0.44    1.93
  10 -18 -26    5.56    1.68
   8 -18 -27    1.17    1.60
   6 -18 -28    0.59    1.59
 -22 -18 -28    1.60    2.52
   0 -18 -30    0.06    1.78
 -16 -18 -30    0.81    2.33
   9 -17 -26    2.80    1.61
   7 -17 -27    0.86    1.62
 -21 -17 -28    1.66    2.48
  -3 -17 -30    0.14    1.89
 -13 -17 -30    0.66    2.31
  14 -16 -22   16.52    1.75
 -24 -16 -26    1.25    2.32
 -22 -16 -27    4.91    2.58
  -7 -15 -29    1.19    1.99
  -9 -15 -29    0.90    1.98
   8 -14 -24    9.93    1.70
   6 -14 -25    2.02    1.55
  -6 -14 -28    6.10    2.10
 -29 -13 -21   -0.84    2.58
 -25 -13 -23    1.06    2.19
 -23 -13 -24    0.50    2.15
 -17 -13 -26    0.37    2.11
  -5 -13 -27   -0.13    1.76
  -6 -12 -26   10.54    2.10
 -10 -12 -26    5.65    2.04
 -33 -11 -16    5.82    2.71
   5 -11 -22   12.10    1.60
  -7 -11 -25   14.53    2.04
  -9 -11 -25   28.40    2.49
 -28 -10 -18    4.52    2.33
 -24 -10 -20   13.35    2.66
 -22 -10 -21   49.40    3.58
  31  -9  17   -0.10    1.47
 -29  -9 -16    8.72    2.41
 -21  -9 -20    1.68    2.04
  -5  -9 -22   14.50    1.83
 -13  -9 -22    9.36    2.03
  32  -8  26    0.23    1.88
 -36  -8  -9   17.29    2.72
 -22  -8 -18    0.83    1.82
  -2  -8 -20   47.93    2.47
  31  -7  27    0.65    1.91
  27  -7  12    0.20    1.29
  13  -7 -10   14.60    0.97
 -25  -7 -15   18.97    2.43
 -23  -7 -16    8.97    2.03
 -17  -7 -18    6.56    1.84
  -7  -7 -19   22.99    2.00
 -11  -7 -19    1.41    1.43
  18  -6  -2   61.23    1.52
 -34  -6  -7    0.28    1.82
 -18  -6 -16   10.69    1.82
  27  -5  21    0.49    1.64
 -35  -5  -4    1.22    1.77
 -27  -5 -10   15.50    2.14
  -5  -5 -15    0.80    1.27
  28  -4  34    0.43    2.03
  26  -4  23    8.03    1.93
 -42  -4   6    1.36    1.73
 -12  -4 -13   80.34    3.13
  27  -3  38    2.07    2.19
 -39  -3   5   -0.28    1.50
 -33  -3  -1   50.92    2.86
  -2  -2  -7  584.54   13.40
  23  -1  35    0.29    2.02
  15  -1  11  762.64   17.80
  22   0  47   -1.25    2.51
  22   0  46   -0.87    2.44
  22   0  45    0.13    2.36
  22   0  44   -0.40    2.40
  20   0  30   24.05    2.41
  18   0  23    0.45    1.56
  16   0  18   14.55    1.64
 -32   0   7    0.72    1.18
  15   1  22  158.83    5.16
 -39   1  19    7.43    1.14
 -23   1   4   97.60    2.86
  16   2  34   50.35    3.17
  14   2  27  153.45    5.25
  12   2  22   91.34    3.61
 -28   2  11   13.93    0.99
  15   3  52   -0.20    2.41
  15   3  51    4.90    2.56
  15   3  50    2.38    2.48
  15   3  49    2.69    2.50
  15   3  48   24.30    3.16
  13   3  34    2.48    1.82
 -19   3  10  158.13    3.57
  12   4  53    3.84    2.48
  12   4  52    1.58    2.39
  12   4  51    7.10    2.55
   7   5  65    1.12    2.45
   7   5  39   50.89    3.21
   5   5  33    0.20    1.56
 -33   5  33    0.12    0.71
 -31   5  30    5.47    0.75
   3   5  29   33.27    2.30
  -1   5  24   25.75    1.86
 -21   5  21   22.48    1.07
  -7   5  20   81.14    2.74
 -15   5  19    6.96    1.03
   2   6  68    0.79    2.41
   2   6  67    1.73    2.33
   4   6  58    0.76    2.34
   4   6  57    2.71    2.29
   4   6  56    4.17    2.38
   4   6  55    1.21    2.21
   4   6  51    1.58    2.10
   4   6  50    0.09    2.14
   4   6  49    5.37    2.35
   4   6  48   28.70    3.05
   2   6  39    1.08    1.66
 -28   6  34    2.37    0.99
  -3   7  44   11.15    2.00
  -5   7  40   21.76    2.04
  -9   7  36    0.28    1.34
 -12   8  55    5.93    1.86
 -12   8  54    1.68    1.73
 -12   8  53    1.24    1.68
 -16   8  51    0.69    1.57
 -16   8  50    0.93    1.57
 -18 -20 -30   -1.86    2.54
   1 -19 -30    1.63    1.84
 -17 -19 -30    0.63    2.38
  -5 -19 -31    4.79    2.16
  -7 -19 -31    0.69    2.20
  -9 -19 -31    7.19    2.50
 -11 -19 -31   -0.23    2.23
 -14 -18 -30   -0.12    2.28
 -23 -17 -27    0.31    2.47
   1 -17 -29   -0.17    1.74
 -17 -17 -29   -0.43    2.29
  -5 -17 -30    1.47    2.04
  -9 -17 -30    0.83    2.09
 -11 -17 -30    0.39    2.30
   2 -16 -28    0.05    1.78
  -2 -16 -29    2.47    1.92
 -14 -16 -29    3.59    2.43
  -1 -15 -28   -1.04    1.75
 -15 -15 -28    0.49    2.23
  14 -14 -20   13.01    1.52
   0 -14 -27    1.27    1.64
 -16 -14 -27   -0.41    2.25
  -8 -14 -28    2.86    2.00
  15 -13 -18    7.32    1.29
  -7 -13 -27    2.88    1.99
  -9 -13 -27    5.76    2.09
 -30 -12 -19   -0.02    2.33
 -20 -12 -24   13.47    2.44
 -16 -12 -25    1.03    1.91
  -8 -12 -26   27.10    2.51
  33 -11  17    0.05    1.44
  23 -11  -6    1.95    0.38
  13 -11 -17    0.56    1.02
   7 -11 -21   59.94    2.74
   4 -10 -21   12.17    1.53
 -33  -9 -13    3.19    2.26
 -25  -9 -18   30.52    3.04
   5  -9 -19   30.84    1.98
 -23  -9 -19    7.21    2.19
 -17  -9 -21    7.67    2.04
  28  -8  11    3.31    1.31
 -26  -8 -16   -0.44    1.99
 -24  -8 -17    0.80    2.00
  15  -7  -8   15.93    0.77
 -35  -7  -8    0.48    1.95
  -9  -7 -19    2.69    1.50
  30  -6  28    0.05    1.88
  26  -6  13    0.15    1.32
 -40  -6  -1    0.57    1.96
 -30  -6 -10   48.04    3.21
 -12  -6 -17  147.81    4.85
  29  -5  30    1.51    1.99
 -37  -5  -2   23.58    2.48
 -25  -5 -11    9.42    1.84
 -23  -5 -12    4.76    1.50
  -1  -5 -14   98.62    3.19
  28  -4  33    0.18    2.01
  18  -4   4   20.67    1.22
  -2  -4 -12  299.48    7.49
  -8  -4 -13    5.18    1.28
 -10  -4 -13    2.66    1.35
  27  -3  37    4.75    2.37
  15  -3   3  264.90    6.34
 -37  -3   3    2.71    1.64
 -29  -3  -4    1.74    1.50
  20  -2  16    0.03    1.28
 -44  -2  15    0.22    1.43
 -42  -2  12    0.68    1.44
 -18  -2  -7   43.16    2.14
  23  -1  34    4.89    2.16
  21  -1  25  134.32    4.92
  19  -1  19    3.13    1.51
 -43  -1  17    0.48    1.28
 -41  -1  14    0.31    1.34
 -31  -1   3    2.18    1.32
 -19  -1  -4   25.83    1.63
 -15  -1  -5    2.37    1.09
  22   0  43   -0.29    2.28
  22   0  42    6.05    2.43
 -34   0   9    0.77    1.21
   6   0   4    9.70    0.85
  19   1  36    0.99    1.98
  17   1  27    0.70    1.64
 -29   1   8    1.89    1.00
  15   3  56   -0.37    2.53
  15   3  55    2.08    2.47
  15   3  54    0.38    2.38
  15   3  53    0.89    2.31
  15   3  47   -0.05    2.40
  15   3  46    0.79    2.30
  13   3  33    0.55    1.77
   9   3  23   25.97    2.00
  12   4  57   -0.66    2.36
  12   4  56    0.05    2.30
  12   4  55    0.02    2.27
  12   4  54    6.43    2.56
  12   4  47    9.24    2.67
  12   4  46    4.94    2.54
  12   4  45   29.97    3.07
  10   4  35   94.06    4.18
   7   5  67   -1.08    2.43
   7   5  66    3.85    2.63
   1   5  26  171.71    5.23
 -19   5  20    0.88    0.72
   4   6  59    4.10    2.42
   4   6  47   70.20    3.96
   4   6  46   10.98    2.46
   2   6  38    1.68    1.79
   0   6  34    0.55    1.42
  -2   6  31   72.26    3.15
  -4   6  29   58.81    2.67
 -20   6  27   11.14    1.13
  -1   7  58    0.84    2.22
  -1   7  57    0.13    2.04
  -1   7  56    0.57    2.02
  -1   7  55   -0.15    1.97
  -1   7  54    4.97    2.15
  -1   7  53   -0.26    2.04
  -1   7  52    4.24    2.10
  -3   7  43   17.39    2.17
  -5   7  39   24.60    2.18
 -23   7  38    5.91    1.31
 -13   7  34   17.73    1.67
 -12   8  52    1.84    1.74
 -12   8  51    9.56    1.98
 -14   8  50    3.33    1.72
 -14   8  49    2.61    1.70
 -16   8  49    2.00    1.53
 -19 -19 -29    0.40    2.31
   2 -18 -29    0.19    1.74
 -18 -18 -29    0.61    2.41
  -2 -18 -30   -0.47    1.91
  19 -17 -18    1.08    1.22
  17 -17 -20    0.80    1.28
  -4 -16 -29    0.51    1.83
 -12 -16 -29   -0.61    2.33
  15 -15 -20    9.33    1.47
  11 -15 -23   16.68    1.81
   5 -15 -26    1.48    1.59
 -28 -14 -22    1.07    2.35
 -24 -14 -24    7.59    2.49
 -22 -14 -25    3.46    2.30
   3 -13 -25    5.33    1.53
 -19 -13 -25    0.09    2.04
  -1 -13 -26   15.47    2.06
 -28 -12 -20    3.69    2.36
 -22 -12 -23    0.25    2.07
 -31 -11 -17    2.05    2.36
 -15 -11 -24   11.50    2.32
 -32 -10 -15    2.19    2.24
   6 -10 -20  106.10    3.62
 -18 -10 -22    0.61    1.92
  -4 -10 -23    1.26    1.48
  -7  -9 -22   42.05    2.57
  -9  -9 -22    8.82    1.93
  32  -8  25    0.08    1.77
  30  -8  17   -0.16    1.48
 -32  -8 -12    0.48    1.48
 -14  -8 -20    0.96    1.62
  31  -7  26    0.79    1.84
  25  -7   7    0.17    1.00
 -39  -7  -4   -0.76    2.02
 -37  -7  -6    0.67    2.09
 -31  -7 -11   28.81    2.84
  30  -6  27    0.33    1.82
 -38  -6  -3   -0.74    1.98
 -36  -6  -5    1.43    1.92
   4  -6 -14   19.87    1.40
 -10  -6 -17  146.48    4.74
  29  -5  29    1.46    2.00
 -31  -5  -7    0.29    1.67
 -17  -5 -14   20.45    1.98
  -7  -5 -15  165.20    4.95
 -11  -5 -15    7.14    1.42
  28  -4  32    3.27    2.10
  24  -4  16    8.28    1.54
 -32  -4  -4   44.88    2.81
   8  -4  -7  174.19    4.15
 -28  -4  -7   69.15    3.32
  27  -3  36    0.28    2.19
  25  -3  25   -0.20    1.72
  22  -2  21    2.75    1.60
 -32  -2   1    1.51    1.53
 -28  -2  -2    0.67    1.31
  23  -1  33    4.67    2.10
 -37  -1   9   13.87    1.65
   9  -1   3  641.01   14.53
  22   0  41    0.70    2.30
  22   0  40   15.38    2.76
  20   0  29    0.30    1.72
  19   1  35    0.92    1.93
  11   1  14  421.02   10.40
   7   1   9   65.48    2.29
  18   2  53    0.00    2.72
  18   2  52    8.64    2.82
  18   2  51    1.43    2.50
  18   2  50    2.11    2.49
  18   2  47    3.31    2.64
  16   2  33   -0.77    2.06
  10   2  18  145.42    4.54
 -34   2  17    4.36    0.81
  15   3  57   -0.39    2.44
  11   3  27    0.58    1.75
   1   3  13  355.49    8.65
  12   4  60   -1.00    2.45
  12   4  59    2.06    2.41
  12   4  58    0.41    2.40
  12   4  44    0.53    2.20
  12   4  43    2.62    2.26
  10   4  34   15.14    2.36
   4   4  22  122.48    4.08
   7   5  68   -1.09    2.51
   9   5  56    3.21    2.45
   9   5  55    1.67    2.47
   9   5  52    1.89    2.34
   9   5  51    0.81    2.29
   9   5  50    0.59    2.31
   9   5  49    0.39    2.22
   5   5  32   -0.41    1.59
  -9   5  19  213.38    5.51
   4   6  63   -0.16    2.40
   4   6  62    0.19    2.26
   4   6  45    2.14    2.03
   4   6  44    7.53    2.22
 -22   6  28   67.90    2.30
 -18   6  26   44.58    1.86
  -1   7  61   -0.07    2.06
  -1   7  60    0.74    2.12
  -1   7  59    2.19    2.11
  -1   7  49    2.60    1.89
  -1   7  48   -0.19    1.93
  -3   7  42   11.95    2.13
 -25   7  40    0.53    1.17
 -21   7  36    1.92    1.19
  -9   7  35   29.19    2.01
 -11   7  34    0.61    1.29
 -17   7  34    2.43    1.20
 -10   8  56    1.49    1.78
 -10   8  55    1.91    1.72
 -10   8  54    7.36    1.88
 -10   8  53    0.01    1.69
 -10   8  52    0.70    1.75
 -12   8  50   28.27    2.42
 -18   8  49    2.58    1.47
 -14   8  48   12.68    1.92
 -16   8  48    0.88    1.55
 -16 -20 -30   -0.17    2.42
  -6 -20 -31    0.13    2.05
  -8 -20 -31   -1.00    2.03
 -10 -20 -31    0.28    2.09
  -1 -19 -30    2.24    1.91
 -15 -19 -30   -0.14    2.22
  -4 -18 -30   -0.31    1.93
 -12 -18 -30    5.17    2.48
  13 -17 -23    0.37    1.45
   3 -17 -28    0.57    1.65
 -19 -17 -28    0.32    2.37
  -1 -17 -29    0.48    1.87
 -15 -17 -29   -1.06    2.41
  16 -16 -20    1.33    1.25
  12 -16 -23    0.77    1.38
   4 -16 -27    5.39    1.77
 -20 -16 -27    1.82    2.32
  -6 -16 -29   13.99    2.44
 -10 -16 -29    0.25    2.19
   9 -15 -24    0.40    1.42
   7 -15 -25    6.54    1.68
 -21 -15 -26    0.54    2.22
  -3 -15 -28   23.98    2.49
 -13 -15 -28    0.39    2.08
  34 -14  12    0.59    1.05
  26 -14  -6    0.63    0.54
 -26 -14 -23   -0.19    2.24
  -2 -14 -27    3.14    1.76
 -14 -14 -27   -1.04    2.25
  33 -13  11    0.06    1.06
  19 -13 -14    0.36    0.99
  17 -13 -16    5.24    1.17
   9 -13 -22    6.00    1.44
   5 -13 -24    9.44    1.64
 -15 -13 -26    6.37    2.26
  34 -12  17    0.15    1.34
  22 -12  -9    3.00    0.68
  12 -12 -19   15.58    1.44
 -26 -12 -21    1.14    2.27
 -24 -12 -22    3.15    2.28
   2 -12 -24   17.88    1.86
  -2 -12 -25   12.70    1.94
  29 -11   5   -0.09    0.75
 -29 -11 -18    2.96    2.34
 -21 -11 -22    5.58    2.37
  -3 -11 -24   18.32    1.99
  30 -10  10    0.10    1.09
 -12 -10 -23    9.87    2.15
 -35  -9 -11    3.04    1.94
 -31  -9 -14    4.47    2.18
  -1  -9 -21    0.41    1.51
  14  -8 -11    8.36    0.98
 -18  -8 -19    3.36    2.01
  23  -7   3    3.12    0.77
 -19  -7 -17   56.80    3.17
 -15  -7 -18   -0.13    1.44
  24  -6   8    5.95    1.31
 -28  -6 -11    3.23    1.93
  27  -5  20    1.81    1.60
  25  -5  14    1.17    1.34
  -9  -5 -15   32.81    2.08
  28  -4  31   -0.27    1.97
  26  -4  22   -0.06    1.63
 -40  -4   4    1.69    1.67
  16  -4   1    4.30    0.72
 -26  -4  -8    0.24    1.46
  27  -3  35    8.05    2.35
  23  -3  18   27.86    2.11
 -15  -3 -10    9.18    1.36
  16  -2   8  217.48    5.65
 -36  -2   5    2.65    1.51
 -34  -2   3    0.69    1.47
  -8  -2  -8  272.40    6.82
  23  -1  32    0.39    1.94
  21  -1  24   33.56    2.57
  17  -1  14    3.51    1.36
 -35  -1   7    3.49    1.38
 -33  -1   5   16.85    1.68
 -25  -1  -1    6.19    1.24
 -21  -1  -3   99.56    3.26
  22   0  39   -0.13    2.22
  20   0  28   80.39    3.78
 -44   0  23    0.24    1.07
  18   0  22   39.35    2.48
 -28   0   4    5.63    1.20
  19   1  34    3.06    2.05
 -35   1  14   30.62    1.57
   5   1   7   46.73    1.73
  -9   1   1    5.46    0.63
  18   2  46    2.09    2.39
  18   2  45    8.54    2.49
  18   2  44    0.65    2.27
  15   3  41    5.09    2.63
  13   3  32    2.25    1.77
  12   4  61    0.55    2.65
  12   4  42   13.92    2.62
 -22   4  16    0.58    0.21
  -4   4  15  165.40    4.46
   9   5  59    4.73    2.46
   9   5  58    7.54    2.63
   9   5  57   -0.98    2.39
   9   5  48    0.59    2.12
   9   5  47   19.35    2.85
   9   5  46   10.07    2.41
 -23   5  22    0.48    0.59
   4   6  65    4.92    2.46
   4   6  64   -1.50    2.44
   2   6  37   14.04    2.00
   0   6  33   11.91    1.72
  -6   6  27  158.15    4.78
  -8   6  26    7.01    1.31
 -12   6  25    0.39    1.01
  -1   7  64    0.16    2.13
  -1   7  63    0.87    2.11
  -1   7  62    0.67    2.07
  -1   7  47    0.39    1.84
  -1   7  46    8.59    2.09
  -3   7  41   73.45    3.48
  -5   7  38   -0.36    1.49
  -7   7  36    3.23    1.46
 -10   8  51   11.81    1.99
 -10   8  50    1.76    1.72
 -18   8  48    0.60    1.50
 -14   8  47    1.58    1.65
 -16   8  47    3.62    1.67
 -21 -19 -28   -3.15    2.66
 -13 -19 -30    0.54    2.32
   4 -18 -28    0.50    1.66
 -20 -18 -28    0.36    2.46
 -16 -18 -29    0.34    2.26
  -6 -18 -30   -0.76    1.96
  -8 -18 -30   -0.64    2.22
 -10 -18 -30   -0.35    2.18
 -21 -17 -27    5.85    2.73
  20 -16 -16    2.18    1.13
  18 -16 -18    0.45    1.17
 -22 -16 -26   -0.11    2.49
   0 -16 -28    0.72    1.76
 -16 -16 -28    0.54    2.25
  -8 -16 -29    0.63    2.08
 -27 -15 -23    1.25    2.28
 -25 -15 -24   -0.18    2.19
 -23 -15 -25    1.05    2.26
   1 -15 -27    3.97    1.76
 -17 -15 -27    2.90    2.42
 -11 -15 -28   15.66    2.55
  24 -14  -9    2.91    0.74
  20 -14 -14    0.67    1.02
  16 -14 -18    0.37    1.21
 -18 -14 -26   -0.11    2.16
  29 -13   1    1.01    0.25
 -29 -13 -20    3.49    2.51
   7 -13 -23    3.25    1.38
 -21 -13 -24    0.91    2.06
 -18 -12 -24    9.11    2.26
 -14 -12 -25    0.76    1.94
  31 -11  10    0.11    1.02
 -27 -11 -19   -0.04    2.15
 -23 -11 -21    0.68    2.18
   1 -11 -23   14.15    1.74
  32 -10  16    0.08    1.37
 -34 -10 -13   -0.28    2.48
 -30 -10 -16    8.98    2.54
 -20 -10 -21    2.13    2.04
   0 -10 -22   14.71    1.78
  -6 -10 -23   18.27    2.02
  -8 -10 -23   17.50    2.15
 -10 -10 -23    4.78    2.00
  33  -9  24    0.14    1.71
  31  -9  16    5.26    1.50
 -19  -9 -20   19.28    2.35
  26  -8   6   17.01    1.22
  16  -8  -9   18.39    1.00
 -34  -8 -10    2.43    2.13
 -30  -8 -13    1.33    2.26
   0  -8 -19    0.99    1.46
 -12  -8 -20    1.87    1.56
  31  -7  25    0.65    1.78
 -33  -7  -9    5.07    2.08
 -29  -7 -12    0.60    1.35
   9  -7 -13   23.44    1.34
  -3  -7 -18    8.81    1.61
  30  -6  26    0.18    1.80
  22  -6   4    0.69    0.80
 -26  -6 -12    0.27    1.29
 -24  -6 -13   69.95    3.51
 -22  -6 -14   17.59    2.18
  -2  -6 -16  474.93   11.65
  29  -5  28    1.84    1.94
  20  -4   7  253.31    6.40
 -34  -4  -2    5.87    1.84
 -24  -4  -9   33.54    2.28
 -16  -4 -12    1.71    1.52
  27  -3  34   -0.15    2.06
  25  -3  24    1.38    1.70
  19  -3   9   32.35    1.76
 -41  -3   8    2.57    1.64
 -27  -3  -5   21.39    1.95
  26  -2  40    5.11    2.43
  26  -2  39    0.30    2.26
  24  -2  27    4.29    1.93
  14  -2   5  209.48    5.26
  22   0  38   12.17    2.50
  22   0  37    0.64    2.12
  16   0  17   -0.23    1.38
 -38   0  14   -0.22    1.18
 -14   0  -2   86.14    2.58
  19   1  33   30.35    2.77
  17   1  26   32.59    2.43
   9   1  11  460.59   11.06
  18   2  43    3.72    2.52
  12   2  21   -0.60    1.52
  15   3  40    9.85    2.44
   9   3  22    1.96    1.53
   7   3  19  111.76    3.78
   9   5  61   -0.86    2.48
   9   5  60    1.18    2.40
   9   5  45    0.00    2.06
   9   5  44   -0.12    2.00
   7   5  36   34.88    2.78
   5   5  31    0.92    1.61
   4   6  66   -0.08    2.47
   2   6  36   88.92    3.77
  -4   6  28    3.66    1.45
 -10   6  25   29.24    1.84
  -1   7  45    3.27    1.85
  -3   7  40    8.56    1.85
  -5   7  37    1.16    1.39
 -23   7  37    1.51    1.19
  -9   7  34    1.29    1.35
 -13   7  33   31.42    1.93
 -15   7  33    1.23    1.23
  -8   8  58    0.00    1.75
  -8   8  57    2.35    1.83
  -8   8  56   10.09    2.11
  -8   8  55    6.26    2.00
  -8   8  54    0.54    1.83
  -8   8  53    0.18    1.74
 -10   8  49    0.42    1.61
 -20   8  48    0.04    1.45
 -18   8  47    6.38    1.69
 -14   8  46   31.83    2.34
 -18 -20 -29   -0.96    2.52
 -14 -20 -30   -0.14    2.21
 -17 -19 -29    1.68    2.37
  -3 -19 -30    1.54    1.97
 -11 -19 -30    0.57    2.08
 -22 -18 -27    1.75    2.52
   0 -18 -29    4.75    1.95
  11 -17 -24    1.71    1.52
 -23 -17 -26    2.32    2.54
   5 -17 -27    0.16    1.64
  -3 -17 -29    2.94    1.91
 -13 -17 -29    1.85    2.34
  10 -16 -24   -0.05    1.46
 -26 -16 -24   -0.19    2.27
   8 -16 -25    0.29    1.47
 -24 -16 -25    0.07    2.41
   6 -16 -26    3.41    1.63
  35 -15  13    0.26    0.95
  19 -15 -16    3.86    1.19
  17 -15 -18    5.42    1.31
  -5 -15 -28    7.80    2.08
  -7 -15 -28    0.08    1.91
  18 -14 -16    5.54    1.18
  -4 -14 -27    1.30    1.85
 -12 -14 -27    3.09    2.22
  23 -13  -9    7.94    0.83
 -27 -13 -21    1.58    2.36
 -25 -13 -22    0.00    2.32
 -23 -13 -23    9.16    2.42
 -17 -13 -25    4.60    2.13
  -3 -13 -26    1.61    1.72
 -13 -13 -26   22.65    2.73
  -4 -12 -25    2.53    1.81
  33 -11  16    4.60    1.48
  15 -11 -15    0.88    0.94
 -33 -11 -15    1.03    2.37
 -17 -11 -23    1.22    2.05
  -5 -11 -24    3.66    1.67
 -11 -11 -24    2.32    1.93
  28 -10   5    5.36    0.85
  12 -10 -16   21.99    1.47
 -28 -10 -17    6.69    2.41
 -22 -10 -20    4.07    2.16
 -16 -10 -22    0.25    1.73
  29  -9  10    5.83    1.22
 -29  -9 -15    3.53    2.23
  32  -8  24    1.64    1.78
  24  -8   2    1.73    0.65
 -36  -8  -8    0.58    2.23
 -20  -8 -18   13.23    2.10
  -8  -8 -20    0.25    1.70
 -10  -8 -20   58.98    3.06
 -27  -7 -13   33.65    2.92
 -21  -7 -16    1.52    1.75
  28  -6  18   20.83    2.00
 -41  -5   3    0.01    1.74
 -29  -5  -8    2.23    1.84
   1  -5 -13   53.80    2.15
  28  -4  30    6.05    2.12
 -38  -4   2    0.25    1.65
 -36  -4   0   27.43    2.41
  27  -3  33    0.52    2.08
 -43  -3  11   13.50    1.94
 -31  -3  -2    1.20    1.50
   7  -3  -5    1.99    0.52
 -25  -3  -6   41.60    2.42
 -21  -3  -8   85.53    3.31
  -5  -3 -10  347.12    8.52
  26  -2  38    5.03    2.40
  22  -2  20   25.29    2.08
  19  -1  18    0.86    1.39
  22   0  36    7.48    2.32
  20   0  27    0.95    1.85
 -18   0  -1    0.37    0.97
 -33   1  12    0.25    1.01
 -11   1   1 1039.27   23.22
  18   2  41    0.94    2.33
 -30   2  13   25.00    1.18
  15   3  39   -0.09    2.14
  13   3  31    0.95    1.86
  12   4  40    0.24    2.04
   6   4  24   84.37    3.43
   2   4  19   26.43    1.77
   9   5  63    2.51    2.46
   9   5  62    0.74    2.46
   9   5  43    6.40    2.26
   7   5  35    4.23    1.99
  -5   5  20  217.04    5.79
   4   6  68    0.61    2.50
   4   6  67    0.02    2.29
   4   6  41   -0.12    1.71
   0   6  32    2.52    1.46
 -26   6  31   33.26    1.55
 -16   6  25    0.65    0.94
  -1   7  44    1.96    1.85
 -25   7  39    3.37    1.24
  -7   7  35   20.56    1.88
 -19   7  34   38.44    2.03
 -11   7  33   30.03    1.93
  -8   8  52    0.93    1.86
  -8   8  51    8.36    2.02
 -10   8  48    6.99    1.82
 -10   8  47    4.12    1.75
 -12   8  46    3.12    1.79
 -18   8  46   16.99    1.93
 -14   8  45   -0.17    1.61
 -12 -20 -30    0.24    2.14
   1 -19 -29    0.94    1.90
  -5 -19 -30   -0.39    2.01
  -7 -19 -30    0.51    2.15
  -9 -19 -30   -0.21    2.12
  10 -18 -25    0.42    1.57
   8 -18 -26    0.35    1.56
   6 -18 -27    0.99    1.58
 -18 -18 -28   -0.84    2.32
 -14 -18 -29    3.40    2.47
   9 -17 -25    1.27    1.63
   7 -17 -26    5.14    1.67
  -5 -17 -29    1.39    2.11
 -11 -17 -29    3.33    2.40
  24 -16 -11    1.79    0.94
 -14 -16 -28    0.29    2.31
  33 -15   7   -0.24    0.61
 -15 -15 -27    0.13    2.19
   4 -14 -25    0.00    1.46
 -16 -14 -26    1.36    2.17
  -6 -14 -27    1.69    1.92
  -8 -14 -27    1.52    2.03
  -5 -13 -26    1.37    1.67
  30 -12   5    0.65    0.63
 -30 -12 -18    3.42    2.44
  10 -12 -20    1.88    1.24
   4 -12 -23    6.02    1.59
 -20 -12 -23    2.50    2.10
  -6 -12 -25    2.97    1.75
 -10 -12 -25    4.68    1.92
  -7 -11 -24    2.30    1.73
  -9 -11 -24    0.40    1.74
 -24 -10 -19   10.94    2.45
 -33  -9 -12    3.12    2.20
 -23  -9 -18    5.75    2.18
 -21  -9 -19   19.02    2.44
   1  -9 -20   35.16    2.19
 -13  -9 -21    2.58    1.72
  10  -8 -14   22.83    1.45
 -28  -8 -14    4.85    2.18
 -22  -8 -17   16.11    2.30
 -16  -8 -19   -0.51    1.59
  31  -7  24   -0.42    1.76
 -35  -7  -7   -0.18    2.00
 -25  -7 -14   22.52    2.52
 -23  -7 -15    4.53    1.83
 -13  -7 -18    1.23    1.62
 -34  -6  -6    0.41    1.85
  29  -5  27    2.24    1.93
 -35  -5  -3    3.26    1.83
  -3  -5 -14   13.44    1.51
 -15  -5 -14  127.97    4.44
  28  -4  29    1.15    2.01
  26  -4  21    8.59    1.84
 -42  -4   7    2.94    1.77
 -30  -4  -5   40.00    2.61
  27  -3  32    6.15    2.17
 -23  -3  -7   51.90    2.56
  -1  -3  -9  621.74   14.35
 -13  -3 -10  134.58    4.14
  26  -2  37    1.78    2.17
 -46  -2  19    2.10    1.44
  18  -2  11    1.28    1.30
 -40  -2  10    1.02    1.50
 -24  -2  -4    4.22    1.33
 -22  -2  -5    8.13    1.33
 -16  -2  -7  133.18    4.06
  21  -1  23    4.43    1.68
 -45  -1  21    2.42    1.29
 -29  -1   2    0.55    1.25
  22   0  35   -0.14    2.10
  18   0  21    0.02    1.40
  14   0  13    0.42    1.26
  21   1  48    1.54    2.38
  21   1  47    0.33    2.29
  21   1  46    0.00    2.33
  21   1  45    2.44    2.35
  19   1  32    7.48    2.25
  17   1  25    0.00    1.60
  16   2  30    4.36    1.93
  10   2  17  222.60    6.21
 -32   2  15    0.04    0.76
  13   3  30    1.92    1.76
   8   4  27  123.60    4.48
   9   5  65    3.74    2.78
   9   5  64    0.22    2.49
   9   5  42   10.05    2.29
   9   5  41    8.36    2.19
   5   5  30    8.72    1.68
  -7   5  19   11.11    1.29
 -17   5  19   79.15    2.31
   6   6  59    4.76    2.58
   6   6  56   -0.50    2.22
   6   6  55    2.88    2.26
   6   6  54    0.81    2.14
   6   6  53    0.64    2.19
   6   6  52   -0.55    2.17
   6   6  51    2.27    2.29
   6   6  50   40.78    3.38
   6   6  49    0.39    2.36
   4   6  40    0.29    1.66
   2   6  35   44.28    2.78
 -24   6  29   24.78    1.34
  -6   6  26  129.16    4.15
   1   7  60   -0.21    2.29
   1   7  59   12.18    2.50
   1   7  58    1.33    2.18
   1   7  57    2.14    2.20
   1   7  56    1.15    2.24
   1   7  55    1.84    2.10
   1   7  54   -0.78    2.20
   1   7  53    3.10    2.23
   1   7  52    1.98    2.01
   1   7  51    3.31    2.15
   1   7  50   31.11    2.88
  -1   7  43   30.11    2.56
  -3   7  39    3.04    1.65
 -21   7  35    5.78    1.29
  -8   8  50   12.06    2.08
  -8   8  49    2.62    1.90
 -20   8  47   11.51    1.71
 -10   8  46    6.46    1.77
 -12   8  45    9.43    1.81
 -18   8  45   39.35    2.47
 -14   8  44   21.81    2.05
 -13 -21 -30   -0.14    2.35
 -10 -20 -30   -0.18    2.20
 -19 -19 -28    0.83    2.47
 -15 -19 -29    0.32    2.35
  -2 -18 -29    2.77    1.93
  15 -17 -21    8.68    1.55
 -19 -17 -27    0.94    2.31
   1 -17 -28   -0.17    1.74
  -9 -17 -29   -0.03    2.13
  14 -16 -21    2.34    1.45
   2 -16 -27    1.61    1.70
  -2 -16 -28    7.42    2.01
 -12 -16 -28    1.72    2.16
 -21 -15 -25    1.12    2.21
   3 -15 -26    8.52    1.91
  -1 -15 -27    8.21    1.93
  32 -14   6   -0.20    0.59
 -28 -14 -21    1.08    2.46
  10 -14 -22   24.72    1.92
 -26 -14 -22    0.01    2.37
 -24 -14 -23    0.33    2.38
 -22 -14 -24    0.19    2.22
   0 -14 -26    2.15    1.57
  13 -13 -19    1.90    1.26
  -7 -13 -26    2.54    1.99
  -9 -13 -26    0.41    1.85
  14 -12 -17   46.26    2.09
 -28 -12 -19    1.33    2.26
   8 -12 -21    3.26    1.34
 -16 -12 -24    0.62    2.10
  -8 -12 -25    9.33    2.16
  17 -11 -13   38.52    1.62
 -31 -11 -16    0.95    2.20
   3 -11 -22   15.46    1.87
 -32 -10 -14   -0.09    2.08
   2 -10 -21    9.17    1.53
  33  -9  23    1.18    1.69
 -25  -9 -17    0.08    2.05
 -17  -9 -20    4.57    1.86
  32  -8  23   -0.62    1.75
 -32  -8 -11   -0.83    1.60
 -26  -8 -15    5.65    2.17
 -24  -8 -16    1.02    1.95
  27  -7  11   -0.38    1.18
 -39  -7  -3    4.36    2.18
 -37  -7  -5   24.36    2.80
 -17  -7 -17  102.60    4.13
  26  -6  12    2.22    1.30
 -40  -6   0    9.14    2.21
 -38  -6  -2    8.96    2.23
 -36  -6  -4    6.47    2.06
 -30  -6  -9    1.95    1.95
 -18  -6 -15   16.65    1.99
 -14  -6 -16   22.77    2.15
  27  -5  19    0.70    1.60
 -37  -5  -1    1.58    2.01
  11  -5  -7   56.69    1.56
 -27  -5  -9   59.66    3.22
  24  -4  15    1.79    1.37
   0  -4 -11   25.15    1.47
  -4  -4 -12  298.37    7.55
 -14  -4 -12    2.26    1.37
  25  -3  23    1.96    1.67
  23  -3  17   75.97    3.16
 -39  -3   6    2.37    1.58
 -33  -3   0   29.21    2.32
  26  -2  36    2.68    2.20
  24  -2  26   -0.14    1.69
 -30  -2   0    5.23    1.54
   0  -2  -6  925.28   20.80
  15  -1  10   43.49    2.05
 -40   0  17    0.05    1.15
  12   0  10  130.66    3.81
 -26   0   3    0.04    1.05
   2   0   1   -0.05    0.08
  21   1  44    3.31    2.40
  21   1  43    6.94    2.57
  19   1  31    5.44    2.02
  15   1  20  603.02   14.89
   1   1   4 2446.61   54.22
  18   2  38   35.36    3.13
   6   2  12  718.86   16.75
  15   3  37    9.41    2.23
  11   3  25   23.68    2.11
   3   3  14    3.42    1.21
 -23   3  12   94.19    2.25
  10   4  31   63.97    3.37
   0   4  17  127.76    3.85
   9   5  40   -1.64    2.04
   7   5  34   57.73    3.25
 -27   5  25    2.78    0.58
   6   6  62    2.11    2.38
   6   6  61    2.36    2.51
   6   6  60    0.10    2.32
   6   6  48   -0.66    2.17
   6   6  46   -1.44    2.27
   4   6  39   -0.76    1.83
   2   6  34    3.89    1.67
 -28   6  33    0.15    0.93
   0   6  31    2.71    1.55
  -4   6  27   26.92    1.97
  -8   6  25   74.96    2.79
   1   7  63    1.76    2.18
   1   7  62   -0.25    2.14
   1   7  61    2.38    2.16
   1   7  49    0.01    2.08
  -1   7  42    4.73    1.92
 -27   7  41    6.53    1.25
  -3   7  38    6.49    1.62
  -7   7  34   20.81    1.84
  -9   7  33   44.67    2.32
 -13   7  32    1.67    1.26
 -15   7  32    3.85    1.21
  -6   8  57    0.76    1.88
  -6   8  56    5.03    1.98
  -6   8  55    9.36    2.15
  -6   8  54    1.45    1.87
  -6   8  53    1.35    1.85
  -8   8  48    4.58    1.82
 -20   8  46   22.41    2.01
 -12   8  44    2.47    1.56
 -16   8  44    4.98    1.61
 -16 -20 -29    0.30    2.32
  -6 -20 -30    1.75    2.02
  -8 -20 -30   -0.56    2.07
 -21 -19 -27    0.03    2.56
 -20 -18 -27    1.43    2.57
   2 -18 -28    1.40    1.75
 -12 -18 -29   -0.20    2.33
 -15 -17 -28    1.35    2.27
 -20 -16 -26    2.88    2.43
  -4 -16 -28   -0.63    1.85
 -10 -16 -28    2.92    2.12
 -27 -15 -22    1.10    2.26
 -23 -15 -24   -0.02    2.03
 -13 -15 -27    0.55    2.17
   8 -14 -23    7.75    1.59
 -14 -14 -26   16.69    2.57
  35 -13  17   -0.33    1.31
 -19 -13 -24    2.51    2.09
 -15 -13 -25    9.38    2.38
  34 -12  16    1.19    1.32
 -26 -12 -20    0.65    2.25
 -24 -12 -21    2.15    2.30
 -29 -11 -17    1.09    2.15
 -15 -11 -23   13.21    2.29
 -18 -10 -21    2.85    2.07
 -35  -9 -10    1.72    2.14
 -31  -9 -13    0.51    2.04
  -5  -9 -21    0.98    1.58
 -11  -9 -21   75.60    3.62
  -2  -8 -19   75.62    3.12
  -7  -7 -18  168.92    5.30
  -9  -7 -18   65.47    3.01
 -11  -7 -18   71.15    3.21
  -4  -6 -16   37.30    2.12
  29  -5  26    0.49    1.80
 -25  -5 -10   15.79    2.02
  28  -4  28    0.17    1.88
  27  -3  31    2.09    2.05
 -17  -3  -9    3.05    1.18
  26  -2  35   -0.19    2.12
 -44  -2  16    4.28    1.55
 -42  -2  13    0.25    1.42
  25  -1  42    9.35    2.69
  25  -1  41    1.58    2.53
  23  -1  29    3.21    1.94
 -17  -1  -4  245.47    6.37
  -9  -1  -5  329.50    7.93
 -11  -1  -5  120.13    3.42
  22   0  34   18.86    2.62
  20   0  26   58.07    3.15
 -30   0   6    0.84    1.17
 -12   0  -2   29.30    1.34
  21   1  42   14.87    2.84
  21   1  41   19.34    2.86
  13   1  16   81.42    3.11
 -27   1   7   29.14    1.47
  -1   1   3  668.11   14.89
  18   2  37    4.36    2.19
  16   2  29    4.17    1.81
  14   2  24   85.52    3.63
  12   2  20   12.00    1.71
   8   2  14  784.48   18.36
  15   3  36   35.40    2.90
  14   4  54   -0.54    2.32
  14   4  53   -0.11    2.35
  14   4  52    1.83    2.42
  14   4  51    0.31    2.33
  12   4  37   90.58    4.25
   6   4  23   91.07    3.53
 -10   4  13  322.85    7.58
 -29   5  27    2.94    0.60
   6   6  64    0.17    2.46
   6   6  63    3.32    2.38
   6   6  45   21.99    2.73
 -20   6  26    2.38    0.89
 -12   6  24   13.47    1.30
   1   7  46    1.50    1.91
  -1   7  41    1.62    1.71
 -25   7  38   31.22    1.77
 -23   7  36    6.91    1.33
 -11   7  32    0.25    1.27
  -6   8  52    1.51    1.88
  -6   8  51   13.74    2.28
  -6   8  50   17.15    2.40
  -8   8  47   17.18    2.14
  -8   8  46    0.75    1.71
 -20   8  45   14.16    1.79
 -18   8  44   56.42    2.83
 -12   8  43    0.09    1.49
 -14   8  43    0.01    1.46
 -16   8  43    6.91    1.59
 -15 -21 -29    1.50    2.29
 -14 -20 -29    0.89    2.22
   3 -19 -28    6.09    1.89
  -1 -19 -29   -0.15    1.96
 -13 -19 -29    1.05    2.12
 -22 -18 -26    0.74    2.56
  -4 -18 -29    0.75    2.10
  -8 -18 -29    0.27    2.17
 -10 -18 -29    5.58    2.38
 -21 -17 -26   -0.71    2.39
   3 -17 -27    1.96    1.72
  -1 -17 -28    0.56    1.83
  26 -16  -8    0.24    0.69
 -26 -16 -23    1.82    2.34
 -24 -16 -24    0.44    2.31
 -22 -16 -25    0.80    2.38
 -16 -16 -27    2.28    2.30
  -6 -16 -28    0.67    1.96
  11 -15 -22    3.37    1.55
 -25 -15 -23    0.51    2.20
   5 -15 -25    3.02    1.63
 -17 -15 -26   -0.84    2.32
  -3 -15 -27   17.24    2.32
 -18 -14 -25    6.62    2.29
  25 -13  -6    7.50    0.57
 -29 -13 -19    1.03    2.43
 -21 -13 -23    5.51    2.38
   3 -13 -24    3.59    1.50
  -1 -13 -25   17.35    2.02
  24 -12  -6    2.56    0.44
 -32 -12 -16   -0.59    2.25
 -18 -12 -23    2.36    2.05
 -14 -12 -24   36.60    3.00
 -33 -11 -14    6.87    2.46
 -27 -11 -18    1.83    2.17
   9 -11 -19    1.55    1.20
   5 -11 -21    0.96    1.28
 -21 -11 -21    1.72    2.23
  32 -10  15    0.87    1.33
 -34 -10 -12   23.35    3.19
 -30 -10 -15    1.64    2.20
 -12 -10 -22    0.93    1.79
  31  -9  15    0.40    1.38
  27  -9   5    8.41    0.87
  -7  -9 -21    5.16    1.73
  28  -8  10   35.47    1.90
 -34  -8  -9    2.26    2.08
 -30  -8 -12   31.49    2.97
 -18  -8 -18   96.39    4.22
 -14  -8 -19    0.50    1.59
  31  -7  23    0.59    1.72
  29  -7  16    8.14    1.70
  28  -6  17   14.82    1.84
 -28  -6 -10   14.64    2.12
   0  -6 -15   59.28    2.41
 -12  -6 -16    0.98    1.57
  25  -5  13   12.98    1.57
  21  -5   5  103.23    3.00
 -31  -5  -6    1.97    1.78
 -13  -5 -14   58.45    2.82
  26  -4  20   13.39    1.94
 -40  -4   5    1.40    1.67
 -32  -4  -3    6.49    1.86
 -28  -4  -6   27.96    2.32
  27  -3  30   -1.84    2.04
 -29  -3  -3   40.95    2.44
  -9  -3 -10 1404.08   31.97
  26  -2  34    3.10    2.18
  24  -2  25   -0.13    1.69
  22  -2  19    5.80    1.63
  25  -1  40    0.10    2.17
  25  -1  39    0.15    2.21
  21  -1  22    5.87    1.69
 -43  -1  18    5.81    1.38
 -41  -1  15    2.10    1.39
  17  -1  13   21.70    1.70
  13  -1   7   64.49    2.24
  18   0  20   10.11    1.66
 -36   0  12    2.77    1.26
 -20   0   0  231.97    5.95
  -8   0  -2  581.17   13.22
  21   1  40    1.28    2.27
  19   1  30   58.82    3.38
  17   1  24    1.76    1.56
 -37   1  17    0.93    0.95
  18   2  36    0.09    1.99
   4   2  10  430.38   10.24
 -26   2  10    5.98    0.70
  17   3  54    5.04    2.67
  17   3  53    0.33    2.61
  17   3  52   13.70    2.94
  17   3  51    1.23    2.62
  17   3  50    4.86    2.79
  15   3  35    8.47    2.27
  13   3  29   68.84    3.37
   7   3  18   39.84    2.26
  14   4  59   -0.25    2.42
  14   4  58   -0.20    2.55
  14   4  57   -0.16    2.49
  14   4  56    0.93    2.39
  14   4  55    0.39    2.38
  14   4  50   -0.11    2.34
  14   4  49    2.91    2.55
  14   4  48    1.70    2.39
  14   4  47   15.04    2.81
  12   4  36   29.26    2.84
  10   4  30    0.72    1.82
   8   4  26    0.23    1.76
  11   5  56    2.29    2.40
  11   5  55   -0.56    2.30
  11   5  54    5.97    2.50
  11   5  53   10.84    2.62
  11   5  52    0.68    2.29
   7   5  33   14.51    2.11
 -13   5  18   72.66    2.30
   6   6  66    3.85    2.62
   6   6  65    0.26    2.36
   6   6  44    6.76    2.20
   4   6  37   52.73    3.09
   2   6  33    8.55    1.74
 -18   6  25    7.48    1.05
   1   7  45   21.37    2.41
  -1   7  40   13.41    2.02
  -3   7  37    2.90    1.53
 -21   7  34   31.26    1.80
  -7   7  33   10.09    1.57
  -9   7  32    0.61    1.38
  -6   8  49    2.19    1.88
 -18   8  43   41.23    2.52
 -14   8  42    5.40    1.60
 -18 -20 -28    0.07    2.30
 -17 -19 -28   -0.84    2.36
  -3 -19 -29    0.78    1.94
 -11 -19 -29   -0.58    2.28
   4 -18 -27    0.38    1.60
  17 -17 -19    3.96    1.31
  13 -17 -22   18.45    1.86
 -23 -17 -25   -0.24    2.37
 -13 -17 -28    7.33    2.48
  12 -16 -22   -0.21    1.43
   4 -16 -26    7.44    1.87
   0 -16 -27    4.10    1.80
   9 -15 -23    1.38    1.43
   7 -15 -24   18.02    1.97
  -5 -15 -27    9.44    2.26
 -11 -15 -27    7.05    2.25
  14 -14 -19   13.68    1.53
 -20 -14 -24    7.92    2.41
   2 -14 -25   -0.81    1.53
  -2 -14 -26    0.88    1.75
 -12 -14 -26   10.39    2.41
 -27 -13 -20   -0.70    2.38
 -23 -13 -22    2.94    2.27
 -13 -13 -25    1.35    2.18
  -2 -12 -24   29.98    2.38
  33 -11  15    2.38    1.37
 -23 -11 -20    0.22    2.10
  -3 -11 -23   36.01    2.47
  34 -10  22    1.75    1.69
  14 -10 -14    2.70    0.95
 -28 -10 -16    0.79    2.15
   4 -10 -20   18.38    1.71
 -20 -10 -20    2.75    2.12
  -4 -10 -22   30.74    2.33
  33  -9  22    0.98    1.64
 -29  -9 -14    2.01    2.13
   9  -9 -16   14.75    1.36
 -19  -9 -19    4.64    1.91
 -15  -9 -20   -0.02    1.59
  32  -8  22    7.33    1.85
   4  -8 -17   26.73    1.75
 -33  -7  -8   -0.18    1.94
 -29  -7 -11    2.54    1.52
 -15  -7 -17   49.60    2.79
 -26  -6 -11    2.73    1.32
 -22  -6 -13    1.97    1.62
  -6  -6 -16    5.00    1.55
 -10  -6 -16    3.97    1.59
  29  -5  25    1.32    1.89
  27  -5  18   14.87    1.92
 -41  -5   4    0.43    1.75
 -17  -5 -13    2.99    1.63
  -5  -5 -14   30.14    1.89
  28  -4  27    6.51    2.03
 -20  -4 -10   -0.12    1.08
  -6  -4 -12  282.39    7.30
 -12  -4 -12   47.77    2.30
  25  -3  22    1.25    1.64
 -41  -3   9    3.58    1.67
  26  -2  33    2.84    2.05
 -32  -2   2   42.06    2.43
  -4  -2  -7  752.44   17.20
  25  -1  38   23.89    2.95
  23  -1  28   10.27    2.07
 -37  -1  10    1.41    1.40
 -31  -1   4    3.37    1.38
  20   0  25    0.35    1.66
 -32   0   8    0.04    1.20
 -22   0   1    0.31    1.02
 -10   0  -2 1242.45   27.87
  21   1  39    4.32    2.39
  16   2  28   16.21    2.22
  17   3  48   -0.34    2.62
  17   3  47   -0.62    2.42
  11   3  24    1.95    1.71
  -3   3  10  769.84   17.51
  12   4  35    0.61    1.97
   4   4  20    0.37    1.49
  11   5  60    0.42    2.30
  11   5  59    0.72    2.48
  11   5  58    1.87    2.53
  11   5  57    7.33    2.64
  11   5  49    7.52    2.63
  11   5  48   -0.11    2.41
   9   5  38   36.47    2.88
   7   5  32    5.49    1.72
  -9   5  18    1.97    1.05
   6   6  67    1.43    2.53
   6   6  43    0.12    1.99
   6   6  42    0.24    1.93
   0   6  30   33.86    2.32
 -22   6  27    4.92    1.00
   1   7  44    1.54    1.89
 -27   7  40    0.50    1.12
  -1   7  39   32.71    2.51
 -13   7  31   20.21    1.62
  -4   8  61    0.63    2.00
  -4   8  60   -0.39    1.99
  -4   8  59    1.35    2.02
  -4   8  58    3.30    2.12
  -4   8  57    6.35    2.22
  -4   8  54    0.03    1.84
  -4   8  53    1.89    2.13
  -6   8  48    4.54    1.86
  -6   8  47    2.42    1.89
  -8   8  44   10.34    1.90
 -20   8  44   11.01    1.69
 -12   8  42    0.79    1.41
 -16   8  42    3.58    1.50
 -13 -21 -29    0.56    2.33
 -20 -20 -27    0.08    2.51
 -12 -20 -29    0.89    2.15
 -19 -19 -27    0.51    2.31
  -7 -19 -29   -0.18    2.16
  -9 -19 -29    6.17    2.32
 -18 -18 -27    0.48    2.33
   0 -18 -28    1.21    1.84
 -14 -18 -28    3.56    2.35
  19 -17 -17   -0.62    1.21
   5 -17 -26    4.82    1.73
  -3 -17 -28   -0.47    1.89
 -11 -17 -28    6.62    2.32
  16 -16 -19    2.35    1.29
   6 -16 -25   11.24    1.81
 -14 -16 -27    0.91    2.27
  23 -15 -11    6.81    1.03
  15 -15 -19    8.10    1.44
   1 -15 -26    6.61    1.90
 -15 -15 -26   -0.63    2.19
  -7 -15 -27   -0.27    1.98
 -28 -14 -20    0.59    2.37
  -4 -14 -26   23.57    2.40
  15 -13 -17   41.53    2.04
   5 -13 -23   16.75    1.82
 -17 -13 -24   -0.88    2.03
  -3 -13 -25    0.14    1.60
  16 -12 -15    0.27    1.00
 -30 -12 -17    1.93    2.36
 -20 -12 -22    0.58    2.09
   2 -12 -23    0.20    1.41
 -17 -11 -22   25.69    2.67
 -11 -11 -23   15.69    2.27
 -24 -10 -18   23.92    2.78
   6 -10 -19   28.72    1.93
 -22 -10 -19   -0.41    1.88
 -16 -10 -21   -0.32    1.74
  -6 -10 -22   18.59    1.99
  -8 -10 -22   83.00    3.72
 -10 -10 -22   62.68    3.29
 -33  -9 -11    1.11    1.98
   5  -9 -18   85.65    3.19
 -21  -9 -18   10.11    2.31
 -38  -8  -5    0.34    2.08
 -36  -8  -7   17.68    2.64
 -28  -8 -13   23.33    2.68
 -20  -8 -17   18.92    2.33
 -12  -8 -19   10.28    1.77
 -27  -7 -12    0.09    1.87
 -21  -7 -15    8.00    1.97
 -24  -6 -12    0.39    1.67
 -16  -6 -15    3.79    1.74
  -8  -6 -16    2.95    1.41
 -11  -5 -14    4.17    1.45
 -38  -4   3    0.66    1.70
 -34  -4  -1    8.15    1.92
 -26  -4  -7   19.07    1.99
 -24  -4  -8   44.94    2.60
  27  -3  29    2.23    1.99
  23  -3  16    0.06    1.47
   1  -3  -8   14.56    1.13
  24  -2  24    0.69    1.67
 -36  -2   6    6.37    1.63
 -34  -2   4   11.43    1.68
 -28  -2  -1    0.70    1.34
 -18  -2  -6  227.04    6.20
 -14  -2  -7   51.67    2.21
  25  -1  37    0.05    2.12
 -34   0  10    9.29    1.36
  21   1  38    0.00    2.29
  19   1  29   13.01    2.25
 -41   1  23    6.44    0.90
  15   1  19   95.20    3.72
  18   2  35    0.86    2.15
  14   2  23   97.61    3.87
 -36   2  20    1.69    0.63
  17   3  44   11.03    2.67
  15   3  34   20.21    2.53
  14   4  44    5.46    2.58
  14   4  43   -0.19    2.33
  10   4  29   34.24    2.49
 -14   4  13   98.84    2.50
  11   5  62    6.66    2.79
  11   5  61    2.10    2.50
  11   5  47    6.87    2.45
  11   5  46    4.72    2.36
   9   5  37   -0.09    2.14
   5   5  28   58.31    2.97
   6   6  41   14.09    2.28
   4   6  36    0.26    1.80
  -4   6  26  188.08    5.50
  -6   6  25   50.66    2.42
   3   7  61    1.10    2.25
   3   7  60    0.21    2.23
   3   7  59    3.75    2.29
   3   7  58   -0.75    2.31
   3   7  57    0.20    2.23
   3   7  56    1.55    2.09
   3   7  55   -0.84    2.28
   3   7  54    0.98    2.29
   3   7  53    7.74    2.35
   3   7  52    1.84    2.16
   3   7  51   -0.71    2.10
   1   7  43    4.67    1.89
  -3   7  36    4.05    1.57
 -11   7  31    2.82    1.24
 -15   7  31   25.29    1.69
  -4   8  52    1.03    1.85
  -4   8  51   -0.77    1.84
  -6   8  46    1.13    1.85
 -10   8  42   35.78    2.45
 -18   8  42    4.75    1.65
 -12   8  41    1.58    1.48
 -14   8  41    2.94    1.45
 -11 -21 -29    0.11    2.03
 -16 -20 -28    2.28    2.32
 -10 -20 -29    0.02    2.05
   1 -19 -28    0.92    1.90
 -15 -19 -28    2.06    2.41
  12 -18 -23    2.89    1.56
   6 -18 -26   -0.27    1.59
  11 -17 -23    0.54    1.50
   7 -17 -25    0.58    1.53
 -19 -17 -26    1.02    2.46
   1 -17 -27   12.73    2.07
  -5 -17 -28    1.14    1.93
  -9 -17 -28   16.46    2.73
  10 -16 -23    1.01    1.45
   8 -16 -24    0.94    1.49
 -20 -16 -25    2.61    2.41
  -2 -16 -27    0.73    1.83
 -12 -16 -27    7.35    2.32
 -21 -15 -24    0.49    2.18
  34 -14  11    0.20    0.81
 -26 -14 -21    6.16    2.50
 -24 -14 -22   -0.98    2.21
 -22 -14 -23    0.82    2.11
 -16 -14 -25    0.17    2.09
  -6 -14 -26    0.20    1.80
  -8 -14 -26    0.03    1.90
   9 -13 -21   27.77    1.95
   7 -13 -22    3.20    1.38
  -5 -13 -25   -0.26    1.72
  12 -12 -18    4.02    1.23
 -28 -12 -18    0.98    2.16
 -16 -12 -23    8.14    2.16
  -4 -12 -24    5.31    1.69
 -10 -12 -24    8.95    2.00
 -31 -11 -15    0.21    2.29
  -5 -11 -23   10.34    1.79
  -9 -11 -23   14.85    2.10
  30 -10   9    1.18    0.99
 -32 -10 -13    4.19    2.40
 -27  -9 -15    3.66    2.46
 -25  -9 -16   14.75    2.44
   7  -9 -17   58.20    2.45
 -23  -9 -17    9.80    2.24
 -26  -8 -14    1.45    1.97
 -22  -8 -16    4.86    1.92
 -10  -8 -19   97.69    3.91
  31  -7  22    4.84    1.88
 -39  -7  -2    0.25    2.06
 -37  -7  -4    0.99    2.10
 -35  -7  -6    4.09    2.08
 -25  -7 -13   56.46    3.42
 -23  -7 -14    9.77    1.98
  30  -6  23    9.79    2.03
 -40  -6   1    2.79    2.01
 -34  -6  -5    0.16    1.80
 -29  -5  -7    5.16    1.86
  -7  -5 -14  129.93    4.14
  -9  -5 -14  553.20   13.55
  28  -4  26   -0.24    1.85
  24  -4  14   -0.04    1.43
 -42  -4   8    8.12    1.87
 -36  -4   1    3.70    1.80
  -8  -4 -12    3.95    1.27
 -45  -3  15    5.85    1.72
 -43  -3  12    1.19    1.61
  17  -3   5   29.26    1.51
 -31  -3  -1    1.00    1.47
 -27  -3  -4   30.74    2.20
  26  -2  32    1.99    2.10
  16  -2   7  142.91    3.99
  25  -1  36    2.36    2.15
  23  -1  27    0.67    1.75
  21  -1  21   15.54    1.92
 -35  -1   8    4.38    1.42
 -33  -1   6    4.93    1.39
 -19  -1  -3    0.87    1.09
  -3  -1  -4   13.79    0.73
  24   0  44    8.13    2.69
  24   0  43   -0.34    2.29
  22   0  31   -0.38    1.84
 -44   0  24    3.76    1.12
  21   1  37    5.49    2.45
  17   1  23    5.42    1.66
 -39   1  20    0.93    1.00
   3   1   5  323.33    7.54
  20   2  49   -0.04    2.41
  20   2  48   -0.51    2.42
  20   2  47    6.12    2.73
  18   2  34    5.15    2.10
 -40   2  26    0.39    0.54
  12   2  19   26.47    2.02
  10   2  16  160.79    4.86
  17   3  43    0.39    2.43
  15   3  33    6.59    2.05
   9   3  20   43.14    2.35
   1   3  12   91.68    2.90
  14   4  42   39.95    3.32
  12   4  34    0.68    2.04
   8   4  25  110.81    4.10
  -2   4  15  219.48    5.72
  11   5  63    1.50    2.53
  11   5  44    5.39    2.52
   9   5  36   32.82    2.75
   3   5  25    8.64    1.65
 -15   5  18    0.54    0.85
   8   6  59    4.77    2.48
   8   6  58    0.05    2.38
   8   6  57    3.06    2.49
   8   6  56   -0.22    2.43
   8   6  53    6.62    2.54
   8   6  52    3.30    2.26
   8   6  51    0.69    2.40
   8   6  50   17.31    2.78
   4   6  35    0.30    1.58
   2   6  32   13.35    1.81
  -8   6  24   40.97    2.05
   3   7  64    0.96    2.24
   3   7  63    1.23    2.15
   3   7  50    4.36    2.34
   3   7  49   32.33    3.10
   1   7  42    2.60    1.86
  -1   7  38    1.16    1.67
 -25   7  37    6.32    1.28
 -23   7  35   32.44    1.78
  -7   7  32    5.75    1.49
  -4   8  50   13.14    2.19
  -4   8  49    1.50    1.78
  -6   8  45  101.51    4.17
  -8   8  43    0.59    1.66
 -20   8  43    5.58    1.53
 -16   8  41   10.70    1.61
  -6 -20 -29    2.18    2.17
  -8 -20 -29    0.00    2.09
 -21 -19 -26   -0.93    2.44
  10 -18 -24    0.93    1.56
   8 -18 -25    1.38    1.61
 -20 -18 -26    0.24    2.39
  -2 -18 -28    5.88    2.02
 -12 -18 -28    0.68    2.23
   9 -17 -24    8.62    1.77
 -21 -17 -25    0.74    2.32
 -15 -17 -27    1.47    2.29
  18 -16 -17    2.80    1.28
   2 -16 -26    2.08    1.75
 -27 -15 -21   -0.16    2.20
 -25 -15 -22   -1.41    2.33
 -23 -15 -23   -0.30    2.29
  -1 -15 -26   -0.02    1.75
   4 -14 -24   14.96    1.89
  33 -13  10    2.73    0.87
  31 -13   5    0.31    0.50
 -19 -13 -23    4.73    2.30
   1 -13 -24    7.58    1.74
  -7 -13 -25   11.68    2.22
  -9 -13 -25    6.96    2.10
  18 -12 -13    1.85    0.95
 -26 -12 -19    0.18    2.08
   4 -12 -22   12.78    1.72
  -6 -12 -24    1.07    1.67
  -8 -12 -24   11.93    2.09
  31 -11   9   -0.28    0.98
  13 -11 -16    5.17    1.11
 -29 -11 -16    6.46    2.45
 -19 -11 -21    1.90    2.19
 -15 -11 -22   16.08    2.36
  -7 -11 -23    7.10    1.82
  33  -9  21    1.37    1.62
  29  -9   9    0.92    1.04
 -35  -9  -9   -0.27    2.03
 -13  -9 -20    0.37    1.60
  32  -8  21   -0.62    1.63
 -32  -8 -10    0.44    1.75
 -24  -8 -15   30.57    2.79
 -16  -8 -18   18.08    2.21
  -6  -8 -19  279.71    7.82
  25  -7   6   11.11    1.13
  -3  -7 -17  210.12    6.02
 -13  -7 -17    4.43    1.72
  28  -6  16    3.14    1.46
 -38  -6  -1    1.39    1.94
 -36  -6  -3    0.81    1.94
 -30  -6  -8   13.12    2.16
   2  -6 -14   70.72    2.58
  29  -5  24   16.23    2.22
 -37  -5   0   43.02    2.99
 -35  -5  -2    0.16    1.75
 -19  -5 -12   32.52    2.28
  -1  -5 -13   50.05    2.17
  26  -4  19    5.52    1.68
 -30  -4  -4    9.00    1.89
  27  -3  28    0.03    1.99
  25  -3  21    2.71    1.68
 -39  -3   7    5.03    1.66
 -21  -3  -7   19.90    1.79
  26  -2  31    2.07    2.09
 -46  -2  20    0.23    1.39
  22  -2  18   24.13    2.01
 -40  -2  11    2.28    1.54
  25  -1  35   -0.67    2.15
 -25  -1   0   13.60    1.41
  24   0  42   17.22    2.97
  20   0  24   19.54    2.14
  14   0  12    1.80    1.19
  21   1  36   16.67    2.65
  19   1  28   12.87    2.14
  13   1  15   36.68    2.13
   9   1  10   12.76    1.36
 -25   1   6   22.34    1.30
 -19   1   3  253.52    6.18
  20   2  46    2.21    2.47
  20   2  45    0.73    2.39
  18   2  33    6.73    2.06
  16   2  27  108.86    4.38
  11   3  23    5.35    1.68
  12   4  33   87.19    3.99
  -4   4  14  665.60   15.41
  11   5  43   22.66    2.84
  -1   5  21    4.10    1.34
   8   6  62    2.89    2.61
   8   6  61    4.12    2.64
   8   6  60    2.24    2.41
   8   6  49   28.00    3.17
   8   6  48    2.21    2.42
 -26   6  30    0.79    0.96
   0   6  29  155.28    5.05
  -2   6  27  109.63    3.91
   3   7  66   -0.89    2.26
   3   7  65    0.58    2.20
   3   7  48   17.75    2.58
   3   7  47   -1.03    2.26
   1   7  41    1.37    1.67
  -3   7  35    3.05    1.53
  -5   7  33   -0.36    1.37
 -19   7  32   31.64    1.82
  -9   7  31   24.45    1.85
  -4   8  48    0.16    1.77
  -6   8  44   -0.68    1.81
  -8   8  42    9.74    1.78
 -10   8  41   16.94    1.95
 -18   8  41   -0.01    1.39
 -12   8  40    3.09    1.53
 -14   8  40    0.74    1.42
 -15 -21 -28   -0.39    2.38
 -18 -20 -27   -1.39    2.34
 -14 -20 -28   -0.30    2.16
   3 -19 -27   -0.23    1.73
 -17 -19 -27    2.00    2.47
  -1 -19 -28    1.24    1.87
 -13 -19 -28    0.05    2.12
 -22 -18 -25   -0.20    2.41
   2 -18 -27    2.12    1.87
  -4 -18 -28   10.02    2.28
  -8 -18 -28    1.32    2.08
 -10 -18 -28   -0.34    2.21
 -25 -17 -23    1.85    2.41
 -23 -17 -24   -0.76    2.47
  20 -16 -15    0.05    1.09
 -26 -16 -22    0.68    2.26
 -24 -16 -23   -0.75    2.28
 -22 -16 -24   -0.81    2.32
 -16 -16 -26    0.49    2.27
  -4 -16 -27    6.43    2.02
  -6 -16 -27    5.56    2.21
 -10 -16 -27    2.07    2.15
  35 -15  12    0.94    0.74
  17 -15 -17    5.25    1.32
   3 -15 -25   21.44    2.20
 -17 -15 -25    5.94    2.34
 -13 -15 -26   -0.58    2.02
  22 -14 -11   16.45    1.20
  16 -14 -17    5.51    1.31
 -18 -14 -24    0.03    2.22
   0 -14 -25    0.03    1.54
 -14 -14 -25    2.72    2.22
  35 -13  16    0.00    1.23
  21 -13 -11   28.68    1.40
 -29 -13 -18    1.64    2.32
 -21 -13 -22    0.17    2.06
 -15 -13 -24    7.32    2.25
  34 -12  15    0.11    1.24
 -32 -12 -15    0.49    2.37
   0 -12 -23    0.38    1.58
 -33 -11 -13    0.73    2.41
 -21 -11 -20    3.32    2.26
  34 -10  21    0.56    1.56
 -34 -10 -11    0.91    2.37
  16 -10 -12    0.49    0.83
 -30 -10 -14    3.50    2.22
 -18 -10 -20    7.22    2.02
 -31  -9 -12    5.00    2.20
 -17  -9 -19    1.31    1.92
  29  -7  15   12.74    1.73
  27  -7  10    5.99    1.29
  26  -6  11    8.43    1.40
 -18  -6 -14    5.18    1.66
  -2  -6 -15   75.36    2.87
 -14  -6 -15   22.45    2.15
  27  -5  17   23.64    2.05
 -27  -5  -8    6.50    1.87
 -15  -5 -13   17.51    1.90
 -23  -3  -6    0.43    1.31
  -3  -3  -9  406.57    9.73
  24  -2  23   16.40    2.10
 -20  -2  -5   32.47    1.93
  23  -1  26    0.00    1.77
 -45  -1  22    1.82    1.27
 -23  -1  -1   13.25    1.41
 -21  -1  -2   28.31    1.72
 -15  -1  -4  330.95    8.18
  24   0  41    0.39    2.29
  24   0  40    4.06    2.30
  22   0  30    0.71    1.86
  16   0  15   -0.39    1.39
 -38   0  15    0.31    1.15
   8   0   5    1.02    0.85
 -28   0   5    0.52    1.11
 -29   1   9   12.14    1.19
  20   2  44    3.32    2.57
  20   2  43   -0.31    2.31
   0   2   7 2255.18   50.17
  -6   2   5  181.32    4.15
   7   3  17   20.45    1.82
  10   4  28   12.94    2.03
   0   4  16  188.68    5.16
  11   5  42    0.28    2.13
   5   5  27   70.38    3.24
  -7   5  18  152.57    4.23
   8   6  65    3.58    2.53
   8   6  64   -0.77    2.52
   8   6  63    0.35    2.33
   8   6  47    6.06    2.30
   8   6  46    0.95    2.22
   4   6  34   20.34    2.14
   2   6  31    9.48    1.72
 -24   6  28    8.85    1.02
   3   7  67    1.17    2.32
   3   7  46   33.16    3.00
   1   7  40    1.69    1.70
 -27   7  39    3.37    1.15
  -1   7  37    9.86    1.84
 -21   7  33   45.65    2.08
 -13   7  30    8.96    1.29
  -2   8  62    7.93    2.33
  -2   8  61    1.18    2.11
  -2   8  60    0.18    2.00
  -2   8  59    0.77    2.12
  -2   8  58    0.11    2.10
  -2   8  57   -0.63    2.15
  -2   8  56    0.27    2.13
  -2   8  55    1.88    2.11
  -2   8  54    6.89    2.20
  -4   8  47   -0.33    1.73
  -4   8  46    1.39    1.84
  -6   8  43   10.43    1.88
 -20   8  42   13.15    1.66
 -10   8  40    4.60    1.62
 -16   8  40    3.64    1.45
 -20 -20 -26    0.52    2.43
  -3 -19 -28    3.43    2.00
 -11 -19 -28   -0.05    2.08
  15 -17 -20    2.42    1.46
   3 -17 -26    3.19    1.75
  -1 -17 -27    1.12    1.82
 -13 -17 -27   13.44    2.64
  14 -16 -20    7.98    1.54
  -3 -15 -26   12.70    2.22
 -11 -15 -26    0.44    1.99
  10 -14 -21    8.38    1.56
   8 -14 -22    0.48    1.38
   6 -14 -23    6.79    1.71
 -20 -14 -23    0.66    2.16
  17 -13 -15   47.26    2.01
 -27 -13 -19   11.49    2.75
   6 -12 -21    0.99    1.38
 -18 -12 -22    8.80    2.26
 -14 -12 -23    9.27    2.45
 -27 -11 -17    0.29    2.18
 -23 -11 -19    9.86    2.32
  32 -10  14    0.03    1.26
 -20 -10 -19    1.92    1.92
   1  -9 -19   20.76    1.82
  -5  -9 -20   62.04    2.99
 -11  -9 -20   64.97    3.35
 -34  -8  -8   -1.20    2.06
  12  -8 -12    8.59    1.04
  31  -7  21    9.68    1.91
  30  -6  22    0.38    1.72
 -28  -6  -9    5.58    1.85
  29  -5  23    1.58    1.84
  25  -5  12   29.45    1.89
 -31  -5  -5    2.99    1.91
 -25  -5  -9   53.63    2.98
  28  -4  25    0.36    1.84
  20  -4   6   15.07    1.30
 -40  -4   6    7.31    1.84
  -2  -4 -11  129.76    3.78
  27  -3  27   10.17    2.23
 -33  -3   1    2.86    1.63
  26  -2  30    0.27    1.87
 -44  -2  17    1.39    1.47
 -42  -2  14    0.56    1.43
 -30  -2   1    6.55    1.55
 -24  -2  -3  102.47    3.57
 -22  -2  -4   49.83    2.34
  25  -1  34   14.54    2.63
  21  -1  20   -0.07    1.59
  17  -1  12  166.56    4.86
  15  -1   9    6.31    1.21
  24   0  39   -0.79    2.29
  20   0  23    0.26    1.60
  19   1  27    5.68    1.82
  17   1  22    4.43    1.59
 -35   1  15    5.84    1.12
  20   2  42    2.85    2.35
  18   2  32    0.71    1.85
  16   2  26  102.03    4.21
 -38   2  23    1.96    0.60
 -14   2   5   10.47    0.51
  17   3  39    6.78    2.39
   3   3  13   14.92    1.41
  14   4  39   53.21    3.60
  12   4  32    2.26    1.97
   8   4  24   -0.59    1.76
  11   5  41    1.19    2.07
 -35   5  35    1.37    0.55
   7   5  30   40.06    2.59
 -31   5  29    6.87    0.60
   8   6  66    1.08    2.57
   8   6  45    5.15    2.31
  -4   6  25   25.42    1.90
 -10   6  23   24.14    1.72
 -12   6  23   24.00    1.50
  -1   7  36    1.06    1.50
  -3   7  34   28.36    2.22
  -7   7  31  123.09    4.13
 -11   7  30    3.44    1.26
 -15   7  30    8.19    1.29
  -2   8  51    0.68    1.90
  -2   8  50   -0.37    1.99
  -4   8  45    2.93    1.85
 -12   8  39    0.88    1.47
 -14   8  39   21.90    1.93
 -17 -21 -27   -0.38    2.29
 -13 -21 -28    1.16    2.21
 -12 -20 -28   -0.71    2.18
 -19 -19 -26    0.02    2.48
  -7 -19 -28    1.28    2.15
  -9 -19 -28   -0.40    2.07
 -18 -18 -26   -0.49    2.24
   0 -18 -27    3.81    1.88
 -14 -18 -27    1.62    2.38
  -3 -17 -27    1.85    1.88
 -11 -17 -27    2.73    2.24
   4 -16 -25   24.79    2.28
   0 -16 -26    0.73    1.79
 -14 -16 -26    1.72    2.35
  19 -15 -15    6.34    1.26
   5 -15 -24    4.50    1.66
 -19 -15 -24    2.70    2.44
  -5 -15 -26    0.04    1.84
  -7 -15 -26    0.11    1.89
  18 -14 -15   12.39    1.34
  -2 -14 -25    8.52    1.87
 -12 -14 -25    0.54    2.18
  19 -13 -13    9.46    1.13
  13 -13 -18    8.13    1.36
   3 -13 -23    6.44    1.60
 -17 -13 -23    0.01    2.13
  -1 -13 -24    0.45    1.58
 -13 -13 -24    4.93    2.24
 -30 -12 -16    7.09    2.58
   8 -12 -20   32.09    1.98
  33 -11  14    4.45    1.35
 -13 -11 -22   21.40    2.63
  18 -10 -10   12.26    0.93
 -28 -10 -15   20.76    2.87
   2 -10 -20   11.00    1.61
 -12 -10 -21   15.77    2.26
  33  -9  20   -0.55    1.59
 -33  -9 -10   11.19    2.18
 -29  -9 -13    3.01    2.31
 -19  -9 -18   20.70    2.40
  -7  -9 -20   54.52    2.95
  30  -8  14    4.25    1.44
  26  -8   5   24.44    1.30
 -38  -8  -4    1.05    2.09
 -36  -8  -6    0.05    2.11
 -14  -8 -18    2.21    1.70
 -33  -7  -7   -0.14    1.95
 -29  -7 -10    0.44    1.52
  -5  -7 -17  702.08   16.95
  -9  -7 -17   38.86    2.37
 -41  -5   5    2.77    1.77
  18  -4   3    0.82    0.81
 -32  -4  -2    0.68    1.84
 -28  -4  -5    0.19    1.55
 -18  -4 -10    3.89    1.40
 -14  -4 -11    1.47    1.40
  25  -3  20    1.41    1.68
  21  -3  11    7.82    1.31
 -35  -3   3   45.19    2.84
 -29  -3  -2    9.43    1.68
  25  -1  33   27.47    2.87
 -29  -1   3    5.32    1.35
  24   0  38    8.97    2.45
  22   0  29    0.14    1.85
 -42   0  21    0.41    1.11
  12   0   9    0.05    1.07
   4   0   2   10.58    0.54
 -23   1   5   97.67    2.87
 -21   1   4  162.19    4.23
  20   2  41   -0.43    2.55
  20   2  40    4.66    2.35
  12   2  18   97.28    3.56
   6   2  11  353.97    8.69
 -24   2   9  117.41    3.07
   2   2   8   29.73    1.43
  17   3  38    0.31    2.08
  15   3  31   48.25    3.20
  11   3  22   39.14    2.48
  -5   3   9   40.97    1.47
  14   4  38    9.63    2.30
  10   4  27   10.82    1.88
  11   5  40    3.45    2.12
   3   5  24   12.80    1.74
   8   6  44   10.84    2.41
   8   6  43    7.40    2.25
   6   6  37    6.02    2.02
   4   6  33   38.53    2.73
   2   6  30   21.21    2.03
   0   6  28   42.70    2.53
 -14   6  23   19.71    1.45
   5   7  58    3.36    2.46
   5   7  57    2.26    2.25
   5   7  56    1.12    2.21
   5   7  55    6.40    2.49
   5   7  54    2.39    2.37
   5   7  53   -0.11    2.15
   1   7  39   -0.87    1.69
 -25   7  36   15.95    1.41
  -5   7  32    0.37    1.32
  -9   7  30   57.55    2.56
  -2   8  49   -0.65    1.91
  -4   8  44    1.61    1.71
  -6   8  42    1.40    1.62
 -20   8  41    3.84    1.43
 -18   8  40    6.17    1.55
 -10   8  39   56.88    2.83
 -16   8  39    3.16    1.44
 -11 -21 -28    1.14    2.12
 -16 -20 -27   -0.36    2.32
  -8 -20 -28    0.14    2.00
 -10 -20 -28    1.05    2.21
 -21 -19 -25    2.03    2.39
   1 -19 -27    0.36    1.82
 -20 -18 -25    2.03    2.54
   5 -17 -25    0.43    1.57
 -19 -17 -25    0.63    2.43
 -15 -17 -26    1.93    2.26
  -5 -17 -27    1.76    2.00
  -9 -17 -27    6.93    2.34
 -20 -16 -24   -0.24    2.33
  25 -15  -8    0.33    0.79
  11 -15 -21   45.44    2.47
   7 -15 -23    0.69    1.54
 -21 -15 -23    2.58    2.39
   1 -15 -25    3.18    1.81
 -15 -15 -25    1.75    2.24
  20 -14 -13    1.72    1.03
 -26 -14 -20    2.87    2.45
 -24 -14 -21    1.46    2.18
 -22 -14 -22   -0.88    2.21
   2 -14 -24    4.62    1.62
 -16 -14 -24    2.68    2.24
  -4 -14 -25   -0.47    1.91
 -31 -13 -16    2.05    2.43
  32 -12   9    3.48    1.00
 -28 -12 -17    1.91    2.18
 -20 -12 -21    0.01    2.04
  -2 -12 -23   64.55    3.18
 -31 -11 -14    1.22    2.35
  11 -11 -17    8.21    1.41
   5 -11 -20   22.38    1.80
  34 -10  20    1.09    1.55
 -32 -10 -12    7.12    2.38
 -24 -10 -17   11.86    2.52
 -22 -10 -18    1.47    2.03
 -16 -10 -20   17.15    2.41
  -4 -10 -21   33.49    2.33
 -10 -10 -21   22.00    2.31
 -27  -9 -14   18.71    2.77
 -21  -9 -17   44.95    3.26
 -15  -9 -19   28.28    2.43
  32  -8  20    0.73    1.62
  28  -8   9   16.33    1.47
 -28  -8 -12    0.14    1.91
 -20  -8 -16   38.13    2.95
   2  -8 -17   39.78    2.14
  -2  -8 -18   10.36    1.62
 -35  -7  -5   27.96    2.84
 -27  -7 -11    0.36    1.83
  -7  -7 -17   38.70    2.36
 -26  -6 -10    2.60    1.37
 -22  -6 -12    2.32    1.69
 -13  -5 -13   32.69    2.24
  30  -4  33    1.51    2.21
  28  -4  24    3.69    1.91
  26  -4  18    9.80    1.75
 -38  -4   4   18.93    2.17
  27  -3  26    1.34    1.93
 -41  -3  10    1.33    1.56
 -13  -3  -9   48.73    2.29
  26  -2  29    0.05    1.89
  24  -2  22    9.48    1.91
  22  -2  17    3.39    1.55
 -16  -2  -6   64.37    2.56
  -8  -2  -7   32.05    1.66
 -10  -2  -7  230.25    5.97
  25  -1  32    0.61    2.05
  23  -1  25    3.39    1.85
 -43  -1  19    0.62    1.27
 -41  -1  16   12.61    1.60
  24   0  37    0.53    2.34
 -40   0  18    4.65    1.24
  23   1  45   -0.46    2.39
  21   1  33   33.47    3.05
  19   1  26    1.11    1.71
 -33   1  13    5.46    1.12
  20   2  39    2.79    2.29
  18   2  31   10.22    2.15
  10   2  15   40.74    2.18
  -2   2   6   86.45    2.28
  17   3  37    0.67    2.04
   9   3  19    3.76    1.52
  16   4  56   -1.04    2.45
  16   4  55    1.82    2.47
  16   4  54   -0.07    2.43
  16   4  53    1.37    2.44
  16   4  52    1.20    2.41
  16   4  51    1.61    2.52
  16   4  50    2.54    2.45
  16   4  49    0.54    2.53
  14   4  37    3.28    2.08
  12   4  31    6.67    2.00
   2   4  17    0.57    1.19
  -6   4  13    1.25    0.94
  13   5  60    1.78    2.45
  13   5  59   -0.31    2.52
  13   5  58    0.78    2.56
  13   5  57   -1.05    2.47
  13   5  56    2.24    2.45
  13   5  55   -1.33    2.36
  13   5  54    1.04    2.34
  13   5  53    3.27    2.49
  13   5  52    0.20    2.44
  13   5  51    0.30    2.35
  13   5  50   -0.90    2.54
  11   5  39    5.81    2.21
   7   5  29    2.53    1.82
   5   5  26  162.95    5.29
 -21   5  20   23.36    1.04
 -19   5  19    0.92    0.74
   8   6  42    5.46    2.13
  -2   6  26  229.33    6.51
 -20   6  25    0.07    0.86
 -18   6  24   -0.13    0.89
  -8   6  23   54.74    2.33
   5   7  64    2.26    2.35
   5   7  63    8.55    2.69
   5   7  62    1.62    2.48
   5   7  61   -0.65    2.34
   5   7  52   -1.13    2.20
   5   7  51    3.09    2.19
   5   7  50    0.63    2.21
   3   7  42    5.20    2.05
   1   7  38    1.02    1.65
  -1   7  35    1.01    1.47
  -2   8  48    7.02    2.01
  -2   8  47    5.64    2.05
  -6   8  41    0.70    1.67
 -12   8  38   26.41    2.01
 -14   8  38    9.71    1.64
 -15 -21 -27    0.00    2.22
 -18 -20 -26    0.48    2.32
  -6 -20 -28    0.64    2.08
 -13 -19 -27    1.88    2.20
 -22 -18 -24    0.15    2.52
   6 -18 -25   14.93    2.05
  -2 -18 -27    0.40    1.90
 -12 -18 -27    2.11    2.25
  17 -17 -18    1.82    1.31
 -21 -17 -24    1.38    2.34
   1 -17 -26    1.30    1.82
  12 -16 -21   31.15    2.14
 -22 -16 -23    1.86    2.44
   6 -16 -24    1.89    1.54
  -2 -16 -26    4.70    1.94
 -12 -16 -26    1.87    2.16
 -27 -15 -20    0.08    2.33
 -25 -15 -21   -0.24    2.19
   9 -15 -22    1.08    1.45
 -23 -15 -22    0.76    2.19
  -6 -14 -25   -0.42    1.81
  -8 -14 -25    2.25    2.12
   5 -13 -22    2.55    1.42
 -19 -13 -22    2.13    2.26
  -3 -13 -24   -0.02    1.66
 -32 -12 -14   -0.98    2.32
  14 -12 -16    9.18    1.29
 -26 -12 -18    0.48    2.09
 -22 -12 -20    1.61    2.32
   2 -12 -22   16.95    1.85
 -16 -12 -22   -0.82    2.05
 -19 -11 -20   49.03    3.37
  -3 -11 -22    1.60    1.62
 -11 -11 -22  117.48    4.77
  -6 -10 -21   36.52    2.45
  -8 -10 -21    2.10    1.76
 -35  -9  -8    1.97    2.13
 -25  -9 -15    5.86    2.11
 -23  -9 -16   21.77    2.56
 -32  -8  -9    0.01    1.92
 -26  -8 -13    0.00    1.94
 -12  -8 -18    5.47    1.76
 -39  -7  -1    0.99    2.09
 -37  -7  -3    3.06    2.02
 -25  -7 -12   34.40    2.77
 -21  -7 -14   40.81    2.76
 -15  -7 -16    1.57    1.76
  30  -6  21    0.05    1.69
  28  -6  15   -0.50    1.46
 -40  -6   2   -0.48    1.89
 -34  -6  -4   -0.89    1.89
 -24  -6 -11    6.51    1.82
  -4  -6 -15   19.83    1.70
  29  -5  22    4.88    1.84
 -39  -5   3   -0.30    1.71
 -33  -5  -3    2.70    1.85
 -29  -5  -6    7.79    1.89
  -3  -5 -13  616.31   14.65
  30  -4  32    5.58    2.26
  24  -4  13  186.64    5.40
  22  -4   9   42.48    2.02
 -42  -4   9    5.02    1.77
 -36  -4   2    4.79    1.80
 -34  -4   0   11.30    1.98
 -26  -4  -6   28.73    2.26
 -20  -4  -9  313.53    8.48
  29  -3  35   -0.15    2.23
 -45  -3  16    5.17    1.67
 -43  -3  13    1.47    1.62
 -17  -3  -8   20.34    1.77
 -36  -2   7   39.95    2.37
  24   0  36   -0.32    2.10
  22   0  28    7.26    2.03
  23   1  44    5.20    2.51
  23   1  43    0.71    2.47
  21   1  32    9.96    2.30
   5   1   6  480.67   11.15
  20   2  38   -0.32    2.19
  16   2  25   49.57    2.94
 -28   2  12    7.47    0.91
  19   3  51    0.71    2.72
  19   3  50    1.06    2.59
  17   3  36    2.14    2.11
  16   4  48   -0.21    2.33
  16   4  47    0.20    2.47
  16   4  46   13.36    2.96
  14   4  36    0.39    1.89
  13   5  49    8.00    2.65
  11   5  38    1.36    2.15
  -1   5  20   12.84    1.45
  -3   5  19   31.87    1.88
  10   6  58    7.42    2.62
  10   6  57    0.02    2.42
  10   6  56    3.81    2.43
  10   6  55    5.01    2.47
  10   6  54    1.28    2.36
   8   6  41   -0.71    1.97
 -32   6  37    0.71    0.85
   6   6  36  111.53    4.55
 -30   6  34   16.85    1.17
   4   6  32   60.27    3.11
   5   7  66    0.49    2.31
   5   7  65    3.24    2.56
   5   7  49   18.63    2.79
   5   7  48    8.52    2.45
 -27   7  38    3.36    1.11
  -5   7  31   33.02    2.14
 -19   7  31   13.96    1.39
  -7   7  30    5.92    1.51
 -17   7  30   32.58    1.82
   0   8  63   -0.47    2.10
   0   8  62    1.19    2.11
   0   8  61    0.29    2.09
   0   8  60    0.40    2.17
   0   8  59   -0.86    2.15
   0   8  58    0.17    2.11
   0   8  57    1.57    2.12
   0   8  56    5.12    2.32
   0   8  55    9.11    2.38
   0   8  54    1.83    2.15
   0   8  53    0.53    2.16
  -2   8  46    0.14    1.75
  -4   8  43    2.84    1.80
 -22   8  42   -0.27    1.31
 -18   8  39   15.14    1.68
 -10   8  38    9.76    1.70
 -17 -19 -26   -1.00    2.33
  -1 -19 -27    1.40    1.88
  12 -18 -22    2.21    1.50
  10 -18 -23    4.61    1.62
 -24 -18 -23    0.25    2.35
   8 -18 -24    1.69    1.57
  -4 -18 -27    1.37    2.00
 -10 -18 -27    1.17    2.29
  11 -17 -22    4.90    1.59
 -25 -17 -22    1.02    2.56
 -23 -17 -23    0.71    2.35
   7 -17 -24    1.32    1.58
 -26 -16 -21   -0.32    2.24
  10 -16 -22   12.97    1.78
 -24 -16 -22   -0.37    2.20
   8 -16 -23    0.41    1.57
 -16 -16 -25   -0.05    2.19
  -4 -16 -26    0.58    1.84
 -10 -16 -26    0.10    2.11
  27 -15  -5   -0.16    0.26
 -17 -15 -24   -0.41    2.30
 -13 -15 -25    0.91    2.23
  14 -14 -18    2.88    1.28
 -18 -14 -23    1.86    2.09
 -14 -14 -24   12.88    2.45
 -29 -13 -17   -0.06    2.42
 -15 -13 -23    1.04    2.09
  -5 -13 -24    0.84    1.84
  -7 -13 -24    3.74    1.91
  -9 -13 -24    1.07    1.95
  -4 -12 -23   21.49    2.24
  -6 -12 -23   20.45    2.21
  -8 -12 -23   -0.65    1.73
 -10 -12 -23    0.75    1.80
 -33 -11 -12    5.45    2.43
 -29 -11 -15    1.26    2.28
   9 -11 -18   36.43    2.01
   7 -11 -19   90.37    3.34
 -15 -11 -21   17.38    2.39
  -5 -11 -22    2.84    1.63
  -7 -11 -22   14.54    2.12
  -9 -11 -22    1.91    1.91
 -34 -10 -10    4.50    2.34
 -30 -10 -13    0.58    2.28
   4 -10 -19   15.68    1.72
 -37  -9  -6    0.36    2.08
 -31  -9 -11    0.54    2.08
   3  -9 -18  128.07    4.16
  -1  -9 -19   54.69    2.67
 -24  -8 -14   26.80    2.67
 -22  -8 -15   18.57    2.38
 -16  -8 -17   39.93    2.73
  31  -7  20    0.40    1.65
  29  -7  14    9.94    1.61
 -23  -7 -13   56.50    3.26
  -1  -7 -16    2.21    1.40
 -38  -6   0   -0.53    1.86
 -36  -6  -2   16.37    2.35
 -30  -6  -7    8.33    2.14
 -16  -6 -14  144.04    4.98
  -6  -6 -15   34.70    2.09
 -10  -6 -15   12.26    1.79
  31  -5  30    0.76    2.02
  27  -5  16   12.19    1.76
 -37  -5   1    0.67    1.81
 -35  -5  -1    0.82    1.67
 -24  -4  -7    8.17    1.60
 -22  -4  -8   24.14    2.06
 -12  -4 -11   20.08    1.69
  29  -3  34   15.98    2.63
  -5  -3  -9   16.63    1.52
  26  -2  28    2.25    1.99
 -34  -2   5    3.34    1.51
  14  -2   4    8.64    1.02
 -28  -2   0   17.57    1.80
  25  -1  31   20.00    2.62
  23  -1  24    0.05    1.73
  21  -1  19   40.51    2.50
 -37  -1  11    4.77    1.44
 -31  -1   5    9.51    1.51
  20   0  22    4.61    1.65
 -36   0  13    1.07    1.24
 -26   0   4    0.23    1.00
  23   1  42    2.84    2.41
  15   1  17   24.86    2.05
  13   1  14  230.63    6.33
  18   2  30   12.22    2.22
 -20   2   7   67.11    1.92
  19   3  49    4.64    2.69
  13   3  25    5.82    1.74
 -33   3  21    0.68    0.19
  16   4  45   99.94    5.17
  10   4  26   15.97    2.01
   8   4  23  153.62    5.00
  13   5  46   68.47    4.29
  11   5  37   13.39    2.43
   9   5  32    2.24    1.69
  10   6  62    1.08    2.39
  10   6  61   -0.55    2.30
  10   6  60    0.69    2.42
  10   6  59    2.68    2.54
  10   6  53    1.79    2.29
  10   6  50   -0.01    2.34
   2   6  29    3.08    1.56
   0   6  27   53.94    2.73
 -22   6  26    7.03    0.97
   5   7  67    0.10    2.38
   5   7  47    0.88    2.14
   3   7  41    3.75    1.89
  -1   7  34    6.13    1.69
 -21   7  32    0.89    1.16
 -13   7  29    2.27    1.23
   0   8  52    0.39    2.14
   0   8  51   -0.89    2.05
  -2   8  45   -0.13    1.82
  -4   8  42   30.95    2.46
  -6   8  40    1.07    1.55
 -16   8  38   25.08    1.93
 -11   9  54   10.95    2.01
 -11   9  53    0.44    1.67
 -13   9  52    0.53    1.66
 -17 -21 -26   -0.70    2.34
 -13 -21 -27   -0.12    2.29
 -20 -20 -25    0.28    2.57
 -12 -20 -27    0.06    2.14
 -19 -19 -25   -1.11    2.31
   3 -19 -26    4.92    1.86
 -11 -19 -27   -0.38    2.22
 -18 -18 -25   -0.39    2.25
   2 -18 -26    0.66    1.69
  -8 -18 -27   11.91    2.44
  19 -17 -16    2.75    1.25
   9 -17 -23    2.51    1.62
 -13 -17 -26   12.28    2.59
  24 -16 -10    1.60    0.94
  16 -16 -18   -0.34    1.28
   2 -16 -25   -0.62    1.71
  -6 -16 -26    4.16    2.03
  15 -15 -18   12.72    1.55
   3 -15 -24    1.78    1.71
  -1 -15 -25    0.27    1.77
   4 -14 -23    0.73    1.50
   0 -14 -24    0.84    1.59
  35 -13  15   -0.17    1.16
 -27 -13 -18   10.18    2.94
   9 -13 -20    4.23    1.43
   7 -13 -21   -0.03    1.31
 -21 -13 -21    0.36    2.06
   1 -13 -23    3.61    1.58
  35 -11  20    0.00    1.44
 -27 -11 -16    3.05    2.13
 -23 -11 -18    1.17    2.09
 -21 -11 -19   -0.15    1.99
   1 -11 -21    4.63    1.62
 -18 -10 -19    8.91    2.11
   0 -10 -20    5.18    1.57
 -14 -10 -20   11.16    2.20
  33  -9  19    3.72    1.58
 -13  -9 -19    0.00    1.66
 -34  -8  -7    1.26    2.06
 -10  -8 -18   83.80    3.67
   9  -7 -12    4.19    0.98
  32  -6  28    4.83    2.06
  22  -6   3    0.12    0.77
   0  -6 -14   40.60    2.08
  -8  -6 -15   51.32    2.55
 -11  -5 -13    1.95    1.46
  30  -4  31    3.98    2.22
  28  -4  23    1.01    1.84
 -30  -4  -3   19.83    2.08
  -4  -4 -11  275.08    7.04
  27  -3  25   11.75    2.15
  25  -3  19   35.83    2.46
 -39  -3   8    9.36    1.77
  15  -3   2   16.77    1.03
 -31  -3   0    8.08    1.70
 -27  -3  -3   32.54    2.21
  28  -2  37   -0.17    2.24
  24  -2  21   34.49    2.47
 -40  -2  12   11.02    1.75
 -17  -1  -3    3.00    1.11
  24   0  35    0.56    2.07
  22   0  27    0.32    1.80
  14   0  11    1.59    1.24
 -18   0   0  185.03    4.86
  23   1  41   -0.30    2.28
  21   1  31    0.46    1.89
  19   1  25    4.75    1.76
 -42   2  30    0.19    0.22
 -34   2  18    2.09    0.84
   4   2   9   17.68    1.42
  19   3  46    1.86    2.53
  19   3  45    6.06    2.70
  15   3  29   20.14    2.31
   7   3  16  511.38   12.49
   5   3  14    1.84    1.28
  16   4  44   40.97    3.87
  14   4  35    4.87    2.01
  13   5  45   47.80    3.79
  13   5  44   65.08    4.18
   7   5  28   35.24    2.56
   5   5  25    2.98    1.68
   3   5  23   22.60    1.96
  -9   5  17    3.29    1.01
  10   6  64    0.27    2.39
  10   6  63   -0.13    2.41
  10   6  49   15.04    2.69
  10   6  48    2.16    2.39
   8   6  40    6.51    2.04
   6   6  35   23.66    2.51
  -4   6  24  121.38    3.95
 -16   6  23    6.32    1.05
   5   7  46    0.51    2.10
   5   7  45    2.67    2.10
   3   7  40    0.72    1.73
  -9   7  29    0.45    1.37
  -2   8  44   16.72    2.20
  -4   8  41    1.55    1.77
  -8   8  38   -0.14    1.44
 -14   8  37    5.25    1.41
  -9   9  55    4.31    1.89
  -9   9  54    1.23    1.77
  -9   9  53   -0.25    1.72
 -11   9  52    0.92    1.66
 -11   9  51    1.35    1.64
 -16 -20 -26    0.50    2.24
  -2 -20 -27   -0.35    1.86
 -21 -19 -24    0.35    2.42
  -3 -19 -27    0.47    1.85
  -7 -19 -27   -0.07    2.12
  -9 -19 -27   -0.03    2.06
 -14 -18 -26    1.49    2.29
  -1 -17 -26   13.97    2.29
 -11 -17 -26    0.40    2.26
 -18 -16 -24   -0.47    2.24
 -14 -16 -25    0.31    2.12
 -19 -15 -23    0.87    2.13
  -3 -15 -25   -0.48    1.89
 -11 -15 -25    5.81    2.13
 -20 -14 -22   -0.13    2.04
 -12 -14 -24   11.52    2.39
  34 -12  14    1.07    1.18
 -30 -12 -15    2.85    2.54
   4 -12 -21    1.61    1.43
 -18 -12 -21    4.35    2.14
 -14 -12 -22   40.85    3.21
  29 -11   4   -0.31    0.30
  21 -11  -8    2.87    0.69
  34 -10  19    2.99    1.49
  32 -10  13    1.64    1.24
  28 -10   4    0.17    0.74
 -28 -10 -14   -0.26    2.10
 -20 -10 -18    1.67    2.09
 -29  -9 -12   28.33    2.98
  32  -8  19   -0.13    1.56
 -36  -8  -5    0.47    1.96
   4  -8 -16   21.18    1.64
  -6  -8 -18   22.52    2.11
  -8  -8 -18    1.36    1.70
 -13  -7 -16    7.29    1.85
  30  -6  20    3.97    1.74
  26  -6  10    5.35    1.31
  31  -5  29    7.67    2.20
 -27  -5  -7   15.58    2.06
 -19  -5 -11   70.88    3.21
  -5  -5 -13  573.19   13.80
  26  -4  17    1.65    1.57
  29  -3  33   -0.08    2.15
  -7  -3  -9  336.05    8.36
  -9  -3  -9  452.56   11.00
  28  -2  36    0.73    2.20
  26  -2  27   -0.06    1.86
  18  -2   9    0.93    1.17
  25  -1  30   -0.06    2.03
 -35  -1   9   29.44    1.97
 -33  -1   7    6.16    1.43
  13  -1   6   84.65    2.65
  24   0  34    5.20    2.25
 -34   0  11    0.48    1.18
 -32   0   9   -0.25    1.18
 -14   0  -1    0.02    0.84
  23   1  40    0.35    2.28
  18   2  29    1.09    1.93
  14   2  20   21.81    2.19
  12   2  17    2.13    1.50
  19   3  44    2.56    2.46
  17   3  34    3.20    2.13
   9   3  18   45.26    2.44
  14   4  34    2.12    1.95
   6   4  20   -0.12    1.43
   0   4  15   71.56    2.60
  13   5  43   18.07    2.82
  11   5  36    1.39    2.03
   9   5  31    8.67    1.94
   1   5  21  227.21    6.32
 -17   5  18   81.78    2.33
  10   6  47    1.77    2.24
  10   6  46    2.27    2.26
   8   6  39    0.40    2.03
   6   6  34   39.15    2.83
   4   6  31   15.28    2.12
  -2   6  25    0.62    1.51
  -6   6  23   22.52    1.78
   5   7  44    2.12    2.07
   3   7  39    3.03    1.83
   1   7  36    0.62    1.68
 -25   7  35    9.16    1.25
  -2   8  43    1.17    1.86
 -24   8  43    6.71    1.46
 -22   8  41    7.24    1.47
  -6   8  39    2.80    1.56
 -18   8  38    0.03    1.35
 -10   8  37   -0.30    1.42
 -16   8  37   19.00    1.80
  -7   9  57   -0.94    1.83
  -7   9  56    3.43    1.92
  -9   9  52    3.33    1.84
 -11   9  50    2.08    1.71
 -15   9  50    2.16    1.60
 -11 -21 -27   -0.36    2.08
  -8 -20 -27   -0.08    2.13
 -10 -20 -27    0.55    2.10
 -20 -18 -24    1.02    2.31
   0 -18 -26    1.05    1.78
 -12 -18 -26    8.42    2.45
 -19 -17 -24    2.58    2.39
 -15 -17 -25    0.72    2.32
  -3 -17 -26    0.05    1.89
  -9 -17 -26    2.75    2.23
 -20 -16 -23    0.35    2.40
   0 -16 -25    2.01    1.78
 -27 -15 -19   -0.01    2.45
 -21 -15 -22   -1.25    2.36
 -15 -15 -24    9.24    2.56
  -5 -15 -25   -0.12    1.85
  -7 -15 -25    1.19    2.01
 -26 -14 -19    0.26    2.43
 -24 -14 -20    1.58    2.19
   6 -14 -22    0.08    1.43
 -16 -14 -23    0.00    2.11
  -2 -14 -24   11.40    2.01
 -31 -13 -15   -0.59    2.29
 -17 -13 -22    6.54    2.23
 -13 -13 -23   16.77    2.54
 -28 -12 -16    0.39    2.19
   0 -12 -22    8.22    1.68
 -31 -11 -13    0.08    2.38
 -13 -11 -21    3.28    2.08
  30 -10   8    0.48    0.95
 -32 -10 -11    0.97    2.22
 -26 -10 -15   16.60    2.58
 -22 -10 -17    0.47    2.06
 -33  -9  -9    0.27    1.70
 -19  -9 -17    0.07    1.78
  -3  -9 -19    0.82    1.51
 -11  -9 -19   17.84    2.23
  30  -8  13    1.85    1.35
 -38  -8  -3   13.93    2.52
  31  -7  19    0.13    1.62
  27  -7   9    1.26    1.11
  23  -7   2    4.05    0.73
 -33  -7  -6    4.27    2.04
 -29  -7  -9    4.13    1.79
  32  -6  27    1.76    1.93
 -28  -6  -8    7.13    1.87
 -18  -6 -13   56.87    3.03
 -14  -6 -14  141.34    4.82
  29  -5  21    1.24    1.70
 -41  -5   6    0.23    1.73
 -31  -5  -4   12.85    2.24
 -25  -5  -8   27.09    2.33
 -21  -5 -10   88.18    3.64
  -7  -5 -13    0.98    1.29
  30  -4  30   11.78    2.34
 -40  -4   7    0.30    1.65
   0  -4 -10   20.61    1.41
  -6  -4 -11   13.64    1.47
  29  -3  32    2.16    2.18
  23  -3  14    3.08    1.46
 -33  -3   2    2.61    1.65
 -21  -3  -6   31.16    2.06
  28  -2  35    1.10    2.14
 -44  -2  18    4.80    1.57
 -42  -2  15    2.46    1.50
 -18  -2  -5  160.69    4.73
  -2  -2  -6  321.94    7.62
  23  -1  23   17.59    2.19
 -45  -1  23    2.84    1.30
  17  -1  11  273.21    7.16
  24   0  33   -0.39    2.05
  22   0  26   15.11    2.17
 -44   0  25    0.16    1.06
  20   0  21    0.16    1.51
 -24   0   3    0.85    1.07
  23   1  39    0.09    2.23
  21   1  30    0.47    1.90
 -37   1  18    3.52    1.08
 -27   1   8    9.48    1.08
  19   3  43   -0.07    2.45
  19   3  42    0.86    2.44
  15   3  28   14.48    2.12
  13   3  24    1.00    1.79
  16   4  41    1.05    2.45
  10   4  25    0.28    1.64
  13   5  42    0.12    2.17
 -23   5  21   21.77    0.95
  10   6  45    5.42    2.47
   8   6  38    0.03    1.97
 -26   6  29    9.58    0.99
   2   6  28   28.53    2.18
 -10   6  22  349.69    8.68
   7   7  63   -0.04    2.33
   7   7  62    0.00    2.52
   7   7  61    1.69    2.32
   7   7  60    2.47    2.50
   7   7  59    0.59    2.35
   7   7  58    7.24    2.58
   7   7  55   -0.01    2.39
   7   7  54    3.90    2.52
   7   7  53   16.37    2.86
   7   7  52   -0.85    2.25
   5   7  43    0.27    1.96
  -1   7  33   35.90    2.40
 -23   7  33    2.22    1.11
  -5   7  30   19.21    1.81
  -7   7  29   61.31    2.72
   2   8  62   -1.46    2.33
   2   8  61    0.19    2.18
   2   8  60    2.83    2.26
   2   8  59    0.51    2.15
   2   8  58    2.31    2.17
   2   8  57    0.54    2.08
   2   8  56   -0.65    2.13
   2   8  55    0.19    2.27
   0   8  47   17.38    2.46
  -4   8  40    0.56    1.56
  -6   8  38    2.69    1.53
  -8   8  37    2.81    1.48
 -12   8  36    1.95    1.40
  -7   9  55   -0.01    1.78
  -7   9  54    4.44    1.90
  -7   9  53    2.41    1.80
  -9   9  51    5.76    1.84
  -9   9  50    1.79    1.71
 -11   9  49    1.65    1.70
 -15   9  49    0.17    1.60
 -15 -21 -26    0.75    2.40
  -9 -21 -27    0.19    2.18
 -18 -20 -25   -1.01    2.52
  -6 -20 -27    0.34    2.13
 -17 -19 -25    0.60    2.24
   1 -19 -26    1.62    1.82
 -13 -19 -26    3.77    2.48
 -24 -18 -22    0.24    2.36
 -22 -18 -23    1.35    2.40
  15 -17 -19    0.41    1.45
 -25 -17 -21   -0.73    2.33
 -23 -17 -22    0.77    2.49
 -21 -17 -23    1.62    2.44
  -5 -17 -26    4.40    2.02
  18 -16 -16   14.15    1.52
 -26 -16 -20    1.19    2.27
 -24 -16 -21    0.81    2.20
 -22 -16 -22   -0.66    2.15
   4 -16 -24    3.37    1.82
 -12 -16 -25   10.55    2.40
  13 -15 -19   20.08    1.81
 -25 -15 -20    1.97    2.45
 -23 -15 -21    2.90    2.44
   5 -15 -23    0.31    1.58
  34 -14  10    0.65    0.85
  24 -14  -8    1.94    0.80
  10 -14 -20   29.19    2.02
   8 -14 -21    0.21    1.40
 -29 -13 -16    1.15    2.31
   3 -13 -22   -0.07    1.46
  -1 -13 -23   10.42    1.89
 -11 -13 -23    1.09    2.03
 -32 -12 -13    4.66    2.39
  12 -12 -17    3.11    1.18
 -26 -12 -17    0.68    2.15
 -22 -12 -19    7.88    2.35
   6 -12 -20   32.34    2.09
 -12 -12 -22   19.72    2.63
  33 -11  13    1.46    1.24
  17 -11 -12    9.97    1.08
   3 -11 -20   29.41    2.10
  -1 -11 -21   39.71    2.43
 -24 -10 -16   33.83    3.10
  -2 -10 -20   31.89    2.30
  29  -9   8    0.60    0.98
 -35  -9  -7    5.03    2.34
 -27  -9 -13    1.96    2.16
   9  -9 -15   23.49    1.55
  -5  -9 -19   37.36    2.39
 -28  -8 -11    3.26    2.12
   8  -8 -14   54.17    2.20
   6  -8 -15    5.03    1.37
   0  -8 -17    0.13    1.31
 -14  -8 -17    0.69    1.53
  33  -7  26    6.12    2.00
 -39  -7   0   12.59    2.47
 -37  -7  -2    1.39    1.97
 -35  -7  -4    0.12    2.11
  -3  -7 -16   16.39    1.72
 -11  -7 -16    0.45    1.54
  31  -5  28    2.61    2.10
 -23  -5  -9   35.42    2.32
 -15  -5 -12    0.64    1.62
 -32  -4  -1  119.57    4.57
 -28  -4  -4    2.20    1.56
  -8  -4 -11    5.12    1.33
 -41  -3  11    1.12    1.57
 -35  -3   4   82.63    3.57
 -23  -3  -5   23.70    1.86
  20  -2  12    0.47    1.31
 -30  -2   2   13.98    1.69
  10  -2   0 1066.51   23.75
  27  -1  39   -0.04    2.25
  25  -1  29    0.77    2.00
  21  -1  18   38.56    2.41
 -25  -1   1    7.95    1.28
 -11  -1  -4   34.61    1.60
 -22   0   2   33.33    1.67
 -20   0   1    1.78    1.13
  23   1  38    2.16    2.28
  19   1  24   15.77    2.18
  11   1  11    0.29    1.21
  22   2  47   -0.93    2.73
  22   2  46    0.69    2.41
  22   2  45    0.68    2.67
  20   2  34    2.87    2.05
  18   2  28   12.01    2.11
 -32   2  16   20.95    1.17
 -30   2  14    2.06    0.84
   8   2  12  191.15    5.26
  19   3  41    8.56    2.50
  17   3  33    0.42    1.92
  16   4  40   56.78    3.78
  14   4  33    0.45    2.03
   2   4  16   26.78    1.79
  13   5  41    7.96    2.50
   9   5  30    5.08    1.77
   7   5  27  148.82    5.07
  -7   5  17   16.05    1.34
  10   6  44   14.48    2.70
   6   6  33   19.26    2.25
   4   6  30   24.17    2.20
  -8   6  22    1.19    1.22
   7   7  66    0.18    2.32
   7   7  65    5.12    2.64
   7   7  64    0.49    2.47
   7   7  51    0.49    2.28
   7   7  50   10.95    2.71
   5   7  42    4.21    2.07
   3   7  38    2.13    1.82
 -27   7  37    0.17    1.02
   1   7  35   12.66    1.90
 -19   7  30    2.11    1.11
 -17   7  29   57.01    2.29
 -11   7  28    0.11    1.19
 -13   7  28   46.19    2.13
   2   8  54    2.73    2.21
   2   8  53    5.10    2.37
   2   8  52    0.17    2.23
   0   8  46    1.13    2.01
   0   8  45   30.44    2.70
  -2   8  42    0.97    1.72
 -10   8  36    0.11    1.43
 -14   8  36    1.70    1.32
  -7   9  52    2.09    1.85
  -9   9  49   -0.02    1.63
 -17   9  49    3.51    1.57
 -11   9  48    4.22    1.79
 -13   9  48  107.78    4.23
 -15   9  48   13.99    1.93
 -20 -20 -24    0.01    2.48
   6 -18 -24    0.32    1.69
  -2 -18 -26    1.85    1.93
 -10 -18 -26    9.71    2.59
   5 -17 -24    3.15    1.66
   1 -17 -25   11.72    2.05
  14 -16 -19    4.14    1.45
 -16 -16 -24    1.00    2.29
  -2 -16 -25    2.68    1.89
 -10 -16 -25   10.81    2.36
  17 -15 -16    0.84    1.19
 -17 -15 -23    4.53    2.38
   1 -15 -24   22.83    2.24
 -13 -15 -24    0.35    2.23
  16 -14 -16   20.41    1.65
 -30 -14 -16   -0.20    2.27
 -18 -14 -22   -0.20    2.04
   2 -14 -23    2.77    1.61
  -4 -14 -24    0.50    1.72
  -6 -14 -24    1.24    1.84
  -8 -14 -24   31.45    2.81
 -19 -13 -21    5.81    2.27
  -3 -13 -23    0.72    1.59
  16 -12 -14    0.42    0.99
 -16 -12 -21    2.90    2.05
  -2 -12 -22    8.19    1.87
  35 -11  19    0.89    1.47
  31 -11   8    3.05    0.94
 -33 -11 -11    1.41    2.31
 -29 -11 -14    1.01    2.12
 -19 -11 -19   -0.25    2.09
 -11 -11 -21   -0.02    2.02
 -34 -10  -9    7.33    2.33
   2 -10 -19   32.74    2.19
 -10 -10 -20   78.07    3.71
 -37  -9  -5    2.07    2.18
 -25  -9 -14   -0.02    1.92
 -23  -9 -15   -0.46    1.94
 -21  -9 -16  126.55    5.22
 -15  -9 -18   48.58    2.97
  -7  -9 -19  110.67    4.18
 -32  -8  -8    6.40    2.22
 -26  -8 -12   13.71    2.35
 -20  -8 -15    3.00    1.85
 -27  -7 -10    6.07    1.88
  28  -6  14   13.77    1.65
 -34  -6  -3    3.72    1.91
 -26  -6  -9    2.25    1.49
 -24  -6 -10    9.06    1.89
 -22  -6 -11   18.89    2.14
 -39  -5   4    1.82    1.79
 -33  -5  -2    0.30    1.77
  30  -4  29   -0.03    1.99
  24  -4  12   17.61    1.78
 -38  -4   5    0.33    1.69
 -34  -4   1    7.27    1.91
  29  -3  31    1.35    2.03
  25  -3  18    2.17    1.69
 -29  -3  -1    3.22    1.48
  -1  -3  -8  520.79   12.13
  28  -2  34    2.00    2.12
  24  -2  20   13.56    1.99
  16  -2   6   69.45    2.38
 -24  -2  -2    6.33    1.36
 -20  -2  -4    3.60    1.28
  27  -1  38    1.25    2.30
  19  -1  14    0.60    1.44
 -19  -1  -2    3.53    1.17
  24   0  32    9.83    2.30
 -38   0  16    2.87    1.23
   6   0   3    0.61    0.71
  23   1  37   -0.29    2.18
  21   1  29    0.48    1.86
 -41   1  24   -0.11    0.94
  22   2  44    0.56    2.37
  16   2  23   89.40    3.78
  10   2  14  299.13    7.81
  19   3  40    1.62    2.31
  11   3  20   28.17    2.26
   3   3  12  164.83    4.57
  16   4  39    3.05    2.33
  -4   4  13   40.96    1.79
  15   5  57    8.30    2.82
  15   5  56    0.49    2.56
  15   5  55    0.13    2.54
  15   5  54   -0.56    2.53
  15   5  53    1.09    2.43
  13   5  40    5.81    2.30
  11   5  34   44.21    3.04
   5   5  24   45.94    2.58
  -3   5  18  194.85    5.34
  10   6  43    0.18    2.23
   8   6  37    0.34    1.95
 -24   6  27   32.68    1.42
 -14   6  22  298.64    7.40
   7   7  48   -0.79    2.32
   3   7  37   -0.50    1.72
  -1   7  32    0.62    1.45
 -21   7  31   29.96    1.66
  -9   7  28  111.78    3.74
   2   8  51    2.41    2.22
   2   8  50   -0.82    2.22
 -24   8  42   15.06    1.56
  -2   8  41    2.50    1.72
 -22   8  40   12.57    1.57
  -4   8  39    0.06    1.68
 -18   8  37   18.51    1.69
 -16   8  36    1.70    1.32
  -5   9  55    4.83    1.98
  -5   9  54    0.65    1.97
  -7   9  51    0.25    1.84
  -7   9  50   27.77    2.50
  -9   9  48    0.44    1.71
 -17   9  48    0.46    1.55
 -13   9  47    1.28    1.80
 -15   9  47   16.14    2.01
 -17 -21 -25    0.39    2.45
 -12 -20 -26    2.96    2.24
 -19 -19 -24    0.26    2.37
  -1 -19 -26    1.29    1.89
 -11 -19 -26    1.13    2.30
 -18 -18 -24   -0.01    2.33
  -4 -18 -26    5.50    2.09
  -8 -18 -26    3.75    2.31
 -17 -17 -24    0.30    2.29
 -13 -17 -25    3.54    2.37
  20 -16 -14    1.25    1.12
   6 -16 -23    4.03    1.68
  -4 -16 -25    0.83    1.81
  23 -15 -10    0.49    0.90
  11 -15 -20   23.73    2.00
   9 -15 -21    4.64    1.51
   7 -15 -22    0.85    1.49
 -14 -14 -23    0.18    2.19
 -27 -13 -17    5.73    2.65
 -25 -13 -18    1.34    2.31
 -21 -13 -20    1.59    2.23
 -15 -13 -22    3.41    2.15
  -5 -13 -23   16.10    2.17
  -7 -13 -23   31.32    2.76
  -9 -13 -23    9.54    2.16
 -30 -12 -14    4.91    2.39
   8 -12 -19    9.86    1.47
 -10 -12 -22    4.22    2.05
  13 -11 -15   16.40    1.38
 -27 -11 -15    0.18    2.10
 -21 -11 -18    1.07    1.98
  -3 -11 -21    3.25    1.54
  -9 -11 -21   52.32    3.07
 -30 -10 -12   10.63    2.46
  14 -10 -13   19.95    1.29
  -4 -10 -20   40.54    2.62
  -8 -10 -20    0.80    1.74
  33  -9  18    0.51    1.49
  27  -9   4    5.22    0.85
  19  -9  -7   23.19    0.81
  17  -9  -9    1.99    0.75
 -31  -9 -10   22.65    2.83
  32  -8  18    2.86    1.59
 -24  -8 -13   14.79    2.37
 -22  -8 -14   12.15    2.18
 -25  -7 -11    0.41    1.82
 -23  -7 -12    3.85    1.95
 -21  -7 -13    3.07    1.79
   1  -7 -15   37.04    2.02
  -9  -7 -16    5.93    1.58
  32  -6  26   -0.20    1.85
  30  -6  19    3.46    1.71
 -38  -6   1    5.70    2.04
 -36  -6  -1   28.12    2.74
 -12  -6 -14   22.04    1.99
  31  -5  27   17.50    2.45
 -37  -5   2    1.35    1.76
 -35  -5   0    7.34    1.95
 -29  -5  -5    2.64    1.82
 -42  -4  10    0.86    1.62
 -45  -3  17    1.94    1.58
 -43  -3  14    2.43    1.58
  28  -2  33    5.09    2.26
 -22  -2  -3  115.59    3.81
  27  -1  37    2.23    2.31
  23  -1  22   24.04    2.32
 -43  -1  20    0.18    1.26
 -41  -1  17    1.37    1.39
  15  -1   8  107.93    3.32
 -29  -1   4   10.97    1.51
 -21  -1  -1    5.39    1.21
  22   0  25    0.56    1.73
  23   1  36    0.92    2.13
 -39   1  21    4.04    1.04
  22   2  43    3.28    2.46
  20   2  33    5.67    2.16
  18   2  27    4.00    1.85
  19   3  39    4.47    2.32
  17   3  32   10.66    2.20
  15   3  27   18.94    2.35
  18   4  53    2.24    2.52
  18   4  52   -0.10    2.41
  18   4  51    2.94    2.66
  16   4  38   -0.33    2.11
  14   4  32   45.22    3.11
  10   4  24   20.27    2.11
  15   5  52    0.68    2.38
  15   5  51    0.00    2.60
  15   5  50   23.55    3.25
  13   5  39    1.81    2.30
  12   6  61    0.41    2.41
  12   6  60    1.03    2.37
  12   6  59   -1.08    2.55
  12   6  58    0.08    2.40
  12   6  57   -0.83    2.42
  12   6  56    2.00    2.36
  12   6  55   -0.40    2.41
  12   6  54    0.75    2.32
  12   6  53    0.40    2.38
  10   6  42   12.61    2.43
   2   6  27   70.68    3.15
  -2   6  24   62.79    2.76
  -4   6  23   67.09    2.76
   7   7  47   52.76    3.60
   1   7  34   -0.02    1.62
  -5   7  29   11.21    1.61
   2   8  49    6.28    2.39
   0   8  44   -0.68    1.92
  -8   8  36    4.69    1.54
 -12   8  35    0.08    1.31
  -5   9  53    4.64    1.96
  -5   9  52    0.00    1.74
  -7   9  49    3.57    2.01
  -9   9  47    5.89    1.86
 -17   9  47   13.63    1.87
 -13   9  46   14.50    1.95
 -11 -21 -26   -0.58    2.20
 -16 -20 -25    0.61    2.27
 -10 -20 -26    2.30    2.11
 -23 -19 -22    0.06    2.37
 -21 -19 -23    1.63    2.56
   3 -19 -25   -0.31    1.74
  -3 -19 -26   -0.50    1.90
  -7 -19 -26    0.00    2.00
  -9 -19 -26    1.80    2.10
  12 -18 -21    0.29    1.44
  10 -18 -22    2.37    1.60
   8 -18 -23    0.64    1.51
 -20 -18 -23    0.26    2.25
   2 -18 -25    3.64    1.78
 -14 -18 -25   -0.29    2.20
   7 -17 -23    8.67    1.80
 -19 -17 -23    1.00    2.39
  -1 -17 -25    0.73    1.93
 -11 -17 -25    2.08    2.16
  26 -16  -7    4.68    0.88
  12 -16 -20    0.99    1.53
  10 -16 -21    1.75    1.54
   8 -16 -22   12.81    1.83
 -18 -16 -23    0.75    2.24
 -14 -16 -24    2.69    2.35
  -6 -16 -25    0.63    1.99
 -19 -15 -22   -0.34    2.12
  -1 -15 -24    2.86    1.76
 -11 -15 -24    7.12    2.23
 -20 -14 -21    3.00    2.29
  23 -13  -8    4.58    0.85
 -31 -13 -14    7.26    2.75
  13 -13 -17    1.20    1.15
   5 -13 -21    6.41    1.59
  22 -12  -8    5.61    0.77
 -18 -12 -20    6.20    2.25
   2 -12 -21    9.01    1.71
  -4 -12 -22    8.88    1.84
  -6 -12 -22    1.45    1.74
  -8 -12 -22   13.95    2.19
 -25 -11 -16    4.77    2.36
 -23 -11 -17    1.60    2.11
   5 -11 -19   17.41    1.70
  -5 -11 -21   27.84    2.24
  -7 -11 -21   28.69    2.46
  34 -10  18    0.51    1.42
 -28 -10 -13    0.49    2.01
 -18 -10 -18   33.70    2.90
 -34  -8  -6    3.88    2.06
 -16  -8 -16   42.76    2.79
 -12  -8 -17   30.08    2.31
  33  -7  25    1.02    1.89
  29  -7  13    0.90    1.34
  20  -6   0   88.05    2.25
 -30  -6  -6   78.60    3.89
   2  -6 -13    3.81    1.21
 -16  -6 -13   60.32    3.01
 -17  -5 -11   22.43    2.08
 -13  -5 -12  161.19    5.06
  30  -4  28   -0.41    1.95
  26  -4  16    6.47    1.58
 -26  -4  -5    8.23    1.81
 -14  -4 -10   27.89    2.03
  29  -3  30    0.30    1.99
  17  -3   4    0.72    0.88
 -36  -2   8    3.42    1.53
  27  -1  36    3.71    2.41
   9  -1   2 1367.70   30.52
  -9  -1  -4  150.65    4.01
  24   0  31   -0.27    2.01
 -42   0  22    1.10    1.10
  20   0  20   67.51    3.13
  16   0  13   -0.08    1.45
  12   0   8   99.66    3.10
 -28   0   6    0.06    1.06
  23   1  35   -0.02    2.12
  21   1  28    0.04    1.82
  19   1  23   30.33    2.42
  13   1  13   18.57    1.69
  22   2  42   -0.10    2.54
  22   2  41   -0.35    2.25
  12   2  16   60.36    2.73
 -29   3  17    0.31    0.31
   7   3  15  111.21    3.67
  18   4  50    4.49    2.63
  18   4  49    1.39    2.48
  18   4  48   11.69    2.84
   6   4  19    0.32    1.39
  15   5  49    2.02    2.48
  15   5  48    3.42    2.49
  13   5  38   26.95    2.84
  11   5  33    3.34    2.20
   9   5  29   20.35    2.22
   7   5  26    0.92    1.86
  12   6  52    0.02    2.33
  12   6  51    6.61    2.58
  12   6  50    7.25    2.59
  10   6  41    2.46    2.31
 -32   6  36    0.22    0.82
   6   6  32   28.76    2.47
  -6   6  22    1.51    1.24
   7   7  46    3.04    2.44
 -29   7  39    1.04    1.04
   3   7  36   14.62    2.14
  -7   7  28    8.11    1.49
   2   8  48    2.52    2.09
   2   8  47    1.11    2.15
   0   8  43   13.79    2.30
  -2   8  40    2.94    1.70
  -4   8  38   51.45    2.83
 -10   8  35   83.95    3.37
 -14   8  35    0.43    1.28
  -3   9  60    2.21    2.09
  -3   9  59    0.72    2.03
  -3   9  58    1.88    2.00
  -3   9  57    0.55    2.10
  -5   9  51    0.87    1.87
  -7   9  48    0.02    1.77
 -15   9  46    2.12    1.59
 -15 -21 -25   -0.27    2.35
  -9 -21 -26   -0.51    2.07
 -18 -20 -24    2.12    2.44
  -2 -20 -26   -0.16    2.03
  -8 -20 -26    0.66    2.07
 -24 -18 -21    0.42    2.45
 -22 -18 -22    0.38    2.50
 -12 -18 -25    0.65    2.21
  17 -17 -17    2.44    1.33
  11 -17 -21    0.94    1.49
   9 -17 -22    0.59    1.55
 -21 -17 -22   -0.38    2.35
 -15 -17 -24    0.94    2.30
 -20 -16 -22    3.05    2.32
  19 -15 -14    2.03    1.14
 -27 -15 -18    6.15    2.44
   3 -15 -23   13.97    1.99
 -15 -15 -23    1.12    2.34
  -3 -15 -24    4.54    2.02
  -9 -15 -24    2.33    2.20
 -26 -14 -18    5.32    2.36
 -24 -14 -19    0.00    2.13
   4 -14 -22    0.79    1.46
   0 -14 -23    2.93    1.64
 -12 -14 -23   11.80    2.34
  35 -13  14    0.03    1.12
  17 -13 -14    0.74    1.10
 -17 -13 -21    1.57    2.02
   1 -13 -22   28.00    2.22
 -13 -13 -22    9.06    2.31
  30 -12   4    3.07    0.40
 -28 -12 -15    1.14    2.17
 -14 -12 -21    5.08    2.29
 -31 -11 -12   17.75    2.76
 -32 -10 -10    0.17    2.08
 -20 -10 -17    2.09    1.99
 -14 -10 -19   23.14    2.40
 -33  -9  -8    4.87    1.74
  28  -8   8    3.20    1.10
 -38  -8  -2    1.32    2.03
 -36  -8  -4    0.83    2.00
  31  -7  18   27.25    2.16
 -33  -7  -5    4.94    2.03
  32  -6  25    0.49    1.81
  31  -5  26    0.13    1.92
  22  -4   8   20.26    1.49
  20  -4   5    1.13    1.01
 -30  -4  -2    1.00    1.55
 -22  -4  -7    0.15    1.38
  23  -3  13    1.99    1.34
 -39  -3   9   13.93    1.90
 -17  -3  -7   53.33    2.53
  28  -2  32    5.60    2.30
 -34  -2   6    8.37    1.61
  27  -1  35   -0.13    2.13
  21  -1  17   20.03    2.00
 -37  -1  12    8.22    1.49
  26   0  40    2.92    2.40
 -40   0  19    0.61    1.21
  -4   0  -1    1.37    0.40
 -35   1  16    8.62    1.14
  22   2  40    0.68    2.30
  20   2  32   30.93    2.85
  17   3  31   33.72    2.82
  15   3  26    0.45    1.75
 -31   3  19    0.54    0.32
   9   3  17  237.38    6.60
  -3   3   9 1049.36   23.65
  18   4  47    4.12    2.55
  18   4  46    1.15    2.39
  16   4  37    3.80    2.20
  12   4  27  107.85    4.29
   8   4  21   68.41    3.07
 -16   4  13    4.43    0.40
 -10   4  12    8.94    0.86
  15   5  47    5.32    2.59
  15   5  46    7.75    2.79
  -5   5  17  199.02    5.34
 -15   5  17    7.06    0.87
  10   6  40   12.72    2.40
 -30   6  33    0.13    0.85
 -20   6  24   -0.34    0.86
 -18   6  23   14.92    1.18
   9   7  58    0.31    2.36
   7   7  45   14.54    2.55
   7   7  44   -0.59    2.19
   5   7  39    2.02    1.77
 -25   7  34    7.82    1.16
   1   7  33    1.02    1.54
  -1   7  31   -0.20    1.35
   4   8  65   -0.88    2.27
   4   8  64    0.94    2.40
   4   8  63    0.56    2.24
   4   8  62    0.20    2.36
   4   8  59   11.47    2.60
   4   8  58   -0.39    2.25
   4   8  57    4.68    2.44
   4   8  56    0.96    2.27
   4   8  55    2.41    2.25
   4   8  54    0.88    2.18
   0   8  42   22.88    2.47
 -24   8  41    3.34    1.33
  -2   8  39    7.00    1.78
  -8   8  35   10.09    1.63
  -3   9  56    0.11    1.97
  -3   9  55    0.42    2.02
  -5   9  50    3.45    1.92
  -7   9  47   23.56    2.39
  -9   9  46   20.51    2.23
 -17   9  46   29.88    2.26
 -13   9  45    5.48    1.79
 -15   9  45    0.57    1.54
  -6 -20 -26    0.19    2.09
 -17 -19 -24    0.45    2.36
   1 -19 -25    0.42    1.70
 -13 -19 -25    1.35    2.23
   0 -18 -25    0.74    1.79
 -25 -17 -20    0.99    2.43
 -23 -17 -21    1.65    2.48
  -3 -17 -25    4.76    1.96
  -5 -17 -25    5.36    2.16
  -9 -17 -25    1.44    2.07
 -26 -16 -19    0.29    2.36
 -24 -16 -20   -0.15    2.17
 -22 -16 -21   -0.21    2.28
 -12 -16 -24    6.97    2.30
 -25 -15 -19    1.68    2.20
 -23 -15 -20    8.34    2.45
  -5 -15 -24   -0.50    1.91
  -7 -15 -24   52.77    3.35
  18 -14 -14    0.62    1.12
 -16 -14 -22    0.10    1.96
 -29 -13 -15   -0.17    2.17
   7 -13 -20   10.68    1.58
  34 -12  13    0.18    1.12
  18 -12 -12   -0.08    0.92
 -32 -12 -12    1.03    2.22
 -26 -12 -16    0.90    2.11
   7 -11 -18    1.57    1.35
 -13 -11 -20    6.78    1.98
 -26 -10 -14    1.45    2.21
 -24 -10 -15    0.02    2.01
 -22 -10 -16   10.87    2.34
   4 -10 -18  107.96    3.73
   0 -10 -19   10.27    1.69
  31  -9  12    3.21    1.27
  34  -8  24    1.60    1.76
   2  -8 -16    4.97    1.35
  -4  -8 -17   18.56    1.99
 -10  -8 -17  166.00    5.46
 -29  -7  -8    8.45    2.06
 -17  -7 -14    8.64    1.95
 -28  -6  -7   -0.57    1.73
  -4  -6 -14  425.91   10.67
 -10  -6 -14   95.88    3.61
 -41  -5   7    5.78    1.86
 -31  -5  -3  109.77    4.52
 -27  -5  -6    7.51    1.83
  30  -4  27    0.29    1.91
 -40  -4   8    1.90    1.67
  29  -3  29    5.24    2.15
  25  -3  17   38.28    2.45
 -31  -3   1    7.99    1.75
 -27  -3  -2   45.49    2.48
  28  -2  31    4.73    2.18
  24  -2  19   36.79    2.49
 -28  -2   1  111.17    3.87
  26   0  39   -0.01    2.29
  22   0  24   50.83    3.03
  14   0  10   47.39    2.14
 -12   0  -1    0.04    0.83
  23   1  34    5.76    2.33
 -29   1  10    8.08    1.13
 -25   1   7   10.57    1.11
  22   2  39    1.41    2.26
  18   2  26    6.42    1.93
   5   3  13  279.80    7.21
  16   4  36    1.44    2.07
 -33   5  31    0.16    0.34
   5   5  23   19.05    2.05
  12   6  47   16.35    2.95
  10   6  39    0.23    1.97
   6   6  31   33.17    2.48
   9   7  64   -1.01    2.40
   9   7  63   -0.45    2.41
   9   7  62    0.62    2.51
   9   7  61    0.92    2.40
   9   7  60    1.34    2.44
   9   7  59    8.42    2.62
   9   7  57    2.37    2.36
   9   7  56    3.10    2.37
   9   7  55    1.45    2.53
 -27   7  36    1.66    1.04
   3   7  35   38.35    2.72
 -23   7  32   18.23    1.40
  -9   7  27   18.99    1.63
 -11   7  27  138.47    4.23
   4   8  66    0.45    2.32
   4   8  53    1.44    2.15
   4   8  52    0.93    2.08
   0   8  41    8.43    2.10
  -4   8  37   -0.12    1.54
 -20   8  37   13.79    1.52
 -16   8  35    7.20    1.40
 -12   8  34    0.02    1.31
  -3   9  52    1.46    2.09
  -5   9  49    3.44    2.01
 -19   9  47    0.20    1.53
  -7   9  46    0.29    1.69
  -9   9  45    1.47    1.65
 -11   9  44   10.51    1.92
 -13   9  44    1.27    1.59
 -17 -21 -24    0.96    2.44
 -20 -20 -23    0.44    2.40
 -19 -19 -23   -0.91    2.33
  -2 -18 -25    5.35    1.98
 -10 -18 -25    3.35    2.25
  16 -16 -17    5.16    1.38
   4 -16 -23   13.98    1.99
 -16 -16 -23   12.26    2.60
   0 -16 -24    1.25    1.84
  33 -15   6    0.41    0.21
  15 -15 -17    5.02    1.37
  22 -14 -10    0.29    0.91
 -30 -14 -15    0.95    2.27
  14 -14 -17   -0.28    1.23
  -2 -14 -23   40.69    2.74
 -10 -14 -23    1.11    2.11
   9 -13 -19   20.16    1.76
 -19 -13 -20    8.38    2.27
  -1 -13 -22    0.84    1.67
 -11 -13 -22    1.22    2.03
  32 -12   8    0.41    0.63
 -22 -12 -18    8.58    2.36
   4 -12 -20   31.21    2.13
   0 -12 -21   -0.02    1.48
 -12 -12 -21    0.56    1.93
  35 -11  18    5.26    1.50
 -33 -11 -10    3.92    2.55
 -29 -11 -13    0.95    2.08
 -34 -10  -8    2.27    2.19
 -37  -9  -4   12.52    2.55
 -35  -9  -6    3.81    2.31
 -27  -9 -12    3.76    2.11
 -19  -9 -16    1.14    1.83
   3  -9 -17   61.63    2.72
 -11  -9 -18   44.28    2.75
  30  -8  12   26.42    1.79
 -32  -8  -7   -0.18    2.02
 -28  -8 -10   36.13    3.07
  -8  -8 -17   14.11    2.03
  33  -7  24    5.20    1.91
 -39  -7   1    9.65    2.33
  21  -7  -1   11.63    0.48
 -37  -7  -1    1.16    1.91
 -35  -7  -3   29.41    2.85
 -13  -7 -15   77.87    3.45
  26  -6   9    0.57    1.17
 -18  -6 -12   44.65    2.73
  -6  -6 -14    1.15    1.38
 -25  -5  -7    8.31    1.85
 -19  -5 -10   61.89    3.04
 -11  -5 -12   82.91    3.30
  -2  -4 -10  303.50    7.57
  27  -3  22   22.45    2.34
  26  -2  24   25.97    2.49
 -44  -2  19    2.28    1.48
 -16  -2  -5   -0.26    1.18
  27  -1  34    5.30    2.33
  23  -1  21    0.22    1.72
 -31  -1   6   50.75    2.37
  -1  -1  -3 1676.57   37.22
  26   0  38    0.59    2.24
 -36   0  14   28.89    1.78
  23   1  33    2.50    2.14
  21   1  27    0.40    1.79
  19   1  22   27.53    2.29
 -13   1   2  397.53    9.16
  22   2  38   20.14    2.83
  20   2  31   10.66    2.30
 -36   2  21    0.32    0.54
  21   3  48    0.55    2.42
  21   3  47   -1.02    2.39
  19   3  36    5.13    2.26
  17   3  30    9.91    2.17
  11   3  19    1.36    1.52
  12   4  26   60.08    3.18
  10   4  23   53.66    2.93
  13   5  36   18.21    2.64
   9   5  28   56.83    3.08
   3   5  21   75.92    3.13
  12   6  46   34.12    3.36
  12   6  45    0.78    2.38
   8   6  34    6.48    2.06
   4   6  28    1.10    1.61
   2   6  26   13.98    1.83
 -10   6  21   25.69    1.73
   9   7  65    0.76    2.40
   9   7  52    1.93    2.45
   9   7  51   28.44    3.11
   9   7  50   -0.49    2.37
   7   7  43   22.38    2.66
   5   7  38    2.33    2.02
   1   7  32   21.14    2.02
  -3   7  29   16.61    1.89
 -19   7  29    1.71    1.07
  -5   7  28    2.01    1.31
 -17   7  28    6.11    1.23
 -13   7  27    9.78    1.36
   4   8  51   -0.08    2.09
   4   8  50    0.39    2.23
   2   8  44    7.00    2.30
  -2   8  38    6.74    1.82
 -14   8  34   18.20    1.66
  -1   9  61    0.35    2.20
  -1   9  60   -0.50    2.21
  -1   9  59    2.61    2.09
  -3   9  51    0.64    1.86
  -5   9  48   10.59    2.07
 -19   9  46   43.46    2.49
 -17   9  45    1.42    1.57
  -9   9  44    0.13    1.63
 -15   9  44    6.98    1.64
 -16 -20 -24    1.12    2.37
 -12 -20 -25   -0.39    2.30
 -21 -19 -22    1.51    2.39
   7 -19 -23    1.08    1.72
  -1 -19 -25    3.88    1.99
 -11 -19 -25    0.24    2.13
 -18 -18 -23   -0.51    2.39
 -14 -18 -24    2.07    2.25
  -4 -18 -25    8.74    2.18
  -8 -18 -25    5.81    2.23
  19 -17 -15    3.08    1.28
   5 -17 -23    2.00    1.66
 -17 -17 -23    3.41    2.41
   1 -17 -24   17.12    2.24
 -13 -17 -24   -0.17    2.19
  -2 -16 -24   -0.29    1.73
 -10 -16 -24    0.56    2.19
   5 -15 -22   -0.51    1.49
 -17 -15 -22    5.76    2.32
 -13 -15 -23    3.20    2.10
  20 -14 -12   11.61    1.23
 -28 -14 -16    3.40    2.60
   6 -14 -21    1.49    1.45
 -18 -14 -21    0.81    1.99
 -14 -14 -22    8.24    2.32
  -4 -14 -23    4.62    1.86
  -6 -14 -23    6.69    1.95
  -8 -14 -23    2.80    2.10
  19 -13 -12    4.80    1.07
 -27 -13 -16    6.57    2.60
 -25 -13 -17    0.74    2.10
 -21 -13 -19    1.88    2.17
 -15 -13 -21    0.96    2.00
  14 -12 -15    0.39    1.08
 -16 -12 -20    1.38    2.01
 -27 -11 -14   14.43    2.77
 -19 -11 -18    0.29    1.89
 -36 -10  -6    1.31    2.02
 -30 -10 -11   -0.12    2.04
  12 -10 -14    6.63    1.17
  33  -9  17    0.38    1.45
 -31  -9  -9    6.41    2.35
 -25  -9 -13    1.02    1.85
 -23  -9 -14    0.71    1.86
 -21  -9 -15    0.43    1.90
 -15  -9 -17   29.80    2.53
  32  -8  17    1.37    1.53
  24  -8   1    1.30    0.35
 -26  -8 -11   10.52    2.19
 -14  -8 -16    8.25    1.69
 -27  -7  -9    2.18    1.65
  -1  -7 -15   10.64    1.55
  32  -6  24    1.16    1.82
  28  -6  13    1.86    1.38
 -38  -6   2   10.09    2.19
 -34  -6  -2    3.19    1.92
 -26  -6  -8    3.78    1.73
   4  -6 -12   18.98    1.46
  31  -5  25    1.98    1.85
 -39  -5   5    6.18    1.89
 -23  -5  -8   -0.08    1.49
 -21  -5  -9    1.74    1.39
  -3  -5 -12   14.29    1.54
  28  -4  20   25.83    2.29
 -38  -4   6    0.80    1.68
 -32  -4   0   10.57    2.05
 -16  -4  -9    2.63    1.46
 -12  -4 -10    5.07    1.45
  29  -3  28    5.10    2.18
 -41  -3  12    0.83    1.51
 -35  -3   5    1.54    1.63
 -33  -3   3   19.28    2.01
 -19  -3  -6  344.46    9.01
  28  -2  30    1.30    2.01
 -42  -2  16    2.30    1.49
  20  -2  11   65.83    2.62
  18  -2   8   61.72    2.38
  27  -1  33    1.30    2.27
 -45  -1  24    0.69    1.24
  19  -1  13   22.51    1.80
  17  -1  10   21.71    1.72
 -35  -1  10   31.49    2.00
 -33  -1   8   24.29    1.83
 -27  -1   3    9.16    1.45
  26   0  37   -0.26    2.17
  20   0  19    0.35    1.49
  25   1  42   14.00    2.80
  17   1  18    5.46    1.69
  15   1  15   14.03    1.75
 -33   1  14   11.34    1.21
  14   2  18   30.96    2.19
 -26   2  11    1.94    0.68
  21   3  46    0.81    2.51
  21   3  45   -0.85    2.44
  15   3  25   41.98    2.73
  18   4  43    6.83    2.74
  16   4  35    8.84    2.37
   0   4  14  182.32    4.99
  15   5  42    8.93    2.71
 -35   5  34   -0.15    0.34
  12   6  44   13.77    2.66
  10   6  38    0.31    2.06
 -22   6  25    9.24    0.96
  -2   6  23   21.25    1.85
  -4   6  22  100.07    3.47
  -8   6  21   33.02    1.79
   9   7  49    1.01    2.25
   7   7  42    0.68    2.05
   3   7  34   19.22    2.20
  -1   7  30    0.24    1.47
  -7   7  27    4.58    1.41
   4   8  49    0.26    2.20
   2   8  43   29.83    2.66
   0   8  40    8.75    2.04
  -4   8  36    4.93    1.59
  -8   8  34    0.03    1.37
  -1   9  58   -0.21    2.17
  -1   9  57    0.70    2.06
  -1   9  56    1.29    2.06
  -1   9  55    1.13    2.12
  -3   9  50    0.98    1.89
  -5   9  47    2.18    1.94
  -7   9  45    1.58    1.71
 -11   9  43    0.35    1.59
 -13   9  43   20.96    2.06
  -1   9  54   -0.54    2.09
  -1   9  53    0.46    2.11
  -3   9  49    7.61    2.10
   9   7  48   22.17    2.81
   4   8  48   -0.51    2.12
   9   7  47    1.67    2.27
   4   8  47    1.09    2.08
  -5   9  46    3.56    1.87
 -19   9  45   -0.19    1.58
  21   3  44    3.81    2.52
 -17   9  44    1.19    1.48
  12   6  43    5.51    2.54
 -15   9  43    3.18    1.56
  18   4  42    2.33    2.41
  25   1  41    1.99    2.40
  15   5  41  112.04    5.22
   7   7  41    2.54    2.10
 -24   8  40    0.59    1.23
 -22   8  38    0.40    1.21
  22   2  37    2.76    2.25
  10   6  37   19.72    2.60
   5   7  37   36.71    2.71
  -2   8  37    9.48    1.89
  26   0  36    1.02    2.12
  19   3  35    1.68    2.28
  13   5  35   76.23    3.99
  16   4  34    8.94    2.33
   8   6  33    4.40    2.00
  23   1  32   -0.08    2.09
  20   2  30   37.44    2.95
   6   6  30   14.65    2.01
 -21   7  30    0.01    1.00
  17   3  29    9.78    2.10
 -40   2  27    0.47    0.40
   9   5  27   71.26    3.43
  30  -4  26    0.77    1.90
  21   1  26   12.49    2.19
  18   2  25    3.40    1.86
  34  -8  23    1.99    1.70
  22   0  23   -0.02    1.78
   8   4  20   16.46    1.89
   6   4  18    5.30    1.56
  -1   5  18    0.31    1.22
  34 -10  17   -0.16    1.36
  31  -7  17   -0.30    1.58
  -9   5  16  185.06    4.82
  26  -4  15    7.75    1.63
   2   4  15   23.89    1.65
  10   2  13    2.19    1.49
  -2   4  13  175.66    4.72
  33 -11  12    3.60    1.20
 -34   0  12    0.85    1.20
  -6   4  12   92.13    2.70
  24  -4  11   87.77    3.16
 -42  -4  11    0.17    1.65
  32 -14   5    0.40    0.21
 -26   0   5    0.23    1.07
 -37  -5   3   -0.06    1.69
 -36  -6   0   -0.36    1.94
 -33  -5  -1    0.74    1.80
 -28  -4  -3    3.40    1.58
 -23  -3  -4    1.18    1.31
  26 -14  -5    2.09    0.40
 -34  -8  -5   -0.37    2.03
  10  -4  -5  261.63    5.92
 -21  -3  -5  106.92    3.77
  -3  -3  -8 9374.86  207.42
 -24  -6  -9  125.73    4.71
 -25  -7 -10   -0.10    1.62
 -20  -6 -11    6.80    1.75
 -15  -5 -11   10.13    1.69
 -24  -8 -12   25.51    2.69
  21 -17 -13    1.09    1.13
 -31 -13 -13   -0.30    2.30
 -30 -12 -13    0.91    2.19
 -22  -8 -13   31.93    2.73
 -14  -6 -13   63.38    3.03
 -20  -8 -14   13.56    2.12
 -25 -11 -15   12.16    2.62
 -11  -7 -15   -0.23    1.48
 -29 -15 -16    0.37    2.30
 -26 -14 -17    6.22    2.41
 -21 -11 -17    2.10    2.06
  15 -17 -18   27.28    1.98
  -2 -10 -19   18.64    1.92
 -10 -10 -19    0.08    1.88
   8 -14 -20   17.34    1.82
 -20 -14 -20   -0.58    2.06
  -1 -11 -20   12.39    1.75
 -11 -11 -20    0.78    1.80
 -23 -19 -21   -0.18    2.45
 -19 -15 -21    1.18    2.26
   3 -13 -21   16.86    1.89
  -2 -12 -21   -0.09    1.49
 -10 -12 -21    6.59    2.19
 -20 -18 -22   -1.08    2.31
 -19 -17 -22    6.56    2.70
 -18 -16 -22   -0.39    2.25
   2 -14 -22    0.20    1.55
  -3 -13 -22    3.95    1.75
  -9 -13 -22    1.51    2.00
 -19 -21 -23    2.05    2.38
   6 -18 -23    0.32    1.60
 -14 -16 -23    2.47    2.18
   2 -18 -24    1.04    1.72
  -4 -16 -24   -0.17    1.89
  -6 -16 -24    1.58    2.05
  -8 -16 -24    0.91    2.01
 -11 -21 -25    0.02    2.06
   0 -20 -25    0.52    1.75
 -10 -20 -25   -0.01    2.15
  -3 -19 -25    0.33    1.82
  -9 -19 -25    2.89    2.16
   6   8  66   -0.04    2.29
   6   8  65    0.10    2.42
   6   8  64    1.05    2.28
   6   8  63   -1.57    2.44
   6   8  62    3.29    2.32
   6   8  61   -0.63    2.31
   6   8  60    0.78    2.31
   6   8  59    0.37    2.24
  14   6  58   -0.22    2.45
  14   6  57   -0.31    2.53
  14   6  56    1.28    2.32
   6   8  56    1.23    2.23
  14   6  55    0.01    2.52
   6   8  55    1.16    2.30
  17   5  54    2.17    2.52
  14   6  54    5.01    2.51
  17   5  53    0.57    2.59
  -1   9  52    0.29    2.03
  -3   9  48   10.12    2.30
   9   7  46    7.59    2.51
   4   8  46    0.72    2.20
  -5   9  45    5.81    1.91
  21   3  43    3.17    2.34
  12   6  42    0.72    2.30
   2   8  42    1.33    2.02
 -11   9  42    2.65    1.61
 -13   9  42    7.84    1.75
  18   4  41   26.85    3.09
  25   1  40   -0.46    2.33
   7   7  40    0.00    2.11
   0   8  39   23.85    2.43
 -29   7  38    1.31    1.02
  22   2  36    9.95    2.46
   5   7  36    0.06    1.80
 -20   8  36   -0.49    1.29
  -4   8  35   26.41    2.15
  19   3  34   20.06    2.62
  -6   8  34   39.33    2.44
 -16   8  34    0.98    1.23
 -10   8  33   43.00    2.48
 -12   8  33   13.98    1.60
  27  -1  32   35.70    3.14
   1   7  31   -0.13    1.48
  28  -2  29    1.09    2.00
  -3   7  28  137.60    4.55
  29  -3  27    8.19    2.23
   4   6  27   75.16    3.41
 -44   0  26    0.05    0.90
  25  -1  25    6.81    2.01
  33  -7  23   -0.98    1.74
  26  -2  23    3.15    1.92
   5   5  22    2.94    1.55
  27  -3  21    6.38    1.92
  13   3  21    4.39    1.74
  23  -1  20   57.54    2.99
   1   5  19   17.41    1.78
  24  -2  18    4.84    1.72
  -3   5  17   69.79    2.63
  21  -1  16   72.78    3.11
   9   3  16   81.81    3.23
 -43  -3  15    1.62    1.57
  18   0  15   -0.36    1.36
  12   2  15  288.26    7.71
  22  -2  14    0.04    1.42
  29  -7  12    2.69    1.32
  16   0  12  246.81    6.68
 -32   0  10    8.80    1.31
  21  -3   9    2.50    1.19
  27  -7   8    0.51    1.08
   2   2   7  570.13   13.14
 -23   1   6    8.41    1.01
 -30  -2   3   14.85    1.77
 -35  -5   1    4.01    1.85
  16  -4   0    0.79    0.50
 -29  -3   0    0.05    1.40
 -38  -8  -1    1.22    1.98
 -36  -8  -3    0.07    1.99
 -29  -5  -4   21.40    2.28
 -30  -6  -5    0.74    1.89
 -33  -9  -7    1.75    1.77
 -22  -6 -10   36.42    2.57
 -31 -11 -11    0.88    2.28
  16 -10 -11   59.65    2.04
 -23  -7 -11    3.18    1.80
 -21  -7 -12   73.81    3.61
  -5  -5 -12   27.60    1.91
  -7  -5 -12   46.16    2.32
  15 -11 -13    1.98    0.99
 -28 -12 -14   -0.96    2.11
   4  -8 -15   33.07    1.92
 -23 -11 -16   18.01    2.67
   8 -10 -16   28.35    1.91
   5  -9 -16  149.20    4.55
 -27 -15 -17    1.12    2.50
 -18 -10 -17   12.98    2.24
  14 -16 -18    3.22    1.42
 -26 -16 -18    4.63    2.44
  13 -15 -18    1.07    1.36
 -25 -15 -18   -0.68    2.24
 -24 -14 -18    5.20    2.33
 -25 -17 -19    3.02    2.33
  10 -14 -19   13.53    1.64
   6 -12 -19    6.62    1.48
 -18 -12 -19    0.18    1.94
   3 -11 -19    3.32    1.48
  -8 -10 -19    0.73    1.61
 -24 -18 -20    0.47    2.54
  -9 -11 -20    4.84    1.97
 -22 -18 -21   -0.12    2.34
 -21 -17 -21    0.01    2.37
   7 -15 -21    8.49    1.67
  -8 -12 -21    2.10    1.81
   8 -18 -22    2.45    1.52
   7 -17 -22    7.67    1.83
   6 -16 -22   17.99    2.01
  -5 -13 -22    4.93    1.98
  -7 -13 -22   10.65    2.10
 -18 -20 -23    4.12    2.59
 -15 -17 -23   -0.50    2.18
  -1 -15 -23    1.22    1.64
 -11 -15 -23    2.71    2.08
 -15 -21 -24   -0.27    2.30
   3 -19 -24    2.93    1.74
  -1 -17 -24   18.18    2.40
 -11 -17 -24   -1.01    2.14
  -9 -21 -25    2.16    2.08
  -2 -20 -25   -0.48    1.92
  -8 -20 -25    0.56    2.03
  -7 -19 -25    1.32    2.14
   1   9  62    2.78    2.20
   1   9  61    0.60    2.09
   1   9  60    1.29    2.15
   1   9  59    2.34    2.27
   1   9  58    4.14    2.17
   6   8  54   -0.17    2.26
  14   6  53    4.55    2.51
   6   8  53   11.34    2.65
  17   5  52   -1.03    2.45
  14   6  52    3.96    2.65
   6   8  52    1.26    2.21
  17   5  51   -0.39    2.46
  14   6  51    1.89    2.45
  17   5  50   -0.28    2.55
  -3   9  47    0.17    1.93
   9   7  45   13.84    2.58
   4   8  45   15.51    2.60
  -5   9  44    6.67    2.00
 -19   9  44    2.77    1.55
  -7   9  43   15.51    2.08
 -17   9  43    4.57    1.56
  21   3  42    1.15    2.47
 -15   9  42    0.33    1.49
  21   3  41   -0.58    2.57
  12   6  41   25.91    2.98
   2   8  41    1.66    1.82
  15   5  40    5.73    2.74
  25   1  39    1.32    2.27
   0   8  38    0.20    1.81
  10   6  36   18.12    2.60
  -2   8  36   10.19    1.84
  26   0  35    0.89    2.23
  13   5  34    8.18    2.43
  16   4  33   19.72    2.47
   3   7  33    0.34    1.64
 -25   7  33    0.39    1.01
  -8   8  33    2.92    1.39
 -14   8  33    0.44    1.28
   8   6  32   54.72    3.18
  20   2  29    1.14    1.95
   6   6  29    1.62    1.58
  -1   7  29   65.29    2.99
  17   3  28    8.93    2.26
 -26   6  28    8.68    0.84
  -5   7  27   10.87    1.55
  -9   7  26   12.38    1.50
 -11   7  26    6.18    1.39
  30  -4  25    5.51    1.99
  12   4  25   11.06    1.96
   2   6  25   16.86    1.89
 -38   2  24    0.31    0.52
   7   5  24   37.80    2.63
  32  -6  23   -0.20    1.75
  10   4  22  249.08    7.20
 -43  -1  21    0.37    1.30
  19   1  21   10.01    1.95
  -6   6  21   23.77    1.71
 -14   6  21    1.96    1.17
  25  -3  16   44.07    2.56
   7   3  14    4.77    1.37
   4   2   8  257.58    6.40
  -9   3   8 1263.25   28.07
  19  -3   6  336.38    8.24
   8   0   4  535.78   12.33
 -19   1   4  143.50    3.79
 -17  -1  -2   15.77    1.38
 -33  -7  -4    1.52    1.92
 -26  -4  -4  193.81    6.07
 -18  -2  -4    9.77    1.43
  -6  -2  -6 2265.99   50.65
  -8  -2  -6  650.48   15.14
 -32 -10  -9    0.97    2.05
  -4  -4 -10   15.36    1.47
 -32 -12 -11    0.72    2.14
  12  -8 -11    0.27    0.93
 -26 -10 -13    2.00    2.25
 -29 -13 -14   -0.95    2.22
 -15  -7 -14    4.33    1.76
  18 -16 -15    2.20    1.26
  15 -13 -15    4.32    1.22
 -26 -12 -15   -0.33    2.20
  -3  -7 -15    1.96    1.49
  -9  -7 -15   51.27    2.74
  12 -12 -16   18.78    1.55
 -20 -10 -16    1.48    1.85
 -12  -8 -16   15.06    1.97
 -14 -10 -18   -0.37    1.82
 -24 -16 -19   -0.74    2.36
  11 -15 -19    0.89    1.46
 -23 -15 -19    1.37    2.25
  -6 -10 -19   37.26    2.49
  12 -18 -20    2.58    1.53
 -23 -17 -20    1.00    2.29
 -22 -16 -20    0.02    2.16
   9 -15 -20   -0.06    1.42
 -17 -13 -20   18.83    2.57
  -5 -11 -20   15.08    2.02
  -7 -11 -20   20.38    2.27
  10 -18 -21    1.07    1.57
   8 -16 -21    5.24    1.71
 -16 -14 -21    1.44    2.10
  -4 -12 -21   22.44    2.20
  -6 -12 -21   42.36    2.82
 -20 -20 -22   -1.06    2.38
 -15 -15 -22   18.56    2.71
 -12 -14 -22    1.38    2.16
 -17 -19 -23   -0.23    2.21
 -16 -18 -23    3.97    2.47
  -9 -15 -23   22.36    2.68
 -14 -22 -24    0.05    2.30
 -13 -19 -24   -0.19    2.27
 -12 -18 -24    1.63    2.19
  -9 -17 -24    0.97    2.01
  -7 -21 -25    1.07    1.99
  -6 -20 -25    0.45    2.09
  11   7  62   -0.47    2.53
  11   7  61    1.64    2.39
  11   7  60    0.50    2.34
  11   7  59    1.23    2.35
  11   7  58    1.01    2.47
  11   7  57   11.68    2.76
   1   9  57    1.22    2.23
  11   7  56    0.39    2.49
   1   9  56   -0.50    2.06
  11   7  55    4.13    2.37
   1   9  55   -0.22    2.20
  11   7  54   -0.91    2.37
   6   8  51    0.94    2.31
  20   4  50    0.90    2.46
  14   6  50    8.52    2.68
   6   8  50    4.21    2.34
  17   5  49    1.46    2.74
  14   6  49    2.45    2.56
  -1   9  49   -0.68    1.92
  17   5  48   14.05    3.05
  -3   9  46    0.54    1.78
   9   7  44    8.38    2.42
   4   8  44    2.88    2.27
  -7   9  42    0.85    1.70
 -11   9  41    3.05    1.59
 -13   9  41   28.21    2.23
   7   7  39   24.67    2.62
  22   2  35    0.79    2.17
   5   7  35   15.33    2.19
 -27   7  35    3.07    1.02
  26   0  34    0.31    2.05
  19   3  33    0.87    2.07
  27  -1  31    0.18    2.11
 -23   7  31   12.17    1.24
 -28   6  30    4.97    0.77
  14   4  28   30.23    2.62
  24   0  27   -0.05    1.88
  18   2  24   62.44    3.26
  28  -4  19   -0.35    1.61
 -37   1  19    8.86    1.05
  36 -12  18    2.60    1.35
 -41  -1  18    7.73    1.46
  20   0  18    5.67    1.59
  11   3  18  103.04    3.77
  35 -11  17    0.44    1.32
 -38   0  17   -0.15    1.21
  23  -3  12    1.83    1.26
 -39  -3  10   16.14    1.94
   1   3  10   66.17    2.36
 -36  -2   9    1.90    1.46
 -41  -5   8    2.70    1.79
  -7   3   8    3.33    0.71
 -21   1   5    0.90    0.88
 -39  -7   2    0.49    2.05
 -24  -2  -1    0.70    1.22
 -10   0  -1    0.26    0.86
 -37  -9  -3    6.25    2.35
 -35  -9  -5    2.18    2.18
 -29  -7  -7   -0.35    1.85
 -15  -3  -7    0.41    0.99
  24 -16  -9    0.45    0.89
 -33 -11  -9    9.00    2.59
  11  -7 -10   19.58    1.17
  -6  -4 -10   74.18    2.78
 -29 -11 -12    3.16    2.15
 -16  -6 -12   53.62    2.85
  11  -9 -13    8.30    1.30
 -12  -6 -13   91.88    3.60
 -30 -14 -14    1.13    2.48
 -24 -10 -14    0.31    1.93
  17 -15 -15    3.70    1.25
  16 -14 -15    7.83    1.34
 -22 -10 -15    1.52    2.00
 -16  -8 -15   21.85    2.23
 -24 -12 -16    4.83    2.36
 -22 -12 -17    1.86    2.16
   1  -9 -17   52.93    2.56
 -13  -9 -17    3.59    1.75
   8 -12 -18    0.69    1.28
 -17 -11 -18   11.25    2.20
  12 -16 -19    4.09    1.53
  11 -17 -20   13.27    1.80
  10 -16 -20    0.52    1.52
   5 -13 -20  101.60    3.79
   2 -12 -20    1.31    1.42
 -22 -20 -21    0.25    2.41
   9 -17 -21    3.77    1.66
   4 -14 -21   12.52    1.80
   1 -13 -21    1.75    1.62
 -19 -19 -22   -0.11    2.24
 -16 -16 -22    5.14    2.51
   3 -15 -22   14.02    2.04
 -17 -21 -23   -0.67    2.31
 -12 -16 -23    1.89    2.14
  -3 -15 -23   23.29    2.48
  -5 -15 -23    6.15    2.04
  -7 -15 -23    0.20    1.94
   1 -19 -24    0.44    1.78
   0 -18 -24   -0.09    1.82
 -10 -18 -24    3.11    2.32
  -3 -17 -24    4.90    2.19
  -5 -17 -24    3.03    2.14
  -7 -17 -24    1.67    2.19
   1   9  54    0.65    2.18
  11   7  53    8.21    2.57
   1   9  53    1.07    2.03
  11   7  52    0.33    2.25
  20   4  49    6.83    2.73
   6   8  49   20.91    2.79
  20   4  48   -1.12    2.63
  14   6  48    0.92    2.50
  -1   9  48   14.17    2.28
  17   5  47    1.10    2.62
  14   6  47    0.45    2.36
  -3   9  45    0.01    1.78
 -21   9  45    0.69    1.41
  24   2  44    1.40    2.39
   9   7  43   11.00    2.42
  -5   9  43    1.24    1.83
 -17   9  42   11.28    1.73
 -15   9  41    3.90    1.55
  21   3  40    2.05    2.38
  12   6  40   28.45    3.03
   2   8  40    6.11    2.05
 -24   8  39   13.03    1.46
  25   1  38   21.30    2.93
  15   5  38    5.42    2.41
   0   8  37    1.11    1.72
 -22   8  37    0.14    1.16
  10   6  35   21.27    2.56
  22   2  34   10.31    2.52
  -4   8  34   -0.18    1.43
  13   5  33   36.84    2.99
  -6   8  33    7.09    1.64
  16   4  32   -1.19    1.96
   3   7  32   42.20    2.68
 -10   8  32    9.28    1.66
 -39   3  30    0.10    0.18
   1   7  30   18.76    1.99
  28  -2  28    6.16    2.12
  20   2  28    9.73    2.11
  29  -3  26    1.74    2.01
   9   5  26   93.42    3.93
 -13   7  26   45.14    2.07
  25  -1  24    0.37    1.80
   0   6  23  177.88    5.38
  34  -8  22    0.94    1.66
  33  -7  22    0.44    1.72
  26  -2  22    8.87    1.94
  16   2  20   19.22    2.01
  17   1  17    3.38    1.48
  14   2  17    0.29    1.46
  33  -9  16   14.30    1.72
  32  -8  16    1.64    1.45
 -40  -4   9    4.97    1.71
  30 -10   7    0.61    0.72
  29  -9   7   -0.52    0.78
 -34  -2   7   12.22    1.68
 -24   0   4    2.65    1.09
  18  -4   2   57.48    1.85
 -18   0   1    0.48    0.99
 -37  -7   0   -0.40    1.88
 -30  -4  -1    4.89    1.69
 -35  -7  -2    1.39    1.98
 -31  -5  -2   29.27    2.60
 -22  -2  -2    0.77    1.25
 -32  -6  -3   30.55    2.72
 -20  -2  -3    8.60    1.41
 -13  -1  -3    7.44    1.17
 -27  -5  -5   40.28    2.67
 -14  -2  -5  204.88    5.57
 -32  -8  -6    9.67    2.39
 -28  -6  -6    3.55    1.91
  25 -15  -7    1.86    0.64
   4  -4  -8    2.76    0.92
  -7  -3  -8   29.02    1.71
 -28  -8  -9   21.79    2.74
 -30 -10 -10    1.88    2.04
 -27  -9 -11    3.97    2.08
  20 -16 -13    0.46    1.10
   9  -9 -14   12.91    1.37
   6  -8 -14   11.40    1.47
 -29 -15 -15   -0.98    2.26
 -28 -14 -15    2.91    2.42
 -27 -13 -15    3.46    2.32
 -19  -9 -15    5.04    1.92
  17 -17 -16    0.26    1.25
   5 -11 -18   15.41    1.68
 -19 -13 -19   17.34    2.58
 -13 -11 -19    0.51    1.99
 -23 -19 -20   -0.75    2.58
 -18 -14 -20    0.22    1.95
 -21 -19 -21    2.74    2.55
 -17 -15 -21   -0.24    2.21
 -11 -13 -21   38.61    3.02
 -19 -21 -22   -0.11    2.31
 -18 -18 -22    1.29    2.30
 -17 -17 -22    2.43    2.33
 -13 -15 -22    1.76    2.25
  -2 -14 -22    7.59    2.08
 -10 -14 -22   15.33    2.42
 -16 -20 -23    0.77    2.23
 -15 -19 -23    0.15    2.24
 -14 -18 -23    3.40    2.21
 -13 -17 -23    4.01    2.39
   0 -16 -23    9.12    1.97
 -10 -16 -23    0.70    2.06
 -12 -20 -24    1.19    2.13
 -11 -19 -24    3.18    2.23
  -2 -18 -24    4.63    2.09
  -8 -18 -24    1.80    2.25
   1   9  52    4.48    2.21
   1   9  51   -0.14    2.15
   6   8  48   -0.23    2.24
  -1   9  47    6.91    2.08
  17   5  46   -0.49    2.39
  17   5  45    3.28    2.62
  -3   9  44    0.95    1.69
  24   2  43    1.07    2.34
 -19   9  43    0.80    1.44
  24   2  42    3.93    2.51
   9   7  42    0.15    2.18
  -5   9  42   29.27    2.43
 -26   8  41    0.81    1.18
  -7   9  41    9.69    1.81
 -11   9  40   -0.35    1.52
 -13   9  40    4.74    1.59
  21   3  39   -0.98    2.35
  12   6  39   52.55    3.55
   2   8  39    0.20    1.85
  25   1  37    0.78    2.21
  18   4  37   11.11    2.66
 -32   6  35   -0.18    0.60
  -2   8  35   39.04    2.54
   5   7  34    6.39    1.91
  26   0  33   -0.38    2.14
 -16   8  33    0.63    1.16
  19   3  32    3.54    2.03
  -8   8  32   59.88    2.79
 -12   8  32    0.08    1.22
   8   6  31   -0.10    1.80
  27  -1  30    1.72    2.09
 -19   7  28    0.23    1.02
  17   3  27    5.02    1.94
  -3   7  27   30.43    2.30
 -24   6  26    0.94    0.68
 -41   1  25    0.14    0.72
  30  -4  24    0.26    1.83
  12   4  24   47.86    2.81
 -42   0  23    0.03    1.12
  35  -9  22    5.19    1.71
  27  -3  20   26.86    2.28
  23  -1  19    7.10    1.78
   8   4  19    8.30    1.69
  -5   5  16   50.08    2.10
 -13   5  16   40.23    1.56
  26  -4  14    4.62    1.52
 -40  -2  14   25.90    2.09
  15   1  14   34.95    2.15
  35 -13  13   -0.02    0.78
  27  -5  13    4.03    1.47
 -37  -1  13    0.08    1.32
  19  -1  12   37.85    2.17
  -4   4  12    3.23    1.08
  31  -9  11    0.28    1.18
   6   2   9   22.08    1.51
  23  -5   6   71.33    2.43
 -39  -5   6    0.79    1.71
   0   2   6  909.73   20.49
   3   1   4   11.90    0.73
 -38  -6   3   10.94    2.18
  14  -2   3  100.10    2.83
 -31  -3   2   53.93    2.80
 -34  -6  -1   31.35    2.74
 -27  -3  -1    0.55    1.45
  22 -10  -5    6.19    0.31
 -36 -10  -5    0.24    2.17
 -22  -4  -6   14.77    1.78
 -35 -11  -7    4.06    2.33
 -31  -9  -8    1.42    2.12
 -27  -7  -8   -0.28    1.28
 -14  -4  -9   84.52    3.26
 -13  -5 -11    2.45    1.55
 -31 -13 -12    0.28    2.22
 -30 -12 -12    0.70    2.24
 -25  -9 -12    0.54    1.85
  10  -8 -12   18.41    1.35
   7  -7 -12    6.63    1.24
 -27 -11 -13    0.38    2.04
 -23  -9 -13    9.03    2.16
 -17  -7 -13    5.13    1.69
 -21  -9 -14   21.64    2.47
   1  -7 -14    0.20    1.29
 -28 -16 -16    1.35    2.28
 -27 -15 -16    1.77    2.34
 -25 -13 -16    1.05    2.13
 -19 -11 -17    1.74    1.90
 -11  -9 -17    2.21    1.68
 -21 -13 -18    2.08    2.09
 -24 -18 -19    0.95    2.37
 -20 -14 -19    3.74    2.30
   7 -13 -19    3.02    1.40
 -16 -12 -19    0.48    1.87
   1 -11 -19   39.39    2.43
 -22 -18 -20    0.43    2.35
 -19 -15 -20    0.28    2.04
 -15 -13 -20    1.63    2.04
 -12 -12 -20    6.27    2.11
 -20 -18 -21    1.09    2.29
 -18 -16 -21    1.26    2.23
 -14 -14 -21    1.31    2.09
 -18 -20 -22    0.99    2.33
   7 -19 -22    0.64    1.61
   4 -16 -22    2.19    1.63
  -4 -14 -22   -0.99    1.87
  -6 -14 -22    2.94    1.88
  -8 -14 -22    2.28    1.98
 -15 -21 -23   -0.05    2.19
  -2 -16 -23    3.50    2.00
 -11 -21 -24    0.82    2.07
   0 -20 -24   -0.10    1.80
 -10 -20 -24    0.16    1.99
  -1 -19 -24    5.97    2.00
  -9 -19 -24    3.59    2.14
  -4 -18 -24    4.32    2.16
  -6 -18 -24   -0.08    2.03
   8   8  65   -1.46    2.37
   8   8  64    0.32    2.42
   8   8  63   -0.59    2.24
   3   9  63    0.10    2.30
   8   8  62   -0.17    2.43
   8   8  61    1.88    2.43
   8   8  60    1.73    2.44
   3   9  60    0.49    2.29
   8   8  59    1.06    2.42
   3   9  59   -0.44    2.15
   8   8  58    3.52    2.35
   8   8  57    0.37    2.42
   8   8  56   -1.05    2.35
  -8  10  54    0.40    1.73
 -10  10  53    2.89    1.75
   1   9  50    1.61    2.05
  11   7  48    6.95    2.56
   6   8  47    2.60    2.12
  -1   9  46    5.42    2.01
  20   4  45    4.97    2.73
  17   5  44    5.00    2.51
  24   2  41    1.77    2.45
   9   7  41    0.19    2.03
  -9   9  40   -0.45    1.53
  21   3  38   33.50    3.26
  12   6  38   -1.32    2.24
  15   5  37   -0.81    2.11
  25   1  36    0.58    2.30
 -20   8  35   52.03    2.32
  10   6  34    8.42    2.20
  13   5  32   14.12    2.36
 -14   8  32    1.29    1.27
  16   4  31   27.29    2.63
  23   1  29    3.22    1.98
 -31   5  28    0.76    0.24
  28  -2  27    0.66    1.99
  24   0  26   19.06    2.40
  -5   7  26   22.83    1.86
  21   1  24   33.92    2.70
   2   6  24   35.12    2.31
   7   5  23    4.46    1.81
  32  -6  22    0.74    1.71
 -39   1  22    0.13    0.84
  10   4  21   -0.51    1.72
   5   5  21   11.73    1.81
 -44  -2  20    1.12    1.42
 -40   0  20   21.77    1.59
  19   1  20   41.50    2.59
  13   3  20    0.65    1.58
 -10   6  20  429.48   10.40
 -19   5  18  230.86    5.46
  24  -2  17   34.00    2.35
 -42  -2  17    1.18    1.43
   6   4  17   13.60    1.63
  34 -10  16   -0.27    1.29
 -41  -3  13    0.22    1.52
  34 -12  12    0.53    1.06
  28  -6  12   11.11    1.52
 -42  -4  12    7.03    1.81
  32 -10  11    0.78    1.08
  30  -8  11    1.78    1.27
  20  -2  10    1.94    1.26
  14   0   9    0.59    1.20
 -27   1   9    9.52    1.13
  22  -4   7    0.71    1.09
 -38  -4   7   10.99    1.95
 -28   0   7    0.32    1.13
 -16   2   6  348.65    7.95
  24  -6   5   67.88    2.27
  16  -2   5    0.27    0.99
   5   1   5  574.03   13.18
 -12   2   5  164.41    3.75
 -33  -3   4    0.17    1.51
 -22   0   3    1.65    1.04
 -28  -2   2    1.02    1.38
 -20   0   2  834.88   19.23
 -36  -6   1    5.26    1.93
 -32  -4   1   25.60    2.35
 -23  -1   1   62.85    2.49
 -33  -5   0   30.05    2.60
 -21  -1   0    1.00    1.14
  -6   0  -1    0.36    0.64
  -8   0  -1    0.51    0.78
 -34  -8  -4   19.52    2.69
 -25  -5  -6   20.89    2.11
 -26  -6  -7    5.08    1.74
  18 -10  -9    5.40    0.81
 -19  -5  -9  250.28    7.27
 -31 -11 -10    1.47    2.15
 -26  -8 -10    8.03    2.08
   9  -7 -11    8.53    1.07
  16 -12 -13    6.05    1.09
 -28 -12 -13   -0.13    2.27
   8  -8 -13   25.28    1.57
 -20  -8 -13   25.46    2.40
 -10  -6 -13    6.97    1.69
  13 -11 -14    6.16    1.16
 -25 -11 -14   13.30    2.64
 -13  -7 -14    1.82    1.63
 -23 -11 -15    0.61    2.04
  13 -13 -16    0.40    1.18
 -21 -11 -16    7.92    2.22
 -15  -9 -16   22.34    2.34
  -4  -8 -16   44.41    2.49
  -8  -8 -16  169.05    5.48
 -26 -16 -17    0.36    2.21
 -25 -15 -17    0.52    2.26
 -24 -14 -17   -0.32    2.20
  -1  -9 -17   40.20    2.38
 -25 -17 -18    0.70    2.26
   0 -10 -18    8.29    1.58
 -23 -17 -19   -0.91    2.39
 -11 -11 -19   14.48    2.21
 -21 -17 -20   -0.27    2.38
   6 -14 -20    3.10    1.50
   0 -12 -20   34.90    2.38
 -20 -20 -21    0.89    2.39
   5 -15 -21    0.13    1.49
  -9 -13 -21    4.03    2.02
 -17 -19 -22   -0.05    2.23
   6 -18 -22    1.46    1.63
   5 -17 -22    0.55    1.61
 -14 -16 -22    1.06    2.13
 -11 -15 -22    0.66    2.00
 -14 -22 -23   -0.86    2.27
   2 -18 -23    0.53    1.69
   1 -17 -23    7.91    1.95
 -11 -17 -23    1.02    2.17
  -4 -16 -23   33.09    2.80
  -6 -16 -23   -0.11    1.93
  -8 -16 -23    2.61    2.04
  -9 -21 -24    0.45    2.06
  -2 -20 -24    5.23    2.05
  -8 -20 -24    0.77    1.99
  -3 -19 -24   -0.21    1.90
  -5 -19 -24    3.29    2.15
  -7 -19 -24    2.08    2.01
   3   9  58    0.46    2.16
   3   9  57    1.31    2.22
   3   9  56   -0.45    2.09
  -6  10  56    4.43    2.00
   3   9  55    4.47    2.31
  -6  10  55    1.43    1.83
   8   8  53    3.40    2.32
  -8  10  53    0.59    1.73
 -10  10  52    9.75    1.95
 -12  10  51    3.60    1.75
   1   9  49    2.46    2.02
  11   7  47   -1.84    2.29
   6   8  46    0.90    2.13
  -1   9  45   -0.02    1.80
  20   4  44    1.36    2.46
  14   6  44    9.50    2.67
  17   5  43    1.00    2.34
  -3   9  43    1.16    1.70
 -19   9  42   16.58    1.75
  -5   9  41   11.55    2.01
 -17   9  41    2.13    1.51
  24   2  40    1.09    2.39
  -7   9  40    0.58    1.56
 -15   9  40    0.76    1.46
   2   8  38    1.74    1.64
  21   3  37    0.05    2.37
  18   4  36    2.98    2.36
  15   5  36   -0.51    2.17
   0   8  36   17.69    2.08
  -2   8  34    7.90    1.85
  26   0  32    4.20    2.27
  -6   8  32   29.59    2.12
  19   3  31   -0.26    2.08
  27  -1  29    7.46    2.25
   1   7  29  151.12    5.07
 -21   7  29    7.61    1.13
  11   5  28   32.30    2.61
  20   2  27   29.43    2.68
  29  -3  25   -0.14    1.89
   9   5  25   39.97    2.67
 -18   6  22  203.72    5.16
  26  -2  21    2.71    1.78
  22   0  21   -0.32    1.74
  -8   6  20    3.02    1.15
 -34   2  19    0.34    0.63
  28  -4  18   -0.05    1.53
   1   5  18  875.89   20.55
  29  -5  17   11.72    1.81
  -1   5  17    1.10    1.23
  25  -3  15   46.25    2.52
  21  -1  15   13.93    1.73
  36 -14  14   -0.57    0.77
  18   0  14    4.95    1.43
  12   2  14   13.33    1.67
 -25   3  14    7.14    0.41
  22  -2  13   37.00    2.16
 -28   2  13   42.22    1.51
  10   2  12  154.26    4.59
  34 -14   9   -0.33    0.40
  25  -5   9   58.08    2.40
  -1   3   9  434.20   10.21
  31 -11   7    4.59    0.64
  28  -8   7    6.41    1.07
 -31  -1   7    1.33    1.32
 -35  -3   6    0.08    1.50
 -37  -5   4    3.91    1.82
 -34  -4   3   23.36    2.28
 -35  -5   2    5.46    1.97
 -38  -8   0    0.97    1.95
 -36  -8  -2    4.93    2.22
 -28  -4  -2    3.45    1.60
 -33  -9  -6    5.25    1.94
 -17  -3  -6  922.05   21.67
 -32 -10  -8   -0.54    2.06
 -25  -7  -9    1.66    1.82
 -32 -12 -10   -1.19    2.28
 -24  -8 -11    5.72    2.09
 -22  -8 -12   12.71    2.18
 -19  -7 -12    1.05    1.55
  19 -15 -13    1.86    1.16
 -30 -14 -13    0.35    2.36
 -29 -13 -13    3.31    2.28
 -14  -8 -15   17.63    2.00
  16 -16 -16    0.24    1.27
  14 -14 -16    3.29    1.24
 -18 -10 -16   22.05    2.60
   7 -11 -17   20.71    1.72
   4 -10 -17    8.88    1.59
  -9  -9 -17   47.76    2.80
 -24 -16 -18    0.03    2.14
 -23 -15 -18    0.56    2.17
   9 -13 -18    5.77    1.46
 -18 -12 -18    6.95    2.26
 -10 -10 -18   50.14    3.01
 -22 -16 -19    1.15    2.19
   4 -12 -19   10.74    1.65
 -22 -20 -20    0.10    2.31
   3 -13 -20   45.73    2.63
 -10 -12 -20   45.56    3.10
 -15 -15 -21   -0.95    2.17
   2 -14 -21    0.80    1.63
  -3 -13 -21   22.82    2.26
  -5 -13 -21   17.58    2.20
  -7 -13 -21   33.59    2.72
 -17 -21 -22   -0.35    2.38
 -16 -18 -22    1.85    2.29
 -15 -17 -22    1.40    2.21
   3 -19 -23    0.44    1.69
 -13 -19 -23   -0.05    2.15
 -12 -18 -23    0.49    2.10
  -1 -17 -23    3.57    1.99
  -9 -17 -23    0.97    2.04
  -7 -21 -24    0.20    1.96
  -4 -20 -24    3.84    2.04
  -6 -20 -24    2.82    2.03
  16   6  55    2.63    2.51
   3   9  54   12.54    2.51
  -6  10  54   -0.26    1.87
   3   9  53    2.04    2.21
   8   8  52    0.78    2.36
  -8  10  52    9.68    2.05
   8   8  51   19.05    2.86
 -10  10  51    2.86    1.82
  11   7  46    4.85    2.46
   6   8  45   -0.32    2.15
  20   4  43   -0.80    2.50
  14   6  43    3.09    2.40
  17   5  42   -0.44    2.34
  -3   9  42    0.03    1.65
   9   7  40    3.55    2.17
  -9   9  39    5.12    1.65
 -11   9  39   15.83    1.88
 -13   9  39   13.07    1.74
 -24   8  38    9.69    1.37
  12   6  37   21.95    2.64
 -22   8  36   -0.17    1.17
  25   1  35   -0.58    2.25
   5   7  33    7.48    1.98
 -30   6  32    1.44    0.53
  13   5  31   14.70    2.23
 -10   8  31   60.31    2.75
  17   3  26    0.76    1.78
 -45  -1  25    0.22    1.22
  -9   7  25   14.60    1.58
 -11   7  25   10.11    1.35
  30  -4  23    1.37    1.87
  25  -1  23   40.87    2.81
 -20   6  23   56.77    1.92
  31  -5  22    0.11    1.73
  34  -8  21    0.91    1.59
  33  -7  21    8.14    1.84
  -6   6  20  106.85    3.49
  16   2  19    6.23    1.71
  20   0  17   -0.12    1.45
  11   3  17    0.09    1.53
  30  -6  16   10.31    1.73
 -43  -3  16    3.05    1.64
 -36   0  15    0.42    1.19
   9   3  15   72.05    2.98
[truncated: 8,715,073 more chars]
