# Supplementary material for: Host Spin‐Crossover Thermodynamics Indicate Guest Fit
Source: Angew Chem Int Ed Engl. 2022 Nov 17;61(50):e202212634. doi: 10.1002/anie.202212634 (PMC10098494; doi:10.1002/anie.202212634)
Supplement: Supplementary file 5 — Supporting Information [file ANIE-61-0-s006.cif]

data_jyz144

# start Validation Reply Form
_vrf_THETM01_jyz144
;
PROBLEM: The value of sine(theta_max)/wavelength is less than 0.550
RESPONSE:  Despite the use of a synchrotron radiation and 
rapid sample handling, few reflections at greater than 1.0 A resolution 
were observed and the data was trimmed accordingly.
;
_vrf_PLAT084_jyz144
;
PROBLEM: High wR2 Value (i.e. > 0.25) ...................       0.37 Report
RESPONSE: The quality of the integration was lower than ideal due to the 
poor diffraction properties of the crystals. As a consequence the values 
of the  R1, wR and wR2 factors are larger than typical small molecule 
structures.
;
_vrf_PLAT341_jyz144
;
PROBLEM: Low Bond Precision on  C-C Bonds ...............    0.01618 Ang.  
RESPONSE: Despite the use of a synchrotron radiation
and rapid sample  handling, few reflections at greater than 1.0
Å resolution were observed and the data was trimmed accordingly.
;
_vrf_PLAT922_jyz144
;
PROBLEM: wR2 in the CIF and FCF Differ by ...............     0.0058 Check 
RESPONSE: FCF and CIF were taken from the final refinement cycle. Differences
may be due to a different weighting scheme of SHELX and PLATON.
;
# end Validation Reply Form

_audit_creation_date               2021-09-21
_audit_creation_method
;
Olex2 1.2
(compiled 2018.05.29 svn.r3508 for OlexSys, GUI svn.r5506)
;
_shelx_SHELXL_version_number       '2014/7'
_audit_contact_author_address      ?
_audit_contact_author_email        ?
_audit_contact_author_name         ''
_audit_contact_author_phone        ?
_publ_contact_author_id_orcid      ?
_publ_section_references
;
Bourhis, L.J., Dolomanov, O.V., Gildea, R.J., Howard, J.A.K., Puschmann, H.
 (2015). Acta Cryst. A71, 59-75.

Dolomanov, O.V., Bourhis, L.J., Gildea, R.J, Howard, J.A.K. & Puschmann, H.
 (2009), J. Appl. Cryst. 42, 339-341.

Sheldrick, G.M. (2015). Acta Cryst. C71, 3-8.
;
_chemical_name_common              ?
_chemical_name_systematic          ?
_chemical_formula_moiety          
 'C144 H120 Fe4 N48 S12, 2(C2 F6 N O4 S2), 2(C2 H3 N)'
_chemical_formula_sum              'C152 H126 F12 Fe4 N52 O8 S16'
_chemical_formula_weight           3773.40
_chemical_melting_point            ?
loop_
  _atom_type_symbol
  _atom_type_description
  _atom_type_scat_dispersion_real
  _atom_type_scat_dispersion_imag
  _atom_type_scat_source
 'C' 'C' 0.0032 0.0016 'International Tables Vol C Tables 4.2.6.8 and 6.1.1.4'
 'H' 'H' 0.0000 0.0000 'International Tables Vol C Tables 4.2.6.8 and 6.1.1.4'
 'F' 'F' 0.0168 0.0099 'International Tables Vol C Tables 4.2.6.8 and 6.1.1.4'
 'Fe' 'Fe' 0.3436 0.8063 'International Tables Vol C Tables 4.2.6.8 and 6.1.1.4'
 'N' 'N' 0.0061 0.0032 'International Tables Vol C Tables 4.2.6.8 and 6.1.1.4'
 'O' 'O' 0.0106 0.0058 'International Tables Vol C Tables 4.2.6.8 and 6.1.1.4'
 'S' 'S' 0.1203 0.1179 'International Tables Vol C Tables 4.2.6.8 and 6.1.1.4'

_shelx_space_group_comment
;
The symmetry employed for this shelxl refinement is uniquely defined
by the following loop, which should always be used as a source of
symmetry information in preference to the above space-group names.
They are only intended as comments.
;
_space_group_crystal_system        'trigonal'
_space_group_IT_number             167
_space_group_name_H-M_alt          'R -3 c'
_space_group_name_Hall             '-R 3 2"c'
loop_
  _space_group_symop_operation_xyz
 'x, y, z'
 '-y, x-y, z'
 '-x+y, -x, z'
 'y, x, -z+1/2'
 'x-y, -y, -z+1/2'
 '-x, -x+y, -z+1/2'
 'x+2/3, y+1/3, z+1/3'
 '-y+2/3, x-y+1/3, z+1/3'
 '-x+y+2/3, -x+1/3, z+1/3'
 'y+2/3, x+1/3, -z+5/6'
 'x-y+2/3, -y+1/3, -z+5/6'
 '-x+2/3, -x+y+1/3, -z+5/6'
 'x+1/3, y+2/3, z+2/3'
 '-y+1/3, x-y+2/3, z+2/3'
 '-x+y+1/3, -x+2/3, z+2/3'
 'y+1/3, x+2/3, -z+7/6'
 'x-y+1/3, -y+2/3, -z+7/6'
 '-x+1/3, -x+y+2/3, -z+7/6'
 '-x, -y, -z'
 'y, -x+y, -z'
 'x-y, x, -z'
 '-y, -x, z-1/2'
 '-x+y, y, z-1/2'
 'x, x-y, z-1/2'
 '-x+2/3, -y+1/3, -z+1/3'
 'y+2/3, -x+y+1/3, -z+1/3'
 'x-y+2/3, x+1/3, -z+1/3'
 '-y+2/3, -x+1/3, z-1/6'
 '-x+y+2/3, y+1/3, z-1/6'
 'x+2/3, x-y+1/3, z-1/6'
 '-x+1/3, -y+2/3, -z+2/3'
 'y+1/3, -x+y+2/3, -z+2/3'
 'x-y+1/3, x+2/3, -z+2/3'
 '-y+1/3, -x+2/3, z+1/6'
 '-x+y+1/3, y+2/3, z+1/6'
 'x+1/3, x-y+2/3, z+1/6'

_cell_length_a                     38.26750(10)
_cell_length_b                     38.26750(10)
_cell_length_c                     94.2929(4)
_cell_angle_alpha                  90
_cell_angle_beta                   90
_cell_angle_gamma                  120
_cell_volume                       119583.0(8)
_cell_formula_units_Z              18
_cell_measurement_reflns_used      25345
_cell_measurement_temperature      100(2)
_cell_measurement_theta_max        20.067263061
_cell_measurement_theta_min        1.20279933895
_shelx_estimated_absorpt_T_max     0.979
_shelx_estimated_absorpt_T_min     0.978
_exptl_absorpt_coefficient_mu      0.359
_exptl_absorpt_correction_T_max    1.0
_exptl_absorpt_correction_T_min    0.992173297217262
_exptl_absorpt_correction_type     empirical
_exptl_absorpt_process_details     
;
DIALS 2.1.4-ga615ced2f-release
Scaling & analysis of unmerged intensities, absorption correction using spherical harmonics
;
_exptl_absorpt_special_details     ?
_exptl_crystal_colour              ?
_exptl_crystal_density_diffrn      0.943
_exptl_crystal_density_meas        ?
_exptl_crystal_density_method      ?
_exptl_crystal_description         block
_exptl_crystal_F_000               34812
_exptl_crystal_size_max            0.063
_exptl_crystal_size_mid            0.06
_exptl_crystal_size_min            0.058
_exptl_transmission_factor_max     ?
_exptl_transmission_factor_min     ?
_diffrn_reflns_av_R_equivalents    0.0571
_diffrn_reflns_av_unetI/netI       0.0369
_diffrn_reflns_Laue_measured_fraction_full  0.997
_diffrn_reflns_Laue_measured_fraction_max  0.997
_diffrn_reflns_limit_h_max         38
_diffrn_reflns_limit_h_min         -38
_diffrn_reflns_limit_k_max         38
_diffrn_reflns_limit_k_min         -38
_diffrn_reflns_limit_l_max         90
_diffrn_reflns_limit_l_min         -94
_diffrn_reflns_number              132152
_diffrn_reflns_point_group_measured_fraction_full  0.997
_diffrn_reflns_point_group_measured_fraction_max  0.997
_diffrn_reflns_theta_full          20.148
_diffrn_reflns_theta_max           20.148
_diffrn_reflns_theta_min           0.728
_diffrn_ambient_temperature        100.15
_diffrn_detector_area_resol_mean   ?
_diffrn_measured_fraction_theta_full  0.997
_diffrn_measured_fraction_theta_max  0.997
_diffrn_measurement_device_type    'Fluid Film Devices'
_diffrn_measurement_method         'shutterless scans'
_diffrn_radiation_type             Synchrotron
_diffrn_radiation_wavelength       0.6889
_diffrn_source                     'Diamond Light Source Beamline I19-1'
_reflns_Friedel_coverage           0.000
_reflns_Friedel_fraction_full      .
_reflns_Friedel_fraction_max       .
_reflns_number_gt                  7733
_reflns_number_total               13907
_reflns_special_details
;
 Reflections were merged by SHELXL according to the crystal
 class for the calculation of statistics and refinement.
 
 Structure factors included contributions from the .fab file.
 
 _reflns_Friedel_fraction is defined as the number of unique
 Friedel pairs measured divided by the number that would be
 possible theoretically, ignoring centric projections and
 systematic absences.
;
_reflns_threshold_expression       'I > 2\s(I)'
_computing_cell_refinement         'DIALS 2theta refinement, DIALS 2.1.4-ga615ced2f-release'
_computing_data_collection         'GDA - generic data acquisition software'
_computing_data_reduction          
;
DIALS 2.1.4-ga615ced2f-release (Winter, G. et al., 2018)
XIA2 0.6.380-g0f31cbd4-dials-2.1 (Winter, G., 2010)
;
_computing_molecular_graphics      'Olex2 (Dolomanov et al., 2009)'
_computing_publication_material    'Olex2 (Dolomanov et al., 2009)'
_computing_structure_refinement    'ShelXL (Sheldrick, 2015)'
_computing_structure_solution      'olex2.solve (Bourhis et al., 2015)'
_refine_diff_density_max           0.682
_refine_diff_density_min           -0.573
_refine_diff_density_rms           0.098
_refine_ls_extinction_coef         .
_refine_ls_extinction_method       none
_refine_ls_goodness_of_fit_ref     1.312
_refine_ls_hydrogen_treatment      constr
_refine_ls_matrix_type             full
_refine_ls_number_parameters       1094
_refine_ls_number_reflns           13907
_refine_ls_number_restraints       1717
_refine_ls_R_factor_all            0.1439
_refine_ls_R_factor_gt             0.1118
_refine_ls_restrained_S_all        1.270
_refine_ls_shift/su_max            0.002
_refine_ls_shift/su_mean           0.000
_refine_ls_structure_factor_coef   Fsqd
_refine_ls_weighting_details      
 'w=1/[\s^2^(Fo^2^)+(0.2000P)^2^] where P=(Fo^2^+2Fc^2^)/3'
_refine_ls_weighting_scheme        calc
_refine_ls_wR_factor_gt            0.3488
_refine_ls_wR_factor_ref           0.3714
_refine_special_details            ?
_olex2_refinement_description
;
1. Fixed Uiso
 At 1.2 times of:
  All C(H) groups
 At 1.5 times of:
  All C(H,H,H) groups
2. Restrained distances
 C41-C40
 1.5 with sigma of 0.02
3. Uiso/Uaniso restraints and constraints
C48 \\sim N3 \\sim N4 \\sim N1 \\sim N2 \\sim C7 \\sim C5 \\sim C8 \\sim C68
\\sim C10 \\sim C1 \\sim C2 \\sim C3 \\sim S4 \\sim C6 \\sim C69 \\sim C67
\\sim C9 \\sim C11 \\sim S5 \\sim C4 \\sim C70 \\sim C66 \\sim C14 \\sim C12
\\sim C71 \\sim C13 \\sim N19 \\sim N12 \\sim C53 \\sim C72 \\sim C16 \\sim C15
\\sim N18 \\sim N20 \\sim N10 \\sim N8 \\sim C52 \\sim C54 \\sim C17 \\sim C18
\\sim N17 \\sim N21 \\sim N22 \\sim N9 \\sim N11 \\sim N7 \\sim C47 \\sim C51
\\sim C56 \\sim C55 \\sim C32 \\sim C30 \\sim C20 \\sim C19 \\sim C46 \\sim C57
\\sim C61 \\sim C33 \\sim C31 \\sim C21 \\sim C25 \\sim C45 \\sim C49 \\sim C58
\\sim C60 \\sim C34 \\sim C36 \\sim C22 \\sim C24 \\sim C50 \\sim C59 \\sim C35
\\sim C23 \\sim N14 \\sim N24 \\sim N13 \\sim N5 \\sim C42 \\sim C62 \\sim C40
\\sim C26 \\sim N16 \\sim N15 \\sim C39 \\sim C63 \\sim C41 \\sim C27 \\sim C43
\\sim C37 \\sim S2 \\sim S6 \\sim N23 \\sim S1 \\sim S3 \\sim N6 \\sim C44
\\sim C38 \\sim C65 \\sim C64 \\sim C29 \\sim C28 \\sim N26 \\sim C73 \\sim C74
\\sim C76 \\sim S8 \\sim O2 \\sim O1 \\sim N25 \\sim F3 \\sim F2 \\sim F1 \\sim
S7 \\sim O3 \\sim C75 \\sim F4 \\sim F5 \\sim F6: within 2A with sigma of 0.04
and sigma for terminal atoms of 0.08
Uanis(C19) \\sim Ueq: with sigma of 0.001 and sigma for terminal atoms of 0.002
4. Rigid body (RIGU) restrains
 C36, C73, C38, C41, C37, C60, C19, C29, C24, C61, C64, C74, C51, C65, C26,
 C39, C55, C4, C44, C3, N25, C43, C42, C57, C28, C72, S5, N7, N9, N14, F4, C32,
 O4, O3, C21, F1, H21, S6, C71, C10, C22, N6, N24, C23, C18, C52, S1, F2, N5,
 O1, S2, N4, N19, N17, N2, N8, N16, C5, S4, C16, C69, C8, N12, S3, N21, N18,
 C54, N11, F3, N1, N20, C53, S8, C7, N22, N3, S7, N10, F5, O2, N23, N13, C17,
 C56, C33, C70, C40, C1, C47, C68, C11, C58, C20, C76, C67, C59, C13, C75, C2,
 C34, N26, C63, C30, N15, C66, C14, C12, C35, C9, C6, F6, C31, C15, C50, C45,
 C46, C25, C62, C49, C48, C27
 with sigma for 1-2 distances of 0.004 and sigma for 1-3 distances of 0.004
 S7, O3
 with sigma for 1-2 distances of 0.002 and sigma for 1-3 distances of 0.002
 O4, S7
 with sigma for 1-2 distances of 0.002 and sigma for 1-3 distances of 0.002
5.a Aromatic/amide H refined with riding coordinates:
 C21(H21), C22(H22), C5(H5), C69(H69), C8(H8), C9(H9), C6(H6), C66(H66),
 C14(H14), C11(H11), C33(H33), C58(H58), C12(H12), C1(H1), C70(H70), C67(H67),
 C31(H31), C34(H34), C40(H40), C45(H45), C46(H46), C48(H48), C49(H49), C25(H25),
  C62(H62), C28(H28), C57(H57), C26(H26), C24(H24), C64(H64), C3(H3), C36(H36),
 C44(H44), C43(H43), C65(H65), C60(H60), C61(H61), C29(H29), C42(H42), C4(H4),
 C37(H37), C38(H38)
5.b Fitted hexagon refined as free rotating group:
 C50(C45,C46,C47,C48,C49)
5.c Idealised Me refined as rotating group:
 C30(H30A,H30B,H30C), C15(H15A,H15B,H15C), C72(H72A,H72B,H72C), C55(H55A,H55B,
 H55C), C51(H51A,H51B,H51C), C74(H74A,H74B,H74C), C19(H19A,H19B,H19C)
;
_atom_sites_solution_hydrogens     geom
_atom_sites_solution_primary       iterative
_atom_sites_solution_secondary     ?
loop_
  _atom_site_label
  _atom_site_type_symbol
  _atom_site_fract_x
  _atom_site_fract_y
  _atom_site_fract_z
  _atom_site_U_iso_or_equiv
  _atom_site_adp_type
  _atom_site_occupancy
  _atom_site_site_symmetry_order
  _atom_site_calc_flag
  _atom_site_refinement_flags_posn
  _atom_site_refinement_flags_adp
  _atom_site_refinement_flags_occupancy
  _atom_site_disorder_assembly
  _atom_site_disorder_group
 Fe1 Fe 0.70993(4) 0.95056(5) 0.50395(2) 0.1117(5) Uani 1 1 d . . . . .
 Fe2 Fe 0.89232(6) 0.75682(5) 0.60414(2) 0.1332(7) Uani 1 1 d . . . . .
 S4 S 0.83674(8) 1.00733(8) 0.49139(3) 0.1105(8) Uani 1 1 d . U . . .
 S8 S 0.84094(11) 0.91242(10) 0.47347(3) 0.1309(10) Uani 1 1 d . U . . .
 S1 S 0.97538(10) 0.80937(11) 0.56847(3) 0.1339(10) Uani 1 1 d . U . . .
 S7 S 0.87696(12) 0.94900(13) 0.44809(3) 0.1553(12) Uani 1 1 d . U . . .
 S3 S 0.69818(10) 0.90981(14) 0.69852(3) 0.1595(14) Uani 1 1 d . U . . .
 S6 S 0.37720(12) 0.52112(11) 0.52305(4) 0.1549(12) Uani 1 1 d . U . . .
 S5 S 0.68372(13) 1.04714(12) 0.51366(4) 0.1589(13) Uani 1 1 d . U . . .
 S2 S 0.85480(18) 0.62879(15) 0.60762(6) 0.218(2) Uani 1 1 d . U . . .
 N3 N 0.7641(2) 0.9890(3) 0.49705(7) 0.104(2) Uani 1 1 d . U . . .
 N4 N 0.7340(2) 0.9164(2) 0.50572(7) 0.104(2) Uani 1 1 d . U . . .
 F3 F 0.7682(2) 0.8983(2) 0.47214(7) 0.159(2) Uani 1 1 d . U . . .
 N10 N 0.8151(2) 0.9139(2) 0.58692(8) 0.106(2) Uani 1 1 d . U . . .
 F5 F 0.9399(2) 0.9685(2) 0.46295(7) 0.161(2) Uani 1 1 d . U . . .
 N19 N 0.6584(3) 0.7585(3) 0.52721(8) 0.110(2) Uani 1 1 d . U . . .
 N9 N 0.7850(2) 0.9274(2) 0.60672(8) 0.103(2) Uani 1 1 d . U . . .
 N1 N 0.7248(2) 0.9742(2) 0.52381(8) 0.104(2) Uani 1 1 d . U . . .
 N18 N 0.7160(3) 0.7668(2) 0.53968(8) 0.109(2) Uani 1 1 d . U . . .
 O2 O 0.8445(2) 0.9307(2) 0.48676(7) 0.133(2) Uani 1 1 d . U . . .
 N2 N 0.6920(2) 0.9889(3) 0.50307(9) 0.109(2) Uani 1 1 d . U . . .
 N11 N 0.8251(3) 0.8989(3) 0.61043(8) 0.115(2) Uani 1 1 d . U . . .
 F2 F 0.7794(2) 0.8640(2) 0.45813(6) 0.163(2) Uani 1 1 d . U . . .
 N6 N 0.6434(3) 0.9057(3) 0.68186(8) 0.116(2) Uani 1 1 d . U . . .
 F1 F 0.7725(2) 0.8518(2) 0.48064(7) 0.159(2) Uani 1 1 d . U . . .
 N12 N 0.8005(2) 0.9262(3) 0.56464(8) 0.117(2) Uani 1 1 d . U . . .
 N7 N 0.7397(3) 0.9480(3) 0.60301(9) 0.117(2) Uani 1 1 d . U . . .
 N24 N 0.4746(3) 0.5611(2) 0.54576(9) 0.118(2) Uani 1 1 d . U . . .
 N20 N 0.6519(3) 0.7030(3) 0.53874(8) 0.112(2) Uani 1 1 d . U . . .
 N17 N 0.7657(3) 0.7683(3) 0.55348(8) 0.120(2) Uani 1 1 d . U . . .
 N5 N 0.6798(2) 0.9212(2) 0.65812(9) 0.113(2) Uani 1 1 d . U . . .
 O1 O 0.8582(3) 0.8857(3) 0.47237(8) 0.149(3) Uani 1 1 d . U . . .
 N8 N 0.7685(2) 0.9367(3) 0.58340(9) 0.120(2) Uani 1 1 d . U . . .
 N13 N 0.8997(3) 0.8080(3) 0.59627(8) 0.126(3) Uani 1 1 d . U . . .
 N21 N 0.7040(3) 0.7074(3) 0.55256(9) 0.126(3) Uani 1 1 d . U . . .
 C53 C 0.6749(4) 0.7419(3) 0.53573(10) 0.107(2) Uani 1 1 d . U . . .
 C17 C 0.8074(3) 0.9135(3) 0.60122(10) 0.107(3) Uani 1 1 d . U . . .
 N23 N 0.3999(3) 0.5193(3) 0.54804(10) 0.129(3) Uani 1 1 d . U . . .
 O4 O 0.8689(3) 0.9744(3) 0.43760(7) 0.147(2) Uani 1 1 d . U . . .
 N14 N 0.8478(3) 0.7203(3) 0.59151(9) 0.130(3) Uani 1 1 d . U . . .
 F4 F 0.9337(3) 1.0179(3) 0.45501(10) 0.208(3) Uani 1 1 d . U . . .
 N22 N 0.6437(3) 0.6484(3) 0.55139(9) 0.130(3) Uani 1 1 d . U . . .
 C16 C 0.7957(3) 0.9258(3) 0.57868(10) 0.109(3) Uani 1 1 d . U . . .
 N16 N 0.9292(3) 0.7643(3) 0.58874(9) 0.129(3) Uani 1 1 d . U . . .
 C32 C 0.8442(3) 0.8772(3) 0.60659(10) 0.106(3) Uani 1 1 d . U . . .
 C71 C 0.6799(3) 0.7990(3) 0.52226(10) 0.103(2) Uani 1 1 d . U . . .
 C7 C 0.7883(3) 0.9741(3) 0.49709(10) 0.108(3) Uani 1 1 d . U . . .
 C18 C 0.7646(3) 0.9365(3) 0.59764(11) 0.107(3) Uani 1 1 d . U . . .
 O3 O 0.8790(3) 0.9130(3) 0.44301(9) 0.168(3) Uani 1 1 d . U . . .
 C21 C 0.7152(3) 0.9057(3) 0.62327(10) 0.100(2) Uani 1 1 d . U . . .
 H21 H 0.7160 0.8846 0.6182 0.120 Uiso 1 1 calc R U . . .
 C22 C 0.7021(3) 0.8990(3) 0.63806(10) 0.104(3) Uani 1 1 d . U . . .
 H22 H 0.6965 0.8751 0.6430 0.124 Uiso 1 1 calc R . . . .
 C10 C 0.7429(3) 0.9623(3) 0.53448(9) 0.100(2) Uani 1 1 d . U . . .
 C5 C 0.7831(3) 1.0267(3) 0.49259(9) 0.112(3) Uani 1 1 d . U . . .
 H5 H 0.7696 1.0417 0.4918 0.134 Uiso 1 1 calc R . . . .
 C23 C 0.6982(3) 0.9287(3) 0.64447(10) 0.106(3) Uani 1 1 d . U . . .
 C54 C 0.6688(4) 0.6886(4) 0.54735(11) 0.117(3) Uani 1 1 d . U . . .
 C52 C 0.7274(4) 0.7485(3) 0.54858(10) 0.113(3) Uani 1 1 d . U . . .
 C69 C 0.6897(3) 0.8428(3) 0.50278(10) 0.102(2) Uani 1 1 d . U . . .
 H69 H 0.6838 0.8465 0.4933 0.122 Uiso 1 1 calc R . . . .
 C8 C 0.7721(3) 0.9330(3) 0.50219(10) 0.113(3) Uani 1 1 d . U . . .
 H8 H 0.7874 0.9197 0.5029 0.136 Uiso 1 1 calc R . . . .
 C68 C 0.7166(3) 0.8767(3) 0.51085(10) 0.105(2) Uani 1 1 d . U . . .
 C9 C 0.7843(3) 0.9753(3) 0.53314(9) 0.104(3) Uani 1 1 d . U . . .
 H9 H 0.7996 0.9922 0.5255 0.125 Uiso 1 1 calc R . . . .
 N15 N 0.8874(4) 0.7049(3) 0.60976(11) 0.141(3) Uani 1 1 d . U . . .
 C6 C 0.8224(3) 1.0429(3) 0.48927(9) 0.110(3) Uani 1 1 d . U . . .
 H6 H 0.8395 1.0698 0.4862 0.132 Uiso 1 1 calc R . . . .
 C2 C 0.7000(3) 1.0123(4) 0.51451(13) 0.122(3) Uani 1 1 d . U . . .
 C66 C 0.7053(3) 0.8298(3) 0.53054(10) 0.108(3) Uani 1 1 d . U . . .
 H66 H 0.7101 0.8251 0.5400 0.130 Uiso 1 1 calc R . . . .
 C14 C 0.8026(3) 0.9627(3) 0.54352(9) 0.101(2) Uani 1 1 d . U . . .
 H14 H 0.8306 0.9714 0.5428 0.121 Uiso 1 1 calc R . . . .
 F6 F 0.9513(3) 0.9889(3) 0.44150(11) 0.227(4) Uani 1 1 d . U . . .
 C20 C 0.7265(3) 0.9414(3) 0.61659(11) 0.111(3) Uani 1 1 d . U . . .
 C13 C 0.7806(3) 0.9383(3) 0.55442(10) 0.105(3) Uani 1 1 d . U . . .
 C76 C 0.7893(4) 0.8804(4) 0.47081(12) 0.125(3) Uani 1 1 d . U . . .
 C11 C 0.7218(3) 0.9389(3) 0.54582(11) 0.114(3) Uani 1 1 d . U . . .
 H11 H 0.6940 0.9304 0.5468 0.137 Uiso 1 1 calc R . . . .
 C33 C 0.8323(3) 0.8517(3) 0.59544(11) 0.116(3) Uani 1 1 d . U . . .
 H33 H 0.8108 0.8492 0.5897 0.139 Uiso 1 1 calc R . . . .
 C58 C 0.5391(4) 0.6254(3) 0.54978(10) 0.121(3) Uani 1 1 d . U . . .
 H58 H 0.5243 0.6390 0.5511 0.146 Uiso 1 1 calc R . . . .
 C12 C 0.7408(3) 0.9274(3) 0.55602(10) 0.111(3) Uani 1 1 d . U . . .
 H12 H 0.7261 0.9120 0.5640 0.133 Uiso 1 1 calc R . . . .
 C35 C 0.8797(3) 0.8328(3) 0.60062(11) 0.112(3) Uani 1 1 d . U . . .
 C75 C 0.9268(5) 0.9795(5) 0.45224(16) 0.153(4) Uani 1 1 d . U . . .
 C1 C 0.7172(3) 1.0021(3) 0.52606(11) 0.115(3) Uani 1 1 d . U . . .
 H1 H 0.7227 1.0157 0.5349 0.138 Uiso 1 1 calc R . . . .
 C70 C 0.6729(3) 0.8064(3) 0.50795(11) 0.112(3) Uani 1 1 d . U . . .
 H70 H 0.6555 0.7843 0.5021 0.135 Uiso 1 1 calc R . . . .
 N26 N 0.8354(4) 0.9150(3) 0.52189(11) 0.144(3) Uani 1 1 d . U . . .
 C67 C 0.7247(3) 0.8689(3) 0.52493(9) 0.106(3) Uani 1 1 d . U . . .
 H67 H 0.7436 0.8907 0.5306 0.127 Uiso 1 1 calc R . . . .
 C56 C 0.6025(4) 0.6286(4) 0.54932(10) 0.122(3) Uani 1 1 d . U . . .
 C59 C 0.5168(4) 0.5842(4) 0.54614(12) 0.135(3) Uani 1 1 d . U . . .
 C31 C 0.8744(4) 0.8774(4) 0.61563(12) 0.132(3) Uani 1 1 d . U . . .
 H31 H 0.8826 0.8932 0.6240 0.158 Uiso 1 1 calc R . . . .
 C34 C 0.8498(4) 0.8295(3) 0.59207(10) 0.119(3) Uani 1 1 d . U . . .
 H34 H 0.8413 0.8122 0.5840 0.143 Uiso 1 1 calc R . . . .
 C40 C 0.9259(3) 0.8255(4) 0.58693(11) 0.126(3) Uani 1 1 d D U . . .
 H40 H 0.9336 0.8513 0.5832 0.151 Uiso 1 1 calc R . . . .
 C30 C 0.8192(4) 0.9042(4) 0.62615(10) 0.147(4) Uani 1 1 d . U . . .
 H30A H 0.8108 0.8788 0.6312 0.220 Uiso 1 1 calc GR . . . .
 H30B H 0.7983 0.9117 0.6272 0.220 Uiso 1 1 calc GR . . . .
 H30C H 0.8446 0.9255 0.6302 0.220 Uiso 1 1 calc GR . . . .
 C15 C 0.8329(3) 0.9200(4) 0.55914(10) 0.132(4) Uani 1 1 d . U . . .
 H15A H 0.8562 0.9461 0.5566 0.198 Uiso 1 1 calc GR . . . .
 H15B H 0.8233 0.9027 0.5507 0.198 Uiso 1 1 calc GR . . . .
 H15C H 0.8407 0.9069 0.5664 0.198 Uiso 1 1 calc GR . . . .
 C63 C 0.4117(4) 0.5335(3) 0.53523(12) 0.126(3) Uani 1 1 d . U . . .
 C50 C 0.8259(2) 0.7301(2) 0.58113(6) 0.126(3) Uani 1 1 d . U . . .
 C45 C 0.84595(18) 0.7544(2) 0.56954(7) 0.120(3) Uani 1 1 d G U . . .
 H45 H 0.8736 0.7628 0.5679 0.144 Uiso 1 1 calc R . . . .
 C46 C 0.8256(2) 0.76628(18) 0.56028(6) 0.116(3) Uani 1 1 d G U . . .
 H46 H 0.8393 0.7828 0.5524 0.139 Uiso 1 1 calc R . . . .
 C47 C 0.7852(2) 0.7539(2) 0.56262(6) 0.126(3) Uani 1 1 d G U . . .
 C48 C 0.76514(17) 0.7297(2) 0.57421(7) 0.128(3) Uani 1 1 d G U . . .
 H48 H 0.7375 0.7213 0.5758 0.154 Uiso 1 1 calc R . . . .
 C49 C 0.7855(2) 0.71780(19) 0.58347(6) 0.124(3) Uani 1 1 d G U . . .
 H49 H 0.7718 0.7012 0.5914 0.149 Uiso 1 1 calc R . . . .
 C27 C 0.6821(3) 0.9146(4) 0.68244(11) 0.133(3) Uani 1 1 d . U . . .
 C25 C 0.7232(3) 0.9723(3) 0.62498(13) 0.129(3) Uani 1 1 d . U . . .
 H25 H 0.7315 0.9979 0.6208 0.154 Uiso 1 1 calc R . . . .
 C62 C 0.4568(4) 0.5590(3) 0.53427(13) 0.130(3) Uani 1 1 d . U . . .
 H62 H 0.4705 0.5724 0.5258 0.156 Uiso 1 1 calc R . . . .
 C28 C 0.6287(4) 0.8981(4) 0.69511(12) 0.129(3) Uani 1 1 d . U . . .
 H28 H 0.6021 0.8926 0.6971 0.154 Uiso 1 1 calc R . . . .
 C72 C 0.6159(3) 0.7356(3) 0.52416(12) 0.130(3) Uani 1 1 d . U . . .
 H72A H 0.6117 0.7218 0.5150 0.195 Uiso 1 1 calc GR . . . .
 H72B H 0.6048 0.7538 0.5237 0.195 Uiso 1 1 calc GR . . . .
 H72C H 0.6021 0.7155 0.5316 0.195 Uiso 1 1 calc GR . . . .
 C57 C 0.5794(4) 0.6474(4) 0.55158(10) 0.128(3) Uani 1 1 d . U . . .
 H57 H 0.5920 0.6750 0.5543 0.153 Uiso 1 1 calc R . . . .
 C26 C 0.7009(3) 0.9217(4) 0.66887(12) 0.128(3) Uani 1 1 d . U . . .
 H26 H 0.7277 0.9266 0.6678 0.153 Uiso 1 1 calc R . . . .
 C24 C 0.7094(3) 0.9659(3) 0.63779(13) 0.128(3) Uani 1 1 d . U . . .
 H24 H 0.7067 0.9861 0.6427 0.154 Uiso 1 1 calc R . . . .
 C64 C 0.3578(4) 0.4964(4) 0.54763(14) 0.136(3) Uani 1 1 d . U . . .
 H64 H 0.3418 0.4831 0.5557 0.164 Uiso 1 1 calc R . . . .
 C3 C 0.6737(3) 1.0017(4) 0.49251(13) 0.127(3) Uani 1 1 d . U . . .
 H3 H 0.6672 0.9905 0.4832 0.153 Uiso 1 1 calc R . . . .
 C41 C 0.9439(4) 0.7999(4) 0.58243(12) 0.140(3) Uani 1 1 d D U . . .
 C36 C 0.8909(4) 0.8548(4) 0.61209(11) 0.125(3) Uani 1 1 d . U . . .
 H36 H 0.9110 0.8549 0.6180 0.149 Uiso 1 1 calc R . . . .
 C44 C 0.9716(4) 0.7637(4) 0.57158(12) 0.136(3) Uani 1 1 d . U . . .
 H44 H 0.9846 0.7526 0.5662 0.163 Uiso 1 1 calc R . . . .
 C39 C 0.8609(5) 0.6755(5) 0.60232(16) 0.161(4) Uani 1 1 d . U . . .
 N25 N 0.8517(3) 0.9442(3) 0.46179(11) 0.157(3) Uani 1 1 d . U . . .
 C43 C 0.9478(4) 0.7460(4) 0.58261(13) 0.144(4) Uani 1 1 d . U . . .
 H43 H 0.9438 0.7210 0.5861 0.173 Uiso 1 1 calc R . . . .
 C73 C 0.8680(5) 0.9377(4) 0.51782(14) 0.140(4) Uani 1 1 d . U . . .
 C55 C 0.6618(4) 0.6278(4) 0.56015(13) 0.156(4) Uani 1 1 d . U . . .
 H55A H 0.6502 0.6224 0.5697 0.234 Uiso 1 1 calc GR . . . .
 H55B H 0.6911 0.6456 0.5608 0.234 Uiso 1 1 calc GR . . . .
 H55C H 0.6558 0.6024 0.5556 0.234 Uiso 1 1 calc GR . . . .
 C65 C 0.3423(4) 0.4948(4) 0.53515(14) 0.144(4) Uani 1 1 d . U . . .
 H65 H 0.3142 0.4802 0.5332 0.173 Uiso 1 1 calc R . . . .
 C60 C 0.5405(4) 0.5654(4) 0.54479(12) 0.135(3) Uani 1 1 d . U . . .
 H60 H 0.5274 0.5369 0.5438 0.162 Uiso 1 1 calc R . . . .
 C51 C 0.7898(3) 0.8122(3) 0.54948(12) 0.140(4) Uani 1 1 d . U . . .
 H51A H 0.7746 0.8185 0.5426 0.210 Uiso 1 1 calc GR . . . .
 H51B H 0.8155 0.8177 0.5453 0.210 Uiso 1 1 calc GR . . . .
 H51C H 0.7950 0.8288 0.5580 0.210 Uiso 1 1 calc GR . . . .
 C61 C 0.5826(4) 0.5876(4) 0.54490(13) 0.145(4) Uani 1 1 d . U . . .
 H61 H 0.5979 0.5755 0.5420 0.174 Uiso 1 1 calc R . . . .
 C29 C 0.6521(3) 0.8985(4) 0.70503(12) 0.142(4) Uani 1 1 d . U . . .
 H29 H 0.6446 0.8931 0.7147 0.170 Uiso 1 1 calc R . . . .
 C42 C 0.8372(4) 0.6832(4) 0.59219(13) 0.151(4) Uani 1 1 d . U . . .
 H42 H 0.8161 0.6628 0.5867 0.181 Uiso 1 1 calc R . . . .
 C4 C 0.6667(4) 1.0311(4) 0.49698(13) 0.143(4) Uani 1 1 d . U . . .
 H4 H 0.6536 1.0418 0.4914 0.172 Uiso 1 1 calc R . . . .
 C37 C 0.9051(4) 0.6921(4) 0.61958(14) 0.154(4) Uani 1 1 d . U . . .
 H37 H 0.9262 0.7107 0.6256 0.184 Uiso 1 1 calc R . . . .
 C74 C 0.9075(4) 0.9619(4) 0.51349(15) 0.175(5) Uani 1 1 d . U . . .
 H74A H 0.9083 0.9777 0.5052 0.263 Uiso 1 1 calc GR . . . .
 H74B H 0.9190 0.9449 0.5110 0.263 Uiso 1 1 calc GR . . . .
 H74C H 0.9232 0.9801 0.5212 0.263 Uiso 1 1 calc GR . . . .
 C19 C 0.7155(4) 0.9586(4) 0.59435(15) 0.165(4) Uani 1 1 d . U . . .
 H19A H 0.6964 0.9618 0.6004 0.247 Uiso 1 1 calc GR . . . .
 H19B H 0.7006 0.9372 0.5874 0.247 Uiso 1 1 calc GR . . . .
 H19C H 0.7330 0.9840 0.5894 0.247 Uiso 1 1 calc GR . . . .
 C38 C 0.8923(6) 0.6546(5) 0.62041(19) 0.201(6) Uani 1 1 d . U . . .
 H38 H 0.9017 0.6423 0.6270 0.241 Uiso 1 1 calc R . . . .

loop_
  _atom_site_aniso_label
  _atom_site_aniso_U_11
  _atom_site_aniso_U_22
  _atom_site_aniso_U_33
  _atom_site_aniso_U_23
  _atom_site_aniso_U_13
  _atom_site_aniso_U_12
 Fe1 0.1096(11) 0.1305(12) 0.0910(9) 0.0278(8) 0.0109(7) 0.0570(9)
 Fe2 0.1747(16) 0.1492(14) 0.1116(12) 0.0293(10) 0.0335(11) 0.1079(13)
 S4 0.1107(18) 0.1211(19) 0.0900(16) 0.0059(14) 0.0101(13) 0.0508(16)
 S8 0.165(3) 0.148(2) 0.0888(18) 0.0080(16) 0.0055(16) 0.084(2)
 S1 0.154(3) 0.186(3) 0.0952(18) 0.0100(18) 0.0168(16) 0.110(2)
 S7 0.163(3) 0.180(3) 0.105(2) -0.002(2) -0.0060(19) 0.073(3)
 S3 0.131(2) 0.235(4) 0.105(2) -0.021(2) 0.0026(17) 0.086(3)
 S6 0.165(3) 0.157(3) 0.140(3) 0.001(2) 0.010(2) 0.079(2)
 S5 0.188(3) 0.176(3) 0.152(3) 0.026(2) 0.001(2) 0.120(3)
 S2 0.264(5) 0.164(3) 0.261(5) 0.044(3) -0.016(4) 0.134(4)
 N3 0.114(5) 0.116(5) 0.083(5) 0.019(4) 0.009(4) 0.058(4)
 N4 0.114(5) 0.115(5) 0.077(4) 0.011(4) 0.013(4) 0.052(4)
 F3 0.171(6) 0.190(6) 0.122(5) 0.008(4) 0.001(4) 0.093(5)
 N10 0.108(5) 0.120(6) 0.093(4) 0.012(4) 0.013(4) 0.060(5)
 F5 0.185(6) 0.177(6) 0.144(5) 0.001(4) -0.045(4) 0.109(5)
 N19 0.119(5) 0.114(5) 0.101(5) 0.014(4) 0.031(4) 0.062(4)
 N9 0.115(5) 0.109(5) 0.090(4) 0.023(4) 0.022(4) 0.061(4)
 N1 0.086(5) 0.111(5) 0.106(5) 0.026(4) 0.013(4) 0.043(4)
 N18 0.125(5) 0.114(5) 0.091(5) 0.021(4) 0.030(4) 0.063(4)
 O2 0.160(6) 0.158(6) 0.101(4) -0.014(4) -0.005(4) 0.095(5)
 N2 0.097(5) 0.120(6) 0.102(5) 0.039(4) 0.015(4) 0.049(4)
 N11 0.151(6) 0.149(6) 0.078(4) 0.005(4) 0.005(4) 0.100(5)
 F2 0.168(6) 0.210(6) 0.091(4) -0.010(4) -0.003(3) 0.080(5)
 N6 0.112(5) 0.139(6) 0.088(4) -0.024(4) 0.002(4) 0.057(5)
 F1 0.178(6) 0.164(5) 0.107(4) 0.019(4) -0.005(4) 0.065(5)
 N12 0.115(5) 0.162(7) 0.095(4) 0.030(4) 0.019(4) 0.085(5)
 N7 0.114(5) 0.132(6) 0.114(5) 0.041(4) 0.039(4) 0.070(5)
 N24 0.159(6) 0.099(5) 0.100(5) 0.002(4) 0.030(5) 0.066(5)
 N20 0.144(6) 0.113(5) 0.084(5) 0.010(4) 0.023(4) 0.067(4)
 N17 0.145(6) 0.125(5) 0.083(5) 0.018(4) 0.022(4) 0.062(5)
 N5 0.094(5) 0.121(6) 0.109(5) -0.019(4) 0.008(4) 0.042(5)
 O1 0.182(7) 0.167(6) 0.125(5) -0.002(5) 0.003(5) 0.108(6)
 N8 0.115(5) 0.161(7) 0.107(5) 0.043(4) 0.031(4) 0.088(5)
 N13 0.165(7) 0.157(7) 0.088(5) 0.030(4) 0.035(5) 0.106(6)
 N21 0.155(6) 0.120(5) 0.089(5) 0.019(4) 0.016(4) 0.058(5)
 C53 0.138(6) 0.118(6) 0.081(5) 0.012(4) 0.037(4) 0.075(5)
 C17 0.122(6) 0.114(6) 0.091(5) 0.010(4) 0.011(4) 0.063(5)
 N23 0.149(6) 0.119(6) 0.115(5) -0.005(5) 0.019(5) 0.065(5)
 O4 0.179(7) 0.176(6) 0.085(4) 0.001(4) -0.006(4) 0.088(5)
 N14 0.177(7) 0.136(6) 0.104(5) 0.031(5) 0.039(5) 0.098(6)
 F4 0.239(8) 0.177(6) 0.226(8) -0.023(5) -0.073(6) 0.118(6)
 N22 0.150(6) 0.118(5) 0.112(6) 0.016(4) 0.023(5) 0.061(5)
 C16 0.114(6) 0.144(7) 0.089(4) 0.030(4) 0.025(4) 0.079(6)
 N16 0.155(7) 0.164(7) 0.111(6) 0.029(5) 0.024(5) 0.112(6)
 C32 0.132(7) 0.119(6) 0.084(5) 0.009(4) 0.008(4) 0.075(5)
 C71 0.106(6) 0.109(5) 0.098(5) 0.007(4) 0.016(4) 0.057(5)
 C7 0.112(6) 0.126(5) 0.082(5) 0.017(4) 0.018(4) 0.057(4)
 C18 0.106(6) 0.116(6) 0.102(5) 0.033(5) 0.027(4) 0.059(5)
 O3 0.210(8) 0.149(5) 0.137(6) -0.003(4) -0.009(5) 0.085(5)
 C21 0.106(6) 0.094(5) 0.097(5) 0.006(4) 0.017(4) 0.047(5)
 C22 0.107(6) 0.096(5) 0.101(5) 0.007(4) 0.022(5) 0.046(5)
 C10 0.100(5) 0.114(6) 0.079(5) 0.009(4) 0.006(4) 0.049(5)
 C5 0.115(6) 0.129(6) 0.087(6) 0.026(5) 0.001(5) 0.058(5)
 C23 0.099(6) 0.113(6) 0.097(5) -0.003(4) 0.022(4) 0.047(5)
 C54 0.151(7) 0.112(6) 0.092(6) 0.006(4) 0.017(5) 0.070(5)
 C52 0.141(6) 0.119(6) 0.081(5) 0.011(4) 0.030(4) 0.068(5)
 C69 0.111(6) 0.113(5) 0.082(5) 0.008(4) 0.006(4) 0.058(5)
 C8 0.119(6) 0.123(6) 0.089(6) 0.012(5) 0.010(5) 0.054(5)
 C68 0.105(6) 0.122(5) 0.086(5) 0.012(4) 0.012(4) 0.056(5)
 C9 0.104(5) 0.123(7) 0.081(5) 0.001(4) 0.006(4) 0.055(5)
 N15 0.180(8) 0.138(7) 0.133(7) 0.029(5) 0.038(5) 0.101(6)
 C6 0.116(6) 0.133(6) 0.078(5) 0.019(5) 0.001(5) 0.059(5)
 C2 0.127(7) 0.135(7) 0.117(6) 0.025(5) 0.009(5) 0.076(6)
 C66 0.127(7) 0.110(5) 0.086(5) 0.013(4) 0.013(4) 0.058(5)
 C14 0.107(6) 0.116(6) 0.081(5) 0.008(4) 0.015(4) 0.058(5)
 F6 0.228(8) 0.274(10) 0.170(7) 0.029(6) 0.016(6) 0.120(7)
 C20 0.107(6) 0.108(6) 0.116(5) 0.028(4) 0.040(4) 0.051(5)
 C13 0.112(5) 0.120(6) 0.095(5) 0.026(4) 0.025(4) 0.066(5)
 C76 0.149(6) 0.148(7) 0.080(5) 0.010(4) 0.001(5) 0.075(5)
 C11 0.092(6) 0.131(7) 0.109(6) 0.028(5) 0.014(4) 0.048(5)
 C33 0.144(7) 0.125(7) 0.099(6) 0.003(5) 0.004(5) 0.082(6)
 C58 0.165(7) 0.103(6) 0.097(6) 0.004(5) 0.036(6) 0.068(5)
 C12 0.100(5) 0.137(7) 0.096(6) 0.030(5) 0.018(4) 0.059(5)
 C35 0.150(7) 0.125(7) 0.082(5) 0.031(4) 0.026(5) 0.083(6)
 C75 0.172(7) 0.162(7) 0.132(7) 0.010(6) -0.024(5) 0.090(6)
 C1 0.121(7) 0.112(7) 0.114(6) 0.014(5) 0.000(5) 0.060(6)
 C70 0.107(6) 0.128(6) 0.102(5) 0.016(4) 0.017(5) 0.059(5)
 N26 0.161(8) 0.126(8) 0.134(7) 0.006(6) 0.014(6) 0.063(7)
 C67 0.110(6) 0.119(6) 0.085(5) 0.011(4) 0.013(4) 0.055(5)
 C56 0.151(6) 0.114(6) 0.090(6) 0.012(5) 0.027(5) 0.059(5)
 C59 0.166(6) 0.130(7) 0.107(7) -0.014(5) 0.030(5) 0.074(5)
 C31 0.168(8) 0.153(8) 0.106(6) -0.003(6) -0.002(6) 0.104(7)
 C34 0.164(8) 0.146(7) 0.079(5) 0.019(5) 0.025(5) 0.101(6)
 C40 0.150(8) 0.160(8) 0.095(6) 0.014(5) 0.025(5) 0.097(7)
 C30 0.203(12) 0.213(12) 0.075(5) 0.009(6) 0.012(5) 0.142(11)
 C15 0.148(8) 0.204(11) 0.095(6) 0.014(7) 0.014(6) 0.126(9)
 C63 0.155(6) 0.110(7) 0.110(6) -0.004(5) 0.024(5) 0.065(5)
 C50 0.178(7) 0.121(7) 0.089(5) -0.003(5) 0.024(5) 0.081(6)
 C45 0.166(7) 0.112(7) 0.086(5) -0.003(4) 0.023(5) 0.072(6)
 C46 0.148(6) 0.109(6) 0.086(5) 0.003(5) 0.029(5) 0.061(6)
 C47 0.151(6) 0.136(7) 0.090(5) 0.027(5) 0.020(5) 0.070(6)
 C48 0.160(7) 0.135(7) 0.088(6) 0.023(5) 0.021(5) 0.072(6)
 C49 0.165(7) 0.129(7) 0.083(6) 0.018(5) 0.021(5) 0.076(6)
 C27 0.102(6) 0.183(9) 0.099(5) -0.023(5) 0.005(4) 0.061(6)
 C25 0.137(8) 0.109(6) 0.154(7) 0.036(5) 0.053(6) 0.072(6)
 C62 0.165(7) 0.126(7) 0.111(6) 0.004(6) 0.031(5) 0.081(6)
 C28 0.124(7) 0.159(9) 0.098(6) -0.022(6) 0.009(5) 0.067(6)
 C72 0.131(6) 0.133(8) 0.132(8) 0.014(6) 0.013(6) 0.071(6)
 C57 0.160(7) 0.127(7) 0.094(6) 0.013(5) 0.035(6) 0.069(6)
 C26 0.111(7) 0.165(9) 0.105(5) -0.016(5) 0.004(4) 0.067(6)
 C24 0.148(9) 0.105(6) 0.135(6) 0.011(5) 0.046(6) 0.067(6)
 C64 0.147(7) 0.130(8) 0.126(7) -0.014(6) 0.024(6) 0.065(6)
 C3 0.108(7) 0.144(8) 0.132(6) 0.042(5) 0.020(5) 0.064(6)
 C41 0.180(8) 0.183(8) 0.098(6) 0.018(5) 0.024(6) 0.121(7)
 C36 0.155(8) 0.157(8) 0.097(6) 0.007(5) 0.006(5) 0.105(7)
 C44 0.146(8) 0.161(8) 0.120(7) -0.011(6) 0.013(6) 0.092(7)
 C39 0.219(10) 0.136(7) 0.157(9) 0.021(6) 0.003(7) 0.110(7)
 N25 0.181(7) 0.189(7) 0.127(5) 0.037(5) 0.016(5) 0.112(6)
 C43 0.179(9) 0.177(8) 0.126(7) 0.014(6) 0.022(6) 0.125(7)
 C73 0.160(9) 0.123(9) 0.137(9) 0.000(7) 0.012(7) 0.072(7)
 C55 0.210(11) 0.145(9) 0.121(8) 0.022(7) -0.012(8) 0.094(9)
 C65 0.157(7) 0.139(8) 0.133(7) -0.026(6) 0.009(6) 0.072(6)
 C60 0.165(7) 0.105(7) 0.132(8) -0.009(6) 0.024(6) 0.066(6)
 C51 0.143(8) 0.127(7) 0.123(8) 0.038(6) 0.000(6) 0.046(6)
 C61 0.163(7) 0.124(7) 0.141(9) -0.001(6) 0.034(6) 0.066(6)
 C29 0.117(7) 0.206(11) 0.096(6) -0.018(6) 0.002(5) 0.077(7)
 C42 0.202(10) 0.137(7) 0.129(8) 0.007(6) 0.018(7) 0.097(7)
 C4 0.149(8) 0.165(9) 0.142(7) 0.046(6) 0.023(6) 0.097(7)
 C37 0.192(9) 0.145(8) 0.152(8) 0.040(6) 0.027(7) 0.106(7)
 C74 0.164(10) 0.172(12) 0.142(10) -0.023(9) 0.029(8) 0.048(8)
 C19 0.164(5) 0.168(5) 0.166(5) 0.005(2) 0.000(2) 0.086(3)
 C38 0.237(12) 0.148(8) 0.236(12) 0.033(7) -0.034(10) 0.109(8)

_geom_special_details
;
 All esds (except the esd in the dihedral angle between two l.s. planes)
 are estimated using the full covariance matrix.  The cell esds are taken
 into account individually in the estimation of esds in distances, angles
 and torsion angles; correlations between esds in cell parameters are only
 used when they are defined by crystal symmetry.  An approximate (isotropic)
 treatment of cell esds is used for estimating esds involving l.s. planes.
;
loop_
  _geom_bond_atom_site_label_1
  _geom_bond_atom_site_label_2
  _geom_bond_distance
  _geom_bond_site_symmetry_2
  _geom_bond_publ_flag
 Fe1 N3 1.959(8) . ?
 Fe1 N4 1.948(8) . ?
 Fe1 N1 2.032(8) . ?
 Fe1 N2 1.907(9) . ?
 Fe1 N6 1.975(8) 18_655 ?
 Fe1 N5 1.994(8) 18_655 ?
 Fe2 N24 1.998(8) 18_655 ?
 Fe2 N13 1.979(9) . ?
 Fe2 N23 1.959(10) 18_655 ?
 Fe2 N14 1.973(11) . ?
 Fe2 N16 1.942(9) . ?
 Fe2 N15 1.973(10) . ?
 S4 C7 1.727(10) . ?
 S4 C6 1.715(11) . ?
 S8 O2 1.409(7) . ?
 S8 O1 1.472(8) . ?
 S8 C76 1.744(13) . ?
 S8 N25 1.537(10) . ?
 S1 C41 1.698(11) . ?
 S1 C44 1.704(13) . ?
 S7 O4 1.521(8) . ?
 S7 O3 1.497(9) . ?
 S7 C75 1.709(16) . ?
 S7 N25 1.569(11) . ?
 S3 C27 1.679(12) . ?
 S3 C29 1.706(11) . ?
 S6 C63 1.631(13) . ?
 S6 C65 1.659(13) . ?
 S5 C2 1.733(11) . ?
 S5 C4 1.696(14) . ?
 S2 C39 1.754(14) . ?
 S2 C38 1.753(18) . ?
 N3 C7 1.307(11) . ?
 N3 C5 1.318(12) . ?
 N4 C8 1.310(12) . ?
 N4 C68 1.403(12) . ?
 F3 C76 1.301(13) . ?
 N10 C17 1.379(11) . ?
 N10 C16 1.304(11) . ?
 F5 C75 1.288(13) . ?
 N19 C53 1.360(12) . ?
 N19 C71 1.422(12) . ?
 N19 C72 1.439(13) . ?
 N9 C17 1.319(11) . ?
 N9 C18 1.319(12) . ?
 N1 C10 1.419(11) . ?
 N1 C1 1.259(11) . ?
 N18 C53 1.422(13) . ?
 N18 C52 1.302(13) . ?
 N2 C2 1.335(13) . ?
 N2 C3 1.436(13) . ?
 N11 C17 1.379(12) . ?
 N11 C32 1.399(12) . ?
 N11 C30 1.528(12) . ?
 F2 C76 1.314(12) . ?
 N6 Fe1 1.975(8) 18_655 ?
 N6 C27 1.345(12) . ?
 N6 C28 1.341(12) . ?
 F1 C76 1.331(12) . ?
 N12 C16 1.336(12) . ?
 N12 C13 1.442(12) . ?
 N12 C15 1.468(11) . ?
 N7 C18 1.332(12) . ?
 N7 C20 1.353(12) . ?
 N7 C19 1.437(14) . ?
 N24 Fe2 1.998(8) 18_655 ?
 N24 C59 1.399(15) . ?
 N24 C62 1.262(13) . ?
 N20 C53 1.326(12) . ?
 N20 C54 1.318(13) . ?
 N17 C52 1.350(13) . ?
 N17 C47 1.417(10) . ?
 N17 C51 1.505(13) . ?
 N5 Fe1 1.994(8) 18_655 ?
 N5 C23 1.425(12) . ?
 N5 C26 1.292(13) . ?
 N8 C16 1.376(12) . ?
 N8 C18 1.350(12) . ?
 N13 C35 1.541(13) . ?
 N13 C40 1.249(12) . ?
 N21 C54 1.267(14) . ?
 N21 C52 1.417(13) . ?
 N23 Fe2 1.959(10) 18_655 ?
 N23 C63 1.309(13) . ?
 N23 C64 1.397(14) . ?
 N14 C50 1.455(10) . ?
 N14 C42 1.269(14) . ?
 F4 C75 1.383(16) . ?
 N22 C54 1.399(14) . ?
 N22 C56 1.382(14) . ?
 N22 C55 1.524(14) . ?
 N16 C41 1.325(14) . ?
 N16 C43 1.354(13) . ?
 C32 C33 1.350(13) . ?
 C32 C31 1.435(14) . ?
 C71 C66 1.340(13) . ?
 C71 C70 1.432(13) . ?
 C7 C8 1.455(14) . ?
 C21 C22 1.461(12) . ?
 C21 C20 1.366(12) . ?
 C22 C23 1.360(12) . ?
 C10 C9 1.411(12) . ?
 C10 C11 1.367(12) . ?
 C5 C6 1.346(13) . ?
 C23 C24 1.414(14) . ?
 C69 C68 1.410(13) . ?
 C69 C70 1.299(12) . ?
 C68 C67 1.429(12) . ?
 C9 C14 1.422(12) . ?
 N15 C39 1.283(16) . ?
 N15 C37 1.374(15) . ?
 C2 C1 1.424(14) . ?
 C66 C67 1.402(12) . ?
 C14 C13 1.361(12) . ?
 F6 C75 1.303(16) . ?
 C20 C25 1.480(14) . ?
 C13 C12 1.370(12) . ?
 C11 C12 1.404(13) . ?
 C33 C34 1.357(13) . ?
 C58 C59 1.408(15) . ?
 C58 C57 1.351(15) . ?
 C35 C34 1.354(14) . ?
 C35 C36 1.305(14) . ?
 N26 C73 1.172(15) . ?
 C56 C57 1.406(15) . ?
 C56 C61 1.419(16) . ?
 C59 C60 1.419(16) . ?
 C31 C36 1.341(14) . ?
 C40 C41 1.512(12) . ?
 C63 C62 1.500(16) . ?
 C50 C45 1.3900 . ?
 C50 C49 1.3900 . ?
 C45 C46 1.3900 . ?
 C46 C47 1.3900 . ?
 C47 C48 1.3900 . ?
 C48 C49 1.3900 . ?
 C27 C26 1.426(14) . ?
 C25 C24 1.292(13) . ?
 C28 C29 1.290(14) . ?
 C64 C65 1.305(16) . ?
 C3 C4 1.351(16) . ?
 C44 C43 1.324(15) . ?
 C39 C42 1.447(19) . ?
 C73 C74 1.383(18) . ?
 C60 C61 1.397(16) . ?
 C37 C38 1.265(17) . ?

loop_
  _geom_angle_atom_site_label_1
  _geom_angle_atom_site_label_2
  _geom_angle_atom_site_label_3
  _geom_angle
  _geom_angle_site_symmetry_1
  _geom_angle_site_symmetry_3
  _geom_angle_publ_flag
 N3 Fe1 N1 91.0(3) . . ?
 N3 Fe1 N6 93.1(3) . 18_655 ?
 N3 Fe1 N5 172.7(4) . 18_655 ?
 N4 Fe1 N3 81.6(4) . . ?
 N4 Fe1 N1 95.7(3) . . ?
 N4 Fe1 N6 90.6(3) . 18_655 ?
 N4 Fe1 N5 96.7(3) . 18_655 ?
 N2 Fe1 N3 93.5(3) . . ?
 N2 Fe1 N4 173.4(4) . . ?
 N2 Fe1 N1 80.0(4) . . ?
 N2 Fe1 N6 94.0(4) . 18_655 ?
 N2 Fe1 N5 88.7(3) . 18_655 ?
 N6 Fe1 N1 172.9(3) 18_655 . ?
 N6 Fe1 N5 79.8(4) 18_655 18_655 ?
 N5 Fe1 N1 96.3(3) 18_655 . ?
 N13 Fe2 N24 97.7(3) . 18_655 ?
 N23 Fe2 N24 78.1(4) 18_655 18_655 ?
 N23 Fe2 N13 91.1(4) 18_655 . ?
 N23 Fe2 N14 171.3(4) 18_655 . ?
 N23 Fe2 N15 91.9(5) 18_655 . ?
 N14 Fe2 N24 97.5(4) . 18_655 ?
 N14 Fe2 N13 96.9(4) . . ?
 N14 Fe2 N15 80.5(5) . . ?
 N16 Fe2 N24 174.8(5) . 18_655 ?
 N16 Fe2 N13 80.8(4) . . ?
 N16 Fe2 N23 96.9(4) . 18_655 ?
 N16 Fe2 N14 87.7(4) . . ?
 N16 Fe2 N15 92.6(4) . . ?
 N15 Fe2 N24 89.0(4) . 18_655 ?
 N15 Fe2 N13 173.1(4) . . ?
 C6 S4 C7 88.2(5) . . ?
 O2 S8 O1 116.3(5) . . ?
 O2 S8 C76 105.7(5) . . ?
 O2 S8 N25 108.8(6) . . ?
 O1 S8 C76 104.2(6) . . ?
 O1 S8 N25 117.7(6) . . ?
 N25 S8 C76 102.3(6) . . ?
 C41 S1 C44 87.6(6) . . ?
 O4 S7 C75 103.1(6) . . ?
 O4 S7 N25 107.4(5) . . ?
 O3 S7 O4 119.9(5) . . ?
 O3 S7 C75 98.5(7) . . ?
 O3 S7 N25 118.0(6) . . ?
 N25 S7 C75 107.7(7) . . ?
 C27 S3 C29 88.0(6) . . ?
 C63 S6 C65 88.9(7) . . ?
 C4 S5 C2 89.2(6) . . ?
 C39 S2 C38 88.1(8) . . ?
 C7 N3 Fe1 112.8(7) . . ?
 C7 N3 C5 110.8(9) . . ?
 C5 N3 Fe1 136.4(8) . . ?
 C8 N4 Fe1 116.0(7) . . ?
 C8 N4 C68 115.0(9) . . ?
 C68 N4 Fe1 128.9(6) . . ?
 C16 N10 C17 115.5(8) . . ?
 C53 N19 C71 123.6(10) . . ?
 C53 N19 C72 118.7(9) . . ?
 C71 N19 C72 117.4(9) . . ?
 C17 N9 C18 116.2(9) . . ?
 C10 N1 Fe1 125.7(7) . . ?
 C1 N1 Fe1 113.7(7) . . ?
 C1 N1 C10 120.6(9) . . ?
 C52 N18 C53 111.3(9) . . ?
 C2 N2 Fe1 115.5(7) . . ?
 C2 N2 C3 108.6(10) . . ?
 C3 N2 Fe1 135.7(8) . . ?
 C17 N11 C32 125.8(8) . . ?
 C17 N11 C30 115.0(8) . . ?
 C32 N11 C30 119.1(8) . . ?
 C27 N6 Fe1 115.1(7) . 18_655 ?
 C28 N6 Fe1 137.0(8) . 18_655 ?
 C28 N6 C27 107.9(9) . . ?
 C16 N12 C13 125.1(8) . . ?
 C16 N12 C15 118.0(8) . . ?
 C13 N12 C15 116.2(7) . . ?
 C18 N7 C20 124.1(9) . . ?
 C18 N7 C19 123.1(10) . . ?
 C20 N7 C19 110.9(9) . . ?
 C59 N24 Fe2 123.4(8) . 18_655 ?
 C62 N24 Fe2 118.0(9) . 18_655 ?
 C62 N24 C59 118.6(10) . . ?
 C54 N20 C53 114.4(11) . . ?
 C52 N17 C47 128.6(9) . . ?
 C52 N17 C51 115.4(9) . . ?
 C47 N17 C51 115.9(9) . . ?
 C23 N5 Fe1 127.6(7) . 18_655 ?
 C26 N5 Fe1 114.8(7) . 18_655 ?
 C26 N5 C23 117.6(9) . . ?
 C18 N8 C16 114.8(8) . . ?
 C35 N13 Fe2 129.9(6) . . ?
 C40 N13 Fe2 118.2(8) . . ?
 C40 N13 C35 111.8(8) . . ?
 C54 N21 C52 115.6(10) . . ?
 N19 C53 N18 117.2(10) . . ?
 N20 C53 N19 116.6(11) . . ?
 N20 C53 N18 126.0(10) . . ?
 N9 C17 N10 124.0(9) . . ?
 N9 C17 N11 117.7(9) . . ?
 N11 C17 N10 118.3(9) . . ?
 C63 N23 Fe2 118.4(9) . 18_655 ?
 C63 N23 C64 106.6(11) . . ?
 C64 N23 Fe2 134.9(8) . 18_655 ?
 C50 N14 Fe2 128.9(7) . . ?
 C42 N14 Fe2 116.3(9) . . ?
 C42 N14 C50 114.9(11) . . ?
 C54 N22 C55 118.5(11) . . ?
 C56 N22 C54 122.0(11) . . ?
 C56 N22 C55 118.9(10) . . ?
 N10 C16 N12 119.8(9) . . ?
 N10 C16 N8 124.2(9) . . ?
 N12 C16 N8 115.9(9) . . ?
 C41 N16 Fe2 113.1(7) . . ?
 C41 N16 C43 106.1(10) . . ?
 C43 N16 Fe2 140.7(9) . . ?
 N11 C32 C31 120.2(9) . . ?
 C33 C32 N11 123.0(10) . . ?
 C33 C32 C31 116.4(10) . . ?
 N19 C71 C70 117.5(10) . . ?
 C66 C71 N19 122.4(9) . . ?
 C66 C71 C70 120.0(10) . . ?
 N3 C7 S4 114.3(8) . . ?
 N3 C7 C8 117.5(9) . . ?
 C8 C7 S4 128.2(9) . . ?
 N9 C18 N7 117.2(9) . . ?
 N9 C18 N8 124.6(9) . . ?
 N7 C18 N8 118.2(9) . . ?
 C20 C21 C22 121.6(9) . . ?
 C23 C22 C21 116.8(9) . . ?
 C9 C10 N1 117.7(8) . . ?
 C11 C10 N1 122.8(9) . . ?
 C11 C10 C9 119.5(9) . . ?
 N3 C5 C6 117.0(10) . . ?
 C22 C23 N5 119.0(9) . . ?
 C22 C23 C24 122.6(9) . . ?
 C24 C23 N5 118.3(9) . . ?
 N20 C54 N22 114.8(12) . . ?
 N21 C54 N20 127.2(12) . . ?
 N21 C54 N22 118.0(11) . . ?
 N18 C52 N17 118.8(11) . . ?
 N18 C52 N21 124.9(12) . . ?
 N17 C52 N21 116.1(11) . . ?
 C70 C69 C68 121.8(10) . . ?
 N4 C8 C7 112.1(10) . . ?
 N4 C68 C69 123.0(9) . . ?
 N4 C68 C67 120.7(9) . . ?
 C69 C68 C67 116.3(9) . . ?
 C10 C9 C14 118.4(9) . . ?
 C39 N15 Fe2 111.9(10) . . ?
 C39 N15 C37 111.6(12) . . ?
 C37 N15 Fe2 136.5(11) . . ?
 C5 C6 S4 109.6(8) . . ?
 N2 C2 S5 115.4(8) . . ?
 N2 C2 C1 114.7(10) . . ?
 C1 C2 S5 129.7(10) . . ?
 C71 C66 C67 118.9(9) . . ?
 C13 C14 C9 120.7(9) . . ?
 N7 C20 C21 121.6(10) . . ?
 N7 C20 C25 122.0(9) . . ?
 C21 C20 C25 116.3(9) . . ?
 C14 C13 N12 118.6(9) . . ?
 C14 C13 C12 120.4(9) . . ?
 C12 C13 N12 120.9(8) . . ?
 F3 C76 S8 113.6(9) . . ?
 F3 C76 F2 103.4(10) . . ?
 F3 C76 F1 101.2(10) . . ?
 F2 C76 S8 114.9(9) . . ?
 F2 C76 F1 109.5(10) . . ?
 F1 C76 S8 113.0(8) . . ?
 C10 C11 C12 120.8(9) . . ?
 C32 C33 C34 122.9(11) . . ?
 C57 C58 C59 126.4(12) . . ?
 C13 C12 C11 120.0(9) . . ?
 C34 C35 N13 116.1(10) . . ?
 C36 C35 N13 121.0(10) . . ?
 C36 C35 C34 122.8(11) . . ?
 F5 C75 S7 116.2(11) . . ?
 F5 C75 F4 107.4(12) . . ?
 F5 C75 F6 110.8(13) . . ?
 F4 C75 S7 108.9(10) . . ?
 F6 C75 S7 114.4(11) . . ?
 F6 C75 F4 97.1(13) . . ?
 N1 C1 C2 115.9(11) . . ?
 C69 C70 C71 121.6(11) . . ?
 C66 C67 C68 121.3(10) . . ?
 N22 C56 C57 122.3(12) . . ?
 N22 C56 C61 118.7(12) . . ?
 C57 C56 C61 119.0(13) . . ?
 N24 C59 C58 125.1(11) . . ?
 N24 C59 C60 120.3(11) . . ?
 C58 C59 C60 113.9(13) . . ?
 C36 C31 C32 119.2(11) . . ?
 C33 C34 C35 117.4(11) . . ?
 N13 C40 C41 110.9(10) . . ?
 N23 C63 S6 117.9(10) . . ?
 N23 C63 C62 111.8(12) . . ?
 C62 C63 S6 130.3(9) . . ?
 C45 C50 N14 120.3(6) . . ?
 C45 C50 C49 120.0 . . ?
 C49 C50 N14 119.5(6) . . ?
 C46 C45 C50 120.0 . . ?
 C45 C46 C47 120.0 . . ?
 C46 C47 N17 118.9(6) . . ?
 C48 C47 N17 121.0(6) . . ?
 C48 C47 C46 120.0 . . ?
 C49 C48 C47 120.0 . . ?
 C48 C49 C50 120.0 . . ?
 N6 C27 S3 115.2(8) . . ?
 N6 C27 C26 113.5(10) . . ?
 C26 C27 S3 130.8(10) . . ?
 C24 C25 C20 122.6(10) . . ?
 N24 C62 C63 113.6(11) . . ?
 C29 C28 N6 117.3(11) . . ?
 C58 C57 C56 118.4(12) . . ?
 N5 C26 C27 116.7(10) . . ?
 C25 C24 C23 119.8(10) . . ?
 C65 C64 N23 114.1(12) . . ?
 C4 C3 N2 113.7(12) . . ?
 N16 C41 S1 117.4(8) . . ?
 N16 C41 C40 116.2(10) . . ?
 C40 C41 S1 125.7(9) . . ?
 C35 C36 C31 121.0(11) . . ?
 C43 C44 S1 110.2(9) . . ?
 N15 C39 S2 112.5(12) . . ?
 N15 C39 C42 118.9(13) . . ?
 C42 C39 S2 128.1(13) . . ?
 S8 N25 S7 125.9(7) . . ?
 C44 C43 N16 118.3(12) . . ?
 N26 C73 C74 174.4(16) . . ?
 C64 C65 S6 112.6(12) . . ?
 C61 C60 C59 121.8(12) . . ?
 C60 C61 C56 119.4(12) . . ?
 C28 C29 S3 111.4(9) . . ?
 N14 C42 C39 112.3(14) . . ?
 C3 C4 S5 113.0(10) . . ?
 C38 C37 N15 117.8(16) . . ?
 C37 C38 S2 109.8(13) . . ?

_shelx_res_file
;
    jyz144.res created by SHELXL-2014/7

TITL cut10_a.res in R-3c
REM Old TITL cut10 in R-3c
REM SHELXT solution in R-3c: R1 0.338, Rweak 0.031, Alpha 0.073
REM <I/s> 0.293 for 788 systematic absences, Orientation as input
REM Formula found by SHELXT: C103 N20 O17 F8 S7 Fe1
CELL 0.6889 38.2675 38.2675 94.2929 90 90 120
ZERR 18 0.0001 0.0001 0.0004 0 0 0
LATT 3
SYMM -Y,+X-Y,+Z
SYMM +Y-X,-X,+Z
SYMM +Y,+X,0.5-Z
SYMM -Y+X,-Y,0.5-Z
SYMM -X,-X+Y,0.5-Z
SFAC C H F Fe N O S
DISP C 0.0032 0.0016 10.6366
DISP F 0.0168 0.0099 46.7299
DISP Fe 0.3436 0.8063 3183.3958
DISP H -0 0 0.6658
DISP N 0.0061 0.0032 18.0258
DISP O 0.0106 0.0058 29.5954
DISP S 0.1203 0.1179 478.9626
UNIT 2736 2268 216 72 936 144 288
DFIX 1.5 C41 C40
SIMU C48 N3 N4 N1 N2 C7 C5 C8 C68 C10 C1 C2 C3 S4 C6 C69 C67 C9 C11 S5 C4 =
 C70 C66 C14 C12 C71 C13 N19 N12 C53 C72 C16 C15 N18 N20 N10 N8 C52 C54 C17 =
 C18 N17 N21 N22 N9 N11 N7 C47 C51 C56 C55 C32 C30 C20 C19 C46 C57 C61 C33 =
 C31 C21 C25 C45 C49 C58 C60 C34 C36 C22 C24 C50 C59 C35 C23 N14 N24 N13 N5 =
 C42 C62 C40 C26 N16 N15 C39 C63 C41 C27 C43 C37 S2 S6 N23 S1 S3 N6 C44 C38 =
 C65 C64 C29 C28 N26 C73 C74 C76 S8 O2 O1 N25 F3 F2 F1 S7 O3 C75 F4 F5 F6
RIGU C36 C73 C38 C41 C37 C60 C19 C29 C24 C61 C64 C74 C51 C65 C26 C39 C55 C4 =
 C44 C3 N25 C43 C42 C57 C28 C72 S5 N7 N9 N14 F4 C32 O4 O3 C21 F1 H21 S6 C71 =
 C10 C22 N6 N24 C23 C18 C52 S1 F2 N5 O1 S2 N4 N19 N17 N2 N8 N16 C5 S4 C16 =
 C69 C8 N12 S3 N21 N18 C54 N11 F3 N1 N20 C53 S8 C7 N22 N3 S7 N10 F5 O2 N23 =
 N13 C17 C56 C33 C70 C40 C1 C47 C68 C11 C58 C20 C76 C67 C59 C13 C75 C2 C34 =
 N26 C63 C30 N15 C66 C14 C12 C35 C9 C6 F6 C31 C15 C50 C45 C46 C25 C62 C49 =
 C48 C27
RIGU 0.002 0.002 S7 O3
RIGU 0.002 0.002 O4 S7
ISOR 0.001 0.002 C19

L.S. 50
PLAN  4
SIZE 0.058 0.06 0.063
TEMP -173
BOND
LIST 6
ABIN
fmap 2
acta
OMIT -6 7 8
OMIT -6 11 4
OMIT -1 1 4
OMIT -3 5 31
OMIT -8 8 8
OMIT -7 15 20
OMIT -2 6 19
OMIT -1 6 8
OMIT -4 8 0
OMIT -9 13 17
OMIT -9 9 18
OMIT -7 14 6
OMIT 0 0 6
OMIT -4 5 3
OMIT -6 8 1
OMIT -9 11 10
OMIT -1 13 4
OMIT -4 11 21
OMIT -4 7 34
OMIT -1 13 31
OMIT -4 5 39
OMIT -1 3 14
OMIT -17 19 18
OMIT -2 5 38
OMIT -9 12 3
OMIT -6 16 11
OMIT -3 12 0
OMIT -9 12 27
OMIT -6 7 32
OMIT -3 16 2
OMIT -9 15 9
OMIT -4 10 28
OMIT -9 11 7
OMIT -12 18 6
OMIT -5 7 21
REM <olex2.extras>
REM <HklSrc "%.\\jyz144_sq.hkl">
REM </olex2.extras>

WGHT    0.200000
FVAR       0.02601
FE1   4    0.709933    0.950559    0.503953    11.00000    0.10962    0.13049 =
         0.09095    0.02780    0.01088    0.05704
FE2   4    0.892315    0.756820    0.604135    11.00000    0.17471    0.14915 =
         0.11157    0.02933    0.03351    0.10788
S4    7    0.836745    1.007326    0.491394    11.00000    0.11074    0.12112 =
         0.09004    0.00588    0.01010    0.05077
S8    7    0.840938    0.912417    0.473466    11.00000    0.16473    0.14756 =
         0.08881    0.00797    0.00552    0.08445
S1    7    0.975385    0.809370    0.568465    11.00000    0.15375    0.18633 =
         0.09518    0.00995    0.01676    0.11015
S7    7    0.876960    0.948997    0.448092    11.00000    0.16263    0.18031 =
         0.10550   -0.00160   -0.00598    0.07254
S3    7    0.698178    0.909812    0.698517    11.00000    0.13092    0.23529 =
         0.10470   -0.02095    0.00256    0.08592
S6    7    0.377205    0.521119    0.523048    11.00000    0.16543    0.15650 =
         0.14050    0.00102    0.00974    0.07873
S5    7    0.683722    1.047144    0.513661    11.00000    0.18755    0.17564 =
         0.15196    0.02585    0.00081    0.11969
S2    7    0.854800    0.628793    0.607621    11.00000    0.26408    0.16364 =
         0.26142    0.04416   -0.01640    0.13358
N3    5    0.764120    0.988970    0.497048    11.00000    0.11421    0.11560 =
         0.08258    0.01902    0.00902    0.05780
N4    5    0.733998    0.916367    0.505717    11.00000    0.11353    0.11451 =
         0.07662    0.01136    0.01338    0.05186
F3    3    0.768174    0.898303    0.472141    11.00000    0.17111    0.18952 =
         0.12180    0.00812    0.00108    0.09335
N10   5    0.815124    0.913851    0.586922    11.00000    0.10834    0.11951 =
         0.09344    0.01166    0.01313    0.05990
F5    3    0.939921    0.968533    0.462949    11.00000    0.18535    0.17733 =
         0.14448    0.00115   -0.04541    0.10894
N19   5    0.658380    0.758499    0.527209    11.00000    0.11943    0.11428 =
         0.10069    0.01372    0.03120    0.06163
N9    5    0.785045    0.927396    0.606723    11.00000    0.11512    0.10892 =
         0.09043    0.02340    0.02222    0.06061
N1    5    0.724774    0.974155    0.523805    11.00000    0.08580    0.11116 =
         0.10572    0.02619    0.01266    0.04314
N18   5    0.715984    0.766829    0.539678    11.00000    0.12493    0.11393 =
         0.09143    0.02125    0.02952    0.06285
O2    6    0.844484    0.930703    0.486758    11.00000    0.16003    0.15844 =
         0.10086   -0.01418   -0.00548    0.09535
N2    5    0.692009    0.988914    0.503074    11.00000    0.09679    0.12046 =
         0.10217    0.03932    0.01506    0.04859
N11   5    0.825059    0.898867    0.610432    11.00000    0.15112    0.14904 =
         0.07778    0.00486    0.00541    0.10046
F2    3    0.779424    0.864040    0.458133    11.00000    0.16848    0.20986 =
         0.09106   -0.00968   -0.00270    0.07966
N6    5    0.643412    0.905677    0.681862    11.00000    0.11200    0.13948 =
         0.08843   -0.02362    0.00201    0.05730
F1    3    0.772492    0.851752    0.480638    11.00000    0.17819    0.16409 =
         0.10739    0.01939   -0.00523    0.06474
N12   5    0.800504    0.926176    0.564638    11.00000    0.11500    0.16242 =
         0.09467    0.03042    0.01921    0.08452
N7    5    0.739719    0.948002    0.603008    11.00000    0.11417    0.13187 =
         0.11447    0.04071    0.03913    0.06950
N24   5    0.474629    0.561108    0.545763    11.00000    0.15889    0.09857 =
         0.10039    0.00221    0.03048    0.06622
N20   5    0.651906    0.703004    0.538736    11.00000    0.14418    0.11291 =
         0.08400    0.01034    0.02315    0.06737
N17   5    0.765678    0.768277    0.553479    11.00000    0.14474    0.12458 =
         0.08251    0.01835    0.02207    0.06230
N5    5    0.679779    0.921244    0.658119    11.00000    0.09416    0.12055 =
         0.10914   -0.01859    0.00793    0.04162
O1    6    0.858172    0.885692    0.472370    11.00000    0.18208    0.16744 =
         0.12533   -0.00172    0.00299    0.10754
N8    5    0.768506    0.936653    0.583404    11.00000    0.11549    0.16058 =
         0.10742    0.04261    0.03062    0.08774
N13   5    0.899675    0.808019    0.596274    11.00000    0.16537    0.15744 =
         0.08848    0.03045    0.03504    0.10615
N21   5    0.703966    0.707416    0.552561    11.00000    0.15521    0.12043 =
         0.08858    0.01911    0.01608    0.05791
C53   1    0.674887    0.741886    0.535731    11.00000    0.13795    0.11756 =
         0.08070    0.01195    0.03747    0.07464
C17   1    0.807433    0.913525    0.601225    11.00000    0.12220    0.11416 =
         0.09090    0.01020    0.01054    0.06341
N23   5    0.399866    0.519319    0.548043    11.00000    0.14897    0.11920 =
         0.11467   -0.00465    0.01915    0.06451
O4    6    0.868916    0.974360    0.437601    11.00000    0.17942    0.17641 =
         0.08484    0.00053   -0.00575    0.08818
N14   5    0.847789    0.720287    0.591513    11.00000    0.17734    0.13644 =
         0.10357    0.03126    0.03948    0.09850
F4    3    0.933704    1.017911    0.455011    11.00000    0.23877    0.17704 =
         0.22589   -0.02277   -0.07274    0.11774
N22   5    0.643727    0.648353    0.551391    11.00000    0.15017    0.11837 =
         0.11172    0.01557    0.02305    0.06094
C16   1    0.795732    0.925754    0.578681    11.00000    0.11427    0.14380 =
         0.08893    0.02955    0.02468    0.07896
N16   5    0.929158    0.764318    0.588742    11.00000    0.15488    0.16371 =
         0.11060    0.02855    0.02397    0.11196
C32   1    0.844157    0.877223    0.606589    11.00000    0.13207    0.11897 =
         0.08395    0.00900    0.00802    0.07460
C71   1    0.679869    0.799006    0.522262    11.00000    0.10599    0.10932 =
         0.09802    0.00742    0.01610    0.05714
C7    1    0.788314    0.974103    0.497090    11.00000    0.11237    0.12599 =
         0.08174    0.01736    0.01845    0.05732
C18   1    0.764563    0.936461    0.597639    11.00000    0.10626    0.11642 =
         0.10152    0.03263    0.02741    0.05869
O3    6    0.878998    0.912998    0.443007    11.00000    0.20989    0.14928 =
         0.13718   -0.00338   -0.00896    0.08464
C21   1    0.715237    0.905669    0.623269    11.00000    0.10550    0.09430 =
         0.09714    0.00638    0.01708    0.04689
AFIX  43
H21   2    0.715961    0.884624    0.618173    11.00000   -1.20000
AFIX   0
C22   1    0.702091    0.898982    0.638057    11.00000    0.10749    0.09613 =
         0.10081    0.00738    0.02234    0.04589
AFIX  43
H22   2    0.696549    0.875055    0.642955    11.00000   -1.20000
AFIX   0
C10   1    0.742855    0.962258    0.534484    11.00000    0.10021    0.11401 =
         0.07906    0.00907    0.00552    0.04890
C5    1    0.783066    1.026674    0.492590    11.00000    0.11475    0.12925 =
         0.08716    0.02567    0.00082    0.05847
AFIX  43
H5    2    0.769586    1.041747    0.491759    11.00000   -1.20000
AFIX   0
C23   1    0.698172    0.928681    0.644472    11.00000    0.09944    0.11312 =
         0.09660   -0.00272    0.02177    0.04707
C54   1    0.668771    0.688572    0.547348    11.00000    0.15143    0.11151 =
         0.09171    0.00615    0.01738    0.06956
C52   1    0.727429    0.748492    0.548577    11.00000    0.14073    0.11927 =
         0.08140    0.01068    0.02985    0.06751
C69   1    0.689710    0.842754    0.502784    11.00000    0.11148    0.11339 =
         0.08231    0.00837    0.00591    0.05785
AFIX  43
H69   2    0.683751    0.846527    0.493318    11.00000   -1.20000
AFIX   0
C8    1    0.772131    0.932959    0.502187    11.00000    0.11861    0.12277 =
         0.08948    0.01241    0.00963    0.05372
AFIX  43
H8    2    0.787430    0.919683    0.502873    11.00000   -1.20000
AFIX   0
C68   1    0.716578    0.876709    0.510845    11.00000    0.10535    0.12172 =
         0.08604    0.01242    0.01219    0.05644
C9    1    0.784317    0.975335    0.533142    11.00000    0.10421    0.12333 =
         0.08075    0.00054    0.00603    0.05453
AFIX  43
H9    2    0.799638    0.992192    0.525488    11.00000   -1.20000
AFIX   0
N15   5    0.887428    0.704900    0.609756    11.00000    0.17954    0.13820 =
         0.13252    0.02930    0.03774    0.10057
C6    1    0.822374    1.042861    0.489268    11.00000    0.11590    0.13250 =
         0.07751    0.01851    0.00050    0.05921
AFIX  43
H6    2    0.839526    1.069849    0.486213    11.00000   -1.20000
AFIX   0
C2    1    0.699959    1.012262    0.514515    11.00000    0.12678    0.13463 =
         0.11732    0.02535    0.00913    0.07594
C66   1    0.705315    0.829754    0.530539    11.00000    0.12655    0.11041 =
         0.08614    0.01288    0.01310    0.05848
AFIX  43
H66   2    0.710139    0.825080    0.540044    11.00000   -1.20000
AFIX   0
C14   1    0.802639    0.962688    0.543518    11.00000    0.10697    0.11647 =
         0.08073    0.00834    0.01539    0.05763
AFIX  43
H14   2    0.830575    0.971352    0.542831    11.00000   -1.20000
AFIX   0

F6    3    0.951259    0.988863    0.441498    11.00000    0.22832    0.27384 =
         0.16993    0.02877    0.01577    0.11978
C20   1    0.726511    0.941430    0.616588    11.00000    0.10651    0.10793 =
         0.11568    0.02825    0.03962    0.05130
C13   1    0.780588    0.938307    0.554420    11.00000    0.11185    0.11998 =
         0.09535    0.02641    0.02514    0.06623
C76   1    0.789339    0.880431    0.470807    11.00000    0.14907    0.14832 =
         0.08030    0.01007    0.00127    0.07527
C11   1    0.721819    0.938927    0.545817    11.00000    0.09209    0.13074 =
         0.10936    0.02759    0.01376    0.04805
AFIX  43
H11   2    0.693986    0.930428    0.546806    11.00000   -1.20000
AFIX   0
C33   1    0.832299    0.851701    0.595443    11.00000    0.14357    0.12459 =
         0.09855    0.00252    0.00391    0.08178
AFIX  43
H33   2    0.810763    0.849193    0.589700    11.00000   -1.20000
AFIX   0
C58   1    0.539057    0.625380    0.549779    11.00000    0.16530    0.10317 =
         0.09704    0.00387    0.03590    0.06815
AFIX  43
H58   2    0.524250    0.638985    0.551093    11.00000   -1.20000
AFIX   0
C12   1    0.740830    0.927363    0.556016    11.00000    0.10036    0.13722 =
         0.09554    0.02960    0.01803    0.05903
AFIX  43
H12   2    0.726116    0.911951    0.564021    11.00000   -1.20000
AFIX   0
C35   1    0.879739    0.832813    0.600618    11.00000    0.14955    0.12472 =
         0.08193    0.03060    0.02563    0.08263

C75   1    0.926757    0.979455    0.452245    11.00000    0.17197    0.16215 =
         0.13219    0.00951   -0.02447    0.08991
C1    1    0.717219    1.002139    0.526060    11.00000    0.12112    0.11196 =
         0.11413    0.01423    0.00003    0.06048
AFIX  43
H1    2    0.722701    1.015677    0.534926    11.00000   -1.20000
AFIX   0
C70   1    0.672881    0.806448    0.507947    11.00000    0.10703    0.12778 =
         0.10243    0.01633    0.01660    0.05869
AFIX  43
H70   2    0.655515    0.784295    0.502084    11.00000   -1.20000
AFIX   0

N26   5    0.835398    0.915019    0.521887    11.00000    0.16084    0.12617 =
         0.13385    0.00551    0.01382    0.06305
C67   1    0.724694    0.868929    0.524933    11.00000    0.11005    0.11854 =
         0.08512    0.01104    0.01260    0.05456
AFIX  43
H67   2    0.743593    0.890735    0.530611    11.00000   -1.20000
AFIX   0
C56   1    0.602458    0.628574    0.549316    11.00000    0.15105    0.11448 =
         0.09001    0.01241    0.02651    0.05853
C59   1    0.516760    0.584215    0.546145    11.00000    0.16623    0.12995 =
         0.10740   -0.01406    0.03008    0.07394
C31   1    0.874392    0.877367    0.615635    11.00000    0.16795    0.15292 =
         0.10581   -0.00331   -0.00194    0.10396
AFIX  43
H31   2    0.882615    0.893225    0.624027    11.00000   -1.20000
AFIX   0
C34   1    0.849774    0.829458    0.592073    11.00000    0.16359    0.14609 =
         0.07892    0.01931    0.02525    0.10148
AFIX  43
H34   2    0.841308    0.812199    0.584029    11.00000   -1.20000
AFIX   0
C40   1    0.925911    0.825465    0.586931    11.00000    0.14997    0.16003 =
         0.09490    0.01439    0.02478    0.09723
AFIX  43
H40   2    0.933561    0.851339    0.583163    11.00000   -1.20000
AFIX   0
C30   1    0.819182    0.904196    0.626153    11.00000    0.20338    0.21300 =
         0.07482    0.00854    0.01231    0.14220
AFIX 137
H30A  2    0.810833    0.878801    0.631177    11.00000   -1.50000
H30B  2    0.798326    0.911737    0.627205    11.00000   -1.50000
H30C  2    0.844619    0.925467    0.630158    11.00000   -1.50000
AFIX   0
C15   1    0.832886    0.919951    0.559144    11.00000    0.14792    0.20399 =
         0.09476    0.01400    0.01420    0.12628
AFIX 137
H15A  2    0.856232    0.946060    0.556620    11.00000   -1.50000
H15B  2    0.823294    0.902698    0.550712    11.00000   -1.50000
H15C  2    0.840746    0.906939    0.566432    11.00000   -1.50000
AFIX   0
C63   1    0.411703    0.533518    0.535228    11.00000    0.15516    0.11024 =
         0.11014   -0.00431    0.02372    0.06491
AFIX  66
C50   1    0.825914    0.730136    0.581130    11.00000    0.17763    0.12110 =
         0.08860   -0.00344    0.02361    0.08135
C45   1    0.845948    0.754374    0.569536    11.00000    0.16577    0.11165 =
         0.08564   -0.00277    0.02325    0.07198
AFIX  43
H45   2    0.873562    0.762805    0.567939    11.00000   -1.20000
AFIX  65
C46   1    0.825578    0.766277    0.560279    11.00000    0.14756    0.10945 =
         0.08582    0.00337    0.02929    0.06070
AFIX  43
H46   2    0.839271    0.782843    0.552355    11.00000   -1.20000
AFIX  65
C47   1    0.785174    0.753941    0.562615    11.00000    0.15134    0.13583 =
         0.08961    0.02747    0.01951    0.07036
C48   1    0.765140    0.729702    0.574209    11.00000    0.15977    0.13481 =
         0.08789    0.02337    0.02058    0.07155
AFIX  43
H48   2    0.737526    0.721271    0.575806    11.00000   -1.20000
AFIX  65
C49   1    0.785509    0.717800    0.583466    11.00000    0.16465    0.12859 =
         0.08291    0.01772    0.02147    0.07631
AFIX  43
H49   2    0.771816    0.701234    0.591390    11.00000   -1.20000
AFIX   0
C27   1    0.682108    0.914559    0.682442    11.00000    0.10230    0.18259 =
         0.09922   -0.02322    0.00487    0.06085
C25   1    0.723174    0.972334    0.624978    11.00000    0.13727    0.10896 =
         0.15408    0.03648    0.05327    0.07212
AFIX  43
H25   2    0.731517    0.997883    0.620778    11.00000   -1.20000
AFIX   0
C62   1    0.456758    0.559040    0.534273    11.00000    0.16455    0.12568 =
         0.11086    0.00388    0.03070    0.08091
AFIX  43
H62   2    0.470520    0.572367    0.525831    11.00000   -1.20000
AFIX   0
C28   1    0.628694    0.898089    0.695114    11.00000    0.12406    0.15911 =
         0.09787   -0.02203    0.00903    0.06704
AFIX  43
H28   2    0.602101    0.892645    0.697112    11.00000   -1.20000
AFIX   0
C72   1    0.615879    0.735571    0.524157    11.00000    0.13106    0.13297 =
         0.13174    0.01428    0.01344    0.07054
AFIX 137
H72A  2    0.611731    0.721806    0.515026    11.00000   -1.50000
H72B  2    0.604815    0.753763    0.523718    11.00000   -1.50000
H72C  2    0.602147    0.715529    0.531649    11.00000   -1.50000
AFIX   0
C57   1    0.579436    0.647418    0.551581    11.00000    0.16015    0.12675 =
         0.09369    0.01260    0.03461    0.06941
AFIX  43
H57   2    0.591972    0.674974    0.554312    11.00000   -1.20000
AFIX   0
C26   1    0.700925    0.921725    0.668873    11.00000    0.11084    0.16458 =
         0.10487   -0.01576    0.00350    0.06714
AFIX  43
H26   2    0.727685    0.926611    0.667795    11.00000   -1.20000
AFIX   0
C24   1    0.709361    0.965911    0.637786    11.00000    0.14829    0.10538 =
         0.13550    0.01148    0.04554    0.06732
AFIX  43
H24   2    0.706723    0.986140    0.642702    11.00000   -1.20000
AFIX   0
C64   1    0.357795    0.496395    0.547627    11.00000    0.14702    0.13012 =
         0.12603   -0.01425    0.02410    0.06468
AFIX  43
H64   2    0.341843    0.483120    0.555717    11.00000   -1.20000
AFIX   0
C3    1    0.673742    1.001681    0.492508    11.00000    0.10814    0.14380 =
         0.13164    0.04176    0.01955    0.06404
AFIX  43
H3    2    0.667220    0.990466    0.483243    11.00000   -1.20000
AFIX   0
C41   1    0.943856    0.799855    0.582427    11.00000    0.17991    0.18265 =
         0.09829    0.01761    0.02375    0.12098
C36   1    0.890886    0.854834    0.612089    11.00000    0.15498    0.15730 =
         0.09676    0.00720    0.00614    0.10461
AFIX  43
H36   2    0.910990    0.854903    0.618019    11.00000   -1.20000
AFIX   0
C44   1    0.971565    0.763728    0.571584    11.00000    0.14613    0.16113 =
         0.12012   -0.01054    0.01294    0.09192
AFIX  43
H44   2    0.984636    0.752616    0.566188    11.00000   -1.20000
AFIX   0
C39   1    0.860930    0.675476    0.602323    11.00000    0.21852    0.13565 =
         0.15689    0.02101    0.00320    0.10956

N25   5    0.851651    0.944209    0.461789    11.00000    0.18144    0.18913 =
         0.12668    0.03700    0.01611    0.11189
C43   1    0.947767    0.745978    0.582605    11.00000    0.17869    0.17728 =
         0.12570    0.01447    0.02172    0.12541
AFIX  43
H43   2    0.943838    0.721001    0.586122    11.00000   -1.20000
AFIX   0

C73   1    0.867966    0.937741    0.517823    11.00000    0.16025    0.12295 =
         0.13736   -0.00009    0.01162    0.07216
C55   1    0.661822    0.627847    0.560153    11.00000    0.20957    0.14501 =
         0.12115    0.02236   -0.01185    0.09385
AFIX 137
H55A  2    0.650184    0.622380    0.569706    11.00000   -1.50000
H55B  2    0.691125    0.645575    0.560775    11.00000   -1.50000
H55C  2    0.655797    0.602396    0.555614    11.00000   -1.50000
AFIX   0
C65   1    0.342333    0.494818    0.535150    11.00000    0.15749    0.13924 =
         0.13322   -0.02589    0.00940    0.07172
AFIX  43
H65   2    0.314212    0.480222    0.533209    11.00000   -1.20000
AFIX   0
C60   1    0.540505    0.565420    0.544789    11.00000    0.16525    0.10538 =
         0.13167   -0.00926    0.02437    0.06587
AFIX  43
H60   2    0.527387    0.536929    0.543778    11.00000   -1.20000
AFIX   0
C51   1    0.789814    0.812166    0.549477    11.00000    0.14260    0.12660 =
         0.12278    0.03839    0.00010    0.04571
AFIX 137
H51A  2    0.774640    0.818487    0.542570    11.00000   -1.50000
H51B  2    0.815544    0.817750    0.545293    11.00000   -1.50000
H51C  2    0.794975    0.828841    0.557963    11.00000   -1.50000
AFIX   0
C61   1    0.582641    0.587640    0.544901    11.00000    0.16318    0.12403 =
         0.14124   -0.00128    0.03352    0.06610
AFIX  43
H61   2    0.597892    0.575457    0.542047    11.00000   -1.20000
AFIX   0
C29   1    0.652089    0.898479    0.705033    11.00000    0.11715    0.20634 =
         0.09633   -0.01787    0.00187    0.07683
AFIX  43
H29   2    0.644610    0.893135    0.714738    11.00000   -1.20000
AFIX   0
C42   1    0.837181    0.683159    0.592187    11.00000    0.20175    0.13673 =
         0.12900    0.00734    0.01829    0.09652
AFIX  43
H42   2    0.816066    0.662752    0.586669    11.00000   -1.20000
AFIX   0
C4    1    0.666702    1.031134    0.496979    11.00000    0.14904    0.16451 =
         0.14208    0.04606    0.02271    0.09726
AFIX  43
H4    2    0.653582    1.041769    0.491363    11.00000   -1.20000
AFIX   0
C37   1    0.905080    0.692059    0.619583    11.00000    0.19229    0.14506 =
         0.15197    0.03965    0.02709    0.10550
AFIX  43
H37   2    0.926171    0.710711    0.625561    11.00000   -1.20000
AFIX   0

C74   1    0.907514    0.961893    0.513489    11.00000    0.16358    0.17215 =
         0.14247   -0.02264    0.02940    0.04825
AFIX 137
H74A  2    0.908288    0.977743    0.505209    11.00000   -1.50000
H74B  2    0.919040    0.944902    0.510972    11.00000   -1.50000
H74C  2    0.923236    0.980145    0.521216    11.00000   -1.50000
AFIX   0

C19   1    0.715506    0.958598    0.594351    11.00000    0.16385    0.16801 =
         0.16619    0.00473   -0.00044    0.08582
AFIX 137
H19A  2    0.696369    0.961754    0.600360    11.00000   -1.50000
H19B  2    0.700638    0.937230    0.587370    11.00000   -1.50000
H19C  2    0.732998    0.984037    0.589419    11.00000   -1.50000
AFIX   0
C38   1    0.892334    0.654605    0.620409    11.00000    0.23687    0.14801 =
         0.23551    0.03303   -0.03374    0.10885
AFIX  43
H38   2    0.901696    0.642295    0.626977    11.00000   -1.20000
AFIX   0
HKLF 4

REM  cut10_a.res in R-3c
REM R1 =  0.1118 for    7733 Fo > 4sig(Fo)  and  0.1439 for all   13907 data
REM   1094 parameters refined using   1717 restraints

END

WGHT      0.2000      0.0000

REM Highest difference peak  0.682,  deepest hole -0.573,  1-sigma level  0.098
Q1    1   0.8776  0.9819  0.4539  11.00000  0.05    0.68
Q2    1   0.9154  0.9421  0.4395  11.00000  0.05    0.56
Q3    1   0.8921  0.9310  0.4536  11.00000  0.05    0.53
Q4    1   0.8864  1.0032  0.4622  11.00000  0.05    0.52
;
_shelx_res_checksum                43688
_shelx_hkl_file
;
  29   3  23    1.64    2.14
  29   3  20    1.28    2.41
  27   3  39    0.40    2.55
  26   3  44   -0.33    2.74
  24   3  51    2.81    3.01
  25   2 -13   17.25    2.24
  24   2  43   -0.45    2.74
  25   1  27    0.22    2.05
  25   1   0    0.34    1.63
  24   1  -7   -0.75    1.34
  22   2  50    1.27    2.93
  18   5  73   -0.15    3.36
  21   2  52   16.07    3.94
  22   1 -15    9.90    1.73
  23   0  20    7.82    2.45
  20   2  54   -0.57    3.01
  21   1  44    3.66    3.09
  22   0  28    3.78    2.45
  22   0  -2   -1.07    1.68
  15   6 -54   11.71    1.58
  17   4  70    0.57    2.56
  21   0  33    2.31    2.35
  11   9 -67    1.63    1.92
  17   3  65    2.59    2.59
   7  12 -77    5.27    2.57
  19   0  40    4.81    2.35
  10   8 -64    1.64    1.68
  17   1  52   -0.28    2.93
  18   0  42    2.26    2.08
  19  -1  23   16.16    2.97
  15   2  61    0.76    3.06
  18  -1  28    0.10    1.82
   4  12 -77   -0.51    2.81
  17  -1  30    8.91    2.70
   1  14 -82   -0.49    3.14
  12   3 -42   16.52    1.53
  13   2  62   18.02    4.22
  14   1  55   23.98    4.51
   7   7  87    9.15    4.13
   8   6  83   -0.03    2.87
  14   0  47    0.11    1.85
  15  -1  34    2.19    2.28
   0  13 -79    3.98    3.30
   9   4  74    2.50    3.21
  14  -1  -9   39.51    2.40
   4   8 -64    8.03    2.67
  -2  13 -78    9.96    3.94
   4   7 -60    5.51    2.22
   2   8 -63   34.61    4.14
   3   7  86    2.68    3.17
   4   6  82   -0.82    2.94
   5   5  78   17.65    4.13
   9   1  56    0.41    1.86
  11  -1  36    1.02    2.29
  -7  16 -83    0.72    3.11
  -6  15 -81    1.98    3.43
   2   7  85    0.57    3.02
   2   7 -59    3.54    2.33
   5   4  73   18.28    3.88
   7   2  62   17.72    3.68
   8   1  55    2.23    2.62
   8   1 -29  280.58    9.81
   0   8  88   -0.25    2.80
   4   4  72    9.70    3.33
   6   2 -35  154.44    6.50
  -3  10 -67    1.98    2.59
  -1   8  87    0.28    2.51
 -10  16 -80    2.27    3.45
  -9  15 -78    4.14    3.81
  -8  14 -76   22.46    4.66
  -3   9 -63    0.95    2.76
  -2   8  86   -0.03    1.87
   2   4 -44   23.22    2.67
   3   3 -39   83.40    4.75
   7  -1  32   10.83    2.60
  -7  12 -70   -0.20    2.69
  -3   8  85    4.43    2.73
  -4   8  84    1.26    2.30
   0   4  68   21.13    3.85
   2   2  57    2.98    2.35
   3   1  50  195.69    9.98
  -4   7  79    5.50    3.11
  -2   5  71    6.08    2.80
   4  -1  20  776.73   26.59
  -8  10  87   -0.97    2.83
  -7   9 -58   13.56    3.20
  -4   6  74   -0.19    2.20
 -15  16 -73    6.32    4.01
 -13  14 -69    1.68    3.16
 -17  17 -73    0.09    3.74
 -16  16 -71   -0.85    3.49
 -15  15 -69    3.04    2.73
 -14  14 -67   -0.03    2.24
 -13  13 -65    0.21    3.02
  -1   1  40   25.14    2.76
 -18  17 -71   -2.10    3.72
 -14  13 -63    0.32    2.76
  -8   7  72    0.84    2.46
  -7   6  68    9.61    2.78
  -4   3  53   17.46    2.55
  -2   1  36    0.45    1.58
 -18  16 -67   57.60    6.97
 -15  13 -61    0.68    3.11
 -14  12  85   -0.36    2.18
  -6   4  56   55.57    4.41
  -4   2  42  114.69    5.97
 -19  16 -65   22.88    4.88
 -18  15 -63    3.64    3.38
 -17  14 -61   29.03    4.89
 -16  13 -59    1.61    3.25
 -12   9 -48   19.72    3.59
 -11   8  71    0.19    1.73
 -10   7 -41    2.27    2.44
  -9   6  63    2.62    1.94
 -14  10  75   -0.83    1.68
 -10   6 -34    4.33    2.49
  -9   5  55    7.56    2.06
  -9   5 -29  151.65    7.78
 -18  13  80    0.05    1.90
 -16  11  75    1.39    1.69
 -13   8 -39    0.38    2.45
  -9   4 -19   87.70    5.08
 -25  19 -62    1.93    3.61
 -14   8  62    2.97    1.66
 -10   4  40    5.53    1.26
  -9   3  -3  122.33    5.27
 -24  17 -56    0.49    3.40
 -23  16 -54   -0.70    3.16
 -22  15 -52   20.11    3.82
 -21  14 -50    4.60    3.11
 -15   8 -32    3.18    2.32
 -13   6 -22  127.49    6.77
 -28  20 -57    1.36    3.24
 -19  11 -39   14.50    3.32
 -17   9 -32    3.28    2.40
 -16   8  54   24.48    2.20
 -14   6 -17    6.27    2.11
 -13   5  -9   90.84    4.96
 -26  17 -49   -1.49    3.14
 -24  15 -45   -0.01    1.96
 -23  14 -43    0.05    2.61
 -16   7 -17   96.24    5.83
 -29  19 -48   -1.52    2.37
 -23  13 -36    6.24    2.31
 -19   9 -22   68.41    5.12
 -18   7   2   55.26    3.58
 -25  13  52    1.05    0.61
 -25  13 -26    4.05    2.57
 -21   9  -6   89.54    5.41
 -20   8   8   63.88    3.69
 -33  20 -35    2.35    2.49
 -28  15 -25    7.86    2.81
 -32  18 -26    0.62    2.44
 -27  13 -10    1.80    2.07
 -25  11  15    0.24    1.11
 -25  11  12    1.11    1.31
 -25  11   9    1.20    1.43
 -35  20 -22   -0.18    2.57
 -34  19 -20   -1.91    2.32
 -29  14  -1   -2.34    1.67
 -28  13  16   -0.21    1.33
 -28  13  13   -0.15    1.39
 -28  13  10    0.82    1.54
 -35  19  -9   -3.80    2.14
 -33  17  28    0.25    1.15
 -33  17  -2    1.09    2.02
 -32  16  21    4.26    1.68
  28   4 -15   -0.48    1.68
  29   3  17    5.07    2.64
  29   3  14    1.31    2.55
  29   3  11    0.72    2.26
  29   3   8    0.47    2.29
  26   5 -30    3.32    1.11
  28   3  31   -0.75    2.81
  28   3  -5    4.57    2.22
  22   8 -52    0.59    0.39
  27   3 -12   -0.03    1.51
  27   2  25   -0.67    2.64
  27   2   1   -0.07    1.92
  24   4  56    1.30    3.63
  26   2  33    0.71    2.94
  25   2  38   -0.05    2.96
  24   2 -17    6.76    1.65
  25   1  24    5.62    2.86
  24   1  32    8.16    3.28
  18   6 -51    0.29    0.87
  23   1  37    6.32    3.38
  23   1 -11    4.04    1.53
  16   7 -57   -0.48    1.19
  20   3 -34    0.22    0.48
  23   0  17    1.00    2.10
  23   0  14    1.90    2.48
  23   0  11   -0.68    2.27
  23   0   8    3.74    2.09
  18   4  68    0.56    4.08
  19   3  61    7.54    4.27
  18   3  63   14.77    4.25
  20   1  46    0.75    3.25
  21   0  -6   28.70    2.82
   9  11 -74   13.71    3.35
  19   1  48    0.99    3.49
  20   0  35   -0.36    2.75
  20   0 -10  173.09    7.41
  15   4  71    0.90    3.96
  18   1  50    5.39    3.21
   5  13 -80   -2.16    3.08
  15   3  66    2.96    3.86
  16   2  59    0.85    3.55
  18   0 -15   -0.32    1.05
  19  -1  20    4.15    2.32
  18  -1  25    8.31    2.73
   7   9 -68    9.20    2.80
  10   6  82    0.75    3.93
  13   3  67   -1.72    3.77
  15   1  53   52.32    6.10
  11   4  73    0.08    3.69
  15   0  45    0.31    3.07
   3  11 -74   -0.12    2.56
  11   3  68    0.28    3.19
   8   5  78    4.87    4.04
  13   0  46   43.08    5.04
  10   2  62    9.18    3.82
  11   1  55    1.63    3.39
   2   9 -67    2.05    2.54
   8   3  68    2.16    3.34
  11   0  47    0.16    2.53
   4   6 -56   15.86    2.89
  -5  14 -79   -0.15    3.52
   0   9 -66   16.05    3.93
   4   5  77    2.43    3.37
  10  -1  35   16.27    3.09
  -3  11 -71   -0.09    3.13
   0   8 -62    8.57    3.05
   1   7  84   -0.77    3.22
   3   5  76    1.19    3.23
   7   1  54    0.73    2.61
   0   7  83   -1.37    3.83
   3   4  71    3.50    3.27
   6   1  53    3.53    2.91
 -11  17 -82   -1.09    4.18
  -7  13 -74    3.33    3.88
   1   5 -49   68.43    5.12
   2   4  70   11.22    3.76
   5   1  52   82.32    6.38
   6   0 -18   14.19    0.96
  -6  11 -68   -1.35    3.43
  -3   8 -59    0.98    2.66
   1   4  69   -1.03    2.88
   3   2  58   82.12    6.50
   4   1  51   47.82    4.93
   6  -1  28  245.75   10.58
  -6  10 -64    4.28    3.31
  -3   7  80    2.68    3.38
  -1   5  72    0.61    2.23
   4   0  40    1.94    2.43
  -3   6  75    1.28    2.77
 -14  16 -75   16.89    5.16
 -13  15 -73   -1.12    4.10
 -11  13 -69   12.96    4.43
  -2   4 -39   28.75    3.31
  -1   3  59   20.52    3.46
 -12  13 -67    1.20    3.14
 -11  12 -65    7.85    4.10
  -4   5 -42  167.04    8.62
  -3   4 -37  228.93   10.24
  -1   2  51  160.73    8.47
   1   0  31    0.02    1.94
 -18  18 -75    1.73    4.62
 -12  12 -63   -1.81    3.59
 -11  11  86    4.38    3.09
  -5   5 -40  247.52   11.26
  -4   4 -35    1.00    2.28
  -1   1 -14 3842.75  122.53
 -19  18 -73    0.66    4.23
 -13  12 -61   10.01    3.62
 -20  18 -71    4.38    4.59
 -14  12 -59    0.21    2.92
 -20  17 -67    0.00    3.87
 -10   7  67   -0.26    2.01
  -4   1  22  494.00   16.69
 -20  16 -63    1.28    4.07
 -19  15 -61    4.05    4.24
 -18  14 -59   65.02    7.13
 -17  13 -57    1.71    3.77
 -13   9 -46    5.06    3.37
  -7   3 -16  603.88   21.19
  -8   3 -11  138.28    6.25
 -17  11 -46    7.73    3.04
 -13   7 -32    1.93    2.79
 -12   6 -27   69.59    5.16
 -11   5  47   56.16    3.56
 -10   4 -14  216.77    9.15
 -25  18 -58    5.42    4.07
 -19  12 -46    2.26    3.07
 -16   9  62    2.92    1.67
 -15   8  58    1.48    1.57
 -14   6  43    9.49    1.38
 -28  19 -53   -0.16    3.74
 -27  18 -51    4.41    3.45
 -22  13 -41    7.45    3.33
 -19  10 -32   16.67    3.47
 -30  20 -50    0.95    3.16
 -22  12 -34    0.94    2.77
 -20  10 -27    1.47    2.47
 -18   8 -17   38.73    3.85
 -32  21 -47    1.79    3.21
 -27  16  65    0.94    0.95
 -23  12 -29   23.03    3.70
 -19   8  -9    1.67    1.98
 -23  11 -19    5.59    2.52
 -22  10 -14    6.45    2.59
 -20   8  20   39.76    2.36
 -34  21 -37    1.17    2.69
 -27  14 -23   48.05    5.04
 -23  10  -3   26.06    3.04
 -34  20 -30    0.57    2.97
 -33  19 -28    0.76    2.82
 -31  17 -24   -0.80    2.63
 -30  16 -22    1.18    2.53
 -28  14 -15    2.75    2.26
 -26  12  -5   -0.08    2.00
 -25  11  18   10.44    1.63
 -36  21 -24    0.82    2.71
 -32  17 -16   -0.03    2.56
 -30  15  -9    0.33    2.40
 -34  18  -7   -0.27    2.22
 -32  16   3    4.65    2.29
  28   5 -22   -1.11    1.31
  29   4  -8   -0.65    2.02
  27   5 -26    4.73    1.57
  27   4  44    0.85    3.53
  26   4  49   -1.39    3.53
  27   3  36    2.97    3.56
  26   3  41    1.67    3.50
  27   2  22    5.18    3.07
  25   3  46    0.19    3.29
  26   2  -6    1.41    2.21
  23   4  58    1.74    4.03
  22   4  60    0.30    4.11
  25   1  21    0.96    2.65
  21   4  62    0.34    4.21
  23   2  45    3.91    3.89
  17   7 -56   -0.59    1.13
  20   4  64   -0.83    4.48
  21   3  57    0.65    3.80
  19   4  66    4.37    4.20
  20   3  59    2.92    3.82
  22   1  39   11.86    4.12
  15   7 -58    0.72    1.27
  22   0  25    0.82    2.77
  16   5  74    4.80    4.85
  20   1 -20   12.30    1.50
  14   6 -55    0.24    1.30
  16   3  64   10.97    4.70
  19   0  37    0.52    3.15
  12   6  81    9.46    5.12
  18   0  39   -0.35    2.85
  19  -1  17    2.91    2.50
  19  -1  14    0.07    2.48
  19  -1  11   25.82    3.45
  19  -1   8    3.87    2.24
   3  14 -83    1.67    3.78
  13   4  72    1.86    3.70
  17   0  41   -0.43    2.90
  18  -1   1  116.61    6.04
  14   2  60    4.50    3.95
  16   0  43   -1.41    3.43
  17  -1  27    0.68    2.70
  17  -1  -3   21.65    2.45
   2  13 -80    6.32    3.64
   9   6 -57   13.36    2.50
  10   4 -48   29.96    2.69
  12   2  61   14.98    4.49
  13   1  54   -0.31    3.68
   1  12 -77   -1.92    3.90
   4   9 -68   25.30    4.31
   6   7  86    4.22    4.49
   6   7 -61    0.20    2.28
   7   6  82   -0.12    4.03
   2  10 -71    2.75    3.47
   4   8  89    0.88    4.23
   6   6 -57    1.37    2.41
   8   4  73    0.06    3.28
  -1  12 -76    7.87    3.98
   0  10 -70   12.92    3.99
   7   3  67    0.18    3.52
  10   0  46  117.74    7.95
  -4  13 -77   -0.13    3.82
   5   4 -47  106.06    5.86
   2   6 -55    6.86    2.62
   0   7 -58    2.32    2.72
   1   6  79   19.21    4.99
   2   5  75    3.17    3.94
   0   6  78    3.43    3.72
   1   5  74    0.96    3.53
  -1   6  77    3.75    3.25
   0   5  73   -0.33    3.37
  -6  10  89    1.69    3.83
  -2   6  76    7.62    3.65
   5  -1  24  669.18   23.69
 -13  16 -77    3.36    5.02
 -12  15 -75    3.58    4.75
 -11  14 -73    4.00    4.61
  -7  10  88   -0.30    3.19
  -6   9 -60    9.50    3.93
  -1   4 -41    0.40    2.41
   4  -1  17 1993.26   64.82
   4  -1   8 1208.74   39.35
 -15  17 -77    1.23    4.66
 -10  12 -67    8.10    4.19
  -3   5 -44  371.71   15.43
  -1   3 -34   72.38    4.74
   1   1  45   13.01    2.97
 -17  18 -77    3.43    5.24
  -7   8 -54    3.63    2.87
  -3   4  62    6.40    3.19
  -2   3 -32    1.22    2.24
 -19  19 -77    1.96    4.12
 -11  11 -61   -0.04    3.97
  -8   8  77   -0.87    2.82
  -5   5  65   -0.59    2.77
 -20  19 -75    0.17    4.82
 -12  11 -59   10.91    4.21
  -9   8 -50   11.68    3.65
  -6   5 -38  432.31   17.27
  -5   4 -33   81.46    5.48
  -3   2 -20  313.99   11.84
 -21  19 -73    2.98    4.38
 -13  11 -57    0.99    3.72
 -11   9  76    0.97    2.79
 -10   8 -48   46.24    5.27
  -5   3  49    3.13    2.23
 -21  18 -69    0.78    4.10
  -7   4  52    1.28    1.90
 -21  17 -65    0.92    3.86
 -16  12 -55  100.65    8.35
 -11   7 -39    4.25    3.37
  -8   4 -24   76.72    4.99
  -6   2  31  428.37   15.04
 -21  16 -61    1.31    4.32
 -20  15 -59    0.55    4.30
 -19  14 -57    7.07    4.29
 -10   5  51   12.33    2.15
  -7   2  21   47.28    2.12
 -11   5 -22   67.56    4.80
 -26  19 -60    1.91    4.67
 -21  14  76    1.69    2.00
 -19  12  71   17.17    2.80
 -16   9 -37  108.12    7.56
 -24  16 -52   11.35    4.86
 -23  15 -50    1.69    4.04
 -21  12 -39    0.31    3.44
 -16   7  43  210.24    7.68
 -15   6  36   33.15    1.71
 -31  21 -52   -0.27    4.18
 -16   6  -1    8.00    2.11
 -28  17 -42    0.53    3.69
 -27  16 -40    0.00    3.49
 -26  15 -38    8.72    3.91
 -30  18 -39    0.50    3.48
 -29  17 -37    2.75    3.51
 -28  16 -35    7.39    3.94
 -27  15 -33    2.68    3.60
 -31  18 -34    1.03    3.10
 -30  17 -32    0.87    3.35
 -25  12 -16   38.73    4.36
 -24  11 -11    6.46    2.53
 -35  21 -32   -0.46    3.19
 -31  16 -14    4.19    3.05
 -29  14  29   -0.02    1.09
 -29  14  -4   -1.04    2.04
 -28  13  19    7.50    1.77
 -28  13   4   24.92    3.23
 -36  20 -14    1.25    2.95
 -35  19 -12   -0.98    2.98
 -33  17  -5    1.03    2.56
 -32  16  24    2.89    1.68
  28   3  -2   -0.40    2.49
  25   4 -27    1.68    1.30
  26   3 -16    1.66    1.73
  27   2  19   -1.88    3.11
  27   2  16   -0.68    2.70
  27   2  13    0.86    2.73
  27   2  10   -0.99    2.65
  27   2   7    1.64    2.74
  24   3  48    2.12    3.83
  24   3 -24    1.45    1.37
  25   2  35    6.32    3.68
  24   2  40    3.69    3.72
  25   1  18    1.09    2.39
  25   1  15    1.37    2.55
  25   1   9   -0.08    2.37
  25   1   6    0.28    2.65
  24   1  -4    0.90    1.97
  22   2  47    0.93    3.63
  23   1  34    2.37    3.40
  21   2  49   -0.15    3.30
  17   5  72    0.75    4.03
  21   1  41    0.69    3.69
  22   0  22    2.90    2.68
  22   0   1    0.01    2.11
  14   7 -59    0.61    1.63
  16   4  69    2.26    4.20
  10   9 -68   12.51    2.94
  14   5  75   -1.78    4.38
   9   8 -65    3.52    2.59
  12   5  76    0.33    3.84
  14   3  65    0.12    3.43
  16   1  51   11.17    4.02
  18  -1  22    1.38    2.63
   5  11 -75    1.48    3.47
  10   5  77    0.78    4.06
  16  -1  29   -0.46    2.84
   6   8 -65    0.27    2.85
   9   5 -53    1.44    1.80
  14   0  44   47.58    5.44
  10   3  67   26.66    5.56
  -3  15 -84    1.31    4.13
   5   7  85   -0.23    3.85
   6   6  81    0.18    4.27
   7   5  77    4.41    4.27
  12   0  45   -0.97    3.21
   7   4  72    3.76    3.85
   7   4 -48    1.38    1.91
   9   2  61    0.73    3.17
  10   1  54   -0.34    3.38
  -6  16 -85    0.73    4.48
  11  -1  -9  547.22   18.21
  -3  12 -75   10.41    4.37
   6   3  66   36.20    5.50
   6   3 -42   76.92    4.47
   9   0  45    0.56    2.88
   8   0  44    2.01    2.64
   9  -1  -8   98.04    3.83
 -10  17 -84   -1.76    4.75
  -9  16 -82   -1.15    4.34
  -8  15 -80   22.66    6.05
  -7  14 -78    6.20    4.46
  -2   9 -65    7.82    3.52
   6   1 -28    2.62    1.32
   7   0  43   -0.14    2.51
  -2   8 -61    0.24    3.23
   4   2 -34  236.86    9.44
   6   0  42   61.63    5.34
   7  -1  29   20.45    3.30
  -5  10  90    1.07    3.41
  -5  10 -66    1.22    3.36
   5   0  41    0.84    2.54
  -3   7 -55   20.97    4.11
 -14  17 -79    0.04    4.73
  -2   5 -46  123.35    7.30
   0   3 -36  183.07    8.40
   4  -1  14  307.64   11.40
   4  -1  11   86.52    4.26
  -7   9  83   -1.39    3.53
  -6   8 -56    1.16    3.00
   0   2  52  201.62   10.07
 -10  11  87   -0.80    3.44
 -10  11 -63    6.55    4.21
  -5   6 -47   10.86    3.29
  -7   7  73    0.27    2.99
  -6   6  69    0.22    2.75
  -6   6 -45   -1.00    3.00
  -3   3  54   65.02    5.07
  -3   3 -30   57.85    4.20
   0   0  24  144.00    6.24
  -7   6 -43    1.09    3.06
  -7   5 -36   18.35    3.66
 -22  19 -71    0.03    4.57
 -14  11 -55   14.27    4.21
 -11   8 -46   78.96    6.58
  -6   3  45   55.89    4.15
  -6   3 -21  700.44   24.52
 -23  19 -69    2.59    4.34
  -7   3  41  840.57   28.74
 -23  18 -65    6.51    4.45
 -22  17 -63   -0.41    4.02
 -18  13 -55    0.16    3.47
 -17  12 -53    8.09    3.75
 -14   9 -44    0.36    3.30
 -11   6 -32   40.22    4.30
  -9   4  44    0.26    1.68
 -21  15 -57    0.61    3.61
 -16  10 -44   58.50    5.81
 -14   8 -37  109.38    7.26
 -27  20 -62    0.69    4.49
 -18  11 -44   22.76    4.54
 -12   5 -17  247.40   10.53
 -26  18 -56   -1.55    4.43
 -25  17 -54    1.21    3.69
 -21  13 -46    7.97    4.08
 -18  10 -37  146.41    9.05
 -29  20 -55   -0.34    3.79
 -15   6 -12  129.36    6.74
 -27  17 -47    2.62    4.34
 -25  15 -43    5.14    3.87
 -21  11 -32   14.33    3.69
 -17   7 -12  221.12    9.92
 -30  19 -46    1.76    3.94
 -25  14 -36    3.80    3.69
 -20   9 -17   72.09    5.42
 -18   7  -1   32.53    3.18
 -31  19 -41    0.44    3.30
 -26  14 -31    8.09    3.54
 -24  12 -24    0.37    2.66
 -21   9  -9   86.66    5.69
 -20   8   2    7.15    2.18
 -32  19 -36    1.21    3.52
 -29  16 -30    0.30    3.23
 -28  15 -28   -0.70    3.32
 -27  13 -13    7.18    2.94
 -25  11  21    0.52    1.19
 -25  11   3    0.48    1.86
 -34  19 -23   -0.23    3.23
 -34  18 -10    2.48    2.85
 -32  16   0   65.85    5.55
  28   4  36   -0.05    3.16
  27   4 -19    0.47    1.75
  28   3  25    2.77    3.09
  26   4  46    0.70    3.62
  27   3  33    2.29    3.12
  25   3  43    1.38    3.45
  25   3 -20    4.54    1.79
  26   2  27    8.63    3.52
  23   3  50   -0.33    3.81
  25   1  12    3.30    2.57
  18   7 -55    1.57    1.19
  23   2  42    3.20    3.22
  24   1  26    0.74    2.95
  18   5  70    0.59    3.92
  22   1  36    2.51    3.00
  10  12 -77   -0.02    2.86
  20   2  51    6.86    3.84
  22   0  19    0.48    2.49
  17   4  67   -0.83    4.32
  18   3  60    5.65    4.18
  19   2  53    0.19    3.58
  20   1  43    2.35    3.73
  21   0  27   -0.68    2.81
  17   3  62    2.96    3.99
  19   1  45    7.49    3.91
   8  11 -75    0.72    3.26
  13   6  79    3.51    4.07
  13   6 -56    9.40    2.07
  18   1  47    7.21    3.98
  14   4  70   19.19    4.90
  17   1  49   16.08    4.15
   4  13 -81    6.62    3.88
  11   6  80   -0.66    4.06
  18  -1  19   58.08    4.88
  12   4  71   11.87    4.87
  17  -1  24    7.66    2.97
   3  12 -78    5.05    3.97
   8   7  85   -0.99    4.21
  12   3  66    6.55    4.05
  14   1  52   22.53    4.95
  15   0  42    2.54    3.33
  16  -1  -4  608.24   21.21
   0  14 -83   -0.83    3.91
  11   2  60   30.81    5.33
  -2  14 -82    2.00    4.15
   9   3  66    2.89    3.37
  10   2 -37  194.62    7.40
   0  11 -74    8.92    4.36
   3   8  88   -0.32    3.78
   4   7  84    3.83    3.84
   6   5  76   37.55    6.22
   8   3 -43   92.15    4.86
  10   1 -30   12.98    1.24
  -5  15 -83    1.01    4.35
  -4  14 -81    9.70    4.55
   6   4  71   -0.81    3.72
   9   1  53   27.09    4.53
   0   9  90   -1.00    3.76
  -2  10 -69    0.81    3.47
   5   3  65   -0.60    3.39
   9  -1  31  140.90    7.79
  -6  13 -76    4.36    4.23
   3   4 -46  124.89    6.74
   4   3  64   -0.03    3.14
   4   3 -41  864.04   29.80
   8  -1  30   15.74    3.24
  -5  11 -70   11.34    4.22
   0   6 -54    7.65    2.89
   3   3  63   10.48    3.42
   2   3  62  100.03    7.54
   6  -1  25    5.73    2.43
 -13  17 -81   -0.07    4.57
 -12  16 -79   -0.44    4.66
 -11  15 -77    2.37    4.39
 -10  14 -75    0.41    4.33
  -5   9 -62    6.30    3.97
   0   4 -43   -0.30    2.62
   5  -1  21  566.10   20.16
 -15  18 -81   -2.47    4.61
  -9  12 -69   -0.86    3.95
  -6   9  84    4.47    3.81
   2   1  46   23.02    3.62
   3   0  36  178.35    8.64
  -9  11 -65    2.08    3.63
  -4   6 -49   19.05    3.57
  -2   4  63   26.41    4.43
  -7   8  78    4.25    3.55
  -4   5  66    5.02    3.11
   0   1  41    0.39    1.62
 -10  10 -59   -1.42    3.71
  -2   2  47    0.14    2.38
 -11  10 -57    2.85    3.39
  -5   4  57   62.29    5.23
 -12  10 -55   24.15    4.76
 -10   8  72    2.67    3.00
  -8   6 -41   -0.05    2.91
  -6   4 -31  423.08   16.42
  -3   1  29   68.38    3.91
 -13  10 -53   15.58    3.90
 -12   8  67   33.71    3.90
 -11   7  63   83.59    5.78
  -8   4  48    3.95    2.16
 -15  10  71    2.17    2.53
 -12   7 -37   34.77    4.35
 -23  17 -61    0.80    4.25
 -22  16 -59    2.87    3.92
 -20  14 -55   -1.06    3.62
 -19  13 -53    0.72    3.96
 -17  11  71    4.97    2.50
 -11   4  -9    2.10    1.99
 -27  19 -58   -2.80    4.46
 -20  12  67    1.09    1.89
 -20  12 -44   28.99    4.82
 -16   8 -30    0.58    2.45
 -12   4   2  194.66    7.68
 -20  11 -37    4.58    3.32
 -29  19 -51    1.82    3.75
 -28  18 -49    0.33    3.59
 -24  14 -41   -2.45    3.37
 -22  12  59    2.80    1.46
 -31  20 -48    0.35    4.12
 -25  14  60    2.69    1.17
 -24  13 -34    3.18    3.36
 -22  11 -27    0.75    2.61
 -33  21 -45    0.78    3.65
 -33  20 -38    1.25    3.59
 -23  10  -6   22.97    3.20
 -22   9  11   30.97    2.76
 -33  19 -31   14.33    4.21
 -32  18 -29   11.71    3.90
 -31  17 -27    1.63    3.20
 -28  14 -18    4.31    3.08
 -26  12  31    7.70    1.33
 -26  12  -8    1.06    2.23
 -36  21 -27    0.19    3.19
 -35  20 -25    4.81    3.72
 -33  18 -21    2.29    3.38
 -30  15 -12   43.74    4.69
 -29  14  -7    1.74    2.51
 -28  13  22   -0.05    1.49
 -28  13   1   -1.01    2.24
 -33  17  -8   -0.11    2.66
 -32  16  -3    5.26    2.75
 -31  15  14    2.92    2.13
 -31  15  11    2.01    2.14
 -31  15   8    1.48    2.28
 -36  19   5   -0.51    2.45
  29   4  -5    0.28    2.36
  27   4  41    0.63    3.54
  28   3  22   -0.38    2.71
  28   3   1   -0.05    2.32
  26   4 -23    4.50    1.75
  27   3  -9    0.21    2.17
  26   3  38    0.26    3.37
  26   2  -3    2.97    2.14
  23   4  55    0.63    3.92
  25   2  32   -0.06    3.09
  25   2 -10    0.06    1.88
  24   2  37    3.38    3.60
  22   3  52    0.05    3.92
  24   1  -1    4.85    2.51
  16   8 -61    5.49    1.82
  19   5  68    1.49    4.45
  23   1  -8    1.47    1.93
  18   4  65    0.64    4.33
  19   3  58    2.23    4.26
  22   0  16    6.41    2.71
  22   0  13   -0.19    2.52
  22   0   7    0.47    2.20
  11  10 -71   11.87    3.17
  21   0  -3   -0.52    1.97
  13   7 -60   -0.09    2.05
  15   5  73    1.34    4.51
  15   4  68   24.56    5.32
  19   0  34    6.08    3.39
  19   0 -11   -0.30    1.57
  13   5 -52   -0.80    1.66
  15   3  63    1.77    4.40
  18   0  36   24.69    4.30
  10   7  84    0.65    4.29
  17   0  38  101.70    7.30
  17   0 -16    1.88    1.22
  18  -1  16   68.03    5.05
  18  -1   7   70.08    4.76
  15   1  50   32.26    5.34
  16   0  40   15.83    4.02
  17  -1   0  107.36    5.60
   6   9 -69    0.06    3.20
  16  -1  26    8.50    3.09
   9   5  76    3.13    4.19
  15  -1  28    5.14    3.12
   2  11 -75    7.72    4.02
   9   4  71   26.93    5.39
  13   0  43    1.09    3.07
  14  -1  30   26.66    3.84
  -1  13 -80    0.77    3.76
   3   8 -65    6.86    3.21
  11   0  44   15.11    3.58
  12  -1  31   65.43    5.50
  -3  13 -79    0.66    4.04
   2   8  87    0.05    3.68
   3   7 -61  135.15    8.00
   5   5  75   15.06    4.39
   1   8 -64   23.44    4.24
   5   4  70   -0.24    3.61
   8   1  52    6.36    3.23
  -8  16 -84    0.13    4.35
  -7  15 -82    7.12    4.85
  -1   9  89    1.10    3.77
  -5  12 -74    0.67    3.83
  -2   9  88   -0.18    3.08
   2   5 -51    6.65    2.78
  -3   9  87    2.23    3.93
  -4   9  86    0.88    3.78
  -2   7 -57    0.60    2.81
   6  -1  -2   50.78    2.49
  -8  12 -71    7.54    4.03
  -5   9  85    1.34    3.33
  -1   5 -48   14.64    3.37
   1   3 -38    1.29    2.14
   3   1  47  123.47    7.55
  -8  11 -67   41.04    5.93
  -5   8 -58   -0.13    3.15
   1   2  53   20.93    3.57
  -9  11  88    0.72    3.45
  -6   8  79    0.73    3.50
   2   0  32  594.97   21.53
  -9  10 -61   -1.53    3.55
  -6   7  74    6.30    3.45
  -5   6  70   32.51    4.72
   1   0  28  214.01    8.99
 -10  10  82    0.30    3.06
 -10   9  77    2.01    3.29
  -4   3 -28  224.69    9.62
  -9   7  68   26.74    3.98
  -8   6  64    4.75    2.67
  -9   6 -39  182.36    9.50
  -8   5 -34  478.30   18.69
  -5   2 -13  220.70    8.69
 -12   8 -44   46.20    4.98
 -24  18 -63    1.60    4.31
 -19  13  76    1.62    2.52
 -18  12 -51   -0.30    3.75
 -23  16 -57   -0.79    3.77
 -22  15 -55    2.45    4.49
 -21  14 -53    0.72    3.55
 -17  10 -42   13.80    3.94
 -14   7 -30  108.83    7.05
 -28  20 -60   -0.31    4.49
 -22  14  72    6.84    2.29
 -13   5 -12  154.10    7.34
 -26  17 -52   11.97    4.59
 -25  16 -50    2.56    3.97
 -24  15 -48   14.80    4.70
 -23  14 -46    1.32    3.71
 -21  12  63    3.52    1.82
 -18   9 -30    0.99    2.79
 -16   7 -20   83.04    5.72
 -30  20 -53    1.70    3.92
 -23  13 -39   -0.38    2.87
 -18   8 -20   20.71    3.40
 -19   8 -12  158.77    8.07
 -25  13 -29   19.64    4.03
 -22  10 -17  184.71    9.39
 -27  14 -26    6.44    3.49
 -25  12 -19   -0.50    2.71
 -24  11 -14    5.83    2.80
 -22   9  14   96.03    4.84
 -22   9   8    2.63    1.80
 -34  20 -33   -0.05    3.34
 -30  16 -25   -0.12    3.03
 -25  11   0   14.64    2.70
 -31  16 -17   -0.89    2.97
 -35  19 -15   -0.20    2.78
 -34  18  35   -0.54    1.35
 -31  15  17    0.16    1.86
 -36  19   2    2.78    2.65
  26   6 -34    1.19    1.24
  28   4  33    0.46    3.09
  28   4 -12    3.49    2.19
  28   3  19    0.43    2.62
  27   3  30    0.35    2.98
  25   4  48   -0.16    3.72
  26   2  24    1.60    3.21
  22   5  62    0.27    4.14
  24   3  45   -0.51    3.61
  21   5  64    2.92    4.40
  22   4  57    3.33    4.10
  17   8 -60    0.95    1.48
  20   5  66   -0.93    3.89
  21   4  59   -0.82    4.10
  24   1  23    0.29    3.06
  20   4  61   -1.71    4.26
  22   2  44    8.64    4.20
  15   8 -62    5.89    2.08
  19   4  63    0.05    3.73
  21   2  46   18.16    4.43
  14   8 -63    1.55    2.14
  21   1  38   -0.17    3.23
  21   1 -16    5.65    1.71
  22   0  10    0.26    2.32
  16   5  71    0.93    3.98
  21   0  24    0.51    2.70
  20   0  29   -0.63    2.83
  20   0  -7    0.70    1.78
  17   2  54    0.19    3.98
   9   9 -69    3.53    2.79
  13   5  74    1.92    3.80
  16   1  48    0.19    3.09
  18  -1  13   37.32    3.99
  18  -1  10    0.53    2.32
  11   5  75    0.40    3.54
  13   3  64   15.36    4.90
  17  -1  21   26.63    3.70
   8   7 -62    1.69    2.63
  11   4  70   19.10    5.29
   1  13 -81    6.61    4.36
   7   7  84    0.33    3.62
   8   6 -58    9.42    2.73
  13   1  51    0.95    3.54
  15  -1  -5    3.19    1.70
   3   9 -69   -0.12    2.98
  11   1  52   25.51    4.29
  12   0 -21   -0.01    0.27
   8   3  65    8.20    4.01
   1   9 -68    0.02    3.11
   3   7  83    0.51    3.80
   4   6  79    8.07    4.54
  10   0  43    1.08    3.01
  11  -1  30   86.40    6.06
   1   8  86    1.81    3.93
   4   5  74    5.64    3.69
  -6  14 -80   10.31    4.78
   0   8  85    0.98    3.87
   1   7 -60   32.23    4.18
   4   4  69    0.53    3.33
   6   2  58   -1.70    3.22
   7   1  51   59.72    5.78
   5   2  57   -1.11    3.04
   6   1  50   -0.48    2.83
  -4  10 -68    1.69    3.56
   4   2  56   54.55    5.31
   5   1  49   60.62    5.55
   7  -1  26   74.67    5.12
 -12  17 -83    2.89    4.97
 -11  16 -81    0.83    4.52
 -10  15 -79    1.08    4.50
  -9  14 -77    7.04    4.56
  -4   9 -64   36.65    5.05
   3   2  55   65.32    5.74
   4   1  48   14.10    3.52
   0   4  65   -1.17    3.16
   2   2  54   -0.03    2.62
   4   0  37   -0.68    2.64
  -8  11  89    0.65    3.54
  -3   6 -51   15.33    3.49
  -1   4  64    1.32    1.94
   2   1 -23  227.38    8.63
  -8  10 -63    9.72    4.05
  -5   7  75    0.53    2.95
  -3   5  67   26.55    4.21
  -2   3  55   27.74    3.79
 -15  15 -72    3.97    4.26
 -14  14 -70   10.14    4.56
 -12  12  87    1.84    3.45
  -9   9 -57   -1.68    3.43
  -7   7 -50   84.91    6.69
  -1   1  37   -0.33    1.94
 -17  16 -72    1.47    4.76
 -15  14 -68   -2.41    4.38
 -10   9 -55    0.59    3.25
  -8   7 -48   35.09    4.58
  -4   3  50  209.99    9.80
  -3   2  43    1.17    2.28
 -17  15 -68    1.72    4.41
 -16  14 -66    1.25    4.19
 -11   9 -53   15.65    4.14
  -9   7 -46   15.91    3.79
 -19  16 -68   -0.46    3.92
 -18  15 -66    1.51    4.60
 -17  14 -64   -2.19    3.88
 -15  12  81    0.27    2.79
  -8   5  56   55.08    4.48
  -7   4 -29   17.96    3.24
  -4   1  19  102.71    4.19
 -17  13  81    5.02    2.85
 -15  11  76    4.69    2.77
 -17  12  76    0.18    2.51
 -14   9  67    1.88    2.32
 -13   8 -42  185.14   10.07
 -11   6  55   66.02    4.53
  -9   3  -6   64.63    3.73
 -25  18 -61   12.73    4.92
 -24  17 -59    3.41    4.55
 -20  13 -51    1.09    3.84
 -15   8 -35  153.80    8.81
 -13   6  47   54.59    3.45
 -19  11 -42    1.23    3.49
 -17   9 -35   31.41    4.47
 -14   6 -20   12.07    2.93
 -28  19 -56   -0.61    3.85
 -27  18 -54    6.98    4.09
 -22  13 -44    5.06    3.69
 -22  12 -37    8.39    3.74
 -20  10 -30   24.61    4.04
 -16   6  26   53.49    1.95
 -16   6  -4   34.09    3.20
 -23  12 -32   -0.40    2.90
 -18   7  -4    6.37    2.25
 -30  18 -42    5.54    3.91
 -29  17 -40    3.82    3.86
 -28  16 -38    1.20    3.43
 -20   8  23   38.48    2.22
 -20   8  -1   68.31    4.42
 -30  17 -35   -0.53    3.01
 -22   9  17    0.59    1.46
 -35  21 -35    0.80    3.31
 -29  15 -23    0.26    2.76
 -33  18  45    0.78    0.98
 -28  13  -2   45.39    4.32
 -34  18 -13    1.65    2.98
 -32  16  27    8.51    2.05
 -32  16  -6    0.70    2.51
 -31  15  20    0.00    1.76
 -31  15   2    1.06    2.38
 -36  19  -1   -0.66    2.82
 -35  18  16    2.81    2.18
 -35  18  13    2.08    2.47
 -35  18  10   -0.13    2.35
  29   4  -2   -0.30    2.40
  27   4  38    0.49    3.36
  28   3  16    0.77    2.74
  28   3  13    0.42    2.85
  28   3  10    1.55    2.84
  28   3   7    0.22    2.69
  26   4  43    1.54    3.85
  27   3  27    1.68    3.27
  24   5 -35   -0.88    1.03
  26   3  35    2.19    3.40
  24   4  50    0.69    3.36
  25   3  40    1.05    3.59
  26   2  21    1.97    2.85
  26   2   0    0.89    2.24
  23   3  47    1.98    3.86
  24   2 -14   23.31    2.75
  19   6 -50    0.37    0.82
  22   3 -29   25.33    1.94
  23   2  39    5.98    3.80
  24   1  20   -0.11    2.81
  24   1   2   27.72    3.62
  13  11 -73   -1.00    2.54
  23   1  28    5.11    3.11
  22   1  33    1.94    3.19
  22   1 -12    1.69    1.74
  20   2  48    1.56    4.00
  20   2 -27    0.46    0.97
   9  12 -78    0.86    2.91
  19   2  50   -0.56    4.04
  20   1  40    7.66    3.68
  21   0  21   -0.08    2.44
  21   0   0    8.54    2.42
  10  10 -72   -0.37    2.81
  16   4  66   17.16    5.59
  16   4 -45   -0.04    0.83
  18   2  52    3.54    4.03
  19   1  42    2.63    3.42
  12   7 -61   -0.66    2.04
  15   4 -46    0.89    1.09
  16   3  61    8.97    4.22
  18   1  44   -0.07    3.48
   7  11 -76    2.28    3.34
  12   6 -57    0.94    1.99
  17   1  46    0.22    3.59
   5  12 -79   -0.89    3.41
   6  10 -73    1.73    3.26
   9   7  83   -0.41    4.37
  17  -1  18   83.80    5.78
   4  11 -76    2.37    3.56
  16  -1  23   21.13    3.57
  14   0  41    2.03    2.58
  15  -1  25   56.30    4.96
   5   8  87   -0.88    4.10
   5   8 -66   22.67    3.75
   6   7  83   -1.93    3.71
   8   5  75    0.13    3.66
   9   4 -49   18.87    2.58
  14  -1  27   35.23    4.19
  14  -1  -6  161.06    6.64
   0  12 -78    9.35    4.21
   5   7 -62    0.71    2.63
   8   4  70    2.75    3.96
  12   0  42    1.47    3.15
   5   6 -58   23.48    3.54
  10   1  51   13.80    4.03
  12  -1  -8   26.58    2.04
  -2  12 -77   -1.02    3.59
   7   3  64    2.53    3.51
  -1  10 -71   18.68    4.65
   2   7  82   -0.32    3.83
   3   6  78    1.61    3.93
   3   6 -57   22.58    3.75
   9   0  42  170.56    9.47
  10  -1  29   21.47    3.65
  -5  13 -78    3.20    3.93
  -1   9 -67    0.32    3.45
   3   5  73    4.38    3.64
   8   0  41    0.47    2.55
   9  -1  28  173.14    8.68
  -1   8  84    0.94    3.73
  -1   8 -63   13.82    3.64
   3   4  68    0.20    3.48
   8  -1  27  114.81    6.58
   8  -1  -6   66.72    2.93
  -2   8  83   -0.37    2.66
   2   4  67    0.07    3.24
  -8  13 -75    3.63    4.02
  -3   8  82   16.89    4.54
   1   4  66    0.24    2.97
   1   4 -45   50.60    4.36
   5   0  38  208.22    9.97
   6  -1  22  372.84   14.25
  -7  11  90   -1.83    3.90
  -7  11 -69    6.62    4.04
  -4   8 -60    8.62    3.39
   3   1 -25 2206.11   71.10
   5  -1  18  273.27   10.69
  -7  10 -65  125.02    9.18
  -4   7  76    0.58    3.54
  -2   5  68   13.13    3.71
  -4   6  71   -0.50    3.33
   0   2 -29    0.77    1.83
   1   1  42  155.39    8.04
   1   1 -21  144.66    6.01
   2   0 -10 4090.53  129.66
 -15  16 -76   -0.39    4.61
 -14  15 -74    2.42    4.61
  -9  10  83    0.85    3.04
  -8   9 -59    0.18    3.25
  -1   2  48    5.28    2.64
 -17  17 -76    0.20    4.72
 -16  16 -74   -1.00    4.11
 -13  13 -68    4.52    4.19
  -4   4  58    9.48    3.04
   0   0  21   -0.62    1.19
 -19  18 -76    0.72    4.14
 -18  17 -74    8.26    5.33
 -14  13 -66   -0.12    3.53
 -13  12 -64    0.01    3.48
 -12  11  82    7.21    3.36
  -9   8  73   37.11    4.82
 -20  18 -74    1.05    4.43
 -19  17 -72    0.89    3.98
 -15  13 -64    2.99    3.84
 -14  12 -62    0.88    3.50
  -6   4  53  100.34    6.07
  -4   2  39   32.38    3.27
  -4   2 -18  306.66   11.59
 -20  17 -70    2.16    4.68
 -16  13 -62    3.35    4.29
 -12   9  72    1.44    2.63
 -10   7 -44   -0.15    3.11
 -20  16 -66   -0.39    4.23
 -19  15 -64   -0.20    4.34
 -18  14 -62    6.49    4.67
 -10   6 -37  329.71   14.32
  -9   5 -32   11.15    2.91
  -6   2  -8  118.35    5.26
  -9   4 -22   19.37    3.11
 -16  10  67    1.18    2.44
 -13   7 -35    0.21    2.67
 -12   6  51    1.45    1.92
 -12   6 -30   52.48    4.82
 -10   4 -17   81.88    5.03
 -26  19 -63    2.17    4.01
 -18  11  67   32.42    3.48
 -24  16 -55    2.37    3.92
 -23  15 -53    2.62    3.94
 -12   4  -1  107.47    5.07
 -23  14  68    0.48    1.85
 -21  12 -42   37.58    4.97
 -19  10 -35   22.70    3.85
 -24  14  64   -0.11    1.52
 -29  18 -47    3.96    4.10
 -27  16 -43    5.24    3.43
 -26  15 -41    2.02    3.62
 -21  10 -25    7.28    3.14
 -20   9 -20   16.47    3.21
 -27  15 -36    8.13    4.08
 -24  12 -27   29.79    4.29
 -21   9 -12   54.21    4.56
 -32  19 -39   -1.42    3.33
 -31  18 -37    1.39    3.15
 -29  16 -33    0.21    3.37
 -28  15 -31   18.89    3.96
 -26  13 -24    8.52    3.26
 -23  10  -9   -0.01    2.19
 -22   9   2    0.30    1.90
 -27  13 -16    0.68    2.81
 -26  12 -11    0.82    2.26
 -25  11  24    2.92    1.42
 -25  11  -3    3.62    2.19
 -35  20 -28    0.72    3.15
 -34  19 -26    1.15    3.19
 -33  18 -24    1.78    3.11
 -32  17 -22    4.24    3.54
 -30  15  36   -0.03    1.17
 -30  15 -15    0.99    2.54
 -29  14 -10   -0.50    2.51
 -28  13  25   10.78    1.96
 -36  20 -20   -0.09    3.18
 -33  17 -11    0.16    2.75
 -31  15  -1   11.11    2.92
 -35  18   4    0.50    2.35
  27   6 -30    2.02    1.56
  28   5 -19   -0.90    1.97
  29   4   1    0.24    2.30
  28   4  30   -0.33    2.95
  27   3  -6    0.98    2.25
  24   5  55   -2.18    4.08
  26   3 -13    0.22    1.99
  26   2  18   -0.45    2.86
  26   2  15    6.19    3.04
  24   2  34   -0.61    3.30
  22   3  49    0.93    3.81
  23   2 -18   11.42    2.08
  24   1  17   -1.50    2.86
  24   1  14   -0.20    2.58
  24   1   5    0.48    2.49
  12  11 -74   -0.78    2.56
  17   5  69    9.74    4.82
  21   1  35   24.52    4.40
  13   8 -64    6.75    2.39
  17   4  64    0.34    4.27
  18   3  57    2.87    3.72
  21   0  18    8.49    3.10
  17   3  59   -1.46    3.95
  19   1 -21   36.90    2.40
  20   0  26    1.40    2.75
  14   5  72    4.64    4.02
  11   7  82    2.59    3.90
  14   4  67    0.00    4.00
  14   4 -47   25.38    2.10
  18   0  33    1.20    2.80
  12   5  73    0.58    4.22
  12   5 -53    9.87    2.14
  14   3  62    2.44    4.28
  15   2  55    0.85    3.79
  17   0  35   -0.84    2.98
   3  13 -82    1.44    4.06
  16   0  37    0.22    2.81
  16   0 -17   -0.04    1.19
  17  -1  15  280.27   12.10
  17  -1   6    6.04    2.31
  10   5  74    1.83    3.95
  12   3  63   23.04    4.89
  14   1  49  101.46    7.79
  15   0  39   -0.88    2.73
  16  -1  20    8.26    2.84
  16  -1  -1   13.97    2.52
   2  12 -79    4.15    3.97
  -1  14 -84    0.13    3.85
   8   5 -54   26.57    3.22
  10   3  64   44.87    5.96
   4   8  86    7.62    4.91
   7   5  74    5.72    4.13
  -4  15 -85   -0.42    4.71
  -3  14 -83   -0.49    4.10
   7   4  69    4.34    3.97
  11   0  41    0.43    2.65
  12  -1  28  105.66    6.76
   6   3  63    1.71    3.18
   7   2 -37   97.29    4.76
   9   0 -21    0.25    0.35
   2   6  77   18.18    4.73
   1   6  76   10.16    4.07
   1   6 -56    1.66    2.64
   2   5  72   17.57    4.64
   7   0  40   34.59    4.26
 -10  16 -83    3.62    4.64
  -9  15 -81   -0.32    4.16
  -8  14 -79    0.59    4.37
  -1   7  79   16.86    4.70
  -1   7 -59    0.17    2.84
   1   5  71    3.00    3.27
   6   0  39   -0.32    2.40
   7  -1  -4   20.85    1.58
  -2   7  78    0.39    2.66
   0   5  70   27.80    4.87
   0   5 -50  594.25   22.54
   2   3 -40  134.51    6.84
  -3   7  77    0.84    3.36
  -2   6  73    1.60    3.02
  -1   5  69   -0.42    2.39
  -3   6  72    0.07    3.18
   1   2 -31  150.95    6.86
 -14  16 -78    0.62    4.68
 -13  15 -76    0.63    4.59
 -12  14 -74    0.00    4.37
  -8  10  84    1.07    3.31
  -7   9 -61   14.63    4.08
  -5   7 -54   -0.15    3.01
 -17  18 -80   -2.42    4.55
 -12  13 -70   -1.00    3.94
 -11  12  88   19.84    4.49
 -18  18 -78    3.53    5.03
 -12  12 -66    0.61    3.84
  -9   9  78    2.18    3.12
  -8   7  69    1.19    3.09
  -7   6  65    2.16    2.85
 -12  10  77    0.46    2.74
 -21  18 -72    4.91    4.95
 -22  18 -70    4.23    4.23
 -17  13 -60    3.38    3.84
 -16  12 -58   20.61    4.64
 -13   9 -49   17.78    4.21
  -7   3 -19  136.23    6.62
 -22  17 -66   -0.31    3.98
 -21  16 -64   11.95    5.12
 -20  15 -62    3.63    4.48
 -19  14 -60   24.77    5.53
  -8   3 -14   21.41    2.83
 -16   9 -40   26.80    4.38
 -12   5  40   41.20    2.65
 -12   5 -20  101.09    5.98
 -26  18 -59   -0.33    3.93
 -25  17 -57    4.72    4.55
 -22  14 -51    3.32    4.17
 -18  10 -40   91.71    7.12
 -29  20 -58    1.73    3.86
 -15   6 -15  250.44   10.80
 -28  18 -52   -0.67    3.71
 -27  17 -50    0.89    4.18
 -26  16 -48   -0.11    3.86
 -24  14 -44    3.19    3.26
 -21  11 -35    0.42    3.06
 -19   9  47    6.17    1.25
 -17   7 -15   61.80    4.84
 -30  19 -49    0.04    3.46
 -25  14 -39   -0.02    3.36
 -22  11 -30   -0.40    2.89
 -19   8 -15    7.81    2.89
 -32  20 -46    0.92    4.01
 -26  14 -34   -0.74    3.07
 -20   8  -4    0.67    2.11
 -23  10  30    2.81    0.97
 -34  20 -36    0.93    3.17
 -33  19 -34    0.31    3.37
 -32  18 -32    3.09    3.57
 -31  17 -30    7.84    3.59
 -28  13  -5    4.78    2.55
 -27  12   9    4.81    2.14
 -34  18 -16    3.55    2.91
 -36  19  -4    0.36    2.49
 -35  18  19    0.30    1.99
 -35  18   1    1.25    2.57
  29   4  16   -0.70    2.88
  29   4  13   -0.88    2.68
  28   4  -9    0.29    2.07
  27   4  35    0.68    3.39
  27   4 -16    1.90    1.97
  27   3  24    0.24    2.95
  25   4  45    2.18    3.71
  26   3  32    9.58    3.70
  23   5  57   -0.66    4.00
  25   3  37    2.30    3.43
  26   2  12    1.26    2.62
  26   2   9    4.03    2.84
  26   2   6    0.20    2.24
  22   5  59    1.37    3.67
  22   5 -40    0.19    0.40
  24   3  42    1.93    3.40
  25   2  26    0.75    2.85
  25   2  -7    2.77    2.07
  18   8 -59    0.09    1.40
  19   7 -54    0.61    0.95
  24   1  11   10.82    2.98
  24   1   8    1.06    2.42
  19   5  65   -1.50    4.10
  21   3  51    0.57    3.60
  22   2  41    0.54    3.07
  23   1  25    0.95    3.11
  23   1  -5    0.10    1.95
  18   5  67    0.45    3.99
  19   4  60    0.33    3.76
  20   3  53    1.50    4.04
  18   4  62    7.92    4.58
  17   4 -44   12.45    1.03
  20   1  37   -1.05    2.87
  21   0  15    0.80    2.49
   8  12 -79    0.15    3.19
  15   5  70    2.88    4.06
  19   0  28   12.16    3.30
  16   2  53    1.63    4.04
   8   9 -70   28.14    4.17
  11   6 -58    0.81    2.09
  12   4  68    3.61    3.78
  15   1  47   54.28    6.00
  17  -1  12   87.05    5.61
  17  -1   9   25.89    3.29
   7   8  86    4.19    4.52
   8   7  82    8.33    5.10
  13   2  56    8.96    4.35
   5   9 -70   12.58    3.61
  15  -1  22    5.71    2.83
  11   2  57   27.10    5.02
  13   0  40   29.02    4.23
  14  -1  24   -1.00    2.64
   1  11 -76    5.66    3.98
   5   7  82    8.65    4.61
   6   6  78    2.19    4.14
   2   9  89   -1.41    4.29
  -1  11 -75    8.92    3.89
   6   4 -49  109.32    5.95
   8   2  57    4.29    3.41
   9   1  50   -1.20    2.79
  11  -1  27   23.12    3.59
  -6  15 -84    0.66    4.72
  -5  14 -82    0.22    4.04
  -2  10  90    0.37    4.23
   4   4 -48    5.04    2.45
   5   3  62    0.19    3.17
  -3  10 -70    6.96    3.52
   5   2 -36   23.92    2.62
  -7  13 -77    8.28    4.72
  -3   9 -66   39.93    5.39
   0   6  75   -1.36    3.56
   7  -1  23  893.51   30.95
  -6  11 -71   -0.84    3.75
  -3   8 -62    0.90    3.48
  -1   6  74    2.77    3.21
  -6  10 -67   41.56    5.79
   2   2 -33  368.98   13.77
   5  -1  15 3348.85  107.62
 -13  16 -80    0.77    3.98
 -12  15 -78   -0.71    4.43
  -7  10  85   -0.47    3.47
  -4   7 -56    8.19    3.45
   0   3  57   -0.62    2.52
   2   1  43    0.83    2.52
 -15  17 -80   -0.93    4.22
   0   2  49    0.28    2.05
 -11  12 -68    8.86    3.98
  -8   9  79   -0.21    3.12
  -3   4  59   21.11    3.70
   0   1 -19    2.14    1.42
 -11  11 -64    6.25    3.95
  -8   8 -55   -0.06    2.65
  -5   5 -43   -0.07    2.47
 -12  11 -62   11.51    4.61
  -2   1 -12  662.15   22.08
 -14  12  82    1.32    2.91
 -13  11 -60   -0.08    3.81
  -5   3  46  115.26    6.32
  -3   1  -7   17.02    1.46
 -14  11 -58    3.90    3.84
 -11   8  68    4.39    2.71
 -10   7  64    4.10    2.59
 -23  19 -72   -1.25    4.05
 -14  10  72    5.12    2.79
 -11   7 -42   16.07    4.06
  -9   5  52    4.27    2.10
 -18  13 -58   25.79    5.14
 -14   9 -47   35.60    4.74
 -22  16 -62    5.13    4.13
 -21  15 -60    7.40    4.78
 -20  14 -58    8.21    4.20
 -16  10 -47   12.71    3.62
 -14   8 -40  112.92    7.67
  -9   3  27  226.06    7.95
 -20  13  72   -0.30    2.21
 -18  11 -47   43.96    5.57
 -11   4 -12  547.84   19.67
 -10   3  11    0.65    0.95
 -10   3   8 1376.37   44.28
 -27  19 -61    1.35    3.93
 -19  11  63    6.67    2.14
 -15   7 -28  407.95   16.70
 -20  11 -40   38.13    5.10
 -17   8 -28   70.51    5.69
 -29  19 -54   -0.16    4.07
 -23  13 -42    0.37    3.01
 -21  11  55   -0.42    1.47
 -16   6  -7  134.17    6.68
 -31  20 -51    1.91    3.71
 -24  13 -37   10.43    3.99
 -18   7  26   16.44    1.11
 -18   7  -7    6.68    2.35
 -27  15  57    0.15    0.78
 -25  13 -32    2.41    3.23
 -24  12  48    6.85    0.62
 -22  10 -20   33.77    4.08
 -27  14 -29    0.54    3.17
 -24  11 -17    3.87    2.62
 -22   9  20    0.42    1.35
 -22   9  -1   23.85    3.00
 -30  16 -28   -0.55    3.37
 -25  11  -6    4.55    2.50
 -31  16  40    0.50    1.12
 -29  14 -13    1.21    2.68
 -27  12  15   16.13    2.32
 -27  12  12   16.81    2.51
 -33  17 -14   -0.15    2.90
 -32  16  -9    2.83    2.67
 -31  15  23    5.59    1.91
 -31  15  -4    5.42    2.88
 -36  19  -7   -0.23    2.58
 -35  18  -2    4.54    2.82
  26   7 -38    0.13    1.09
  29   4  10    0.70    2.46
  29   4   7    0.32    2.48
  26   4  40    0.79    3.63
  27   3  21    3.31    3.24
  27   3  -3   -1.01    2.37
  24   4  47   -0.37    3.23
  23   4 -32   11.64    1.59
  25   2  23    1.71    3.06
  21   5  61   -0.58    3.64
  23   3  44   -1.46    3.73
  24   2  31   22.29    4.27
  20   5  63   -0.46    3.82
  21   4  56    1.31    3.54
  23   2  36    5.20    3.51
  15   9 -66    0.40    2.00
  20   4  58    2.11    3.76
  23   1  22   11.20    3.24
  21   2  43    1.97    3.35
  11  11 -75    0.10    2.62
  16   6  73    3.20    4.67
  20   2  45   10.66    4.31
  21   0  12    0.39    2.40
  21   0   9    0.18    2.17
  21   0   6   15.36    2.91
  12   8 -65    0.88    2.31
  18   2  49   21.42    4.66
  19   1  39    0.49    3.21
  20   0  23   -0.55    2.87
  20   0  -4    2.32    1.88
   9  10 -73   -0.04    2.85
  12   7  80   -0.42    4.22
  15   4  65    4.19    4.57
  17   2  51   15.12    4.69
  11   7 -62   -1.10    2.27
  15   3  60    1.66    3.64
  17   1  43   28.99    4.54
  18   0  30   39.56    4.67
  18   0 -12   40.30    2.90
  10   7  81    2.63    4.58
  13   4 -48    9.55    1.69
  16   1  45    8.29    3.87
  13   3  61   40.85    5.72
  16  -1  17   41.70    4.11
   7   7 -63   24.58    3.77
   9   5  73    9.19    4.62
  13   1  48    5.07    3.72
  14   0  38   47.89    5.18
  15  -1  -2   21.42    2.50
   0  13 -82    0.38    3.59
   7   6 -59   27.00    3.58
   9   4  68   25.05    5.15
  10   3 -44   20.80    2.31
   9   3  63   15.20    4.26
  11   1  49    8.12    3.63
  -2  13 -81    7.08    4.55
   3   8  85    5.27    4.02
   6   5  73   -0.31    3.67
  12  -1  25    1.59    2.44
   1   9  88   -0.14    3.94
   2   8 -66    1.08    3.06
   5   5 -54    2.89    2.36
   6   4  68    2.81    3.81
  10   0  40  163.37    9.19
  -4  13 -80    2.29    4.06
   7   2  56    1.30    3.07
   8   1  49    1.96    2.96
  10  -1  26  125.22    6.98
  10  -1  -7  241.58    8.58
   5   3 -43   59.79    4.09
   9  -1  25  342.97   13.92
  -9  16 -85   -0.04    4.56
  -8  15 -83   -0.08    4.38
  -3  10  89   -1.71    2.96
   8  -1  24  191.13    8.88
  -6  12 -75    6.00    4.21
  -4  10  88    0.71    3.62
  -5  10  87   -2.26    3.90
   6  -1  19  626.44   22.10
  -6  10  86    1.34    3.48
   1   3  58    8.32    3.22
   3   1  44  303.76   13.27
   5  -1  12    6.35    2.17
   5  -1   9  326.20   11.70
   5  -1   6  583.33   19.60
 -14  17 -82    0.74    4.75
 -11  14 -76   14.24    5.21
 -10  13 -74    1.26    4.16
  -6   9 -63   62.16    6.31
   1   2  50    2.17    2.89
 -10  12 -70    5.71    4.07
  -2   4 -42  105.55    6.52
   2   0  29    0.98    2.32
 -10  11 -66    2.05    4.16
  -7   8 -57   61.92    6.03
  -4   5 -45    4.93    3.09
  -3   4 -40   22.67    3.50
   1   0  25    0.30    1.99
 -11  11  83   -0.61    3.15
  -8   8  74    9.13    3.39
  -5   5  62   11.17    3.06
  -4   4 -38   90.57    5.76
  -3   3  51    0.05    2.23
  -2   2  44  207.97    9.50
  -6   5 -41   14.17    3.47
  -5   4 -36   46.23    4.39
  -3   1  26    0.57    1.59
 -16  13  82   -1.03    2.99
 -14  11  77    0.68    2.56
 -11   8 -49   11.33    3.82
  -7   4  49    3.32    2.21
  -6   2  28  179.95    6.97
 -24  19 -70    1.14    4.69
 -17  12 -56    0.51    3.44
 -11   6 -35    0.89    3.07
  -7   2   0  700.97   23.14
 -23  17 -64    6.02    4.34
 -19  13 -56    7.94    4.46
 -18  12  72   15.79    3.01
 -15   9  63    1.36    2.19
 -13   7  55   44.15    3.58
 -23  15  73   -0.28    2.13
 -20  12 -47    3.27    3.53
 -16   8 -33    1.37    2.92
 -15   7  47   16.90    1.98
 -13   5 -15  211.53    9.37
 -26  17 -55   -1.68    4.43
 -25  16 -53    1.18    4.15
 -24  15 -51    3.28    4.24
 -23  14 -49    0.47    3.51
 -18   9 -33   27.96    4.17
 -16   7 -23    0.43    2.64
 -30  20 -56    3.59    4.37
 -19   9 -28   15.50    3.54
 -23  12 -35    2.55    3.23
 -29  17 -43   -0.86    3.37
 -23  11 -25    0.81    2.56
 -21   9 -15    8.58    2.97
 -26  13 -27    8.79    3.47
 -23  10 -12    2.51    2.26
 -29  15 -26    2.11    3.30
 -27  13 -19   13.46    3.29
 -26  12 -14    1.18    2.27
 -35  20 -31    1.15    3.21
 -34  19 -29   -0.14    3.10
 -33  18 -27    0.81    3.22
 -30  15 -18   10.09    3.19
 -28  13  -8    2.50    2.71
 -27  12   3   32.99    3.50
 -36  20 -23    3.32    3.36
 -35  19 -21    5.73    3.48
 -30  14  13    6.27    2.38
 -30  14  10   14.82    2.83
 -35  18  22    1.73    2.01
 -34  17  15    0.11    1.99
 -34  17  12    3.17    2.26
 -34  17   9    2.53    2.42
  27   5 -23    6.63    2.01
  28   4  24    1.24    3.11
  26   5  45   -0.42    3.61
  27   3  18    2.36    2.91
  25   3 -17    3.94    1.96
  24   3  39    2.60    3.56
  25   2  -4    2.33    2.10
  16   9 -65   -0.17    1.80
  22   3  46    1.02    3.75
  22   2  38   -0.09    3.30
  23   1  19   13.53    3.42
  23   1  -2    4.50    2.20
  14   9 -67   -0.89    2.11
  17   6  71   -0.42    4.56
  22   1  27    4.65    3.10
  22   1  -9    5.18    2.10
  21   1  32    3.54    2.96
  16   5  68    0.00    4.37
  19   2  47    8.88    3.82
  14   6  74    2.41    3.94
  16   4  63    2.66    3.96
  20   0  20   45.58    4.59
  16   3  58   -0.09    4.12
  18   1  41    2.56    2.95
  19   0  25    1.78    2.70
  19   0  -8   29.68    2.84
  13   5  71   -0.14    3.56
   6  11 -77   -0.02    3.41
  13   4  66    1.79    4.14
   4  12 -80    0.95    3.30
  11   5  72    2.81    3.75
  11   5 -54    3.79    2.04
  14   2  54   55.32    6.25
  16   0  34   -1.70    3.05
   5  10 -74    0.67    3.32
   7   8 -67    0.79    2.91
  11   4  67   11.23    4.80
  15   0  36   60.94    5.68
  15   0 -18   84.61    3.61
  16  -1  14   14.57    2.84
  16  -1  11  275.83   11.69
  16  -1   5   69.52    4.68
   3  11 -77    0.44    3.82
   6   8  85   -0.10    4.00
   7   7  81   14.03    5.14
   8   6  77   33.82    6.18
  12   2  55   13.12    4.40
  15  -1  19   54.92    4.59
  14  -1  21  690.75   25.29
   4   8 -67   31.92    4.46
  10   2  56   15.90    3.97
  12   0  39    1.62    2.62
  -1  12 -79   -0.16    3.83
   2   9 -70   -0.94    3.58
   4   7  81    0.10    3.26
   4   7 -63   79.39    6.16
   5   6  77   -2.06    3.71
   8   3  62    5.59    3.78
   9   2 -38   89.84    4.32
   2   8  84    0.01    3.76
   5   5  72    1.26    3.65
   7   3 -44   -0.27    1.85
   0   9  87   -1.73    3.68
   0   9 -69   -0.20    3.26
   2   7 -62   14.68    3.68
   5   4  67   23.39    4.72
   9   0  39   -0.18    2.74
   0   8 -65    1.23    2.97
   6   2  55    7.19    3.41
   7   1  48   25.66    3.94
  -7  14 -81    8.79    4.93
   6   1  47    4.20    3.17
   2   4 -47   10.29    2.82
   5   1  46   -0.74    2.71
  -5  10 -69    0.92    3.51
  -1   6 -55    3.72    3.13
   4   1  45   45.03    4.58
 -12  16 -82    0.86    4.64
 -11  15 -80   -0.54    4.50
 -10  14 -78    1.39    4.27
  -3   7 -58    9.28    3.31
   2   2  51   12.93    3.33
  -9  11 -68    0.70    3.90
  -6   8 -59   83.61    6.92
  -3   5 -47   15.44    3.34
  -7   8  75    4.00    3.36
 -10  10 -62    9.13    4.08
  -7   7  70   26.67    4.29
  -6   6  66   95.77    6.85
  -6   6 -48   41.86    4.77
   0   0  18 4598.77  146.64
 -11  10  78    8.65    3.61
 -11  10 -60    1.24    3.12
  -7   6 -46    3.54    3.03
  -5   4  54    1.02    2.22
  -3   2 -23  217.26    8.91
 -12  10 -58    1.75    3.25
 -11   9  73    0.32    2.79
  -8   6 -44   -1.24    2.82
  -7   5  57    0.00    2.31
  -7   5 -39    4.84    2.85
  -6   4 -34  250.17   11.03
 -13  10 -56   49.68    5.95
  -6   3  42  140.29    6.72
  -6   3 -24  689.90   24.35
 -16  12  77   -0.41    2.49
 -12   8 -47   11.91    3.75
  -7   3  38  228.60    9.12
 -18  13  77    1.13    2.30
 -16  11  72    1.87    2.49
 -16  11 -54    3.11    3.78
 -12   7 -40   36.11    4.72
 -10   5  48   22.93    2.62
 -10   5 -30    8.82    2.81
 -25  19 -68   -0.54    4.02
 -18  12 -54    4.55    3.93
 -11   5  44   17.67    2.23
 -10   4  37  328.03   11.82
 -24  17 -62    6.87    4.92
 -23  16 -60   -0.20    4.16
 -22  15 -58   -2.20    4.28
 -21  14 -56   18.73    5.13
 -17  10  63    8.46    2.43
 -17  10 -45   31.46    4.92
 -14   7  51   26.56    2.63
 -14   7 -33  106.01    7.07
 -13   6 -28  162.26    8.57
 -19  11 -45    3.91    3.19
 -17   9 -38    2.59    3.04
 -14   6 -23   -0.21    2.51
 -12   4  -4  483.82   17.20
 -28  19 -59    5.29    4.18
 -27  18 -57    0.68    3.96
 -17   8  47    1.99    1.29
 -22  12 -40    2.04    3.19
 -20  10  51    9.93    1.60
 -20  10 -33   12.77    3.55
 -28  17 -48   -0.72    4.14
 -26  15 -44    2.28    3.39
 -21  10 -28   21.53    3.83
 -31  19 -47    0.50    3.84
 -28  16 -41    5.20    3.49
 -27  15 -39    1.57    3.49
 -24  12 -30    0.13    2.80
 -20   8  -7    5.32    2.16
 -31  18 -40    1.13    3.56
 -30  17 -38   -0.16    2.99
 -29  16 -36    1.91    3.44
 -28  15 -34    7.96    3.50
 -22   9  -4   24.33    3.04
 -28  14 -24    7.43    3.33
 -24  10  11    6.13    1.88
 -24  10   8   58.92    4.00
 -32  17 -25    1.51    3.42
 -31  16 -23    3.11    3.35
 -27  12  18    1.18    1.66
 -27  12   0    4.07    2.31
 -33  17  34   -0.37    1.45
 -32  16 -12   -0.11    2.75
 -31  15  -7    1.56    2.96
 -30  14  16   -1.31    2.06
 -30  14   4    2.21    2.49
 -36  19 -10   -0.24    2.62
 -35  18  -5    3.17    2.79
 -34  17   3    0.00    2.54
  27   5  40    0.00    3.46
  28   4  -6    2.23    2.39
  27   4  32   -0.48    3.35
  25   5 -31    0.69    1.49
  26   4  37    0.14    3.37
  26   4 -20    0.69    1.80
  27   3  15   -0.33    2.82
  27   3   0    7.44    2.77
  25   4  42    0.26    3.60
  26   3 -10    0.20    2.05
  23   5  54    3.93    3.64
  25   3  34    5.92    3.55
  23   4  49    0.61    3.94
  24   3 -21    3.79    1.83
  25   2  20    7.49    3.06
  17   9 -64    2.13    1.71
  23   3 -25   15.15    1.96
  24   2  28   11.57    3.67
  24   2 -11   -0.66    1.91
  23   2  33    4.26    3.47
  18   6  69    2.40    4.55
  21   3  48    0.23    3.57
  23   1  16    0.53    2.63
  20   3  50    7.47    3.72
  13   9 -68    0.69    2.21
  17   5  66    2.85    4.50
  10  11 -76    4.96    3.13
  17   4  61    3.78    3.91
  18   3  54   -0.81    3.73
  20   1  34   -0.40    3.11
  20   1 -17    1.62    1.46
  13   7  78   10.69    4.57
  20   0  17    0.57    2.55
  20   0  -1    0.26    1.96
   7  12 -80    1.40    3.13
  11   8 -66   -0.12    2.38
  14   5  69   -0.36    3.51
   8  10 -74    0.04    2.87
  12   6  75    2.74    4.51
  14   3  59    2.85    3.64
  15   2  52   29.57    5.19
  15   2 -35    1.61    0.34
  10   6  76    2.48    4.26
  10   6 -59    1.49    2.26
  14   2 -36   -0.19    0.66
   2  13 -83    3.53    3.78
  14   1  46    3.88    3.15
  16  -1   8    7.77    2.56
  15  -1  16   32.27    3.59
  15  -1   1    6.08    2.18
   1  12 -80    0.60    3.81
   4   9  88   -0.86    3.96
   8   5  72   11.86    4.66
  13   0  37   -0.95    3.06
  14  -1  -3  128.38    5.79
   7   5 -55    2.72    2.19
   8   4  67   30.04    5.52
   8   4 -50    0.65    1.85
   9   2  55    4.16    3.10
  10   1  48    8.04    3.27
  11   0  38   69.74    5.72
  -5  15 -86    0.00    4.25
   4   6  76    3.58    4.17
   4   6 -59    3.66    2.64
  11  -1  24   40.91    3.92
  -3  12 -78    2.66    4.15
   1   8  83   12.27    4.52
   4   5  71    3.80    3.80
  10  -1  23   15.04    2.82
  -2  10 -72    1.98    3.75
  -1   9  86    4.28    3.81
   2   6 -58   -0.21    2.48
   4   4  66    9.39    4.01
   7   1 -30    4.08    1.47
   8   0  38  528.59   20.65
  -6  13 -79    1.60    4.21
  -2   9  85   -0.91    3.53
  -2   9 -68   28.09    4.69
   0   7 -61    0.15    3.01
   5   2  54    8.71    3.33
   7   0  37    0.40    2.62
   7   0 -20  391.92   12.84
  -2   8 -64    2.38    3.38
   3   3 -42  137.93    6.94
   4   2  53  107.93    7.33
   6   0  36  117.60    6.97
   7  -1  20  285.99   11.47
   3   2  52   -0.26    2.84
   3   2 -35  500.91   17.95
   6  -1  16  348.63   13.10
   6  -1   1  520.66   17.41
  -9  13 -76   10.36    4.79
  -5   9  82    2.66    3.92
  -5   9 -65    0.61    3.34
  -1   4 -44  322.32   13.46
  -1   3 -37    0.31    2.11
 -10  11  84    0.70    2.94
  -9  10 -64   -0.44    3.64
  -6   7  71   25.36    4.34
  -5   6 -50   -0.25    3.04
  -4   5  63    1.00    2.64
  -2   3 -35  204.31    9.22
  -3   3 -33   -0.33    2.23
 -13  12  83    1.42    3.05
  -2   1  30  143.13    6.48
 -18  16 -73    2.01    4.23
 -18  15 -69   -2.38    4.07
  -9   6 -42   68.93    5.59
  -8   5 -37  293.68   12.97
  -4   1  16   77.77    3.19
  -4   1   1    2.87    0.73
 -14  10 -54    1.62    3.55
 -13   9  68   27.00    3.64
 -10   6  56   18.12    2.80
  -8   4  45  222.51    9.33
 -17  11 -52   22.94    4.61
  -9   3  -9  436.67   15.71
 -25  18 -64    1.13    4.31
 -20  13 -54    0.27    3.56
 -15   8 -38   94.50    6.77
 -21  13  68    0.80    1.99
 -19  10 -38   20.30    3.80
 -17   7 -18    9.40    2.79
 -30  19 -52   -3.11    4.33
 -29  18 -50   -0.99    3.63
 -25  14 -42    1.13    3.50
 -19   8 -18   62.34    4.97
 -32  20 -49    1.43    4.02
 -26  14 -37   34.14    5.12
 -33  20 -44    1.60    3.79
 -24  11 -20   40.34    4.47
 -34  20 -39    1.89    3.56
 -33  19 -37    0.30    3.19
 -32  18 -35   -0.88    3.13
 -31  17 -33   -1.03    3.32
 -30  16 -31    1.92    3.28
 -27  13  38    0.32    0.85
 -25  11  -9   17.15    3.08
 -24  10  14    2.75    1.61
 -24  10   2    4.75    2.09
 -29  14 -16    3.74    2.85
 -28  13 -11    2.28    2.60
 -33  17 -17    0.10    2.62
 -30  14   1    3.38    2.57
 -35  18  -8    1.39    2.54
 -34  17  18    1.43    1.95
 -34  17   0   10.03    2.99
  28   5  32    0.46    3.09
  28   5 -16    1.87    2.06
  28   4  21   -0.27    2.60
  26   5 -27    0.30    1.59
  25   5  47    1.98    3.82
  27   3  12    4.40    2.86
  27   3   9    1.38    2.79
  27   3   6    0.11    2.59
  26   3  26   -0.98    2.90
  21   6  63    0.36    4.22
  22   5  56    0.53    3.96
  25   2  17   11.39    3.21
  25   2  -1   -0.49    2.15
  20   6  65    2.53    4.38
  21   5  58    1.68    3.74
  22   4  51    0.05    3.52
  23   3  41    2.88    3.59
  19   6  67    0.20    3.82
  19   5  62   -0.03    3.70
  23   1  13   -0.62    2.53
  23   1   1    0.77    2.21
  18   5  64   -0.39    4.13
  19   4  57   -0.26    3.40
  21   2  40    5.42    3.42
  22   1  24    3.15    2.73
  18   4  59    1.40    4.01
  19   3  52    2.73    3.56
  20   2  42   -0.67    3.07
  21   1  29    1.73    2.99
  21   1 -13   33.53    2.85
  12   9 -69    1.10    2.45
  15   6  72    0.67    4.31
  19   1  36   20.23    4.14
  20   0  14    1.40    2.50
  19   0  22    4.55    2.56
  10   8  83    3.68    4.56
  11   7  79   11.87    4.98
  14   4  64    0.50    4.10
  16   2  50   11.39    4.29
  18   0  27   -0.73    2.63
  10   7 -63    0.49    2.50
  12   5  70    6.03    4.51
  16   1  42    4.55    3.11
   7   9 -71    3.21    3.25
   9   7  80   -1.53    3.70
  12   4 -49    0.25    1.50
  15   1  44    5.70    3.53
  10   5  71    4.26    4.23
  12   3  60    3.71    3.96
  13   2  53   42.03    5.49
  10   4  66    0.17    3.26
  14   0  35    0.75    2.66
  14   0 -19   -0.11    0.89
  15  -1  13   85.05    5.49
   4   9 -71   23.40    4.31
   5   8  84    0.74    4.13
   7   6  76    2.42    4.13
  10   3  61    2.65    3.26
  11   2  54   18.44    4.10
  13   0 -20   13.14    0.97
  14  -1  18   10.39    2.98
  -2  14 -85   -1.18    4.34
   3   9  87    0.78    3.65
  12  -1  22    1.24    2.63
  -4  14 -84    2.93    4.02
   7   3  61  133.97    9.05
   9   1  47   11.02    3.66
  11  -1  -6   40.65    2.49
   2   7  79    1.28    3.79
   3   6  75    0.16    3.70
  -7  15 -85    0.74    4.34
   0   8  82    5.97    4.00
   3   5  70    2.16    3.56
   9  -1  22  174.46    8.32
  -5  12 -77    3.41    4.01
   3   4  65    6.09    3.30
   8  -1  21   50.31    3.96
  -3   9  84    4.47    3.75
   2   4  64    9.44    3.61
 -11  16 -84   -1.84    4.60
 -10  15 -82    2.93    4.64
  -9  14 -80    9.91    4.85
  -4   9  83    5.78    4.04
   1   4  63   12.14    3.50
   0   4  62   -0.20    2.77
  -8  11 -70   -0.24    3.86
  -5   8 -61    0.69    3.09
  -2   5 -49    1.71    2.90
   0   3 -39    0.25    2.31
   3   0  30 1715.77   56.94
  -9  11  85    1.42    3.48
  -8  10 -66    1.71    3.83
  -6   8  76   -0.49    3.05
  -3   5  64    1.53    2.66
   1   1  39   18.68    3.09
  -5   6  67   -0.06    3.00
  -2   3  52   38.86    4.17
  -1   2  45   10.30    2.51
 -16  16 -77    1.79    4.48
 -15  15 -75    1.03    4.50
 -10  10  79    0.55    2.85
  -1   1 -17    0.04    1.55
 -18  17 -77    3.54    4.89
 -17  16 -75    2.14    4.29
 -16  15 -73    4.30    4.37
 -14  13 -69    5.01    4.31
 -10   9 -58   -1.39    3.57
  -8   7 -51  334.65   15.33
  -4   3 -31  467.30   17.56
  -3   2  40  244.81   10.31
 -19  17 -75    0.30    4.48
 -16  14 -69    8.51    4.15
 -15  13 -67   -0.97    4.11
 -11   9 -56    3.94    3.49
 -10   8  69    1.55    2.85
  -9   7  65   11.05    2.98
  -9   7 -49  146.83    8.79
 -20  17 -73   -0.53    4.51
 -19  16 -71    1.44    4.15
 -17  14 -67    1.00    4.00
 -16  13 -65    2.19    4.37
 -12   9 -54    1.78    3.02
  -5   2 -16  256.49   10.00
 -21  17 -71   -1.40    4.14
 -19  15 -67   -0.85    4.26
 -18  14 -65    3.80    4.43
 -13   8 -45   15.31    3.49
  -9   4  41   21.86    2.37
 -13   7 -38    6.85    3.09
 -12   6 -33    2.05    3.06
 -10   4 -20  485.73   18.11
 -19  12 -52   23.61    5.03
 -15   8  55    0.01    1.81
 -10   3  14   21.35    1.15
 -10   3   2   64.25    3.36
 -25  17 -60   -0.38    4.30
 -24  16 -58    0.53    3.98
 -23  15 -56   -1.32    3.76
 -22  14 -54    4.36    4.37
 -21  12 -45    5.25    3.26
 -19  10  55   -0.70    1.58
 -15   6 -18   -0.22    2.35
 -28  18 -55   -0.70    4.22
 -27  17 -53    1.74    4.01
 -26  16 -51    7.89    4.04
 -25  15 -49    9.81    4.49
 -21  11 -38   24.86    4.34
 -16   6 -10   -0.02    1.99
 -24  13 -40   -1.78    3.44
 -22  11 -33    0.46    2.79
 -18   7 -10    7.32    2.66
 -25  13 -35    2.32    3.26
 -27  14 -32    1.49    3.26
 -25  12 -25   -0.62    2.65
 -23  10 -15   54.25    4.76
 -29  15 -29   -0.41    3.13
 -26  12 -17   22.23    3.60
 -25  11  27    1.20    1.29
 -34  19 -32    5.23    3.42
 -33  18 -30    2.10    3.49
 -28  13  28    0.19    1.40
 -27  12  -3    1.26    2.12
 -36  20 -26    2.64    3.02
 -35  19 -24   -0.61    2.94
 -32  16 -15   18.08    3.86
 -31  15  26   -0.39    1.64
 -31  15 -10   -0.40    2.72
 -30  14  19    0.18    1.70
 -30  14  -2    6.81    2.73
 -36  19 -13   -0.13    2.83
 -35  18  25   -0.26    1.83
 -34  17  -3    0.37    2.59
  27   5  37   -2.04    3.39
  28   4  18   -0.25    2.63
  28   4  -3   -0.39    2.43
  26   5  42    1.21    3.56
  27   4 -13    1.15    1.97
  26   4  34    0.91    3.41
  25   4  39   -0.30    3.31
  25   4 -24   -0.02    1.61
  26   3  23    1.14    3.01
  24   4  44   -1.75    3.37
  24   4 -28    0.61    1.47
  25   3  31   11.98    3.88
  19   8 -58   -0.07    1.23
  24   3  36    0.96    3.26
  25   2  14    0.48    2.61
  25   2  11   -0.07    2.47
  24   2  25    3.77    3.21
  20   5  60    1.13    3.79
  22   3  43    5.27    3.84
  23   2 -15   25.08    2.62
  19   5 -46    0.32    0.37
  22   2  35    0.75    3.21
  23   1  10    1.55    2.50
  23   1   7   21.79    3.35
  16   6  70    2.11    4.02
  19   2  44   -1.10    3.70
   9  11 -77    0.99    3.14
  15   5  67    6.81    4.77
  18   2  46    3.38    3.76
  20   0  11   -0.04    2.25
  20   0   8    1.92    2.29
  20   0   5    0.49    2.11
  13   6  73    0.96    3.56
  15   4  62    9.29    4.30
  17   2  48    6.75    3.90
  18   1  38    0.23    3.08
  19   0  -5   -0.17    1.74
  10   8 -67    3.86    2.63
  17   1  40    4.83    3.43
  17   0  29    1.03    2.55
  17   0 -13   -0.25    1.33
   5  11 -78    1.84    3.37
  12   4  65   23.99    4.83
   3  12 -81    1.76    3.84
  10   5 -55   13.55    2.54
  13   2 -37    7.92    1.08
   6   8 -68   10.30    3.32
  13   1  45   -0.18    3.26
  15  -1  10  203.20    9.11
  15  -1   7    6.13    2.43
   6   7 -64    1.26    2.72
  -1  13 -83   -0.27    3.66
   7   5  71    3.90    3.93
  11   1  46    4.31    2.95
  12   0  36    9.66    3.14
   0  11 -77   -0.86    3.59
   7   4  66    0.17    3.65
  12  -1  -5  128.25    5.42
  -3  13 -82   -1.43    3.83
   8   2  54   52.93    5.63
   9   1 -31   33.71    2.13
  10   0  37   -0.01    2.76
  11  -1  21   21.49    3.32
  -2  11 -76   -0.37    3.98
   8   1  46   11.42    3.22
  -6  14 -83    0.00    4.19
   1   7  78    2.56    3.80
   2   6  74    0.82    3.60
   9  -1  -5  152.29    5.78
  -4  11  90   -0.10    3.92
   2   5  69    6.08    3.68
  -4  10 -71    1.83    3.44
   0   6 -57   -0.48    2.73
   5   1 -29  440.69   15.33
   7  -1  17  158.02    7.28
  -8  13 -78   28.32    5.85
  -4   9 -67   24.39    4.71
  -3   8  79   15.04    4.70
  -2   7 -60    4.51    3.10
   6  -1  13  209.46    8.49
  -4   8  78   14.75    4.33
   0   4 -46   25.79    3.47
  -8  11  86    1.10    3.39
  -5   8  77    0.60    3.53
  -2   5  65   56.97    5.66
  -5   7  72   -0.80    3.05
  -4   6  68   33.39    4.71
  -1   3  53    8.93    2.47
 -15  16 -79    1.41    4.72
 -14  15 -77    1.39    4.59
 -13  14 -75    1.16    4.48
  -8   9 -62   30.42    4.67
  -6   7 -55    0.74    3.03
   1   0  22  685.67   23.48
 -17  17 -79   -0.60    4.12
 -13  13 -71   -1.06    4.09
  -9   9 -60   12.70    3.87
  -4   4  55    0.18    2.30
 -13  12 -67    0.84    3.99
 -10   9  74    0.69    2.73
  -4   3  47  112.60    6.37
 -20  18 -77    0.30    4.20
 -15  13  83    3.55    3.01
 -14  12 -65    9.99    4.31
 -13  11  78    8.57    3.35
  -4   2  36   13.27    2.31
 -21  18 -75    3.25    4.96
 -13  10  73    0.95    2.65
 -10   7 -47  155.55    9.16
  -7   4 -32   63.44    4.77
  -5   2  32  150.85    6.50
 -22  18 -73   10.72    5.40
 -17  13 -63    3.49    3.81
 -12   8  64   10.69    2.71
 -10   6 -40    6.68    3.36
  -9   5 -35   26.28    3.92
  -6   2 -11   12.81    2.33
 -21  16 -67    0.97    4.45
 -20  15 -65   -0.02    3.84
 -19  14 -63    6.09    4.54
 -15  10  68    4.94    2.63
  -8   3 -17  176.87    7.80
  -7   2  18   54.18    2.18
 -11   5 -28  138.88    7.51
 -16   9 -43  193.99   10.66
 -12   5 -23  416.19   16.34
 -11   4 -15  387.32   14.72
 -27  19 -64    1.39    4.06
 -26  18 -62    3.29    4.20
 -21  13 -52   21.58    5.00
 -18  10 -43    7.93    3.28
 -17   9  55   -0.07    1.71
 -16   8  51    2.34    1.61
 -24  15  69   -0.95    1.93
 -20  11 -43   -0.22    3.00
 -18   9  51   25.00    2.24
 -17   8 -31    2.02    2.73
 -29  19 -57    2.60    4.53
 -23  13 -45    1.13    3.15
 -19   9 -31    6.61    2.79
 -18   8 -26    1.20    2.37
 -23  11 -28   13.84    3.49
 -21   9 -18   -0.38    2.35
 -20   8 -10   10.06    2.54
 -26  13 -30    1.16    3.20
 -22   9  23   20.97    1.87
 -22   9  -7    4.52    2.31
 -28  14  42    0.70    0.59
 -25  11 -12    3.13    2.35
 -24  10  17    1.86    1.54
 -24  10  -1    0.75    2.06
 -35  20 -34   -0.57    3.21
 -32  17 -28    0.82    3.10
 -27  12  21    3.57    1.70
 -27  12  -6   27.65    3.59
 -34  18 -22    0.91    3.17
 -30  14  -5    1.01    2.35
 -35  18 -11    0.72    2.70
 -34  17  21    3.85    1.99
 -34  17  -6    0.72    2.60
 -33  16  11   -0.37    2.04
 -33  16   8    0.35    2.08
  28   5  29    0.41    2.97
  28   4  15    1.03    2.78
  28   4   0   -0.24    2.29
  27   4  26    4.18    3.40
  24   5  49    0.57    3.24
  26   3  -7    0.95    2.09
  18   9 -63    0.49    1.48
  23   4  46    0.74    3.73
  25   2   8   -0.42    2.41
  25   2   5    3.06    2.43
  24   2  -8    5.29    2.08
  21   3  45   12.19    4.41
  22   2 -19   -0.43    1.49
  17   6  68    1.27    3.90
  22   1  21    2.74    3.03
  22   1  -6    3.76    2.03
  21   1  26    2.95    2.84
  16   5  65    2.96    3.85
  18   1 -22    0.76    1.13
  19   0  19   -0.20    2.55
  13   5  68    1.26    3.59
  18   0  24  113.40    7.14
  18   0  -9   -0.24    1.64
  11   6  74   -0.01    3.81
   9   7 -64    7.74    2.83
  14   2  51    0.44    3.58
   7   8  83    3.60    4.45
   1  13 -84    0.94    3.84
   4  10 -75    1.02    3.20
   9   5  70   19.37    4.74
   2  11 -78    4.45    3.86
  14  -1  15    2.62    2.35
  14  -1   0  376.93   13.89
   4   8  83   -0.78    3.33
   6   6  75    8.06    4.49
   6   6 -60    0.52    2.71
   9   3  60    0.87    3.07
   9   3 -45   41.34    3.08
  10   2  53    2.55    3.15
   2   9  86   -0.15    3.57
  12  -1  19  342.94   13.85
   0  10  89   -0.96    4.21
   1   9 -71   17.72    4.09
   6   4  65    7.40    3.89
   1   8 -67    0.24    3.20
   4   5 -55    6.81    2.90
   5   4 -50   26.37    3.22
   7   2  53   21.35    4.05
   9   0  36   14.08    3.36
  10  -1  20   42.24    3.89
  -5  13 -81   -1.23    3.90
   6   2 -38  194.61    8.07
   7   1  45    4.55    2.80
   9  -1  19   15.13    2.68
  -4  11 -75    1.27    3.72
   0   7  77   -1.86    3.50
   1   6  73    2.61    3.60
   3   4 -49    4.30    2.46
   8  -1  18  166.86    7.67
  -9  15 -84   -0.78    4.51
  -5  11  89   -1.05    3.58
  -1   7  76   10.01    4.15
   0   6  72   29.26    4.96
   1   5  68    0.90    2.99
   7  -1  -1  403.84   13.73
  -7  12 -76    7.36    4.47
  -6  11  88   -0.67    3.38
  -2   7  75    3.25    2.43
  -1   6  71    2.50    3.63
   0   5  67    0.05    2.81
   6  -1  10  356.94   12.88
  -7  11  87   -0.50    3.59
  -7  11 -72    2.35    3.96
  -4   8 -63   15.32    4.06
  -3   7  74    2.40    3.34
  -2   6  70    5.35    3.10
  -1   5  66    3.61    2.73
  -1   5 -51   47.89    4.58
   4   0  31    0.67    2.44
  -7  10 -68    0.95    3.57
  -4   7  73    3.09    3.32
  -3   6  69    0.18    2.88
   2   1  40  251.73   11.18
 -14  16 -81   11.80    5.30
 -13  15 -79    1.54    4.66
 -12  14 -77   10.38    5.19
   0   2  46  253.92   11.34
   2   0  26 3355.66  108.30
 -12  12  84    3.23    3.13
 -12  12 -69    0.36    3.96
   0   0  15    0.41    0.89
  -6   5  58   32.44    3.86
 -13  11 -63   18.43    4.54
  -5   3 -29    8.84    2.67
  -4   2 -21 3346.86  107.86
 -17  14  83    4.52    2.94
  -8   5  53    3.16    2.09
 -16  12 -61    4.73    3.82
 -11   7 -45   34.59    4.80
  -7   3 -22  300.03   12.00
 -23  18 -71    7.97    5.21
 -18  13 -61    6.84    4.02
 -17  12 -59    6.83    3.90
  -7   2  -3 1195.96   38.99
 -22  16 -65    1.75    4.45
 -21  15 -63    4.74    4.91
 -20  14 -61   -0.95    4.38
 -17  11  68   14.88    2.99
 -14   8 -43   13.13    3.91
 -21  14  73    1.06    2.22
 -19  12  68    0.57    2.26
 -15   7 -31   11.43    3.27
 -13   5 -18   44.08    3.95
 -12   4  -7   56.84    3.75
 -26  17 -58    0.29    4.13
 -25  16 -56    1.97    4.17
 -24  15 -54    4.66    4.45
 -23  14 -52   -0.88    3.50
 -22  13  64   -0.36    1.83
 -18   9 -36    3.35    3.11
 -23  12 -38    9.07    3.63
 -20   9 -26   95.45    6.67
 -17   6   7   43.14    2.98
 -30  18 -48   -0.86    4.11
 -28  16 -44    2.84    3.75
 -27  15 -42    0.16    3.47
 -24  12 -33   -1.01    2.94
 -32  19 -45    1.11    3.89
 -30  17 -41    0.79    3.22
 -29  16 -39    0.13    3.36
 -24  11  37    6.58    0.67
 -32  18 -38   -1.45    3.43
 -31  17 -36    1.98    3.42
 -28  14 -27   34.08    4.70
 -24  10  -4    0.27    1.94
 -31  16 -26    1.00    3.02
 -29  14 -19   22.11    3.71
 -28  13 -14   -0.13    2.21
 -34  18  38    0.21    1.37
 -31  15 -13    0.04    2.72
 -36  19 -16   -0.07    2.94
 -33  16  14    0.49    1.96
 -33  16   2    0.00    2.36
  28   4  12    1.09    2.57
  28   4   9    0.84    2.83
  28   4   6    0.90    2.64
  24   6 -39    1.98    1.03
  25   5  44    2.09    3.70
  23   6  56   -1.30    4.26
  26   3  20   -0.44    2.95
  22   6  58    3.46    3.88
  24   4  41   -1.27    3.02
  25   3 -14    1.38    1.87
  24   3  33    0.69    3.21
  22   4  48    0.38    3.76
  23   3  38    2.85    3.46
  24   2  22   -0.75    2.88
  15  10 -70   -0.53    2.19
  14  10 -71    1.90    2.34
  18   6  66    1.27    4.06
  13  10 -72    0.31    2.30
  20   3  47    7.41    4.19
  21   2  37    3.19    3.01
  22   1  18    3.01    2.69
  15   7  74   -0.37    4.55
  17   5  63    0.15    3.83
  19   3  49   18.96    5.00
  18   3  51    7.44    4.32
  14   6  71    1.52    4.18
  16   4  60    4.01    3.96
  17   3  53    0.45    3.89
  19   1  33   41.69    4.95
   8  11 -78    1.03    3.30
  11   8  81    3.41    4.37
  19   0  16   13.02    3.06
   9   8  82   -0.75    4.21
  13   4  63   15.49    4.32
  15   2  49   43.70    5.75
  17   0  26   51.10    4.76
  11   5  69    0.52    3.84
  15   1  41   12.50    3.58
  11   4  64   44.24    6.15
  11   4 -50   15.98    2.22
  14   1  43    5.71    3.17
   5   9  86    3.39    4.44
  12   2  52    4.01    3.33
   9   4  65    2.41    3.53
  13   0  34   50.60    4.86
  14  -1  12   33.44    3.45
   0  12 -81   -0.16    3.86
   3   8  82   -0.72    4.02
   3   8 -68    3.77    3.01
   5   6  74   -1.01    3.31
   6   5  70   14.22    4.13
  10   1  45   72.44    6.19
  11   0  35    1.21    2.92
  -2  12 -80    1.81    4.23
   1   9  85    0.83    3.71
   3   7 -64    3.97    3.32
  11  -1  18   16.34    2.75
  -1  10  88    0.15    3.91
  -4  12 -79    3.38    4.24
  -2  10  87    1.70    3.86
  -1   9 -70    2.34    3.54
   1   7 -63   15.95    3.79
   6   2  52   66.34    5.82
   8   0  35   -0.21    2.80
  -1   8 -66   97.78    7.36
   4   3  58    7.01    3.41
   4   3 -44   13.84    2.52
   6   1  44    0.40    2.88
   8  -1  -3  368.34   12.59
  -8  14 -82    4.24    4.63
   3   3  57   24.48    4.05
   7  -1  14   64.70    4.05
   2   3  56   23.95    3.91
   4   1  42  313.29   13.52
   5   0  32 1225.14   41.89
   6  -1   7  277.92   10.20
   1   3  55   12.42    3.28
   1   3 -41    0.23    2.20
   3   1  41    0.38    2.49
 -13  16 -83    1.51    4.32
 -12  15 -81    0.41    4.02
   0   3  54  115.77    7.43
 -11  13 -75    4.22    4.61
  -7   9 -64    5.15    3.99
  -5   7 -57   25.74    4.31
 -11  12  85    3.89    3.28
 -11  12 -71    8.39    4.43
 -11  11 -67   -1.23    3.88
  -9   9  75   -0.06    3.13
 -12  11 -65    5.03    3.90
  -9   8  70    6.28    2.86
  -9   8 -56    5.17    3.48
  -8   7  66   90.50    6.54
  -7   6  62    0.19    2.54
 -10   8 -54   -0.98    3.42
  -6   4  50    9.63    2.45
  -3   1  23  231.97    8.66
 -14  11 -61   21.86    4.56
 -15  11  73   -0.38    2.58
  -8   4 -30   23.87    3.39
 -11   6  52   23.72    2.91
 -11   6 -38  126.31    7.81
 -24  18 -69    0.29    4.37
 -19  13 -59    5.85    4.01
 -23  16 -63    4.19    4.48
 -22  15 -61    2.92    4.54
 -14   7 -36    0.62    2.67
 -11   4  30  151.92    5.58
 -10   3  -1 2971.49   95.33
 -14   6  40  104.66    4.46
 -28  19 -62    0.07    4.00
 -27  18 -60   -1.86    3.94
 -22  13 -50    8.68    4.02
 -25  15  65    0.29    1.65
 -23  13  60   19.74    2.26
 -22  12 -43    5.94    3.64
 -20  10 -36   10.50    3.18
 -17   7 -21   44.99    4.36
 -16   6 -13   61.20    4.58
 -29  18 -53   -0.03    4.15
 -28  17 -51    0.11    3.91
 -27  16 -49   -0.34    4.06
 -26  15  61    0.07    1.23
 -21  10 -31    0.43    2.65
 -19   8 -21   10.07    2.93
 -18   7 -13   37.00    3.78
 -17   6  10    1.73    1.46
 -31  19 -50    0.92    3.61
 -26  14 -40    2.72    3.52
 -20   8  26    1.40    0.88
 -19   7   7    1.04    1.64
 -28  15 -37    1.30    3.00
 -22   9 -10    3.18    2.47
 -33  19 -40    0.12    3.07
 -30  16 -34   -1.07    3.22
 -26  12 -20    0.29    2.54
 -30  15 -24    4.08    3.11
 -27  12  -9   -0.11    2.22
 -35  19 -27   -1.21    3.05
 -32  16 -18    5.20    3.16
 -30  14  22    0.40    1.70
 -30  14  -8    1.26    2.56
 -35  18 -14   -0.76    3.02
 -34  17  -9    3.06    3.05
 -33  16  -1    0.10    2.54
  28   5 -13    0.07    2.01
  27   5  34   -0.90    3.07
  27   5 -20    5.32    2.05
  26   5  39    0.64    3.44
  27   4  23    5.01    3.01
  27   4 -10    6.30    2.56
  26   4  31   -0.29    3.07
  25   4  36    0.39    3.22
  26   3  17    4.03    2.95
  26   3  -4    3.08    2.31
  21   6  60    0.73    4.18
  20   6  62    7.32    4.70
  21   5  55    0.63    4.12
  24   2  19    2.88    2.81
  19   6  64   -1.52    4.40
  21   4  50   -0.01    4.04
  22   3  40    3.03    3.47
  23   2  27    1.45    2.85
  19   5  59    4.22    3.81
  20   4  52    1.70    4.25
  22   2  32    0.74    3.13
  16   7  72    2.52    4.12
  18   5  61   -0.26    4.27
  22   1  15   20.49    3.60
  22   1  -3   11.49    2.38
  12  10 -73   -0.19    2.60
  20   2  39   51.14    5.56
  21   1  23    4.88    3.02
  21   1 -10   11.75    2.28
  17   4  58    2.01    3.61
  19   2  41   19.65    4.29
  19   2 -28   36.19    2.00
  20   1  28    0.73    2.93
  14   5  66   -0.51    4.11
  18   1  35    0.93    2.92
  19   0  -2   16.49    2.44
  12   6  72   15.84    5.21
  14   4  61    5.47    3.99
  16   2  47    0.99    3.54
  17   1  37    0.47    3.04
  18   0  21   -0.34    2.58
   9   8 -68    1.68    2.58
  16   1  39   26.32    4.32
  10   6  73    5.14    4.01
  16   0  28   -0.96    2.69
   4  11 -79   -0.07    3.30
  15   0  30  150.02    8.57
   6   8  82    2.88    4.45
   8   6  74    9.39    4.17
  12   2 -38    6.32    1.16
   8   5  69   48.75    6.26
  14  -1   9  302.72   12.14
  14  -1   6  680.10   23.91
   3   9 -72    2.68    3.16
  -3  14 -86   -0.30    3.88
   1  10 -75    7.61    4.07
   4   7  78    2.25    3.96
   6   5 -56    0.67    2.31
   7   4 -51   23.45    2.97
   9   2  52   41.85    4.93
  12  -1  16   52.50    4.19
   5   5  69   -0.24    3.33
   8   2 -39   14.68    2.09
  -5  14 -85    1.55    4.11
   3   6 -60    2.35    2.67
   5   4  64   33.10    5.21
   6   3 -45   30.95    3.05
  10  -1  17   69.09    4.59
  -3  10  86    0.35    2.49
   5   2  51   12.13    3.29
  -7  13 -80    1.82    4.24
  -3   9 -69    4.46    3.64
  -1   7 -62   -0.41    2.80
   4   2 -37   25.80    2.90
   5   1  43   20.34    3.51
   1   4 -48   14.87    3.09
  -6  10 -70    0.02    3.54
  -2   6 -56   56.98    5.32
   2   2  48   35.55    4.31
 -11  14 -79    0.96    4.38
  -7  10  82    1.43    3.36
  -4   7 -59   14.21    3.73
   1   2  47    5.86    2.71
   0   2 -32  587.78   20.90
 -10  11 -69    0.21    3.85
  -3   4  56   18.91    3.45
  -1   2 -30  149.64    6.97
  -8   8 -58   33.53    4.96
  -5   5 -46    6.85    3.22
  -3   3  48  183.26    8.94
  -2   2  41    0.09    2.13
 -14  13  84    1.17    3.16
 -11  10 -63    8.39    3.65
  -6   5 -44   20.35    3.73
 -12  10  74   13.24    3.46
 -12  10 -61   21.00    4.80
  -5   3  43    4.26    2.32
 -13  10 -59   10.76    3.96
 -12   9  69    0.17    2.68
 -17  12  73    0.90    2.32
 -16  11 -57    2.55    3.91
 -14   9  64    1.13    2.29
 -12   7 -43  141.50    8.64
 -10   5 -33    2.81    2.96
 -19  13  73    1.03    2.31
 -18  12 -57   -0.80    3.47
  -9   3 -12 1124.47   37.63
 -24  17 -65    4.61    4.14
 -21  14 -59    1.28    3.89
 -20  13 -57   30.50    5.64
 -17  10 -48    0.22    3.00
 -15   8 -41    6.36    3.07
 -13   6 -31   24.46    3.73
 -19  11 -48    2.14    3.18
 -17   9 -41   48.96    5.19
 -19  10 -41    1.45    3.14
 -15   6 -21   22.81    3.52
 -26  16 -54    3.53    3.91
 -30  19 -55    6.01    4.56
 -25  14 -45   -1.15    3.55
 -22  11 -36   11.71    3.60
 -17   6   1  121.51    5.91
 -25  13 -38    7.06    3.46
 -22  10 -26    5.23    2.86
 -20   8 -13    3.98    2.38
 -19   7  10    0.67    1.39
 -19   7   1   95.01    5.17
 -27  14 -35    0.00    2.97
 -25  12 -28    0.96    2.99
 -23  10 -18    4.70    2.80
 -29  15 -32    0.33    3.19
 -27  13 -25    6.13    3.28
 -26  12  34    0.00    0.96
 -25  11 -15    0.35    2.16
 -24  10  20   40.65    2.82
 -24  10  -7    2.72    2.35
 -35  20 -37   -0.13    3.20
 -34  19 -35    0.29    3.24
 -33  18 -33   -0.29    3.41
 -32  17  44   -0.30    0.90
 -32  17 -31    1.82    3.46
 -26  11   8   22.17    2.79
 -34  18 -25    2.35    3.33
 -33  17 -23    5.69    3.64
 -29  13  12    0.56    1.93
 -29  13   9    0.10    2.00
 -29  13   3   11.89    2.65
 -35  18  28    0.60    1.74
 -34  17  24    3.23    1.94
 -33  16  17    0.75    2.12
 -33  16  -4    0.42    2.60
  27   6 -27    0.64    1.63
  26   4 -17   -0.14    1.87
  24   5  46    0.12    3.65
  26   3  14    1.40    2.67
  26   3  -1    0.82    2.33
  25   3  25    1.73    2.81
  23   4  43    1.69    3.55
  24   2  16    2.89    2.90
  24   2  -5    3.34    2.15
  20   5  57    4.44    3.95
  17   7  70    0.47    3.95
  21   2  34   22.80    4.38
  22   1  12    1.44    2.44
  22   1   0    5.45    2.28
  15   6  69    0.49    4.10
  12   8  79    0.71    4.41
  13   7  75    1.05    3.84
  18   2  43    0.40    3.13
  17   2  45   11.48    3.79
  19   0  13    1.02    2.48
  19   0  10  110.19    6.53
  19   0   1    1.28    2.00
  11   7  76   -0.84    4.28
  15   3  54    3.96    4.11
   5  12 -82    0.04    3.50
  12   5  67    1.44    4.05
   6  10 -76    2.38    3.33
   7   9  85   -1.51    4.45
  12   4  62   47.77    5.97
   8   7 -65   12.93    3.05
  13   2  50    6.39    3.58
   2  12 -82   -0.44    3.66
   9   5 -56  115.82    6.28
  13   1  42   36.05    4.89
   3  10 -76    1.30    3.36
   4   9  85   -0.17    3.93
   5   8 -69   61.09    5.66
  11   2  51    8.50    3.74
   2  10  88    3.54    4.24
   5   7 -65   28.08    4.15
   8   4  64    8.63    3.67
  12  -1  -2  127.58    5.60
  -1  11 -78    5.25    4.01
   2   8  81    3.68    4.27
   3   7  77   10.98    4.60
   4   6  73    4.43    4.07
   9   1  44    1.14    3.07
  11  -1  15   11.57    2.45
  11  -1  -3   36.94    2.58
  -4  13 -83    0.77    4.07
   0   9  84    3.43    4.37
   4   5  68    6.37    3.44
  10  -1  -4   15.29    1.79
  -3  11 -77    1.49    4.08
  -1   9  83    6.53    4.44
   4   4  63   21.99    4.32
   9  -1  16    2.76    2.37
  -8  15 -86    1.58    4.30
   1   6 -59    0.41    2.72
   8  -1  15  614.03   21.62
  -6  12 -78    0.81    4.01
  -4  10  85   -0.37    3.88
   4   2  50    7.49    3.13
   7  -1  11 2143.52   69.55
  -5  10  84    1.78    3.64
  -3   8 -65    1.66    3.38
   3   2  49    2.99    2.75
 -11  15 -83    3.54    4.56
  -6  10  83    3.01    3.51
 -10  13 -77   -0.60    4.01
  -6   9 -66   25.60    5.14
   1   2 -34   74.85    4.56
   3   0  27   -0.53    2.31
 -10  12  86    0.32    3.26
  -2   4  57    7.88    2.98
  -8   9  76    1.62    3.06
  -7   8 -60  141.13    9.25
  -4   5 -48   -0.24    2.65
  -3   4 -43   42.84    4.33
 -10  10 -65    0.38    3.66
  -8   8  71    0.02    3.15
  -4   4 -41   -0.98    2.75
  -1   1  31    2.37    2.05
  -7   6 -49   70.93    6.06
  -5   4 -39  103.05    6.48
  -2   1 -15  872.29   28.94
  -8   6 -47    7.07    3.10
  -7   5 -42  185.33    9.65
  -3   1 -10  880.39   28.97
 -11   8  65    7.68    2.74
  -9   6  57   18.81    2.94
 -14  10 -57    9.34    4.28
 -12   8 -50   -0.84    2.94
 -12   7  56    6.67    2.38
 -17  11 -55    4.25    4.07
 -12   6  48   51.99    3.48
 -19  12 -55    8.38    4.05
 -25  17 -63    2.44    4.55
 -24  16 -61    4.32    4.52
 -23  15 -59   15.31    5.07
 -22  14 -57    1.11    3.72
 -28  18 -58   -0.87    4.36
 -27  17 -56    5.59    4.01
 -25  15 -52    3.82    3.67
 -24  14 -50    0.32    3.92
 -21  11 -41    5.13    3.69
 -15   5   7   85.96    4.22
 -24  13 -43   -0.55    3.54
 -17   6  13    0.88    1.32
 -23  11 -31   13.99    3.75
 -21   9 -21   15.72    3.22
 -19   7  13    5.69    1.51
 -26  13 -33    1.47    3.17
 -28  14 -30   -0.17    3.13
 -31  16 -29    2.74    3.23
 -28  13 -17    5.69    3.18
 -26  11  11    3.44    1.84
 -26  11   2   29.26    3.35
 -32  16  33    0.57    1.36
 -31  15 -16   10.71    3.50
 -30  14 -11    1.26    2.60
 -29  13   0    0.82    2.40
 -34  17 -12    5.55    3.21
 -33  16  -7    2.85    2.78
  28   5  23    0.16    2.76
  27   5  31    1.26    3.14
  26   5  36   -2.58    3.37
  27   4  20   -0.48    2.94
  27   4  -7   -1.18    2.20
  25   5  41    0.54    3.53
  23   6  53    1.09    3.52
  26   3  11    7.97    3.12
  26   3   8    6.51    2.91
  26   3   5    5.74    2.75
  23   5  48   -0.86    3.68
  24   4  38    2.32    3.46
  20   7 -53    0.48    0.70
  24   3 -18   18.12    2.50
  22   4  45    2.80    3.40
  23   3  35    2.71    3.41
  24   2  13   -0.28    2.41
  24   2  -2    2.69    2.06
  18   7  68    2.02    4.50
  23   2  24   -0.87    2.78
  23   2 -12    2.04    1.85
  21   3  42    4.39    3.29
  21   3 -30    0.84    0.97
  20   3  44   25.81    4.70
  22   1   9    3.43    2.41
  22   1   6    2.08    2.26
  16   6  67    3.48    4.55
  21   1  20    1.59    2.64
  11  10 -74    0.30    2.62
  14   7  73    1.57    4.03
  20   1 -14   22.39    2.33
  15   5  64    2.18    4.32
  19   1 -18   33.77    2.47
  13   6  70   13.71    4.64
  15   4  59   19.95    5.19
  16   3  52   -0.13    3.90
  19   0   7   -0.58    2.29
   7  11 -79    9.88    3.70
  10   8  80   -0.66    3.75
  18   0  18   19.94    3.36
  18   0  -6   33.69    2.92
  17   0  23   -0.81    2.51
  14   2  48   21.64    4.58
  16   0 -14   44.77    2.73
  14   1  40    6.98    2.94
   8   6 -61    1.87    2.49
  10   4  63   20.94    4.56
   0  13 -85   -1.89    3.94
   5   8  81    5.34    4.27
   6   7  77    9.91    4.86
   7   6  73    0.27    3.90
   1  11 -79   -0.36    3.55
  11   1  43    2.73    2.93
   5   6 -61    1.72    2.68
   7   4  63   77.90    7.09
  12  -1  13   19.95    2.94
   8   2  51    4.42    3.02
   2   7  76    6.53    4.15
   3   6  72   17.07    4.69
   8   1  43  129.82    7.88
  10  -1  14   37.85    3.34
  -7  14 -84   -0.49    4.31
  -2   9  82    2.38    3.54
   3   4  62    1.62    3.10
   2   4  61   24.25    4.19
   7  -1   8  685.60   23.26
  -7  12  89   -1.31    3.95
  -5  10 -72    1.03    3.55
   2   3 -43    3.56    2.45
 -10  14 -81    1.82    4.49
  -9  13 -79    8.84    4.80
  -8  12  88    4.44    3.73
  -9  12  87    5.00    3.67
  -9  12 -75    3.04    4.28
  -1   4  58    4.72    2.19
  -9  11 -71    3.84    3.67
  -7   9  77    8.24    3.62
  -6   8 -62   20.68    4.44
  -3   5 -50    5.52    3.01
  -2   4 -45   66.97    5.17
   1   1  36    0.65    2.25
   1   1 -24  209.19    8.24
  -9  10 -67   22.53    5.16
   1   0  19    3.21    1.87
 -13  13  85   -0.63    3.23
  -7   7  67   -0.27    2.85
  -6   6  63   -0.45    2.51
  -6   6 -51    1.57    2.72
   0   0  12 2366.33   75.67
 -18  17 -80   -1.31    4.19
 -17  16 -78   -0.08    4.60
 -16  15 -76    0.00    4.44
 -15  14 -74   -1.31    4.69
  -5   4  51   48.73    4.20
  -2   1  27  532.80   18.61
 -19  17 -78   -1.63    4.75
 -18  16 -76    1.21    4.33
 -17  15 -74    3.68    4.10
  -6   4 -37   20.02    3.51
 -20  17 -76    1.49    4.66
 -19  16 -74    0.49    4.10
 -18  15 -72    0.62    4.05
 -17  14 -70    1.74    4.48
 -16  13 -68    1.92    3.75
 -10   7  61  133.65    7.45
  -9   6 -45   35.02    4.51
  -8   5 -40    0.39    2.95
  -7   4  46  113.91    6.05
  -4   1  -2  902.59   29.23
 -21  17 -74    6.88    4.50
 -20  16 -72    1.88    4.69
 -18  14 -68    1.56    4.42
  -9   5  49    1.58    1.96
  -6   2  25   37.26    2.33
 -20  15 -68    5.87    4.36
 -13   8 -48   24.31    4.55
  -8   3  31   38.07    2.49
 -16  10  64    3.94    2.23
 -13   7 -41   42.13    4.96
 -12   6 -36   78.96    6.12
 -10   4 -23   58.39    4.41
 -16   9 -46    6.31    3.43
 -13   6  44    6.18    1.64
 -11   4 -18   56.63    4.29
 -26  18 -65    0.26    4.06
 -22  14  69    3.81    2.23
 -21  13 -55    5.10    4.36
 -20  12  64    0.53    1.96
 -18  10 -46   13.08    4.00
 -12   4 -10  175.60    7.76
 -20  11 -46    0.80    3.01
 -17   8 -34  110.06    7.34
 -16   7 -29    2.15    2.54
 -29  19 -60   -2.38    4.06
 -19   9 -34   12.09    3.54
 -18   8 -29  119.97    7.47
 -15   5  10  179.56    6.95
 -15   5   1    9.03    1.99
 -23  12 -41    1.73    3.07
 -20   9 -29    2.95    2.50
 -18   7 -16   85.69    5.74
 -17   6  -2   57.62    3.91
 -30  18 -51   -0.25    3.57
 -29  17 -49    0.77    4.03
 -28  16 -47    1.86    3.73
 -24  12 -36    0.01    3.14
 -19   7  -2   -0.76    2.18
 -32  19 -48    2.89    4.18
 -31  18 -46   -0.15    3.78
 -29  16 -42    1.49    3.61
 -24  11 -26    2.68    2.86
 -22   9 -13    8.15    2.58
 -21   8  10   42.10    3.12
 -21   8   7   62.69    3.93
 -21   8   1    1.53    1.91
 -32  18 -41    2.43    3.46
 -31  17 -39    0.87    3.58
 -30  15 -27    6.42    3.59
 -27  12  24   16.53    2.08
 -27  12 -12    0.87    2.55
 -26  11  14   46.92    3.41
 -26  11  -1    1.95    2.19
 -35  19 -30    0.34    3.09
 -31  15  29    1.86    1.61
 -29  13  15    4.29    1.97
 -29  13  -3    0.56    2.44
 -35  18 -17    0.43    2.82
 -33  16  20    3.00    2.12
 -32  15  10    2.65    2.24
 -32  15   7    3.83    2.42
  28   5  20   -0.58    3.14
  28   5 -10    2.93    2.48
  26   6 -31   -0.26    1.47
  25   6  46    0.00    3.76
  25   6 -35    0.65    1.11
  27   4  17    0.84    2.62
  25   4  33    4.45    3.47
  19   9 -62    0.86    1.17
  22   6  55    0.52    3.98
  25   3  22   -0.62    3.04
  25   3 -11    6.21    2.22
  20   7  64    0.29    4.32
  22   5  50   -0.06    3.75
  19   7  66    0.98    4.09
  24   2  10    5.36    2.80
  24   2   1   25.82    3.42
  21   4  47    1.45    3.35
  22   3  37    1.33    3.26
  17   6  65    3.79    4.47
  19   3  46   -1.38    3.76
  19   3 -35    0.11    0.41
  20   2  36    0.63    3.19
  13   8  77    0.61    4.07
  16   5  62    0.74    4.17
  18   3  48    5.09    4.04
  20   1  25    4.22    2.78
  10  10 -75    6.09    3.37
  16   4  57    4.32    4.17
  17   3  50   -0.22    3.70
  13   5  65    0.33    3.45
  17   1  34    1.97    2.69
  11   6  71    9.35    4.53
  15   2  46    0.76    3.38
  17   0 -10   99.06    4.78
  13   3  55   62.45    6.50
  15   1  38    0.20    2.97
  16   0  25    0.47    2.39
   6   9  84    0.00    4.09
  15   0  27   -0.35    2.89
  12   2  49   67.00    6.22
  14   0  29    1.34    2.90
   3   9  84    1.10    3.79
   7   5  68    3.28    3.52
   9   3  57   -0.84    3.22
  10   2  50    8.75    3.28
  -1  12 -82    4.99    4.42
   1  10  87   -0.76    4.01
   8   3 -46   78.14    4.49
  12  -1  10  783.55   27.17
  12  -1   1    3.67    1.89
   2   8 -69    2.01    3.16
  11  -1  12   22.34    2.89
  -3  12 -81    1.09    3.81
  -2  11  89    2.96    4.15
   0   9 -72   -1.33    3.35
   6   3  57   21.32    3.91
   0   8 -68   73.52    6.52
   2   6  71    2.76    3.23
   3   5  67    0.48    3.36
   3   5 -56   49.95    4.49
   4   4 -51   42.24    4.00
   7   1  42    1.38    2.58
   9  -1  13 1611.47   53.16
   9  -1  -2  294.46   10.47
  -6  13 -82   -0.37    4.41
   8  -1  12  179.65    7.71
   8  -1   0  716.29   23.79
  -5  11 -76   34.14    5.84
 -10  15 -85    1.97    4.45
  -1   6 -58   28.79    4.30
  -5   9  79    4.59    3.46
  -5   9 -68    4.34    3.73
  -3   7 -61   26.92    4.27
   4   0  28    2.18    2.48
   4   0 -17    0.61    1.05
  -6   9  78   -0.07    3.37
   2   1  37    0.21    2.13
   2   0  23    0.82    1.98
 -10  11  81    1.01    3.00
  -7   8  72    1.09    2.81
  -6   7  68    8.93    3.33
  -5   6  64    1.19    2.74
  -2   3  49  241.08   11.06
  -2   3 -38    3.78    2.51
  -1   2  42  169.99    8.19
   0   1 -22  680.97   23.12
 -16  16 -80   10.35    5.25
 -15  15 -78    4.95    4.52
 -14  14 -76   -1.38    4.56
 -13  13 -74    5.86    4.35
  -3   3 -36    7.84    2.69
 -11  10  75    9.36    3.37
 -10   9 -61    0.58    3.40
  -8   7 -54    2.63    3.08
  -3   2  37    0.96    2.05
 -14  12 -68    0.76    3.54
 -11   9  70   -0.19    2.55
 -11   9 -59    8.95    3.83
  -7   5  54    5.84    2.31
 -12   9 -57   11.00    4.05
  -7   4 -35  454.08   17.75
  -6   3  39   85.08    4.77
  -5   2 -19  291.52   11.30
 -17  13 -66    6.10    4.17
 -14  10  69    5.65    2.65
 -10   6 -43  288.06   13.23
  -6   2 -14  407.78   14.76
 -22  17 -72   -0.87    4.70
 -19  14 -66    1.42    3.99
 -18  13 -64    6.31    4.23
  -9   4 -28  777.56   27.78
  -8   3 -20  156.54    7.33
  -7   2  -6 1295.16   42.33
 -21  15 -66   12.10    4.82
 -16  10 -53    1.18    3.29
 -11   5 -31    7.87    3.05
 -22  15  74    1.79    2.28
 -18  11  64    1.15    2.14
 -18  11 -53    2.09    3.89
 -10   3  -4  115.94    5.34
 -20  12 -53    2.11    3.48
 -16   8 -39   47.88    5.14
 -15   7 -34    4.49    2.99
 -13   5 -21  347.47   14.03
 -26  17 -61    1.91    4.42
 -25  16  70    0.09    1.86
 -25  16 -59   -1.29    4.47
 -24  15 -57    0.37    4.13
 -18   9 -39   11.21    3.61
 -20  10 -39    2.23    2.85
 -16   6 -16   -0.07    2.32
 -28  17 -54    3.14    3.92
 -27  16 -52    7.80    4.00
 -21  10 -34   15.56    3.74
 -31  19 -53    0.72    4.10
 -27  15 -45   -1.33    3.33
 -26  14 -43    1.33    3.10
 -20   8 -16   29.10    3.60
 -28  15 -40    0.80    3.13
 -25  12 -31   12.97    3.63
 -23  10 -21    8.54    2.88
 -30  16 -37   -1.21    3.34
 -29  15 -35    4.13    3.56
 -27  13 -28    1.78    3.01
 -25  11 -18    3.74    2.74
 -24  10 -10   16.78    3.15
 -34  19 -38   -1.65    3.44
 -33  18 -36    0.84    3.43
 -29  14  35    2.47    1.09
 -28  13 -20    5.23    3.28
 -26  11  -4   13.86    2.99
 -34  18 -28   -2.51    3.44
 -33  17 -26    0.22    3.01
 -31  15 -19    9.71    3.69
 -30  14 -14   15.46    3.66
 -29  13  -6   15.66    3.09
 -36  19 -22   -1.08    3.13
 -34  17 -15    2.70    2.81
 -33  16 -10    0.90    3.07
 -32  15  13    1.13    2.08
 -32  15   1    3.43    2.55
 -32  15  -2    3.53    2.55
 -36  18   9    3.63    2.47
 -36  18   3    1.14    2.41
 -36  18   0    5.51    2.67
  27   6  36   -0.59    3.42
  26   6  41   -0.20    3.64
  26   5 -24    1.07    1.67
  27   4  14    0.71    2.52
  27   4  -4    4.72    2.43
  26   4  25    0.42    2.82
  24   5  43    2.35    3.69
  25   4 -21    8.49    2.07
  25   3  19    1.68    2.88
  21   6  57    4.19    4.55
  23   4  40    1.06    3.41
  24   3  27   -0.10    2.92
  20   6  59    1.83    4.13
  23   3  32    3.79    3.21
  23   3 -22    3.81    1.69
  24   2   7   11.64    2.88
  19   6  61    1.31    4.27
  23   2  21    8.25    3.24
  18   6  63    9.05    4.46
  20   4  49   -0.89    4.00
  22   2  26    0.21    3.02
  18   5  58    3.16    3.89
  19   4  51    1.41    3.87
  15   7  71   -1.17    4.48
  17   5  60    5.50    4.38
  18   4  53    1.15    3.93
  21   1  17   15.09    3.19
  21   1  -7    8.02    2.14
  19   2  38   17.88    3.87
  14   6  68    8.08    4.81
  18   2  40    4.31    3.34
  19   1  27    0.86    2.85
  11   8  78   -1.33    4.40
  12   7  74    8.22    4.07
  17   2  42    7.88    3.61
  16   2  44   14.83    4.04
  18   0  15   -0.83    2.45
   8   9  83    1.50    4.11
   9   8  79    1.84    3.83
  10   7  75    1.13    4.30
  13   4  60   10.05    4.07
  14   3  53    0.40    3.41
  14   3 -43   11.67    1.29
  16   1  36    8.75    3.20
  17   0  20    4.25    2.73
   4  12 -83    1.48    3.64
  11   5  66    6.18    4.16
  13   3 -44    4.41    1.34
   7   8  80   18.61    5.08
   8   7  76   -2.05    3.93
  11   4  61   25.63    5.15
   3  11 -80    0.61    3.62
   4  10  87   10.62    4.89
   9   5  67   -0.07    3.62
   1  12 -83    0.95    3.67
   8   5 -57   15.95    2.89
   9   4  62   20.13    4.70
   5   7  76    1.67    4.20
   6   6  72   16.47    4.71
   6   5  67   16.00    4.31
  10   1  42   29.29    4.08
  12  -1   7  339.17   12.91
  -4  14 -87    1.85    4.06
   0  10  86    0.63    3.70
   0  10 -76    2.30    3.54
   5   5 -57    7.21    2.75
   6   4  62   37.18    5.42
  11  -1   9    2.84    2.23
  11  -1   0   10.75    1.96
   2   7 -65    8.25    3.36
   7   2  50  157.21    9.17
  10  -1  11   51.79    3.74
  10  -1  -1  281.15   10.27
  -3  11  88    1.20    3.33
   1   7  75    5.28    4.02
   5   3  56   57.51    5.75
  -5  12 -80   -1.75    4.20
  -2   9 -71    2.10    3.82
  -1   8  78    0.58    3.63
   0   7  74    1.02    3.71
   0   7 -64   -0.93    3.04
   1   6  70    0.26    3.39
   2   5  66    4.03    3.36
   6   1  41    7.04    2.84
   6   1 -31   69.91    3.67
   7   0  31    0.73    2.67
   8  -1   9   55.53    3.59
  -2   8  77   21.23    4.48
  -2   8 -67   -1.10    3.31
   1   5  65    1.56    3.21
   1   5 -55    3.99    2.83
   2   4 -50    8.13    2.66
   6   0  30  437.04   16.89
  -9  14 -83   -0.16    4.25
   5   0  29   -0.12    2.43
  -8  12 -77    4.18    4.37
   2   2 -36   14.10    2.41
  -5   8  74    5.47    3.62
  -5   8 -64   69.31    6.59
  -2   5  62   86.35    6.62
  -2   5 -52    1.00    2.62
  -1   4 -47  116.95    6.92
  -8  10 -69    0.13    3.94
  -6   8  73    8.83    3.63
  -4   6 -55   41.80    4.85
  -1   3  50   -0.43    1.73
  -1   3 -40  267.56   11.38
 -15  16 -82   -0.04    4.33
 -14  15 -80   -0.77    4.30
 -13  14 -78    1.04    4.55
 -12  13  86    2.00    3.07
  -9   9 -63    0.67    3.66
  -7   7 -56   71.39    6.35
 -13  12 -70   -0.56    3.97
  -4   3 -34   85.20    5.43
 -10   7 -50   83.99    6.58
  -4   1  13  322.01   10.60
 -18  14  79    3.25    2.72
 -16  12 -64    5.89    4.08
 -13   9 -55    5.81    3.35
  -9   5 -38   77.47    5.85
 -20  15  79    0.35    2.38
 -17  12 -62    3.56    3.74
 -14   9 -53    0.42    3.09
 -23  17 -70    2.19    4.26
 -20  14 -64   -0.97    3.91
 -19  13 -62   31.48    5.46
 -14   8 -46    3.55    2.84
 -27  18 -63    1.62    3.99
 -23  14 -55    2.54    3.72
 -22  13 -53    2.80    3.74
 -22  12 -46    7.43    3.63
 -15   5  13   26.13    1.95
 -15   5  -2  496.79   17.79
 -29  18 -56   11.35    4.94
 -26  15 -50    0.99    3.52
 -17   6  -5   25.64    2.89
 -22  10 -29   13.28    3.57
 -19   7  -5    4.10    2.13
 -27  14 -38    0.94    3.11
 -21   8  13   21.89    2.31
 -21   8  -2    1.18    1.93
 -32  17 -34    1.79    3.27
 -31  16 -32    1.01    3.45
 -29  14 -25   19.47    4.04
 -27  12 -15   11.00    2.98
 -33  17  37    0.67    1.13
 -32  16 -24    7.56    3.40
 -30  14  25    0.31    1.62
 -29  13  18    1.44    1.77
 -32  15  -5    1.91    2.50
 -36  18  -3    0.17    2.34
  28   5  17    2.75    3.00
  28   5  -7    5.18    2.48
  27   5 -17    0.10    1.95
  26   5  33    1.32    3.13
  27   4  11    0.35    2.67
  27   4   8    0.68    2.53
  27   4  -1    0.19    2.26
  24   6  48    3.95    3.62
  25   5  38    2.49    3.63
  26   4 -14    0.91    1.94
  25   4  30   -1.10    3.17
  24   4  35    1.61    3.21
  25   3  -8    1.15    1.98
  22   3 -26    1.90    1.38
  23   2  18   17.66    3.60
  23   2  -9   -0.06    1.92
  19   5  56    3.06    3.71
  21   3  39    0.23    3.31
  22   2 -16   16.80    2.34
  16   7  69    1.43    4.64
  15   7 -61    5.14    1.91
  21   1  14    4.01    2.59
  14   7 -62    0.37    1.84
  15   6 -57   -0.16    1.58
  20   1  22    7.42    2.89
  13   7 -63    2.84    2.09
  14   6 -58    5.94    1.98
   9  10 -76    6.84    3.35
  13   6 -59    5.02    2.16
  14   5  63    8.41    4.49
  12   6  69    1.50    3.88
  14   4  58    8.85    4.57
  15   3  51   16.24    4.16
  15   3 -42    4.04    0.80
  18   0  12  205.89    9.64
  18   0  -3    0.39    1.85
  16   0  22    1.01    2.59
   5  10 -77   -0.63    2.94
   7   8 -70   10.31    3.41
  12   3 -45    1.56    1.39
  13   2  47    9.37    3.97
   5   9  83   -0.92    4.07
   7   7 -66    0.22    2.80
   8   6  71    0.59    4.07
  13   1  39   78.07    6.40
   7   6 -62    3.83    2.67
   2  10 -77    2.12    3.54
   4   8 -70    5.25    3.30
  12   0  30    6.16    2.74
   2   9  83    0.07    3.50
   4   7 -66    0.66    2.80
   8   3  56   67.77    6.45
   9   2  49    2.92    2.77
  -3  13 -85    2.61    4.22
  10   0  31   -0.84    2.83
  11  -1   6   26.03    2.79
  -2  11 -79    1.58    3.79
   8   1 -32    6.25    1.45
  10  -1   8    1.55    2.06
  -6  14 -86   -2.39    4.28
   2   6 -61    0.70    2.78
   5   3 -46   52.49    3.95
   6   2  49  150.31    8.86
   9  -1  10  455.95   16.41
   9  -1   1  595.25   20.18
  -4  11  87    3.44    3.68
   4   3  55   22.35    3.95
   5   2 -39    4.97    2.19
   8  -1   6  158.15    6.61
  -5  11  86   -0.22    3.84
  -1   7  73    3.34    3.46
   0   6  69    0.34    3.09
   3   3  54   40.09    4.68
   5   1  40    5.07    3.06
  -8  13 -81    2.21    4.46
  -4   9 -70    0.99    3.41
  -3   8  76    2.34    3.73
  -2   7  72    6.49    3.00
  -2   7 -63   17.37    4.09
  -1   6  68    0.62    3.45
   0   5  64    4.95    3.53
   4   1  39   42.47    4.28
  -7  11 -75   -1.63    4.17
  -4   8  75    0.60    3.57
  -1   5  63   12.71    3.49
   3   1  38    1.54    2.21
  -8  11  83   15.33    4.48
  -7  10 -71   22.90    5.06
  -4   7  70    7.38    3.53
  -3   6  66   22.39    4.23
   0   3  51   -0.79    2.53
   3   0 -15    0.07    1.05
 -13  15 -82    1.17    4.56
 -12  14 -80    0.35    4.54
 -11  13  87   -0.10    3.42
  -9  11  82    2.00    3.32
  -5   7  69   -0.13    3.00
  -4   6  65    1.04    2.89
   0   2  43    0.00    2.19
 -12  13 -76   -0.98    3.98
  -8   9 -65    1.74    3.58
  -6   7 -58   73.65    6.45
 -10  10  76    8.73    3.58
  -4   4  52  230.64   10.69
  -1   1 -20   34.85    2.76
   0   0   9    0.00    0.49
 -12  11 -68   10.37    4.63
  -4   3  44  298.38   12.23
 -13  11 -66    0.40    3.94
 -10   8  66    2.98    2.67
  -9   7  62   15.27    3.05
  -8   6  58   -0.07    2.23
  -5   3 -32  167.87    8.13
 -14  11 -64    3.58    4.25
 -16  12  74    5.97    2.96
 -13   9  65    2.26    2.45
 -11   7 -48    2.94    3.00
 -10   6  53   17.30    2.69
  -8   4  42   23.23    2.66
 -16  11  69    0.13    2.33
 -11   6 -41  222.25   11.16
 -10   5  45   52.13    3.55
 -20  14  74    0.05    2.27
 -18  12 -60    9.19    4.16
 -15   9  60    1.99    2.11
 -13   7  52    1.46    1.77
  -9   3 -15  904.56   30.88
 -23  16 -66    4.67    4.28
 -22  15 -64   24.36    5.32
 -21  14 -62    3.64    4.47
 -20  13  69    6.34    2.53
 -14   7 -39    8.87    3.46
 -13   6 -34  131.72    7.87
 -17   9 -44   12.44    3.99
 -21  12  60    1.64    1.77
 -19  10 -44   -0.18    3.12
 -27  17 -59    2.74    3.93
 -26  16 -57    1.49    4.09
 -25  15 -55   -1.55    3.65
 -21  11 -44    0.26    2.92
 -24  13 -46   19.18    4.41
 -22  11 -39   -0.35    2.79
 -17   6  16   17.10    1.67
 -25  13 -41   50.66    5.95
 -23  11 -34    5.98    3.39
 -19   7  16    6.21    1.52
 -26  13 -36    0.00    3.09
 -22   9 -16    4.76    2.49
 -21   8  -5   30.80    3.31
 -28  14 -33    2.70    3.27
 -24  10 -13    0.34    2.19
 -23   9   7    1.16    1.71
 -30  15  39    1.21    0.88
 -30  15 -30    2.13    3.26
 -26  11  17   -0.22    1.54
 -26  11  -7    5.21    2.50
 -35  19 -33   -0.19    3.09
 -29  13  -9    1.28    2.70
 -34  17  27    0.52    1.63
 -34  17 -18    0.87    2.73
 -33  16 -13    0.98    2.83
 -32  15  16   -0.09    1.93
 -36  18  -6    2.57    2.61
  27   6  33   -1.58    3.60
  28   5  14   -0.42    2.65
  28   5  -4    0.60    2.42
  27   5  25    1.60    2.94
  24   7 -43    0.07    0.60
  25   6  43    0.51    3.53
  27   4   5   -0.67    2.34
  26   4  22    0.40    2.81
  22   7  57    0.57    3.57
  20   8 -57   -0.49    0.78
  23   5  45    1.05    3.11
  23   5 -36   -0.10    0.82
  25   3  16    0.74    2.64
  24   3  24   -0.53    2.78
  22   4  42    0.00    3.44
  22   3  34   -0.14    3.10
  17   7  67    9.56    5.05
  20   3  41   12.81    4.17
  20   2  33    1.38    3.17
  21   1  11    0.16    2.28
  21   1  -4   20.25    2.68
  15   6  66   13.57    4.78
  13   7  72    1.58    3.54
  15   5  61   -0.03    3.64
  12   7 -64    1.24    2.16
  16   3  49   -0.31    3.34
  18   1  29   94.93    6.83
  12   6 -60   10.41    2.38
  17   1 -23  134.85    5.16
  18   0   9   -0.08    2.33
  18   0   6    0.57    2.06
  18   0   0   93.85    5.35
  12   5  64    1.46    3.46
  17   0  17    0.76    2.48
  10   6  70   35.86    6.01
  12   4  59    6.52    3.73
  14   2  45   10.47    3.56
  12   3  54    9.98    3.81
  14   1  37    1.15    3.14
  15   0  24   -0.08    2.64
   7   7  75    5.95    4.36
  14   0  26    7.05    2.97
   3  10  86    2.87    4.17
   8   5  66   15.96    4.70
  10   3  55    1.86    2.98
  11   2  48    3.80    3.43
  13   0  28  188.03    9.47
  -1  13 -86   -0.65    3.57
   8   4  61    8.10    3.90
  11   1  40    1.47    2.88
   0  11 -80   16.68    4.73
   4   7  75   -0.24    3.74
   5   6  71   -0.39    3.23
   1   9  82    6.98    4.36
   4   6 -62   32.89    4.26
   5   5  66   -0.36    3.42
   9   1  41   74.25    5.82
  -1  10  85   -1.31    3.69
   5   4  61   11.92    3.57
   7   2 -40  105.30    5.14
   9   0  30  318.52   13.42
  10  -1   5  268.85   10.30
  -5  13 -84    0.45    3.73
   9  -1   7   -0.36    1.82
  -4  11 -78    1.49    3.67
   5   2  48    0.52    2.88
  -8  14 -85   -0.67    4.56
   0   6 -60   94.60    6.75
   3   3 -45   59.51    4.39
   4   2  47    6.55    2.77
  -7  12 -79    5.45    4.26
  -6  11  85   -0.04    3.75
   2   3  53   56.78    5.27
   5   0 -19    0.21    0.98
  -7  11  84    2.24    3.55
  -4   8 -66    8.55    3.90
  -3   7  71    2.54    3.59
  -2   6  67   -0.94    2.41
   0   4 -49   -0.30    2.72
   1   3  52    6.23    2.76
 -12  15 -84   -1.07    4.34
 -10  13  88    0.43    3.58
  -3   6 -57   27.44    4.18
   0   3 -42   42.47    3.91
   1   2  44   -0.96    2.61
   3   0  24   17.78    2.78
 -11  13 -78   14.26    5.17
  -7   9 -67    0.63    3.42
  -5   7 -60   69.73    6.25
 -11  11 -70   24.39    5.42
 -10   9  71   16.97    3.66
  -9   8 -59   -1.98    3.62
  -6   5  55    3.86    2.62
 -13  11  75    8.62    3.47
 -10   8 -57   -1.28    3.36
  -4   2 -24   87.69    4.90
 -11   8 -55    2.85    3.34
  -5   2  29    9.33    1.83
  -8   4 -33   75.79    5.38
 -18  13  74    0.30    2.40
 -16  11 -60    2.94    4.19
 -12   7 -46   29.21    4.48
 -10   5 -36   41.97    4.62
 -18  12  69    0.88    2.15
 -11   5  41  207.86    8.22
 -20  13 -60   -0.89    3.81
 -15   8 -44   11.27    3.93
 -12   5  37   36.61    2.36
 -10   3  -7   27.14    2.66
 -25  17 -66    0.75    4.06
 -24  16 -64    0.16    4.28
 -23  15 -62    9.45    4.82
 -12   4 -13    0.44    2.04
 -21  12 -51   16.52    4.28
 -16   7  40   21.99    1.52
 -28  18 -61    3.33    4.55
 -26  16  66    0.20    1.61
 -24  14 -53   -0.63    4.00
 -18   8 -32   -1.17    2.92
 -15   5  -5  583.95   20.77
 -23  12  52    4.63    1.07
 -18   7 -19   25.77    3.49
 -17   6  -8   27.65    3.08
 -29  17 -52    7.36    4.01
 -24  12 -39   24.05    4.43
 -20   8 -19    1.65    2.42
 -19   7  -8    9.00    2.54
 -32  19 -51    1.90    4.24
 -31  18 -49    3.91    4.15
 -30  17 -47    0.43    3.93
 -24  11 -29    2.41    2.91
 -33  19 -46   -0.42    3.79
 -31  17 -42   -0.62    3.61
 -30  16 -40   -1.49    3.54
 -26  12 -26    2.62    2.99
 -25  11 -21   -0.39    2.66
 -24  10  23   51.83    2.98
 -23   9  10   20.14    2.51
 -23   9   1   -0.82    1.98
 -34  18 -31    0.56    3.09
 -33  17 -29    0.67    2.94
 -30  14 -17   11.85    3.48
 -36  19 -25   -0.23    2.90
 -35  18  31    0.70    1.59
 -35  18 -23    0.65    3.03
 -33  16  23    6.83    2.09
 -32  15  -8    1.32    2.66
  28   5  11   -1.64    2.67
  28   5   8   -0.47    2.41
  28   5  -1    0.55    2.25
  26   6  38    6.33    3.83
  26   5  30    0.42    3.00
  25   5 -28    1.26    1.53
  26   4  19   -1.37    3.04
  24   5  40    0.69    3.59
  21   7  59    0.12    4.00
  24   4 -25    0.00    1.57
  25   3  13    8.69    2.72
  25   3  -5    4.55    2.31
  20   7  61    1.24    4.37
  22   5  47    5.02    4.10
  23   4  37   15.21    4.33
  24   3 -15    0.85    1.83
  19   7  63    1.06    4.13
  22   4 -33    0.62    1.11
  18   7  65    6.73    4.20
  21   4  44    2.26    3.78
  23   2  15    5.71    2.79
  23   2  -6   29.02    3.14
  22   2  23    0.48    2.70
  15   8  73   -1.63    3.97
  15   8 -65    0.84    1.87
  16   7 -60   -0.08    1.56
  21   2  28    0.29    2.83
  21   2 -20    2.53    1.57
  14   8 -66    0.63    2.02
  16   6  64    6.13    4.30
  16   6 -56   14.17    1.93
  19   3  43   59.41    6.16
  21   1   8    0.28    2.13
  21   1  -1    2.95    2.00
  13   8 -67    3.08    2.27
  14   7  70    1.61    3.65
  16   5  59    0.43    3.58
  18   3  45   14.30    4.24
  19   2  35   -0.91    3.17
  20   1  19    7.67    2.83
  20   1 -11   28.71    2.79
  11   9  80   -0.78    4.18
  12   8 -68    3.44    2.42
  16   4  54   13.58    4.24
  17   3  47    0.77    3.55
  19   1  24   28.90    4.04
  13   6  67   -0.68    3.52
  14   5 -54    4.91    1.68
   8  10 -77   -0.90    3.17
   9   9  81   -2.36    4.44
  11   7  73    0.91    3.85
  11   7 -65   10.51    2.85
  13   5 -55    0.00    1.64
  11   6 -61   15.98    2.73
  15   2  43   -0.26    2.76
  16   1  33  156.79    9.07
  17   0  -7    0.29    1.75
   5  11 -81    2.90    3.39
   7   9  82    0.56    3.62
   9   7  74    4.30    3.97
  13   3  52    0.04    3.22
  15   1  35   -0.03    2.78
  16   0  19   -1.09    2.77
   3  12 -84    2.88    3.76
  15   0 -15    0.44    1.24
  10   4  60   28.89    5.28
  11   3 -46    6.04    1.68
   2  11 -81    6.10    3.91
   4   9  82    0.39    3.81
   7   6  70    4.98    3.74
  11   0  29    0.45    2.81
  -2  12 -83    0.85    3.95
   2   8  78    1.85    3.76
   4   6  70    0.46    3.53
   7   3  55    6.95    3.25
   7   3 -47  170.64    7.67
   8   2  48   15.05    3.59
   0   9  81    2.02    3.67
   1   8 -70    3.70    3.33
   8   1  40   55.15    5.13
  -2  10  84    0.79    3.57
  -1   9 -73   35.07    5.32
  -3  10  83    0.25    2.84
  -7  13 -83    0.04    4.14
   3   2  46  112.10    7.05
   3   2 -38   52.78    3.86
   4   1 -30    0.61    1.63
   2   2  45   53.40    4.79
 -11  14 -82    0.73    4.51
 -10  12 -76    0.37    4.33
 -10  11 -72    0.66    4.30
  -9  10  77    2.40    3.05
  -3   4  53   22.73    3.32
   1   0  16  349.97   12.42
 -12  12  81   -0.07    2.91
  -8   8 -61   -1.58    3.49
  -2   2  38  356.01   13.83
 -11  10 -66    8.18    4.30
  -6   5 -47    9.61    3.00
 -15  13  80    4.24    3.06
 -12  10 -64   18.41    4.82
  -6   4  47    9.26    2.48
  -3   1  20  312.54   10.98
 -13  10  70    1.13    2.57
 -13  10 -62   22.31    4.99
  -6   3 -30  108.50    6.11
 -14  10 -60    0.16    3.82
 -12   8  61    3.20    2.48
 -11   7  57    1.38    1.98
  -9   4  38   74.17    3.97
  -7   2  -9 2580.43   83.17
 -17  11 -58    0.77    4.01
 -12   6 -39   15.95    3.59
 -19  12 -58   -0.19    3.84
 -17  10  60    0.21    1.96
 -12   5 -29   21.05    3.62
 -11   4 -21  196.97    9.06
 -22  14 -60    2.30    3.91
 -21  13 -58   16.14    4.67
 -19  11  60    1.85    1.93
 -18  10 -49   10.33    4.02
 -23  14  65    0.51    1.85
 -17   8 -37   46.01    4.96
 -16   7 -32    3.53    2.96
 -13   4   7  215.80    8.05
 -13   4   1    1.40    1.59
 -23  13 -51    7.77    4.11
 -19   9 -37   -1.60    2.72
 -17   7 -27    4.07    2.55
 -16   6 -19   67.10    4.97
 -23  12 -44    5.87    3.67
 -21  10 -37   15.78    3.96
 -20   9 -32    9.95    3.09
 -19   8 -27    1.56    2.53
 -30  18 -54    1.76    4.17
 -28  16 -50    5.08    3.98
 -27  15 -48    1.30    4.01
 -28  15 -43    5.71    3.53
 -25  12 -34    5.67    3.36
 -22   9  26    3.33    1.10
 -21   8  16    0.31    1.37
 -21   8  -8    0.40    2.18
 -29  15 -38    3.25    3.63
 -27  13 -31   20.58    3.92
 -25  11  30    0.10    1.13
 -24  10 -16   21.13    3.54
 -23   9  -2    0.79    1.86
 -34  19 -41    1.41    3.61
 -33  18 -39    2.63    3.44
 -32  17 -37    1.38    3.41
 -29  14 -28    4.18    3.15
 -27  12 -18    1.22    2.72
 -26  11 -10    5.79    2.59
 -32  16 -27   11.69    3.73
 -29  13 -12    1.97    2.53
 -28  12   8    1.02    1.90
 -28  12   2   15.27    2.75
 -28  12  -1    1.60    2.13
 -33  16 -16   -0.65    2.80
 -32  15 -11   -0.31    2.71
 -31  14   3    2.86    2.55
 -36  18  -9    2.65    2.94
 -35  17   8   -0.72    2.39
 -35  17   2    3.96    2.66
 -35  17  -1    1.43    2.57
  27   6 -24    1.31    1.66
  28   5   5    0.54    2.73
  27   5  22   -0.27    2.71
  24   6  45    2.41    3.64
  25   5  35    1.05    3.39
  26   4 -11    1.33    2.10
  24   5 -32    0.45    1.30
  24   4  32   -0.63    3.12
  25   3  10    0.25    2.44
  25   3  -2    1.61    2.02
  21   6  54    0.40    3.98
  24   3  21    5.18    2.91
  20   6  56    2.28    4.23
  21   5  49    3.75    4.13
  19   6  58   29.52    5.74
  20   5  51    1.56    3.53
  23   2  12   -1.08    2.32
  16   8  71   -1.07    4.31
  18   6  60   11.00    4.81
  20   4  46    9.35    4.11
  21   3  36    1.06    3.30
  17   6  62    1.60    3.89
  19   4  48    5.83    4.21
  17   5  57   -0.07    4.11
  18   4  50    9.57    4.34
  21   1   5    9.82    2.53
  17   4  52   14.88    4.83
  15   5 -53    2.76    1.50
  18   2  37   -0.81    2.80
  17   2  39   24.43    4.41
  13   5  62    0.41    4.08
  16   2  41    0.52    3.25
  11   6  68   18.53    4.69
  12   5 -56    1.40    1.96
  17   0  14  181.89    8.97
   5  10  85   -1.33    4.17
   4  10 -78    1.50    3.61
   6   8 -71    1.26    3.13
  12   2  46    1.88    3.22
   6   7  74    4.50    4.12
   6   7 -67    0.09    2.63
   0  12 -84    2.96    3.98
   2  10  85    4.55    4.35
   7   5  65   23.92    4.88
   7   5 -58    9.10    2.66
   9   3  54    0.42    3.31
  10   2  47    9.94    3.73
  10   2 -40    0.56    1.40
  12   0  27    0.12    2.77
   0  11  88    0.15    3.91
   7   4  60    3.06    3.47
  10   1  39   22.19    3.74
   3   7  74    0.15    3.29
  -1  10 -77    1.41    3.84
   4   5  65    0.88    3.41
   6   3  54    3.60    2.95
  -4  12 -82    0.06    4.01
   1   7 -66   88.68    6.85
   8   0  29   -0.62    2.33
  -1   8 -69    0.94    3.53
   2   5 -57    1.23    2.51
   3   4 -52    1.82    2.41
   7   0  28    3.82    2.41
  -4  10  82    0.23    3.25
  -3   9 -72    2.21    3.85
  -6  11 -77   -0.71    4.17
  -5  10  81    1.11    3.64
 -11  15 -86    0.36    4.42
  -6  10 -73    1.74    3.86
  -2   6 -59   16.14    3.64
   1   3 -44  316.68   13.00
   4   0  25    0.07    2.07
 -10  13 -80    0.47    4.32
  -6   9 -69    5.63    4.10
  -4   7 -62    0.31    2.98
  -8  10  78    0.16    3.14
  -2   4  54   -0.46    2.58
   2   0  20 1690.38   55.22
 -11  12  82    6.91    3.55
  -7   8 -63   22.66    4.67
 -10  10 -68   14.20    4.75
  -9   9  72   -1.00    2.95
  -5   5  56   96.04    6.34
  -5   5 -49   -0.70    2.81
  -4   4 -44  194.84    9.70
  -3   3  45    1.01    2.40
  -1   1  28  202.35    8.36
 -17  16 -81    1.11    4.94
 -16  15 -79    1.19    4.76
  -9   8  67    0.51    2.42
  -8   7  63   12.52    3.01
  -5   4 -42  152.27    8.27
 -18  16 -79   -2.67    5.00
 -17  15 -77    0.66    4.87
 -16  14 -75   24.75    5.91
  -8   6 -50   14.79    3.85
  -7   5 -45  127.97    7.80
 -19  16 -77    4.55    4.46
 -18  15 -75    5.84    4.52
 -17  14  80    0.69    2.71
 -17  14 -73    8.75    5.19
  -8   5  50    1.81    2.15
  -8   5 -43   60.59    5.23
  -4   1  -5 2690.66   85.96
 -20  16 -75    2.85    4.62
 -19  15 -73    3.92    4.39
 -22  17 -75    2.75    4.38
 -21  16 -73    3.57    4.90
 -19  14 -69    6.38    4.35
 -13   7 -44    3.14    3.17
 -18  11 -56   -0.18    3.54
 -16   9 -49   13.39    3.76
 -20  12 -56    6.53    4.03
 -16   8 -42   28.37    4.21
 -15   7 -37  181.58    9.82
 -26  17 -64    4.44    4.57
 -25  16 -62   -1.04    4.22
 -24  15 -60    1.31    4.32
 -23  14 -58   16.21    4.71
 -18   9 -42   50.55    5.58
 -20  10 -42    0.64    3.22
 -15   5  -8  266.53   10.84
 -29  18 -59    1.01    4.35
 -28  17 -57   -0.02    4.23
 -27  16 -55   -0.49    3.98
 -26  15 -53   -1.82    4.23
 -22  10 -32   -0.74    2.81
 -21   9 -27    7.17    3.04
 -19   7 -11  293.33   12.31
 -27  14 -41    9.32    3.68
 -22   9 -19    0.42    2.38
 -28  14 -36    4.10    3.59
 -23   9  13    2.30    1.59
 -23   9  -5   21.02    2.96
 -31  16 -35    5.93    3.52
 -30  14 -20    0.12    2.72
 -29  13  21    2.01    1.71
 -28  12  -4    1.25    2.20
 -32  15  19    1.19    1.87
 -31  14   9   -0.36    2.04
 -31  14   0    9.36    2.97
 -36  18 -12    0.07    2.71
 -35  17  11    1.59    2.20
 -35  17  -4   -0.54    2.63
  27   6  30   -1.71    3.19
  26   6  35   -1.08    3.37
  27   5 -14   -0.40    1.99
  25   6  40    1.23    3.56
  23   7  52    2.21    3.99
  26   4  16    4.57    2.80
  23   6  47    0.39    3.17
  23   5  42    2.60    3.58
  25   3   7    0.24    2.33
  25   3   1    0.08    2.26
  23   4 -29    0.81    1.39
  18   8  67   -0.43    3.85
  22   4  39    5.29    3.69
  23   3  26    0.06    2.81
  17   8  69    0.21    4.02
  22   3  31    6.82    3.39
  23   2   9   12.38    3.10
  23   2  -3   -0.61    2.08
  16   8 -64    0.21    1.67
  22   2  20   -0.47    2.42
  22   2 -13   46.78    3.50
  20   3  38    8.35    3.73
  21   2  25    5.24    2.96
  15   7  68    0.23    4.33
  12   9  78   -0.27    4.02
  13   8  74   16.88    4.91
  20   1  16   -0.09    2.57
   9  11 -80   -0.14    3.02
  14   6  65    0.72    4.31
  19   1  21    2.93    2.50
  19   1 -15   38.38    2.78
  11   8 -69    3.02    2.66
  12   7  71   13.75    4.92
  18   1  26    1.63    2.70
  10   7 -66    0.39    2.20
  14   3  50   -0.27    3.67
  17   0  11    0.14    2.17
  10   6 -62    0.48    2.13
  11   5  63    0.29    3.76
  16   0 -11    0.46    1.48
   6   9  81    1.61    4.31
   8   7  73    0.99    4.12
  15   0  21    0.43    2.49
   9   5  64    2.43    3.76
  13   1  36  123.88    7.71
  14   0  23    1.68    2.56
  13   0  25    1.08    2.79
   3   9  81   -0.31    3.99
   6   6 -63   24.41    3.55
   1  10 -78    6.98    4.10
   3   8 -71    2.20    3.00
  -1  11  87    1.39    3.73
   3   7 -67    1.30    3.12
  10   0  28  436.58   17.23
   1   8  77    1.31    3.71
   2   7  73   48.74    6.21
   3   6  69    5.33    3.97
   4   5 -58   16.25    3.22
   7   2  47   62.91    5.63
  -4  12  89   -0.05    2.81
   3   5  64   66.39    6.48
   7   1  39   34.56    4.08
  -7  14 -87    3.27    4.84
  -5  12  88   15.50    4.93
  -3  10 -76    1.43    4.03
  -6  12 -81   -0.40    4.10
  -1   7 -65    0.49    3.21
   2   4  58   28.19    4.40
   6   0  27    0.36    2.47
  -3   8 -68    5.21    3.49
   1   4  57    9.00    3.23
   1   4 -51   44.66    4.51
   5   0  26  114.63    6.10
 -10  14 -84    1.55    4.43
   0   4  56   29.97    4.28
  -9  12 -78    2.25    4.21
  -1   4  55    2.09    1.85
 -10  12  83    0.40    3.03
   0   2 -35   -0.02    2.29
   2   0 -13    1.15    1.00
  -9  10 -70    4.34    4.23
  -8   9  73   38.41    5.05
  -4   5 -51  119.71    7.51
  -3   4 -46  226.91   10.73
  -1   2 -33  136.33    6.71
 -15  15 -81   -3.55    4.94
 -14  14 -79    2.06    4.14
  -2   2 -31   -0.53    2.15
   0   0   6    0.01    0.12
 -15  14 -77    3.09    4.04
 -14  13 -75    0.34    4.63
 -12  11  76    7.94    3.22
  -2   1  24  191.18    7.60
 -11   9 -62   19.00    4.65
  -6   4 -40  149.09    8.14
  -5   3  40  122.33    6.17
  -3   1 -13   23.32    2.30
 -15  12  75    2.42    2.57
 -12   9 -60   11.37    4.05
  -9   6 -48    0.56    2.70
 -19  15  80    1.60    2.84
 -17  13 -69    1.55    3.68
  -6   2 -17 1491.39   49.20
 -18  13 -67    0.92    4.43
 -15  10  65    2.46    2.27
  -9   4 -31   27.73    3.58
  -8   3 -23  777.86   27.32
 -23  17 -73   -0.75    4.41
 -22  16 -71    4.29    4.86
 -20  14 -67    0.95    4.61
 -16  10 -56   21.59    4.92
 -14   8 -49    0.59    3.14
 -11   5 -34  122.20    7.27
  -9   3  24   12.01    1.14
 -16   9  56    2.11    1.84
 -15   8  52   11.68    2.10
 -10   3 -10   28.32    3.00
 -23  15  70    1.73    2.03
 -15   7  44   14.13    1.79
 -22  13 -56    1.28    3.76
 -15   6 -27   10.20    3.20
 -13   4  -2  662.31   22.79
 -27  16  62    0.47    1.37
 -25  14 -51   -0.52    3.93
 -22  11 -42    3.58    3.40
 -17   6 -11  115.52    6.44
 -28  16  58   -0.31    0.46
 -25  13 -44    1.55    3.74
 -23  11 -37    0.50    3.27
 -26  13 -39    8.24    3.80
 -21   8 -11   97.12    6.08
 -26  12 -29    4.72    3.22
 -23   9  -8   40.56    3.93
 -30  15 -33   -2.06    3.48
 -28  13 -26    0.00    2.94
 -27  12  27    2.07    1.40
 -27  12 -21    1.74    2.77
 -26  11  20   22.36    2.31
 -26  11 -13    0.27    2.38
 -35  19 -36   -0.34    3.30
 -34  18 -34   -0.85    3.33
 -33  17 -32   -0.28    3.12
 -31  15 -25    1.59    3.01
 -29  13 -15    0.63    2.47
 -28  12  11   -0.15    1.82
 -35  18 -26    1.70    3.09
 -33  16 -19    0.48    2.88
 -32  15 -14   12.20    3.53
 -31  14  -3   -0.46    2.32
 -35  17  14    0.67    2.15
 -35  17  -7    4.66    2.99
  26   7 -35   -0.08    1.36
  25   7 -39   -0.11    0.86
  27   5  19    1.74    3.03
  26   5 -21   -0.55    1.86
  25   5  32   -0.94    3.27
  26   4  13    1.36    2.83
  26   4  -8   -0.69    2.29
  22   7  54    3.11    4.02
  24   5  37    2.73    3.54
  25   4  24   -0.13    3.02
  25   4 -18   -0.29    1.75
  22   5  44    1.49    3.67
  23   4  34    1.31    3.30
  24   3  18    5.62    2.84
  24   3 -12    2.75    2.04
  21   4  41   -0.16    3.64
  23   2   6    2.47    2.36
  23   2   0    8.56    2.66
  17   7 -59    3.37    1.53
  16   7  66    1.70    4.51
  14   8  72    7.03    4.96
  19   3  40    3.99    3.51
  15   6  63   -0.94    3.96
  19   2  32    0.29    3.00
  20   1  13   65.66    5.16
  20   1  -8   68.58    4.34
  10   9  79    1.72    4.38
  11   8  75   -0.38    3.81
  14   5  60    2.03    4.08
  18   1 -19   12.04    1.55
  10   8 -70   14.40    3.07
  14   4  55    1.35    3.97
  15   3  48    6.45    3.91
  17   1  28   -0.86    2.71
   7  10 -78    2.41    3.65
   8   9  80    2.75    4.52
   9   8  76    5.65    4.46
  10   7  72    0.14    3.51
  17   0   8    7.22    2.47
  17   0  -4  598.03   21.08
  11   5 -57    4.38    2.20
  16   0  16    5.28    2.59
   4  11 -82    1.12    3.60
   6   9 -75    7.56    3.53
  12   3  51    5.52    3.46
  13   2  44   26.78    4.28
  14   1  34    1.58    2.94
   2  12 -85    0.12    3.53
   4  10  84    0.65    4.17
  10   3 -47    3.35    1.74
   4   8  77    3.21    4.10
   5   7  73    2.83    3.91
   6   6  69    0.44    3.77
  -2  13 -87   -0.03    3.69
   1  10  84    0.04    3.68
   6   5  64   32.42    5.34
   8   3  53   27.19    4.46
   9   2  46   47.32    4.93
  -1  11 -81    0.18    3.77
   9   1  38   29.69    4.00
  -4  13 -86   -0.76    4.51
  -2  11  86    0.52    3.50
   3   6 -63    1.57    2.81
  -3  11 -80    9.47    4.61
   0   8  76    2.04    3.62
   1   7  72   39.31    5.73
   2   6  68   58.80    6.45
   5   3  53    2.86    2.70
   6   2  46   61.12    5.33
  -6  13 -85    0.36    4.53
   1   6 -62   -0.22    2.58
   2   5  63   18.28    4.25
   4   3 -47   80.19    5.08
   6   1  38   71.55    5.35
  -6  12  87    0.22    3.40
  -3   9  78   -0.35    2.44
   5   1  37  689.47   25.29
  -7  12  86    1.65    3.77
   0   5 -56  108.68    7.10
  -9  13 -82   -0.01    4.30
  -8  12  85   -1.10    3.15
  -5   9 -71    2.78    3.92
  -9  12  84    2.58    3.44
  -8  11 -76    1.53    3.93
  -7   9  74    0.26    2.88
  -6   8 -65   17.36    4.30
  -2   4 -48   34.39    3.98
 -14  15 -83    3.60    4.76
  -5   6 -56   -0.42    3.00
  -4   5  57   59.29    5.08
  -2   3  46   21.10    3.09
  -1   2  39   21.29    2.72
 -13  13 -77   -0.08    4.50
  -8   8  68   77.05    6.13
  -7   7  64   -0.29    2.41
 -10   9 -64   -1.14    3.81
  -8   7 -57   61.79    6.11
  -3   2 -29   66.14    4.40
  -2   1 -18  160.03    6.65
 -14  12 -71   16.84    5.36
 -12  10  71    9.92    3.28
  -9   7 -55   16.71    4.02
 -12   9  66    1.36    2.78
  -9   6  54    1.34    2.21
  -7   4 -38  228.39   10.74
  -5   2 -22  802.90   27.64
 -16  12 -67    1.69    3.86
 -15  11  70   19.01    3.33
 -13   9 -58   22.31    4.48
 -10   6 -46   52.50    5.09
  -9   5 -41   20.62    3.93
  -7   3 -28   30.09    3.41
 -17  12 -65   11.17    4.86
 -14   9 -56  123.69    8.74
 -11   6  49   60.79    4.04
 -21  15  75    1.20    2.42
 -19  13 -65   -1.77    4.34
  -9   3 -18   64.55    4.29
 -24  17 -71    1.68    4.81
 -22  15 -67   -0.67    4.45
 -21  14 -65   -0.16    3.86
 -17  10 -54   10.89    4.10
 -14   7 -42   27.88    4.48
 -13   6 -37   25.63    3.80
 -21  13  65    3.86    2.17
 -19  11 -54   -1.71    3.66
 -17   9 -47    0.58    3.42
 -12   4 -16    1.73    2.20
 -19  10 -47    5.46    3.37
 -13   4  10  136.74    5.36
 -13   4  -5   13.63    2.34
 -27  17 -62    1.94    4.46
 -26  16 -60    9.22    4.72
 -25  15 -58    0.40    4.39
 -24  14  61    3.89    1.71
 -21  11 -47   26.16    4.79
 -18   8  40   79.99    3.12
 -18   7 -22   21.39    3.45
 -20   8 -22   28.52    3.87
 -31  18 -52   -1.31    4.28
 -30  17 -50   10.67    4.66
 -29  16 -48    0.67    3.93
 -24  11 -32    5.46    3.14
 -23  10 -27   16.10    3.45
 -32  18 -47   -0.03    3.73
 -30  16 -43    1.46    3.61
 -27  13 -34    4.65    3.40
 -24  10 -19   13.41    3.08
 -33  18 -42    1.75    3.57
 -29  14 -31    0.73    3.33
 -25  10   7   25.63    2.84
 -25  10   1   17.80    2.86
 -25  10  -2    9.69    2.36
 -32  16 -30    1.07    3.26
 -31  15  32    0.91    1.41
 -28  12  -7    5.40    2.51
 -34  17 -24    4.79    3.16
 -31  14  12    2.73    2.05
 -31  14  -6    1.75    2.41
 -36  18 -15    0.28    2.53
 -35  17 -10    0.72    2.74
  27   5  16    1.04    2.63
  27   5 -11    0.32    2.08
  24   7  47   -0.66    3.70
  24   6  42    0.62    3.55
  26   4  10    0.68    2.65
  21   7  56   -0.61    3.99
  22   6  49    5.70    4.26
  20   7  58    5.69    3.91
  19   7  60    1.42    3.88
  21   5  46    7.88    3.73
  23   3 -19    3.09    1.67
  18   7  62   -0.49    4.27
  17   7  64    1.47    3.88
  20   4  43    1.26    3.33
  21   3  33    8.54    3.56
  22   2  17    0.61    2.62
  17   6 -55   -0.56    0.98
  13   9  76    5.75    4.86
  16   6  61   19.61    5.08
  20   2  27    0.25    2.71
  18   3  42    3.72    3.29
  11   9 -73    7.52    2.87
  13   7  69    4.82    4.60
  15   5  58   28.68    5.64
  17   3  44   32.90    5.14
  18   2  34    4.75    3.17
   8  11 -81    0.34    3.07
  15   4  53   16.42    4.69
  16   3  46   16.53    4.09
  18   1  23   18.71    3.54
  12   6  66    0.96    3.58
  12   5  61   -0.85    3.31
  15   2  40   32.14    4.44
  17   0   5    0.95    2.34
  17   0  -1    0.09    1.88
   9   7 -67    1.65    2.51
  10   6  67    1.32    3.89
  14   2  42   95.89    7.16
  15   0  18    4.18    2.64
   5   9  80   13.27    4.55
   8   6  68   10.87    4.64
   2  11  87   -0.84    3.93
   3  10 -79    0.10    3.58
   5   8 -72    7.82    3.25
  10   3  52   76.49    6.80
  11   2  45    8.77    3.35
   1  11 -82    6.59    4.20
   5   7 -68    0.45    2.98
  11   1  37   13.87    3.26
   6   5 -59   19.48    3.23
   9   2 -41   30.89    2.53
  11   0  26  315.21   13.25
   0  10  83   -0.04    3.52
  -3  12 -84    0.47    4.07
   9   0  27    0.66    2.40
   6   2 -41    1.87    1.86
  -1   8  75    4.58    4.00
   0   7  71    0.70    3.67
   1   6  67    7.62    3.67
   4   3  52    2.37    2.85
  -5  11 -79   -0.24    3.77
   1   5  62   13.86    3.72
   4   2 -40  148.94    6.94
   5   1 -32  483.93   16.89
  -9  14 -86   -0.41    4.47
  -4   9  77    0.15    3.57
  -1   6 -61   28.94    4.34
   2   3 -46  110.49    6.27
   4   1  36  123.43    6.87
  -8  12 -80    7.08    4.60
  -5   9  76    3.84    3.35
  -3   7 -64    0.00    3.09
  -6   9  75    1.91    3.35
   1   2 -37    1.57    2.00
   3   0  21    0.72    1.95
  -8  10 -72   -0.79    3.80
  -4   6 -58   38.16    5.09
  -3   5  58   79.55    6.01
  -1   3  47    4.24    1.87
 -13  14 -81    4.51    4.24
 -12  13 -79    5.90    4.85
  -7   8  69    0.26    3.13
  -2   3 -41    1.36    2.46
 -12  12 -75    0.20    4.56
  -9   9 -66   27.59    4.96
  -7   7 -59    0.94    3.48
  -3   3 -39   -0.79    2.51
  -5   4  48   16.92    2.93
  -4   3 -37  217.75    9.96
 -13  11 -69    9.06    4.65
 -14  11 -67    2.59    4.06
 -11   8  62    6.98    2.63
 -17  13  75    2.52    2.59
 -11   7 -51   25.33    4.24
 -19  14  75   -0.09    2.37
 -11   6 -44   19.61    3.99
 -18  12 -63   -1.65    4.18
 -17  11  65   26.84    3.28
 -20  13 -63    2.68    4.44
 -19  12  65    8.92    2.42
 -15   8 -47   15.21    4.09
 -25  17 -69    3.63    4.25
 -24  16 -67    1.34    4.39
 -23  15 -65   -0.07    3.89
 -18  10  56    1.06    1.65
 -21  12 -54    8.57    4.04
 -24  14 -56    4.28    4.51
 -19   9 -40   13.57    3.79
 -18   8 -35   -0.16    2.78
 -16   6 -22   60.64    4.73
 -15   5  16    0.09    1.02
 -15   5 -11   34.37    3.36
 -23  12 -47    3.63    3.45
 -20   9 -35    4.59    3.13
 -19   8 -30   33.50    4.24
 -17   6 -14  171.36    8.39
 -30  18 -57    0.32    4.20
 -29  17 -55    2.23    4.18
 -28  16 -53   -0.82    3.94
 -27  15 -51    2.44    4.02
 -24  12 -42    0.67    3.16
 -19   7  19  127.14    5.12
 -19   7 -14   60.42    4.65
 -25  12 -37    1.53    3.39
 -22   9 -22    0.40    2.57
 -29  15 -41   -0.53    3.46
 -23   9 -11   12.73    2.82
 -32  17 -40    1.97    3.43
 -31  16 -38   -2.58    3.47
 -26  11 -16    0.15    2.31
 -25  10  -5   21.46    3.15
 -30  14  28   -0.47    1.50
 -30  14 -23   -1.37    2.90
 -29  13 -18    4.04    2.72
 -28  12  14    2.97    1.83
 -28  12 -10    2.05    2.50
 -33  16  26    0.21    1.64
 -32  15 -17    1.42    3.21
 -31  14  -9    2.59    2.53
 -35  17  17    0.57    1.94
 -34  16   7    0.64    2.20
 -34  16   1   -0.39    2.48
 -34  16  -2   -0.54    2.52
  26   6  32    1.07    3.04
  27   5  13    0.51    2.75
  25   6  37    0.06    3.20
  26   5  24    1.35    2.86
  26   4   7    7.15    3.10
  26   4  -2   11.32    2.90
  26   4  -5   -0.12    2.41
  25   4  21    0.97    3.04
  23   5  39    3.59    3.58
  24   3  15   -0.39    2.87
  22   4  36    1.48    3.35
  23   3  23    1.59    3.19
  17   8 -63    0.11    1.53
  19   6  55   -2.36    3.69
  20   5  48    1.87    3.90
  18   6  57   -0.69    3.50
  22   2  14    2.47    2.64
  22   2 -10    1.72    1.80
  15   8  70    1.27    3.96
  17   6  59    4.28    4.24
  19   4  45   -0.24    3.59
  21   2  22    0.64    2.65
  18   4  47    0.91    3.46
  14   7  67   -0.29    3.91
  16   5 -52    3.25    1.38
  17   4  49    0.03    3.68
  20   1  10   32.55    3.69
  20   1  -5  103.63    5.61
  11   9  77    0.44    3.95
  12   8  73    2.45    4.23
  16   4  51    0.48    3.66
  19   1  18   10.27    3.19
  10   9 -74    5.19    2.95
  13   6  64    0.42    3.35
  17   2  36    1.94    2.69
   8  10  82   -0.34    3.68
  11   7  70   -0.95    4.03
  16   2  38    2.85    3.16
   9   8 -71    0.18    2.89
   6  10  83    0.55    4.23
   6  10 -79    2.42    3.39
  13   3  49   -0.12    3.59
  16   0  13    0.28    2.49
  10   5 -58   -0.09    2.03
   6   8  76   20.23    5.39
   7   7  72   -0.55    4.09
  14   0  20    0.00    2.52
  14   0 -16  274.97    9.61
   8   5  63   13.80    4.46
  13   0  22    7.87    2.92
  11   1 -32   82.92    3.27
  12   0  24  297.19   12.72
  -1  12 -85    1.20    3.79
   3   8  76    0.49    3.79
   4   7  72    0.17    3.62
   5   6  68    2.90    3.60
   5   6 -64   36.98    4.37
   2   8 -72    2.89    3.23
   5   5  63   10.64    3.90
   7   3  52    2.56    3.15
   6   3 -48   -0.31    1.98
   8   1  37    0.99    2.86
  -3  11  85    4.14    3.99
  -2  10 -78    0.00    3.85
   0   8 -71    1.05    3.44
   7   1 -33  117.35    5.08
   8   0  26  296.55   12.38
   8   0 -22 2054.53   65.36
  -5  12 -83    4.33    4.24
  -4  11  84    2.40    3.70
   5   2  45   47.11    4.61
  -2   8  74    0.33    3.09
  -2   8 -70   27.30    4.95
  -1   7  70    1.14    3.40
   0   6  66   17.92    4.17
   3   3  51   18.46    3.71
   4   2  44   21.31    3.49
   6   0 -21    0.70    1.00
  -8  13 -84    3.78    4.22
  -3   8  73    5.73    3.10
   0   5  61   -0.74    3.16
   2   3  50    8.35    3.00
  -4   8  72   10.29    3.89
   1   3  49   81.54    5.89
  -5   8  71    3.26    3.42
  -5   8 -67   -0.52    3.48
  -2   5 -55   70.84    5.75
  -1   4 -50  210.36   10.22
   0   3  48  160.21    8.49
   2   1 -29   59.18    3.59
 -13  15 -85    1.66    4.35
 -12  14 -83    2.25    4.49
  -6   8  70   31.50    4.61
  -4   6  62   -0.01    2.69
   0   2  40    3.47    2.38
 -11  12 -77    2.40    4.50
 -10  11  78    5.88    3.39
  -8   9 -68    7.26    4.25
  -6   7  65    2.31    2.89
  -6   7 -61   14.31    3.92
  -5   6  61   27.16    4.02
   0   1  29   -0.52    1.60
   0   1 -25    0.08    1.68
 -13  13  82    0.65    2.75
 -12  11 -71   10.23    4.52
 -16  14  81    0.44    2.85
 -10   8 -60    5.91    3.29
  -7   5  51    7.88    2.52
  -5   3 -35  483.82   18.47
 -11   8 -58    2.54    3.18
 -10   7  58    2.92    2.39
  -7   4  43   31.77    3.06
  -6   3  36   45.06    3.26
  -9   5  46    7.41    2.03
  -8   4 -36  525.74   20.22
 -17  12  70    5.70    2.54
 -16  11 -63    5.95    4.06
 -12   7  53    5.22    2.19
 -12   7 -49    4.57    3.36
 -10   5 -39   11.68    3.31
  -7   2 -12  193.30    7.97
 -19  13  70    9.31    2.65
 -17  11 -61   10.25    4.19
 -10   4 -29   13.50    3.16
 -21  14  70   -0.40    2.17
 -19  12 -61    1.37    4.14
 -12   5 -32    4.64    3.16
 -11   4 -24  181.51    8.73
 -22  14 -63   -0.19    4.05
 -21  13 -61    0.06    3.68
 -18  10 -52   16.38    4.09
 -20  11 -52    4.77    3.63
 -17   8 -40    3.70    2.81
 -16   7 -35    6.64    2.76
 -23  13 -54   14.98    4.39
 -17   7 -30   47.89    4.61
 -28  17 -60    1.63    3.61
 -27  16 -58    0.72    3.96
 -22  11  48   20.33    1.31
 -21  10 -40    0.83    2.89
 -26  14  53    2.96    0.67
 -26  14 -49   -0.36    4.07
 -22  10 -35    2.68    3.00
 -21   9 -30   24.96    3.89
 -27  14 -44    1.73    3.33
 -21   8 -14    2.85    2.56
 -28  14 -39    9.39    3.94
 -26  12 -32    0.00    3.12
 -25  11 -27    6.86    3.18
 -23   9  16    9.59    1.79
 -30  15 -36    1.05    3.41
 -28  13 -29    6.93    3.50
 -27  12 -24    0.45    2.80
 -25  10  10    0.68    1.73
 -34  18  41   -0.03    0.79
 -34  18 -37    0.59    3.32
 -33  17 -35    1.24    3.30
 -31  15 -28    2.90    3.42
 -35  18 -29    1.57    3.08
 -32  15  22    4.33    1.97
 -31  14  15    0.37    1.72
 -31  14 -12    0.21    2.67
 -36  18 -18    0.34    2.80
 -35  17 -13    2.15    3.02
 -34  16  10    1.57    2.19
 -34  16  -5    1.23    2.44
  26   7  37   -1.17    3.39
  27   6  24   -0.54    3.19
  27   6 -21    2.92    1.88
  25   7  42   -0.39    3.66
  26   6 -28   16.13    2.23
  27   5  -8    1.00    2.34
  23   7  49    0.73    3.91
  25   5  29    2.82    3.24
  26   4   4    0.39    2.30
  23   6  44   -0.28    3.71
  24   5  34    0.36    3.20
  25   4  18    0.06    2.91
  24   4  26   -0.14    2.83
  23   4  31    0.94    3.21
  24   3  12    5.08    2.70
  24   3  -9   10.55    2.51
  16   9 -68    0.37    1.76
  17   8  66   -0.20    3.76
  16   8  68    5.81    4.38
  19   5  50    8.07    4.54
  18   5  52    2.61    4.04
  20   3  35    1.60    3.30
  21   2 -17    7.76    1.83
  20   1   7    7.00    2.52
  20   1  -2   30.83    3.14
  16   3 -41    4.80    0.56
   7  11 -82   -0.55    3.25
   9   9  78    0.13    4.13
  10   8  74    0.45    4.15
  13   5  59    0.05    3.83
  17   1  25   10.83    3.14
  13   4  54    9.34    4.27
  14   3  47   10.17    3.60
   7   9  79    1.23    3.63
  16   0  10    6.17    2.52
  16   0  -8    0.80    1.69
   4  11  86    0.24    4.32
   5   9 -76    1.12    3.35
  12   2  43   58.99    5.64
   3  10  83    2.80    3.74
   7   6  67    0.85    3.38
   1  11  86   -0.94    3.87
   9   3  51   55.27    5.48
   9   3 -48   15.30    2.27
  10   2  44   13.50    3.73
   2   9 -76    0.77    3.55
  10   1  36   -0.13    2.89
   0  10 -79    1.44    3.57
   8   2  45   21.02    3.58
  10   0  25    0.64    2.61
  -1  10  82    5.93    4.15
   2   7 -68   26.16    4.33
   3   5 -59   -1.12    2.71
   4   4  57    1.49    3.13
   0   7 -67   -1.14    3.36
   7   0  25    0.44    2.39
  -5  11  83    0.15    3.11
  -4  10 -77    2.73    3.86
   1   5 -58   26.91    3.85
  -4   9 -73   12.47    4.33
  -2   7  69    2.15    2.50
  -1   6  65    0.50    2.78
   3   2  43    4.85    2.84
  -7  11 -78    3.70    4.27
  -3   7  68   -0.18    2.88
  -2   6  64    3.76    2.35
   2   2  42   92.54    6.05
   2   2 -39   30.55    3.14
   4   0  22 2230.13   72.73
  -4   7  67   12.91    3.52
  -3   6  63    8.63    3.02
   1   2  41    1.44    2.47
 -11  13 -81   -0.78    4.50
  -7   9 -70    1.72    3.98
  -5   7  66    0.19    2.96
  -1   3 -43    0.35    2.74
   2   0  17    1.39    1.88
 -12  13  83    1.37    3.41
   1   0  13    1.56    1.12
  -4   4  49   -0.27    2.27
 -11  10  72   39.19    4.67
  -9   8 -62   38.46    5.34
  -4   3  41   -0.65    2.32
 -12  10 -67    7.32    4.16
 -11   9  67    2.09    2.67
 -18  15  81   -0.15    2.59
 -13  10 -65   -0.67    3.92
  -4   1  -8 1124.54   36.68
 -14  10 -63   50.43    6.31
 -12   8 -56   -0.53    3.36
 -13   8  57    0.10    2.10
 -13   7 -47   49.04    5.23
 -12   6 -42   38.18    4.73
 -10   3 -13  133.89    6.41
 -17   9  52   23.23    2.43
 -16   8  48   18.35    2.07
 -16   8 -45  138.29    8.69
 -15   7 -40    0.71    3.06
 -25  16 -65    0.76    4.45
 -24  15 -63   -1.63    4.21
 -23  14 -61    7.71    4.05
 -18   9 -45    7.16    3.33
 -15   6 -30    1.11    2.82
 -13   4  -8   10.18    2.37
 -22  12 -52    5.14    4.12
 -21  11  52    0.52    1.02
 -20  10 -45   16.68    4.09
 -26  15 -56   -0.87    3.75
 -25  14  57    1.19    0.93
 -25  14 -54   18.76    4.77
 -22  11 -45   15.70    4.02
 -23  11 -40   -1.42    3.50
 -26  13 -42    1.97    3.59
 -24  11 -35   18.32    3.84
 -23  10 -30    4.03    2.77
 -21   8  19    2.76    1.32
 -23   9 -14    0.75    2.47
 -26  11 -19   74.86    5.84
 -25  10  -8    0.78    2.17
 -32  16  36    2.37    1.08
 -32  16 -33    1.27    3.31
 -30  14 -26    5.63    3.46
 -28  12 -13    6.51    2.94
 -34  17 -27    0.58    3.09
 -35  17 -16    1.28    2.90
 -34  16  -8    0.65    2.63
  27   5  10    1.45    2.56
  27   5   7    0.53    2.42
  27   5  -5    1.45    2.29
  26   5  21    3.69    3.06
  24   6  39    0.12    3.56
  21   8  58   -0.31    3.60
  25   4 -15   11.63    2.47
  20   8  60   -1.24    4.33
  22   6  46    1.85    3.44
  24   4 -22   11.45    2.19
  19   8  62    1.96    4.26
  22   5  41    2.11    3.52
  24   3   9    5.59    2.82
  24   3  -6    3.85    2.20
  18   8  64    0.22    4.40
  23   3  20    0.90    2.68
  21   4  38    2.43    3.36
  15   9  72    2.90    4.55
  22   2  11    5.95    2.61
  13  10 -75    0.10    2.39
  21   2  19    7.30    2.77
  12  10 -76    1.31    2.59
  15   7  65   -0.71    3.79
  19   3  37   75.66    6.67
  20   2  24    5.44    2.93
  13   8  71   -2.18    3.73
  18   3  39   34.24    4.70
  20   1   1   21.59    2.83
  14   6  62    1.99    4.09
  18   2 -29   25.38    1.37
  19   1  15    1.41    2.47
  19   1 -12    5.65    1.78
  12   7  68   -1.32    4.03
  18   1  20    4.55    2.73
   9   9 -75    4.93    3.27
  14   4 -50    0.12    1.11
  15   3  45    1.00    3.41
  11   6  65   20.76    4.73
  16   1  27   -0.80    2.50
   8   8 -72    7.07    3.20
  15   1  29    1.04    2.86
   5  10  82    0.38    3.54
   9   6  66    1.53    3.86
  11   4  55    4.41    3.50
  13   2  41    9.02    3.66
  15   0  15    0.47    2.60
  15   0 -12   66.94    3.46
   8   6 -64    3.08    2.63
   9   5 -59   23.08    3.10
   1  12 -86    1.10    3.57
   5   8  75    3.82    4.15
   6   7  71    8.36    4.28
   2  10 -80    6.17    3.95
   7   5  62    1.04    3.29
   7   4  57   -0.61    2.97
  11   0  23    0.25    2.46
  -3  13 -88   -0.28    4.63
  -2  12  88   -1.51    4.23
   2   8  75    8.53    4.19
   3   7  71   21.56    4.70
   4   6  67   40.95    5.57
  -2  11 -82    4.00    4.17
   0   9  78    2.63    4.08
   4   5  62    3.02    3.49
   6   3  51   21.76    3.96
   7   2  44   23.37    3.77
  -5  13 -87   -1.28    4.31
  -2  10  81    7.64    4.31
   2   6 -64    2.46    2.85
   7   1  36   68.35    5.31
  -4  11 -81    1.02    3.69
   3   4  56   11.03    3.20
  -7  13  88    0.03    3.33
   6   0  24  744.53   26.16
  -7  12 -82   12.27    5.26
  -6  11  82    3.29    3.70
  -2   7 -66   -0.30    3.37
   5   0  23    0.09    2.21
  -7  11  81    1.50    3.45
  -4   8 -69    1.21    3.21
 -11  14 -85   -1.73    4.67
 -10  13  85   -0.33    3.15
  -3   6 -60    3.55    3.44
   0   3 -45    1.78    2.70
 -11  13  84    0.66    3.35
 -10  12 -79   -0.39    4.34
  -5   7 -63   19.78    4.33
   1   1  30  153.65    7.25
 -10  10  73    1.15    2.81
  -8   8 -64   50.72    6.05
  -1   1 -23    0.42    1.77
 -16  15 -82    1.37    4.08
 -15  14  82    0.03    2.77
 -11  10 -69   -1.22    3.72
  -6   5 -50    1.81    3.02
 -17  15 -80    0.33    4.54
 -16  14 -78   -0.16    4.72
  -8   6  55    4.34    2.39
  -7   5 -48    2.33    2.98
  -4   2  30   18.26    2.31
 -18  15 -78   -0.10    4.08
 -17  14 -76    6.65    5.11
  -6   3 -33  141.64    7.48
 -20  16 -78    7.46    4.52
 -19  15 -76    8.29    4.63
 -18  14 -74    2.16    4.67
  -6   2 -20 1335.67   44.48
 -21  16 -76    9.95    5.46
 -20  15 -74    0.73    4.63
 -13   8 -54   34.89    4.87
  -9   4 -34   22.65    3.75
 -22  16 -74    4.42    4.13
 -21  15 -72   -1.16    4.02
 -16  10 -59    2.42    3.59
 -12   6  45    0.26    1.48
 -11   5 -37    1.52    2.98
  -9   3 -21   31.82    3.43
 -18  11 -59    3.15    3.62
 -24  16  71    2.21    2.09
 -20  12 -59    4.40    3.93
 -12   4 -19    2.45    2.15
 -24  15  66   -0.22    1.87
 -22  13 -59    2.49    3.95
 -17   8  44   13.64    1.40
 -15   5 -14   65.22    4.68
 -24  13 -52    5.13    3.88
 -17   6  19   85.74    3.52
 -17   6 -17    0.31    2.34
 -30  17 -53    1.15    3.93
 -29  16 -51    0.95    3.98
 -21   8 -17    2.58    2.25
 -32  18 -50    5.83    3.73
 -31  17 -48   -1.34    3.62
 -27  13 -37   -0.47    3.22
 -32  17 -43    0.60    3.61
 -29  14 -34    2.92    3.13
 -25  10  13   -0.50    1.63
 -25  10 -11   13.93    2.99
 -31  15 -31    1.25    3.58
 -29  13  24    0.41    1.55
 -28  12  17    0.25    1.67
 -33  16 -25    3.86    3.16
 -31  14 -15    4.37    2.77
 -30  13   2    4.83    2.67
 -30  13  -1   -0.29    2.20
 -30  13  -4    3.12    2.45
 -34  16  13    3.31    2.25
 -34  16 -11    0.05    2.98
  27   6  21   -0.24    3.14
  26   6  29    0.21    3.11
  27   5   4    0.00    2.56
  27   5  -2    1.06    2.36
  24   7  44   -0.04    3.48
  25   6  34   -1.09    3.23
  26   5 -18    5.86    2.10
  25   5 -25    4.49    1.85
  25   4  15    0.26    2.82
  21   7  53    0.35    4.05
  23   5  36    3.38    3.46
  24   4  23    1.74    2.79
  20   7  55   -0.29    3.69
  21   6  48    1.08    3.59
  24   3   6    2.03    2.60
  24   3  -3    0.41    2.39
  21   5  43   -1.59    3.75
  22   4  33   12.09    3.77
  16   9  70   -0.07    4.28
  22   3  25    5.67    3.23
  17   7  61    1.46    3.79
  20   4  40   -0.61    3.41
  22   2   8    6.38    2.56
  22   2  -7   15.39    2.58
  16   7  63    4.93    4.21
  14   8  69    2.64    4.11
  11  10 -77    0.54    2.73
  15   6  60   32.53    5.89
  17   3  41    1.70    3.49
  19   1  12   19.34    3.25
   9  10  80    1.16    4.31
  11   8  72    5.14    4.45
  16   3  43   -0.68    3.09
  17   2  33   10.36    3.35
  14   4  52    0.18    3.36
  10   7  69   11.42    4.93
  11   5  60    6.04    3.65
  14   2  39    3.27    3.19
  16   0   7   -0.67    2.11
  16   0  -5   -0.32    1.81
   5  10 -80    0.68    3.21
   8   7  70    9.14    4.51
  12   3  48   28.38    4.69
   3  11  85   -1.14    3.92
   9   5  61   14.44    4.46
  14   0  17   -0.57    2.40
   9   4  56    8.53    3.62
  11   2  42   13.19    3.31
  13   0  19   -0.49    2.50
   2  10  82   -0.29    4.15
   4   8 -73   -0.64    3.26
  11   1  34    6.27    3.07
  12   0  21    0.36    2.45
   0  11  85    1.28    3.88
   0  11 -83   -0.99    3.80
   4   7 -69    7.24    3.31
  10   1 -33    5.85    1.11
   5   5 -60    0.40    2.41
   8   2 -42    0.28    1.66
   9   1  35   16.48    3.57
  -3  12  87    2.90    3.66
   1   8  74    2.83    3.67
   3   6  66   25.12    4.87
   9   0  24  606.66   22.19
   6   1  35   -0.42    2.68
  -7  13 -86    1.74    4.42
   0   6 -63   -0.84    3.03
   2   4  55   39.56    4.46
  -8  13  87   -1.16    3.91
  -6  11 -80   11.91    4.70
  -9  13  86   -0.88    3.40
  -6  10 -76   11.52    4.46
  -1   5 -57   61.59    5.38
   0   4 -52  228.04   10.75
   3   1 -31  477.02   16.88
 -10  13 -83    8.59    4.66
  -6   9 -72   13.96    4.94
  -7   8 -66   27.69    5.12
  -3   4  50  195.86    9.50
 -15  15 -84    1.20    4.35
 -10  10 -71    0.08    3.85
  -5   5 -52   96.29    6.88
  -1   1  25   -0.02    1.76
 -15  14 -80   -1.74    4.73
 -13  12  77    0.18    2.86
 -10   9  68    1.11    2.69
  -7   6 -55    0.38    2.94
  -6   5  52   83.76    5.51
  -5   4 -45    4.50    3.00
 -10   8  63   29.66    3.85
  -6   4 -43  210.16   10.32
  -3   1 -16  803.25   26.98
 -16  13  76    2.28    2.71
 -16  13 -74    2.38    3.99
 -12   9 -63    5.21    3.55
  -9   6 -51    1.77    3.18
  -8   5 -46   56.33    5.40
  -7   3  32   67.21    3.58
  -6   2  22 1162.98   37.59
 -18  13 -70    7.76    4.80
  -8   3  28    7.78    1.47
 -19  13 -68    7.22    4.28
 -16  10  61    3.94    2.32
 -23  16 -72   -0.72    4.66
 -14   7 -45    1.76    2.85
 -13   6 -40    0.20    2.83
 -19  11 -57    7.56    4.46
 -21  12 -57    4.35    3.90
 -19  10  52   41.12    2.71
 -13   4 -11    2.11    2.01
 -27  17 -65    2.70    4.56
 -26  16 -63   -0.89    4.59
 -25  15 -61    1.22    4.41
 -24  14 -59    7.26    4.16
 -18   8 -38    0.45    2.82
 -21  10  44    1.33    0.39
 -20   9 -38   22.80    4.17
 -19   8 -33   24.97    3.92
 -29  17 -58    4.10    4.28
 -28  16 -56    0.66    4.07
 -24  12 -45    4.13    3.77
 -21   9 -33    7.68    2.89
 -28  15 -49    1.20    3.37
 -25  12 -40    6.95    3.76
 -29  15 -44    0.40    3.17
 -25  11 -30    0.28    2.80
 -31  16  43    0.97    0.40
 -31  16 -41    1.78    3.46
 -28  13 -32    1.10    3.02
 -27  12 -27    1.66    3.10
 -34  18 -40    0.47    3.41
 -28  12 -16    1.78    2.74
 -27  11   1    8.04    2.55
 -27  11  -2    2.15    2.31
 -35  18  34    2.24    1.36
 -35  18 -32   -0.67    3.27
 -34  17 -30    0.00    3.02
 -31  14  18    1.03    1.91
 -30  13   8    2.30    2.16
 -30  13  -7    3.99    2.78
 -35  17  20   -0.05    1.87
 -35  17 -19    1.05    2.85
 -34  16 -14    0.85    2.78
 -33  15   0   -0.42    2.45
  26   7  34    3.25    3.33
  25   7  39    0.74    3.34
  23   8  51   10.93    4.68
  25   6 -32    1.83    1.53
  26   5  18    0.55    2.64
  23   7  46   -1.90    3.42
  23   6  41   -0.56    3.12
  24   5  31   -0.44    3.02
  25   4 -12    2.36    2.01
  24   3   0    6.08    2.56
  17   9  68    3.82    3.82
  17   9 -67    2.13    1.71
  19   7  57    3.15    4.48
  20   6  50    3.62    3.95
  23   3  17    1.32    2.50
  23   3 -16    6.98    2.01
  18   7  59   11.52    4.52
  20   5  45    0.85    3.81
  22   2   5   49.59    4.30
  22   2  -1   14.91    2.71
  22   2  -4    4.53    2.24
  19   4  42   -1.70    3.59
  20   3  32    0.05    3.03
  20   3 -31    4.97    0.85
  21   2  16    0.54    2.42
  13   9  73    0.46    4.30
  16   6  58   -0.39    4.07
  18   4  44    0.19    3.07
  20   2 -21   15.02    1.86
  17   4  46    4.89    3.40
  19   2  26   42.97    4.65
  10  10 -78    0.22    2.63
  13   7  66    0.31    4.01
  16   4  48    3.35    3.84
  15   4  50    1.21    3.35
  18   1  17    2.77    2.70
  12   6  63   10.55    4.24
  16   2  35  115.49    7.63
  17   1  22    1.92    2.51
   8   9 -76    4.51    3.22
   9   8  73    3.07    3.94
  15   2  37    0.56    2.67
  16   1 -24    3.28    0.70
  12   4  53   13.96    4.12
  16   0   1    1.07    2.11
  16   0  -2  113.03    5.64
   7   8  74    0.52    3.29
  15   0  12  363.21   14.38
   7   7 -69   45.34    4.68
   4   9 -77    2.88    3.31
   8   5 -60   18.91    3.03
  10   3  49   -2.00    3.31
   6   6  66    5.31    3.93
   6   5  61   -0.37    3.13
   8   3  50    6.45    3.21
   8   3 -49   12.03    2.29
   9   2  43   24.04    3.84
  -2  12 -86   -1.34    4.27
  -1  11  84   -0.50    3.68
   4   6 -65    7.84    3.29
   6   4  56   12.83    3.65
   6   4 -55   63.58    4.80
   1   8 -73   35.59    5.31
   2   7  70    0.31    3.59
  -4  12  86    0.40    2.21
  -4  12 -85   -0.14    4.18
  -1   9  77    5.76    3.84
  -1   9 -76    0.78    3.33
   3   5  61   -0.24    2.74
   5   3  50    1.95    3.00
   5   3 -49    1.03    2.07
   6   2  43   29.82    4.20
   8   0  23    0.50    2.20
  -1   8 -72   -0.48    3.28
   5   2 -42  174.63    7.76
  -6  12 -84    1.88    4.25
   3   3 -48  236.46   10.36
  -5  10  78   19.60    4.82
   1   4  54   -0.29    2.61
 -10  14 -87    5.18    4.54
  -2   6 -62    2.03    2.87
  -9  12 -81   -0.55    4.29
  -4   7 -65    6.97    3.44
   2   1  31  145.34    7.16
   3   0  18  571.88   19.86
  -9  11 -77    2.02    4.19
  -8  10  75    0.67    3.04
  -2   4  51   17.80    3.20
  -9  10  74    0.97    2.92
  -9  10 -73    1.48    4.12
  -3   4 -49   89.67    6.38
 -14  14  83    0.05    2.93
 -14  14 -82   -2.32    4.79
  -6   6 -57   -0.20    3.00
  -4   4 -47   -0.34    2.47
  -3   3  42   33.37    3.33
 -14  13 -78   -1.26    3.96
 -10   9 -67   20.43    4.94
 -17  15  82    5.00    3.11
 -11   9 -65    1.11    3.62
  -9   7 -58    9.73    3.76
 -10   7 -56   -0.69    3.24
  -7   4 -41  881.74   31.82
  -5   2  26   34.34    2.46
  -5   2 -25  171.30    7.77
 -16  12  71   19.42    3.41
 -16  12 -70    0.85    3.77
 -13   9  62   20.58    3.13
 -13   9 -61    7.88    3.74
 -10   6  50  159.29    7.49
 -10   6 -49  112.39    7.52
  -9   5 -44    0.52    3.06
  -8   4  39   49.84    3.38
  -7   3 -31  115.81    6.63
 -17  12 -68    0.44    4.14
 -14   9 -59   25.72    4.97
  -7   2 -15  971.49   32.75
 -18  12 -66   -0.54    3.84
  -8   2   2  379.13   12.95
  -8   2  -1  156.22    6.18
 -21  14 -68    0.11    3.71
 -20  13 -66    1.10    3.84
 -17  10 -57    5.63    3.82
 -15   8 -50   12.07    3.59
 -24  16 -70   -1.25    4.25
 -23  15 -68    0.12    3.95
 -13   5 -30   45.39    4.62
 -22  13  61    1.00    1.75
 -18   9  48    0.45    1.19
 -17   8 -43    0.37    3.06
 -16   7 -38    6.22    3.20
 -13   4  13    3.59    1.11
 -23  13 -57    6.36    4.10
 -19   9 -43   15.43    3.66
 -17   7 -33    3.04    2.86
 -21  10 -43   19.40    4.34
 -27  15 -54    0.63    3.66
 -26  14 -52   -0.27    4.07
 -22  10 -38   47.47    5.40
 -19   7 -20   91.32    6.09
 -18   6   0   -0.82    1.79
 -18   6  -3    0.28    1.88
 -20   7   0    0.50    1.88
 -20   7  -3    6.95    2.31
 -28  14 -42    8.18    3.95
 -26  12 -35   -0.06    3.17
 -24  10  26    0.75    0.87
 -24  10 -25   41.58    4.76
 -23   9 -17    7.47    2.91
 -30  15 -39    7.55    3.38
 -26  11  23   -0.48    1.41
 -25  10 -14   34.96    3.93
 -33  17 -38    0.37    3.31
 -32  16 -36    4.68    3.63
 -30  14 -29    0.84    2.97
 -29  13 -24    3.01    2.94
 -27  11   7    2.39    1.98
 -27  11  -5    0.38    2.14
 -33  16 -28   -0.02    3.29
 -32  15 -23    2.73    3.46
 -31  14 -18    8.18    3.08
 -30  13  11    0.07    1.81
 -30  13 -10    3.23    2.51
 -34  16  16    2.97    2.09
 -33  15   6    4.57    2.44
 -33  15  -3    0.71    2.29
 -33  15  -6    2.97    2.82
  27   6  18    1.64    2.93
  27   6 -18    7.24    2.27
  22   8  53    1.30    3.97
  25   4  12    0.49    2.57
  22   5  38    0.02    3.41
  18   7 -58    1.82    1.05
  21   4  35   -0.24    3.07
  22   3  22   -0.56    2.73
  19   5  47    4.46    4.01
  21   3  27    2.70    2.96
  21   3 -27    7.11    1.48
  15   8  67    0.37    3.62
  17   6  56   10.21    4.26
  18   5  49   14.85    4.68
  12  10  77   -1.16    3.82
  17   5  51    1.21    3.85
  19   3  34   40.79    5.13
  20   2  21    7.42    2.83
  14   7  64    5.44    4.19
  16   5  53    1.96    3.66
  12   8  70    0.36    4.15
  19   1   9   14.55    2.90
  19   1  -9   21.12    2.49
   9  10 -79   -1.47    3.13
  15   4 -49   12.90    1.39
  18   1 -16    2.60    1.42
   7  11  83    1.79    4.12
  11   7  67   33.03    5.56
  12   5  58   13.53    4.22
  16   1  24    7.16    2.90
   5  11  84    0.05    4.02
  10   6  64   -0.40    3.78
  13   3  46   86.56    7.13
   4  10  81    1.31    4.13
   8   6  65    0.31    3.92
  10   4  54    6.68    3.45
  12   2  40  119.74    7.91
  13   1  30   25.73    3.76
  14   0  14    4.56    2.70
   2  11 -84    0.33    3.62
   7   6 -65    3.06    2.76
   0  12  87   -0.21    3.91
   0  12 -87    0.19    3.94
   4   8  74    5.56    3.63
   5   7  70    4.60    3.56
   8   4  55    1.16    2.79
   1  10  81    4.49    4.20
   1   9 -77    1.43    3.51
  10   0  22    2.54    2.57
  -1  10 -80    3.12    3.98
   0   8  73   -0.08    3.36
   1   7  69   27.27    4.96
   1   7 -69    1.52    3.18
   2   6  65   14.63    4.15
  -5  12  85   -0.51    3.35
  -3  10 -79    2.18    4.27
  -2   9  76    2.17    3.41
   2   5 -60    3.15    2.66
   4   3  49    2.97    2.75
  -1   7 -68   10.16    3.56
  -3   8 -71    4.83    3.71
   3   2 -41  205.97    8.99
  -9  13 -85   -1.25    4.48
  -6  10  77    6.14    3.64
   0   4  53   -1.29    2.61
   1   3 -47  124.16    6.89
   3   1  32   91.17    5.52
  -7  10  76    0.24    3.05
  -1   4  52    1.22    2.21
  -6   8 -68   60.99    6.58
 -13  14  84   -0.08    3.17
 -13  14 -84    0.42    4.72
  -5   6 -59    3.52    3.53
  -1   2  36    0.79    1.85
  -1   2 -36    1.62    2.25
   1   0 -11    0.70    0.79
 -13  13 -80    1.13    4.13
  -9   9  69   -0.92    2.91
  -9   9 -69    1.09    3.85
  -5   5  53    0.34    2.27
  -2   2 -34  106.40    5.87
 -13  12 -76   -1.68    4.14
  -9   8  64   20.58    3.56
  -8   7 -60  149.96    9.63
  -7   6  56    0.82    2.34
  -3   2 -32    2.09    2.34
  -2   1 -21  145.06    6.39
 -13  11  72   24.54    3.96
 -13  11 -72   -0.89    3.89
  -6   4  44   19.78    2.75
  -3   1  17   57.58    2.85
 -14  11 -70    0.14    3.92
 -13  10  67   28.15    3.88
 -11   7 -54   37.65    4.83
 -16  11  66    6.92    2.50
 -16  11 -66    2.07    3.79
 -11   6 -47   49.29    5.08
 -10   5  42    3.52    1.74
 -10   5 -42    5.94    3.33
 -15   9 -57   13.49    4.44
 -10   4 -32   23.49    3.74
  -8   2  -4   67.84    3.64
 -19  12 -64    4.72    4.06
 -18  11  61    1.12    1.95
 -13   6  41   39.82    2.67
 -12   5 -35   15.11    3.63
 -10   3 -16  279.92   11.28
 -22  14 -66   -0.56    4.32
 -20  12  61    0.94    1.80
 -18  10 -55    0.85    3.38
 -12   4 -22    0.27    2.20
 -20  11 -55   26.86    5.44
 -18   9 -48    3.15    3.09
 -20  10  48    1.81    0.96
 -20  10 -48    2.22    3.57
 -19   9  44   -0.42    0.70
 -15   5 -17   90.84    5.62
 -28  17 -63    3.79    4.70
 -27  16 -61   -0.58    4.29
 -26  15 -59   -0.11    4.24
 -18   7 -28   30.87    4.13
 -17   6 -20  219.72   10.25
 -25  13 -50    0.31    3.38
 -23  11 -43   29.94    4.97
 -20   8 -28   -0.85    2.32
 -18   6   6    3.25    1.68
 -18   6  -6   23.44    2.97
 -26  13 -45    0.92    3.51
 -24  11 -38    7.91    3.74
 -23  10 -33    0.92    3.01
 -22   9 -28   45.99    4.77
 -21   8 -20   30.45    3.78
 -20   7   6    1.60    1.79
 -20   7  -6   33.45    3.43
 -31  17 -51   -0.24    3.30
 -27  13 -40    6.91    3.69
 -23   9  19    7.33    1.55
 -22   8   0    0.38    1.72
 -22   8  -3   17.43    2.71
 -29  14 -37    0.94    3.46
 -31  15 -34    2.35    3.40
 -28  12 -19    0.15    2.43
 -27  11  -8    0.54    2.18
 -35  18 -35    0.33    3.26
 -35  17 -22    0.94    2.91
 -34  16 -17    1.46    2.67
 -33  15   9    0.20    2.15
 -33  15  -9   -0.24    2.62
  24   8  46   -0.01    3.70
  24   7  41    1.71    3.65
  25   6  31    0.37    3.02
  26   5  15    3.24    3.01
  26   5 -15    0.73    2.03
  24   6  36   -0.09    3.20
  25   5  23   -1.14    2.88
  21   8  55    3.12    4.15
  22   7  48   -0.03    3.77
  25   4   9    1.58    2.86
  25   4  -9    2.16    2.11
  20   8  57   -0.98    3.67
  22   6  43   -2.87    3.82
  23   5  33    0.48    3.19
  24   4  20    0.32    2.89
  18   8 -62    2.17    1.11
  22   4  30   16.24    3.86
  23   3  14    3.18    2.78
  17   8  63    4.29    4.56
  16   8  65    9.08    4.65
  13  10  75   -0.37    3.74
  14   9  71    1.21    4.38
  21   2  13   38.62    4.16
  21   2 -14   12.09    2.10
  18   3  36    1.69    3.23
  10  10  78    1.01    4.14
  11   9  74   20.07    5.70
  18   2  28    7.88    3.19
  19   1   6   20.74    2.97
  13   6  61   -1.61    3.67
   8  10  79    3.16    3.81
  10   8  71    0.40    3.49
  13   4  51    0.86    3.61
  14   3  44   10.72    3.73
   5  11 -84    0.01    3.10
   6  10  80    0.19    3.91
  15   1  26    7.43    2.98
  13   2  38    0.67    2.86
  14   1  28    4.63    2.98
  15   0   9   -1.00    2.30
  15   0  -9    0.55    1.58
   4  10 -81    7.61    3.71
   6   8  73    5.99    4.24
   7   7  69   49.58    6.54
   2  11  84    1.11    3.76
   8   5  60   38.33    5.26
   9   4 -55    3.89    2.16
  13   0  16   28.17    3.39
  13   0 -17    0.88    0.92
  10   2  41   71.29    5.94
   1  10 -81   -0.12    3.62
   2   9  77    2.93    3.92
   5   6  65    3.85    3.76
  11   0  20   69.12    4.89
  -1  11 -84   -0.63    3.97
   0  10  80    2.36    3.88
   3   7 -70    3.92    3.29
   7   3  49   10.64    3.48
   8   2  42   38.66    4.57
   9   1 -34    9.02    1.51
  -2  11  83    1.57    3.55
   5   4  55    5.04    3.33
  -3  11 -83   14.06    4.83
  -6  13 -88   -1.83    4.28
  -1   8  72   38.42    5.37
   1   6  64    7.90    3.59
   3   4 -55   22.66    3.40
   5   2  42  175.28    9.11
   6   1 -34  117.14    5.32
   7   0  22  211.52    9.20
  -6  12  84    3.73    3.70
  -5  11 -82    4.65    4.16
  -3   9  75    0.40    1.85
   3   3  48  222.08   10.91
  -7  12  83    9.61    4.11
  -5  10 -78   16.75    5.11
   0   5 -59    0.96    2.43
   4   1 -33   78.09    4.22
  -8  12 -83    0.01    4.17
  -3   7 -67   11.00    4.31
   4   0  19    0.83    2.31
  -8  11 -79    7.02    4.69
 -12  14  85   -0.38    3.39
 -10  12  80    5.15    3.53
  -3   5 -56   20.90    3.77
  -2   4 -51   15.19    3.30
   0   2 -38  377.73   14.62
 -12  13 -82   -1.43    4.41
  -8   9  70    4.31    3.19
  -4   5  54   -0.01    2.35
  -2   3  43    0.46    2.11
 -12  12 -78   14.47    5.44
  -7   7 -62   38.88    5.23
  -3   3 -42  191.51    9.31
 -16  15  83    2.14    2.96
  -4   3 -40   27.35    3.75
  -2   1  21  148.20    6.03
  -5   3  37   50.18    3.60
 -11   8 -61   -1.16    2.99
  -8   5  47   22.62    2.73
  -4   1 -11   85.83    4.19
 -11   7  54   26.02    3.15
  -8   4 -39   56.79    4.90
 -18  13  71   -0.34    2.15
 -17  11 -64   -0.40    4.12
 -13   7  49   38.52    3.10
 -12   6 -45    0.88    2.81
 -22  15  71   -0.04    2.14
 -16   9 -55    5.89    3.62
 -22  14  66    0.96    1.95
 -21  13 -64    8.99    4.34
 -16   8 -48   17.14    3.93
 -15   7 -43   10.27    3.49
 -11   3   1    4.02    1.79
 -11   3  -2  866.54   29.00
 -24  15 -66    3.87    4.65
 -23  14 -64    3.23    3.93
 -15   6 -33   20.51    3.48
 -13   4 -14    4.11    2.22
 -22  12 -55    4.18    3.89
 -16   6 -28  121.72    7.38
 -28  17  63    0.25    0.94
 -25  14 -57   -1.32    4.11
 -22  11 -48   19.34    4.43
 -16   5   0   43.18    3.32
 -30  17 -56   -1.59    4.13
 -29  16 -54   -0.20    4.11
 -20   7  -9   51.84    4.17
 -30  16 -49    5.61    4.31
 -23   9 -20    1.67    2.35
 -22   8   6   13.05    2.26
 -22   8  -6    2.34    2.30
 -32  17 -46    0.08    3.66
 -31  16 -44   -0.76    3.64
 -27  12 -30    4.74    3.21
 -26  11 -25    6.61    3.19
 -25  10  16    5.86    1.76
 -25  10 -17   32.91    4.01
 -28  12  20    2.86    1.72
 -27  11  10    3.53    1.97
 -27  11 -11    3.81    2.68
 -34  17 -33   -1.37    3.17
 -32  15  25    0.58    1.63
 -32  15 -26    7.93    3.44
 -30  13 -13   17.22    3.44
 -33  15 -12   -2.00    2.80
  25   8  41    6.70    3.98
  26   7  31    0.97    3.15
  27   6  15    0.11    2.47
  25   7  36   -1.62    3.35
  26   6 -25    1.80    1.73
  26   5  12   -1.33    2.70
  24   5 -29   -0.16    1.44
  25   4   6    8.26    3.02
  25   4  -6    1.65    2.14
  24   4 -19    1.41    1.81
  19   8  59   -0.22    3.64
  21   6  45    1.65    3.60
  23   4  25   16.27    3.92
  23   4 -26    4.89    1.68
  18   8  61   -0.75    3.58
  21   5  40    6.36    3.93
  23   3  11   12.86    3.09
  23   3 -13    4.08    2.02
  22   3  19    0.37    2.77
  15   9  69   -0.47    4.41
  20   4  37    4.25    3.50
  16   7  60    2.19    3.73
  15   7  62    5.32    3.82
  20   2  18   46.32    4.49
  13   8  68    0.41    4.11
  19   2  23    2.14    2.48
  14   6  59   33.53    5.88
  17   3  38   64.32    6.19
  19   1  -6    1.49    1.80
  12   7  65    7.28    4.14
  16   3  40    7.51    3.76
  18   1  14    0.10    2.36
   8  10 -80   -0.07    2.96
   9   9  75    6.31    4.54
  14   4  49    1.63    3.29
  15   3  42    4.19    3.18
  17   1  19   64.18    5.21
  17   1 -20  121.07    4.96
  11   6  62    3.06    3.92
   7   9  76    2.06    4.13
  14   2  36   32.08    4.43
   4  11  83    3.97    3.92
  15   0   6   21.49    2.87
   3  10  80   -0.09    3.71
   6   7 -70    5.57    3.21
   7   6  64    1.84    3.27
   3   9 -78    2.72    3.37
   6   6 -66   -0.17    2.86
   7   5 -61   27.67    3.50
   9   3  48   10.24    3.70
  12   0  18    9.81    2.76
  -1  12  86    1.83    3.70
   3   8  73    0.03    3.61
   4   7  69    7.55    4.02
   5   5  60    0.62    2.71
   7   3 -50   76.64    4.70
  -4  13  88    2.83    3.51
  -3  12 -87    2.81    4.22
   4   5 -61    8.18    2.94
   5   4 -56   11.92    2.81
   7   2 -43   24.43    2.59
   9   0  21    0.79    2.41
  -3  11  82    1.51    3.42
   0   7  68    4.45    3.44
   1   6 -65    1.33    2.94
  -2   8  71    0.72    3.10
   0   6  63   -0.07    2.79
   4   2  41   11.94    3.16
   6   0  21    0.15    2.06
  -8  13 -87    2.73    4.26
  -4   9  74    4.96    3.61
  -1   6 -64    0.14    3.05
   0   5  58  240.64   12.18
   2   3  47   19.58    3.49
   5   0  20 1471.18   48.74
 -10  14  87    0.91    3.35
  -8  12  82   -0.29    3.38
  -5   9  73   14.73    3.80
  -1   5  57    6.26    2.93
   4   0 -20  869.97   28.38
 -11  14  86    0.24    3.17
  -9  12  81    3.47    3.40
  -6   9  72    0.40    2.88
  -5   8 -70    1.58    3.59
  -2   5  56   23.81    3.50
   3   0 -18 1439.79   46.39
 -12  14 -86    1.69    4.60
 -11  13 -84    3.84    4.33
  -7   9  71    5.24    3.29
  -4   6 -61   21.40    4.16
  -3   5  55   57.62    4.99
  -1   3  44    0.60    1.46
   0   2  37    0.88    2.16
   2   0  14    4.63    1.80
 -11  12 -80    3.90    4.75
  -8   9 -71    5.70    4.28
  -6   7 -64    9.99    3.75
  -2   3 -44    0.08    2.31
   1   0  10  174.05    6.37
 -11  11 -76   39.27    6.38
  -8   8  65    1.17    2.61
  -7   7  61    0.25    2.49
  -6   6  57   -0.38    2.32
 -12  11  73    0.88    2.73
  -9   8 -65    1.76    3.37
 -12  10 -70    2.68    3.69
 -10   8 -63    6.60    3.79
  -5   3 -38   48.20    4.32
  -4   2 -30   17.08    2.92
 -18  15 -81    0.00    4.16
 -13  10 -68   35.64    5.85
 -19  15 -79    1.07    4.39
 -14  10 -66   85.56    8.17
 -12   8 -59   18.61    4.13
 -20  15 -77   -0.13    4.08
 -13   8 -57   17.31    4.47
  -8   3 -29  230.56   10.28
 -20  14  71    0.72    2.28
 -18  12  66    0.18    2.20
 -13   7 -50  117.61    8.05
 -11   5 -40   98.02    6.70
  -9   3 -24  157.33    7.75
  -8   2  -7   15.22    2.09
 -20  13  66    0.56    2.07
 -18  11 -62    0.20    4.21
 -20  12 -62   10.29    4.24
 -11   3  -5    1.37    1.83
 -22  13 -62   -0.62    4.06
 -19  10 -53    0.12    3.41
 -26  16 -66   -0.89    3.81
 -21  11 -53    2.55    3.56
 -18   8 -41    2.23    2.92
 -24  13 -55    5.90    4.49
 -20   9 -41   37.96    5.03
 -19   8 -36   23.93    4.04
 -16   5  -3   35.93    3.08
 -29  17 -61    1.72    3.62
 -21   9 -36    0.81    3.09
 -19   7 -23   12.14    3.00
 -18   6  -9   27.24    3.17
 -28  15 -52    0.99    4.13
 -25  12 -43   -1.90    3.18
 -20   7   9    8.47    1.79
 -28  14 -45   -0.95    3.20
 -26  12 -38    0.45    3.24
 -25  11 -33    7.69    3.24
 -24  10 -28   19.82    3.84
 -22   8  -9  145.23    7.55
 -30  15 -42   -0.14    3.50
 -28  13 -35   26.29    4.60
 -33  17 -41   -0.56    3.21
 -32  16 -39   -0.37    3.07
 -30  14 -32    3.38    3.36
 -29  13 -27   -0.03    2.85
 -27  11 -14    0.95    2.59
 -33  16 -31    0.97    3.07
 -31  14  21   -0.17    1.69
 -30  13  14   -0.14    1.82
 -30  13 -16    0.52    2.64
 -35  17  23    0.16    1.73
 -35  17 -25    0.22    3.18
 -33  15  12    0.50    1.90
 -36  17   1   -0.01    2.32
 -36  17  -2    2.96    2.56
 -36  17  -5    2.63    2.54
  27   7  23    0.65    2.90
  26   7 -32    0.30    1.51
  27   6  12   -1.50    2.68
  27   6 -15   -0.54    2.07
  26   6  23   -1.02    3.20
  23   8  48    1.42    3.34
  26   5   9    3.30    2.76
  26   5 -12    0.62    2.07
  23   7  43    1.43    3.56
  24   6 -36    5.02    1.46
  25   5  20    0.98    2.74
  23   6  38    2.36    3.50
  23   6 -40    0.40    0.42
  25   4   0    0.73    2.16
  25   4  -3    2.58    2.34
  24   4  17   11.56    3.41
  19   7  54    1.88    4.14
  20   6  47    1.94    3.86
  16   9  67   13.75    5.16
  18   7  56    6.63    4.45
  20   5  42   15.68    4.40
  21   4  32    1.12    2.67
  17   7  58    3.01    4.21
  18   6 -54    1.19    0.76
  21   3  24   54.42    5.24
  19   4  39   11.24    3.93
  21   2  10    4.27    2.46
  21   2 -11    3.49    1.99
  14   8  66   -0.07    3.69
  18   4  41   -0.01    2.98
  11  10  76    7.50    4.68
  12   9  72    1.91    4.04
  15   6  57   28.68    5.37
  19   1   0   68.50    4.55
  19   1  -3    7.88    2.28
   8  11  81   -0.66    3.77
  12   7 -67   -0.10    2.11
  14   5  54   -0.07    3.54
  15   4  47   -0.61    3.47
   6  11  82   -1.15    3.61
   7  10 -81    1.08    3.32
  15   2  34   78.70    6.10
  16   1  21   27.17    3.71
   4  11 -85   -0.93    3.59
   6   9 -78    0.30    3.08
   9   6  63   -0.01    3.84
  11   4  52    3.37    3.22
  12   3  45    3.79    3.44
  15   0  -6  182.13    7.49
   2  12  86    2.63    4.36
  14   0  11    0.13    2.08
  14   0 -13    0.23    1.14
   3  10 -82   -0.07    3.27
   4   9  76   18.86    4.94
   6   7  68    0.32    3.20
   9   4  53   16.33    3.87
  11   2  39   98.51    6.89
   1  11  83   -0.05    3.69
   1  11 -85    0.55    3.80
  -1  12 -88    6.15    4.31
   7   4  54   23.83    4.27
   1   9  76    1.26    3.71
   4   6  64    5.55    3.82
   0   9 -78    1.24    3.63
   3   6 -66   37.60    4.49
   6   3  48   16.04    3.64
   7   2  41   32.21    4.21
   0   8 -74    4.98    4.04
   4   4  54   26.51    3.99
  -5  12 -86    2.85    4.08
  -4  11  81   -1.10    2.85
  -2   9 -77    3.52    3.63
   4   3 -50    2.72    2.15
  -2   8 -73   10.16    4.14
  -1   7  67    5.18    3.46
  -3   8  70    6.23    2.73
  -1   6  62   13.99    3.69
   3   2  40  119.78    6.86
  -7  11 -81    0.77    4.15
  -4   8  69    0.93    3.11
   1   3  46  226.01   10.67
   2   2  39   34.45    3.83
  -7  10 -77   18.32    5.17
  -2   5 -58   85.28    6.45
   0   3  45   -0.74    2.40
   1   2  38    3.54    2.28
   1   2 -40  249.53   10.56
  -7   9 -73   40.43    6.10
  -6   8  67    0.12    2.91
  -1   3 -46   16.43    3.32
   1   1 -30  145.41    6.58
  -7   8  66   95.80    6.91
  -5   6  58   28.15    3.81
 -15  15  84    4.73    3.26
  -8   8 -67    0.00    3.17
 -11  10 -72    2.14    4.06
  -5   4  45   46.99    4.01
  -3   2  31  133.23    6.16
 -16  14 -81   10.26    5.48
 -12  10  68    4.40    2.89
 -17  14 -79    1.81    4.86
 -16  13 -77   14.04    4.81
 -15  12  72    2.24    2.61
 -12   9  63   18.86    3.23
  -6   3 -36   44.34    4.33
 -18  14 -77    3.38    4.35
 -17  13 -75   -2.38    4.67
  -6   2 -23  221.61    9.39
 -19  14 -75    1.17    4.06
  -9   4 -37   22.80    3.55
  -7   2 -18 2380.24   77.49
 -21  15 -75    0.32    4.37
 -20  14 -73    1.46    4.52
 -16  10 -62    0.02    3.91
 -14   8 -55    1.01    3.68
 -22  15 -73    4.87    4.28
 -14   7 -48   62.09    5.81
 -13   6 -43   81.90    6.28
 -10   3 -19  116.71    6.11
 -19  11 -60   10.39    4.29
 -17   9 -53   32.00    5.39
 -11   3  -8   41.65    3.32
 -21  12 -60   87.14    8.12
 -25  15  62    1.81    1.66
 -25  15 -64   -1.42    3.81
 -24  14 -62   -1.11    4.45
 -19   9 -46   -0.51    3.24
 -17   7 -36   27.09    4.15
 -15   5 -20    4.51    2.64
 -23  12 -53   -1.10    4.04
 -21  10 -46   43.86    5.65
 -18   7 -31   69.39    5.50
 -17   6 -23  135.45    7.65
 -16   5  -6   43.05    3.56
 -28  16 -59   -2.00    3.70
 -27  15 -57    1.23    4.29
 -22  10 -41   11.68    3.61
 -20   8 -31   57.74    5.30
 -18   6   9    1.85    1.46
 -18   6 -12   24.18    3.43
 -27  14 -50    4.09    3.60
 -23  10 -36   22.58    4.27
 -20   7 -12   89.58    5.61
 -22   8   9  103.56    5.27
 -29  14 -40    1.31    3.53
 -28  13  34    3.38    0.98
 -25  10 -20    2.30    2.76
 -24   9   0    2.07    2.02
 -24   9  -3   -0.32    1.94
 -24   9  -6   10.69    2.63
 -27  11  13   35.29    3.10
 -35  18 -38    1.27    3.31
 -31  14 -24   -0.46    3.06
 -29  12   1    0.61    2.20
 -29  12  -2    0.00    2.12
 -29  12  -5    0.43    2.16
 -34  16  19   13.11    2.40
 -33  15 -15   13.09    3.49
 -32  14  -1    1.02    2.34
 -32  14  -4    7.92    2.78
 -36  17   7    1.15    2.23
 -36  17  -8    0.02    2.67
  24   8  43   -0.06    3.59
  25   6  28    1.09    3.05
  24   6  33   -0.37    3.20
  25   5 -22    0.44    1.67
  20   9  59   -1.73    3.86
  24   5  25   -0.52    3.14
  19   9  61   -0.28    4.18
  18   9  63    0.15    4.27
  22   5  35   10.62    3.97
  23   4  22    1.83    2.80
  17   9  65    6.85    4.16
  22   4  27    0.99    2.90
  23   3   8    1.83    2.35
  23   3 -10    7.53    2.22
  15  10  71    5.73    4.87
  19   6  49   11.20    4.30
  22   3 -20    3.04    1.66
  18   6  51    3.06    4.22
  19   5  44    0.39    3.49
  20   4 -38   -0.40    0.20
  18   5  46    0.74    3.28
  21   2   7    4.21    2.64
  17   5  48    2.92    3.40
  16   5  50   -1.05    3.78
  17   4  43    0.10    3.46
  12   8 -71    0.04    2.33
  13   7  63    2.60    4.20
  13   7 -66    2.35    2.22
  15   5  52    5.99    3.76
  16   4  45   34.44    4.92
  18   2  25    2.68    2.72
   9  10  77    9.30    4.77
  10   9  73    2.86    4.18
  11   8  69    1.03    3.71
  13   6 -62   23.39    2.89
  18   1  11   24.40    3.34
  11   7 -68    4.84    2.69
  12   6  60    0.69    3.89
  12   6 -63    0.07    1.93
  17   1  16   65.32    4.95
  10   7  66   12.55    4.59
  11   6 -64    1.12    2.21
  15   1  23   19.26    3.43
   5  10  79    0.74    4.07
   8   7  67    0.01    3.85
  15   0   0  990.23   33.49
  15   0  -3    0.00    1.82
  13   1  27   34.15    3.93
   5   8  72    7.92    4.30
  10   3  46   69.30    6.00
  13   0  13    0.32    2.23
   5   7 -71    5.28    3.12
   8   4 -56   -0.63    1.96
   8   3  47    7.41    2.89
   9   2  40   13.33    3.51
  -2  12  85    1.88    3.59
   0  10 -82   -0.65    3.67
   2   8  72    0.39    3.49
   3   7  68   -1.66    3.36
  10   0  19   -0.37    2.26
  -5  13  87    2.32    4.30
  -2  10 -81    5.34    4.26
   8   0  20   61.96    4.41
   0   7 -70   25.40    4.43
   3   4  53   14.50    3.40
  -5  11  80   10.75    3.73
  -4  10 -80   -0.01    3.71
   4   2 -43  203.29    8.89
  -7  12 -85    2.45    4.34
  -2   7  66    3.99    3.04
   2   3 -49    2.69    2.32
  -3   7  65    3.23    2.93
  -2   6  61    6.27    2.23
 -10  13 -86    2.58    4.22
  -5   8  68    3.95    3.20
  -4   7  64    1.12    2.93
  -3   6 -63   12.37    3.64
 -10  12 -82   -2.28    4.53
  -5   7  63   17.83    3.41
  -5   7 -66    6.67    3.62
   2   0 -16 1350.12   43.56
 -10  11 -78    0.00    4.31
  -6   7  62    0.60    2.55
 -13  13  79   -0.17    2.83
 -11  11  74   11.05    3.39
   0   0  -3    0.02    0.04
 -15  14 -83    4.30    4.87
  -8   6 -56   -0.73    3.09
  -7   5 -51    6.05    3.20
  -3   1 -19  173.10    7.27
 -12   9 -66   -0.69    3.28
  -9   6  51   23.22    2.88
  -8   5 -49   -0.74    2.72
 -15  11  67   10.58    2.80
 -13   9 -64   22.65    4.74
 -21  16  77   -0.71    2.43
 -17  12 -71    5.80    4.15
 -15  10  62    5.31    2.33
 -11   5  38  112.47    4.99
 -17  10 -60   -1.06    3.94
 -11   4 -30   19.11    3.48
 -23  15 -71   -1.71    4.18
 -13   5 -33   49.26    4.69
 -25  16  67    9.22    2.19
 -17   8 -46    5.60    3.48
 -16   7 -41    3.43    2.84
 -13   4 -17   70.49    4.76
 -23  13  57    6.14    1.71
 -23  13 -60    0.66    4.06
 -16   5   6  143.49    6.17
 -16   5  -9   38.49    3.40
 -26  14 -55    0.27    3.46
 -23  11 -46   22.44    4.64
 -24  11 -41    8.42    3.91
 -22   9 -31    1.73    2.69
 -31  17 -54   -0.09    3.61
 -27  13 -43    1.31    3.59
 -22   8 -12   15.95    2.99
 -32  17 -49    0.55    3.97
 -27  12 -33   24.48    4.47
 -26  11 -28   10.28    3.28
 -24   9   6    0.71    1.76
 -24   9  -9    8.51    2.68
 -33  17  40    0.03    0.54
 -31  15 -37    3.34    3.57
 -29  13 -30    3.59    3.23
 -27  11 -17   -0.30    2.40
 -34  17  33   -0.57    1.42
 -34  17 -36   -0.58    3.36
 -32  15 -29    1.00    3.00
 -30  13 -19    1.25    2.49
 -29  12  -8   -0.51    2.41
 -34  16 -23    0.98    2.72
 -33  15 -18    0.01    2.89
 -32  14   2   -0.49    2.52
 -32  14  -7    0.46    2.57
 -36  17 -11    5.12    2.94
  27   7  20    1.85    3.07
  25   8  38    1.86    3.15
  26   7  28    1.87    3.06
  27   6   9    0.68    2.52
  27   6 -12    1.51    2.15
  25   7  33   -0.18    2.99
  26   6  20    0.10    3.01
  24   7  38    5.28    3.46
  26   5   6   -0.07    2.36
  26   5   3    5.13    2.78
  26   5  -9    3.95    2.22
  25   5  17    0.38    2.95
  22   7  45    9.16    4.24
  22   6  40    4.66    3.69
  23   5  30   -0.28    2.85
  24   4  14    1.40    2.85
  21   5  37   -0.75    2.79
  22   4 -30    0.71    1.21
  23   3   5   -0.13    2.18
  23   3  -7    0.27    1.87
  22   3  16    8.51    3.12
  16   8  62   -0.11    3.58
  20   4  34   11.00    3.67
  15   8  64    6.32    4.03
  20   3  26    0.80    2.63
  21   2   4    9.39    2.69
  21   2  -8    8.68    2.10
  13   9  70    0.12    3.82
  20   2  15   -0.88    2.69
  20   2 -18    4.36    1.57
  13   8 -70    0.25    2.06
  14   7 -65    0.32    1.92
  18   3  33    1.25    3.16
  19   2  20   -0.58    2.42
  14   6 -61   -0.23    1.85
  17   2  27   37.83    4.36
  18   1 -13   14.48    1.98
   8   9  74    2.77    4.20
   9   8  70   34.33    5.63
  10   7 -69    0.95    2.46
  12   5  55   -1.03    3.71
  10   6  61    2.92    3.38
  10   6 -65    6.76    2.51
  12   4  50   27.82    4.59
  13   3  43    5.00    3.07
   6   9  75    4.63    3.73
   7   8  71    0.67    3.33
  14   1  25   58.76    5.00
   3  11  82    1.21    3.85
  12   2  37   31.56    4.40
  14   0   8  341.68   13.36
   1  12  85    3.20    3.84
   6   6  63   17.09    4.43
  12   0  15   -0.07    2.18
   0  11  82    1.84    3.77
   2   9 -79    3.49    3.88
   5   6 -67   18.61    3.73
   6   5 -62   15.12    3.08
  10   1  30   79.37    5.61
  11   0  17   -0.29    2.24
   6   4  53   15.93    3.71
  -2  11 -85    1.35    3.42
   0   9  75   -0.80    3.55
   2   7 -71    1.82    3.25
   3   6  63   54.50    6.06
   8   1 -35    4.24    1.52
   3   5 -62   -0.49    2.53
   5   3  47   21.71    3.77
   6   2  40   98.61    6.49
  -6  13  86    3.87    4.11
  -4  11 -84   -0.42    3.96
   7   0 -23    1.59    0.98
  -7  13  85    0.27    3.55
   1   5 -61   23.21    3.89
   2   4  52   29.80    4.17
   2   4 -56   58.83    4.99
   5   1  31   10.30    2.87
  -2   7 -69   -0.21    3.43
   5   0 -22  168.00    6.21
  -6  10 -79    7.45    4.40
  -4   8 -72   12.00    4.37
   2   2 -42  100.12    5.67
  -8  11  77    1.98    3.17
   2   1 -32    1.40    1.79
   3   0  15    1.28    1.75
  -9  11  76    1.74    3.12
  -9  11 -80    6.07    4.55
   1   1  27  512.53   18.40
 -10  11  75    7.49    3.48
  -7   8 -69   26.12    5.15
 -14  14 -85    3.51    4.78
  -5   5 -55   -1.04    2.77
  -4   4  46   29.47    3.42
  -4   4 -50   14.67    3.47
 -14  13 -81    3.01    4.94
 -11  10  69    3.73    2.74
  -7   6 -58   64.80    6.13
  -5   4 -48   -0.94    2.82
  -4   3  38    0.91    1.97
 -14  12 -77    7.74    5.02
 -11   9 -68   -0.63    3.80
  -7   5  48    1.70    2.17
  -6   4 -46   32.41    4.25
 -10   7  55    7.26    2.39
 -10   7 -59    0.00    3.42
  -7   4 -44   13.63    3.47
  -4   1 -14  294.69   10.93
 -11   7 -57    2.57    3.07
  -9   5 -47   90.23    6.59
  -7   3 -34   70.82    5.25
 -14   9 -62    1.04    3.44
 -11   6  46    5.46    1.90
 -11   6 -50    6.44    3.21
 -18  12 -69    0.80    4.19
 -15   9 -60    1.34    3.45
 -10   4 -35  193.44    9.70
  -8   2 -10  277.01   10.56
 -20  13 -69   -0.94    3.99
 -12   5 -38   54.49    5.19
 -11   4  27   27.98    1.56
 -22  14 -69   -1.21    4.47
 -18  10 -58    4.29    3.71
 -11   3   7   12.15    1.53
 -11   3 -11    9.07    2.15
 -20  11 -58   79.97    7.83
 -15   6 -36    0.10    2.86
 -22  12 -58    6.84    4.17
 -16   6 -31   32.98    4.21
 -27  16 -64   -1.78    3.93
 -26  15 -62    5.94    4.49
 -25  14 -60   -0.60    3.68
 -22  11 -51   61.30    6.80
 -29  17  59   -0.31    0.46
 -25  13 -53    2.43    3.77
 -18   6 -15   13.42    3.03
 -29  16 -57    2.40    3.72
 -25  12 -46    2.04    3.19
 -21   8 -26    7.15    2.82
 -20   7 -15    0.59    2.18
 -30  16 -52    2.82    3.80
 -29  15 -50   -0.89    3.86
 -25  11 -36    0.34    3.08
 -24  10 -31   17.96    3.77
 -22   8 -15   37.41    4.08
 -31  16 -47    0.54    3.82
 -28  13 -38   -0.32    3.28
 -24   9 -12   16.48    3.05
 -30  14 -35   13.51    4.08
 -29  13  27    5.65    1.68
 -28  12 -25    2.95    3.16
 -33  16 -34    1.48    3.15
 -29  12   7    9.96    2.42
 -29  12 -11    2.02    2.54
 -35  17 -28    0.68    3.08
 -33  15  15   -0.65    2.03
 -32  14 -10   -1.58    2.76
 -36  17  10    2.13    2.37
 -36  17 -14    2.14    2.71
  26   8  33   -0.40    3.16
  27   6   6   -0.64    2.53
  27   6  -9    0.62    2.07
  22   9  52   -0.62    3.62
  23   8  45    1.69    3.56
  25   6  25    0.65    2.91
  26   5   0   -0.18    2.46
  26   5  -3    2.19    2.30
  26   5  -6    0.46    2.25
  23   6  35    2.19    3.38
  20   8  54   -2.05    3.71
  21   7  47    3.45    3.97
  23   5 -33    4.84    1.41
  24   4  11    0.00    2.52
  24   4 -16   10.42    2.27
  19   8  56    1.19    3.99
  21   6  42   -1.14    3.45
  18   8  58    2.22    4.39
  23   3  -1   -0.39    2.12
  23   3  -4   17.64    2.77
  17   8  60    5.82    4.48
  21   3  21   -0.82    2.67
  14   9  68    0.16    4.19
  21   2  -2   10.61    2.35
  21   2  -5    2.43    1.94
  14   8 -69    0.07    2.00
  14   7  61    0.05    3.47
   9  11  79    2.54    4.07
  11   9  71    1.23    3.37
  12   8  67   -0.45    3.50
  16   4 -48    5.19    0.86
  17   3  35   -1.26    2.96
  13   6  58    2.96    3.67
  16   3  37   -0.19    3.03
  18   1   8    3.76    2.41
  11   7  64    0.72    3.74
  13   5  53    1.65    3.32
  15   3  39   -0.47    3.20
  16   2  29    3.03    2.86
  13   4  48   15.98    4.37
  14   3  41    4.45    2.96
  16   1  18   72.94    5.36
   5  11  81    1.82    4.06
   9   7 -70    2.21    2.82
  13   2  35   82.70    6.34
   3  11 -86   -0.24    3.44
   5   9 -79   -0.87    3.10
   8   6  62    3.02    3.44
  10   4  51    7.57    3.69
   2  10 -83    2.81    3.54
   3   9  75   -0.88    3.69
   4   8  71   11.80    4.03
   5   7  67    1.76    3.66
   8   4  52   14.35    3.84
  10   2  38  125.18    7.62
   0  11 -86    6.14    3.78
   7   4 -57    1.97    2.32
  -3  12  84   -1.47    3.77
   1   8  71    5.07    3.56
   2   7  67    0.26    3.50
   6   3 -51    4.80    2.32
   8   1  31  133.51    7.34
   9   0  18  100.39    5.66
  -4  12 -88    1.98    3.94
  -1   9  74    1.96    3.61
   2   6 -67    0.01    2.93
   4   4 -57    2.42    2.63
   6   2 -44    0.47    1.98
  -3  10  77   28.18    4.84
   7   0  19    0.21    2.01
   0   6 -66   94.29    7.03
   5   1 -35   13.17    2.12
  -8  13  84   -0.30    3.22
  -6  11 -83   -0.83    3.94
   1   4  51  117.22    7.31
   4   1  30  392.54   15.23
  -9  13  83    4.81    3.45
  -1   5 -60    7.63    2.99
   3   1  29  205.96    9.10
 -10  13  82   -0.81    3.10
  -9  12 -84    1.78    4.33
  -4   7 -68    1.26    3.24
   0   3 -48  189.45    9.25
   2   1  28   38.54    3.46
 -11  13  81    9.23    3.68
 -12  13  80    1.28    2.98
  -9  10 -76    1.59    4.10
  -4   5 -57    5.72    3.20
 -13  13 -83   -1.19    4.64
  -6   6 -60   11.55    3.68
 -13  12 -79    1.84    4.49
 -10   9 -70    3.87    3.95
  -8   7 -63   15.63    4.12
  -2   1 -24  198.20    8.25
 -14  12  73    0.20    2.55
 -11   9  64   20.13    3.44
  -9   7 -61   11.84    3.87
  -7   4  40   58.65    3.90
  -4   1  10 1470.28   46.67
 -17  13  72    1.69    2.43
  -8   4 -42   24.65    4.03
 -16  11 -69    0.69    4.09
 -12   7 -55    1.44    3.38
 -10   5 -45   50.99    5.19
 -17  11 -67    0.43    3.72
 -10   4  31    2.11    1.23
 -23  16  72    1.12    2.18
 -19  12 -67    1.61    3.89
 -16   9 -58    9.75    3.92
 -21  13 -67    6.19    4.29
 -15   7 -46    3.00    2.95
 -23  14 -67   -2.40    4.37
 -15   5 -23    1.08    2.54
 -24  13 -58   -0.61    3.60
 -20   9 -44   -0.80    3.21
 -19   8 -39   -0.73    2.90
 -16   5 -12  205.80    9.27
 -24  12 -51    0.42    3.72
 -21   9 -39    6.06    3.48
 -20   8  29    1.16    0.32
 -19   7  22    4.75    1.09
 -28  15 -55   -0.20    3.86
 -21   8  22    3.95    1.19
 -20   7  12    0.78    1.43
 -26  12 -41   30.05    5.05
 -23   9 -26   -0.17    2.51
 -25  10  19    0.14    1.43
 -24   9   9    2.01    1.67
 -32  16 -42    1.19    3.39
 -27  11 -20    0.07    2.44
 -26  10   0    0.52    2.02
 -26  10  -3   -1.25    2.26
 -26  10  -6   19.13    3.08
 -32  15 -32   11.14    3.70
 -31  14 -27    3.01    3.06
 -30  13  17   -1.04    1.82
 -29  12 -14    0.60    2.68
 -34  16 -26    1.84    3.07
 -32  14   8    1.67    2.12
 -32  14 -13    0.95    2.45
 -36  17 -17    2.22    3.01
 -35  16   0    1.97    2.47
 -35  16  -3    0.86    2.36
 -35  16  -6    0.77    2.67
  27   6   3   -0.10    2.37
  27   6  -3    0.05    2.23
  27   6  -6    2.06    2.26
  26   6  17    6.67    2.95
  26   6 -22    2.42    1.84
  21   9  54   -0.29    3.44
  23   7  40   -0.85    3.41
  24   6  30    3.57    3.13
  25   5  14    0.30    2.70
  24   5  22    4.09    2.88
  20   7  49    3.13    3.96
  22   5  32    6.64    3.54
  23   4  19    1.63    2.78
  20   6  44    8.52    4.20
  22   4  24    2.73    2.97
  20   5  39   -0.02    3.30
  22   3  13    1.40    2.59
  15   9  66    0.26    4.22
  13  10  72    0.15    3.95
  16   7  57    3.12    3.83
  19   4  36    3.11    3.01
  13   9 -74   -0.04    2.24
  15   7  59   10.33    4.26
  15   7 -64   11.35    2.16
  18   4  38   30.55    4.55
  19   3  28   12.18    3.40
  20   2  12    0.54    2.23
  12   9 -75    0.96    2.47
  13   8  65    8.37    4.13
  11   9 -76    3.28    2.74
  18   2  22   38.46    4.24
  10   9 -77    8.17    3.08
  18   1   5  143.62    7.22
  18   1 -10   18.62    2.41
   7  11  80    0.51    3.68
  10   8  68   30.05    5.78
  13   5 -58   21.55    2.53
  14   4  46    1.63    3.56
  17   1  13   35.26    3.72
  12   5 -59    3.74    2.01
  11   5 -60    2.47    2.12
  14   2  33    4.21    2.77
   3  12  84    0.80    3.77
   9   6 -66    0.20    2.33
  12   3 -48    2.24    1.44
   5   9  74    4.02    4.14
   6   8  70    5.38    3.69
   7   7  66    2.46    3.55
  11   3 -49   78.02    4.20
  12   2 -41    0.39    1.14
  14   0   5    0.33    2.04
  14   0 -10  102.28    4.56
   2  11  81    0.67    3.73
  13   0  10   11.42    2.48
   0  12  84    0.82    3.80
   4   8 -76    7.80    3.63
   9   3  45    0.32    2.65
  10   2 -43  146.92    6.19
  11   1  28   93.41    6.17
  -2  13  87   -0.08    3.74
   4   7 -72    0.77    3.06
   5   6  62   17.17    4.00
  -1  11  81    3.43    3.92
   7   3  46   -0.38    2.82
   8   2  39   38.10    4.25
   5   4  52    2.92    3.00
  -4  12  83   -1.63    2.88
  -1   9 -79   -0.25    3.41
   0   8  70   78.06    7.26
   1   7  66   32.29    5.06
   2   6  62   22.39    4.24
  -3  10 -82    3.15    4.22
   2   5  57   23.09    4.12
   4   3  46  103.88    6.83
   5   2  39   18.26    3.51
  -6  12 -87    0.27    4.19
  -4  10  76    8.48    3.79
  -3   9 -78   -0.59    3.63
   6   0  18 1293.09   43.08
   5   0  17    1.79    2.33
  -9  13 -88    0.04    4.26
  -2   6 -65    0.55    3.12
   0   4  50   14.38    3.16
   3   1 -34   81.85    4.53
   4   0  16 9271.70  294.91
  -1   4  49   56.21    4.61
  -6   8 -71    3.19    3.78
  -2   4  48   30.75    3.69
 -12  13 -85    2.05    4.44
  -5   6 -62   15.84    4.12
  -3   4  47  116.61    6.76
  -3   4 -52    3.82    2.88
  -1   2 -39   18.78    2.94
 -12  12 -81   -1.18    4.37
 -10  10  70    9.19    3.42
  -9   9 -72   14.59    4.78
  -7   7 -65    0.68    3.59
  -2   2  32  538.70   19.23
  -2   2 -37    0.55    2.26
  -1   1  22  628.60   21.40
 -12  11 -77    2.25    4.11
  -6   5  49   57.40    4.41
  -3   2 -35  187.96    8.72
 -13  11 -75    1.36    3.84
  -8   6  52   57.37    4.34
 -18  15  78    4.34    2.81
 -11   8 -64    2.72    3.37
 -12   8 -62    1.25    3.26
  -9   5  43   10.82    2.22
 -19  14  72    2.92    2.37
 -17  12  67    2.81    2.48
  -8   3 -32  254.56   11.21
 -21  15  72   -0.47    2.23
 -17  11  62    3.23    2.14
 -12   6 -48   43.64    4.84
 -11   5 -43   49.69    4.92
  -8   2 -13   31.51    3.01
 -18  11 -65    9.77    4.82
 -16   9  53   49.67    3.48
 -10   3 -22  190.36    8.77
 -20  12 -65   -1.19    4.27
 -13   5  30   50.56    2.13
 -22  13 -65   44.04    6.71
 -19  10 -56    1.82    3.92
 -13   4 -20    2.41    2.48
 -25  15 -67    0.25    3.71
 -21  11 -56   63.33    7.04
 -18   8 -44   52.28    5.57
 -17   7 -39   -0.89    2.98
 -18   7 -34   42.68    4.70
 -16   5   9   51.63    3.02
 -28  16 -62    0.03    4.08
 -27  15 -60    2.40    4.24
 -22  10 -44    3.41    3.16
 -20   8 -34    7.18    2.82
 -18   6  12   21.22    2.07
 -27  14 -53   -1.59    3.57
 -23  10 -39    2.46    3.30
 -22   9 -34    2.22    2.93
 -20   7 -18   87.49    5.86
 -22   8  12   28.88    2.59
 -22   8 -18   12.17    3.10
 -29  14  38    1.52    0.70
 -29  14 -43    0.81    3.61
 -27  12 -36    0.93    3.47
 -26  11 -31    0.94    3.05
 -24   9 -15    2.72    2.31
 -31  15  35    0.97    1.26
 -31  15 -40    2.69    3.55
 -29  13 -33    4.32    3.35
 -28  12 -28   -0.01    2.76
 -27  11  16    3.72    1.79
 -26  10  -9    1.82    2.28
 -34  17 -39    3.24    3.34
 -29  12  10   15.25    2.69
 -35  17 -31   -1.08    3.15
 -34  16  22    0.01    1.73
 -32  14 -16    3.65    3.07
 -36  17  13    0.06    1.94
 -35  16   6    3.90    2.27
 -35  16  -9    1.34    2.73
  27   7  17    0.82    2.73
  24   8  40    2.21    3.53
  25   7  30    1.83    3.15
  24   7  35    0.66    3.20
  25   6 -29    6.05    1.76
  22   8  47    2.32    3.85
  25   5 -19    7.15    2.10
  20   9  56    0.77    3.92
  22   7  42    0.93    3.19
  19   9  58    0.31    3.68
  22   6  37    2.81    3.57
  24   4   8   10.96    3.00
  24   4 -13   12.89    2.60
  23   4 -23    0.60    1.62
  17   9  62    9.65    4.28
  16   9  64    4.36    4.45
  19   6  46    1.45    3.82
  21   4 -34    6.99    0.96
  22   3 -17    6.83    1.84
  14  10  70    1.15    4.36
  17   7  55    4.59    3.72
  19   5  41    8.53    4.03
  21   3  18   33.52    4.18
  14   9 -73    0.40    2.19
  15   8 -68    1.63    1.84
  20   3  23    8.33    2.97
  12   9  69    1.08    3.57
  15   6 -60    4.71    1.76
  17   4  40   68.25    6.46
  19   2  17   38.06    4.05
  15   5  49    1.78    3.22
  16   4  42    1.32    3.47
  12   7  62    1.57    3.86
  14   5  51   -0.13    3.24
  15   4  44    0.76    3.42
   9   9  72   -1.91    3.53
   9   9 -78   -2.12    3.01
   5  12  83    1.67    4.29
  11   6  59    7.84    3.73
   7   9  73    0.20    3.96
   8   8 -75   -0.69    2.81
  11   5  54    0.18    3.09
  13   3 -47    1.10    1.28
  15   1  20    7.64    2.75
   5  10 -83    2.52    3.28
  10   5 -61    4.48    2.31
  11   4  49   42.19    5.36
  12   3  42    1.83    3.10
  14   1  22    3.94    2.58
   8   6 -67    0.19    2.47
   4   9 -80    0.27    3.36
  10   3 -50   99.44    5.09
  11   2  36  110.05    7.06
  12   0  12  253.93   10.54
   2   9  74    2.16    3.67
   3   8  70    0.74    3.09
   4   7  66   12.54    3.93
  11   0  14   83.13    5.04
  -3  13  86    1.56    3.61
   1   9 -80   -0.33    3.63
   4   6 -68    1.34    2.77
   5   5  57    5.50    3.32
   5   5 -63   10.13    3.10
   9   1  29   21.86    3.36
  10   0  16    7.29    2.41
  -2  11  80    5.06    4.05
  -1  10 -83    0.42    3.52
   1   7 -72    0.54    3.22
   7   1  30   13.62    2.87
   7   1 -36   49.46    3.11
  -5  12  82    9.49    4.08
  -2   9  73   46.90    6.17
  -1   7 -71   25.89    4.54
   1   5  56    0.88    2.67
   3   3  45   59.63    5.21
   3   3 -51   17.02    2.91
   4   2  38   41.06    4.19
  -5  10  75   14.79    4.25
  -5  10 -81    1.99    3.79
  -3   8 -74    3.56    3.99
  -8  12 -86    5.25    4.46
  -6  10  74    3.71    3.23
  -5   9 -77    0.16    3.83
   1   3 -50  212.35    9.98
  -8  11 -82    0.52    4.22
  -7  10  73    6.16    3.49
  -8  10  72    3.67    3.07
  -8  10 -78    1.00    3.97
  -3   5 -59   52.80    5.27
  -9  10  71   21.79    4.06
   1   0 -14 4127.32  131.36
  -3   3  39   -0.99    2.13
  -3   3 -45   -1.09    2.78
   0   0  -6   -0.01    0.06
 -13  12  74   -0.59    2.61
 -10   9  65    1.10    2.49
  -4   3 -43   36.80    3.97
 -12  10 -73    4.92    4.16
 -10   8  60    6.45    2.54
 -10   8 -66   -0.44    3.70
  -9   7  56    0.73    2.07
  -5   3 -41  192.47    9.50
  -4   2  27  315.83   11.51
  -4   2 -33  345.46   13.77
 -14  11  68    2.76    2.46
 -13  10 -71    1.95    4.01
 -20  16  78    1.14    2.43
 -18  14 -80    6.01    5.09
 -14  10  63   18.79    3.16
 -14  10 -69   -1.02    3.45
 -19  14 -78    6.29    4.75
 -13   8  54    0.99    1.92
 -13   8 -60   19.52    4.62
 -12   7  50   12.05    2.19
  -9   4 -40   -0.24    2.89
  -7   2 -21   11.93    2.41
 -16  10 -65    8.29    4.05
 -15   8  49    0.77    1.50
 -13   6 -46   28.50    4.23
 -11   4 -33  289.72   12.71
 -23  15  67    1.07    2.02
 -19  11 -63    1.96    3.84
 -17   9 -56    1.15    3.97
 -13   5 -36   35.68    4.49
 -12   4 -28    6.89    2.90
 -11   3 -14  658.83   23.25
 -23  14  62    1.20    1.84
 -21  12 -63   -0.39    4.34
 -17   8 -49   17.34    3.86
 -16   7 -44   14.96    3.91
 -24  14 -65   -1.15    4.36
 -19   9 -49    7.20    3.52
 -23  12 -56    0.76    3.65
 -16   5 -15  129.44    6.88
 -26  14 -58    3.10    4.22
 -18   6 -18    2.02    2.45
 -26  13 -51    0.59    3.94
 -24  11 -44   10.56    3.79
 -21   8 -29    2.59    2.43
 -30  16 -55   -0.78    3.57
 -27  13 -46    3.08    3.46
 -25  11 -39   -0.76    3.16
 -24  10 -34    1.83    3.05
 -31  16 -50    4.08    3.87
 -28  13 -41    6.12    3.59
 -26  11  26    2.90    1.36
 -25  10 -26   10.48    3.37
 -33  17 -47    0.42    3.36
 -30  14 -38   -1.31    3.46
 -28  12  23    4.32    1.64
 -26  10   6    2.45    2.08
 -26  10 -12    8.93    2.81
 -33  16 -37    3.16    3.33
 -31  14 -30    4.12    3.25
 -30  13 -25    3.33    3.12
 -29  12 -17    0.63    2.46
 -35  17  26   -0.12    1.64
 -34  16 -29    4.05    3.47
 -33  15  18   -0.27    1.87
 -33  15 -24    2.45    2.75
 -32  14  11   -0.47    2.09
 -35  16 -12    5.31    3.13
  26   8  30    5.28    3.50
  27   7  14    1.55    2.74
  25   8  35   -0.52    3.30
  23   9  47    4.03    4.16
  25   7 -36    0.09    1.31
  26   6  14   -0.56    2.73
  25   6  22    7.24    3.19
  25   5  11    3.05    2.89
  23   6  32    2.38    3.17
  24   5  19   13.53    3.63
  24   4   5    1.97    2.69
  18   9  60    1.49    3.74
  22   5 -37    1.29    0.60
  23   4  16    1.65    2.57
  21   5  34   -1.09    3.11
  15  10  68    0.41    4.32
  22   3  10    0.96    2.58
  18   6  48   12.19    3.99
  20   4  31   38.76    4.88
  17   6  50   -1.28    3.73
  18   5  43    1.50    3.06
  14   8  63    4.19    3.97
  16   6  52    3.32    3.68
  17   5  45    0.68    3.54
  20   2   9   39.80    3.90
  20   2 -15   46.16    3.17
  10  11  77    0.12    3.65
  11  10  73    0.64    4.22
  16   5  47   20.83    4.74
  11   8  66   -0.20    3.60
  14   5 -57    5.35    1.79
  17   2  24    1.58    2.75
  18   1  -1   32.68    3.15
  18   1  -4    7.80    2.21
  18   1  -7  211.26    8.77
  12   6  57   62.26    6.46
  17   1  10   -0.32    2.20
  17   1 -17    6.85    1.53
  10   7  63    7.73    3.84
  16   1  15  255.16   11.20
  13   3  40    0.45    2.84
   4  11  80    1.90    3.81
   9   6  60    1.56    3.20
   7   7 -72    0.44    3.05
   9   5  55    3.68    3.36
  13   1  24    0.68    2.31
  14   0  -7    0.96    1.47
   2  11 -87    0.00    3.44
   7   6  61    2.03    3.10
   9   4  50   30.44    4.74
   7   5  56    5.78    3.57
   9   3 -51    1.76    1.84
  12   0 -18   37.56    1.68
   1  10 -84    0.57    3.36
   7   4  51    0.76    3.04
   9   2  37  116.48    7.27
   9   2 -44   26.25    2.50
  -1  11 -87   -0.04    3.96
   0  10  77    1.28    3.59
   6   4 -58   77.74    5.27
   6   3  45   30.98    4.23
   7   2  38    9.50    3.12
  -3  11 -86   -2.03    4.41
   4   4  51   39.00    4.55
   5   3 -52   30.34    3.38
   8   0  17    1.13    2.07
  -7  14  87    7.74    4.23
  -1   8  69   25.85    4.68
   0   7  65    1.10    2.89
   2   5 -63   17.06    3.60
  -6  12  81    1.34    3.26
  -5  11 -85    1.39    4.16
  -3   9  72    4.44    2.54
   0   5  55    0.05    2.67
   0   5 -62   12.25    3.39
   2   3  44  311.46   13.51
   3   2  37   53.74    4.35
   3   2 -44  319.92   12.86
  -3   7 -70    8.69    3.54
  -5   8 -73    2.29    3.70
 -11  13 -87    1.45    4.44
  -4   6 -64   15.92    4.02
   0   2 -41    0.28    2.29
   2   0  11    1.15    1.33
 -11  12 -83   -0.42    3.99
  -6   7 -67    6.36    3.87
  -2   3  40  250.05   10.68
  -2   3 -47    6.74    2.66
 -14  14  80    0.50    3.20
 -12  12  75   -0.33    2.98
 -11  11 -79    0.45    3.87
  -5   5  50  552.66   20.82
  -9   8 -68    5.41    4.06
  -3   1 -22  554.94   19.53
 -17  14 -82   -2.48    4.21
 -16  13  73   -0.11    2.35
 -16  13 -80   -1.53    4.72
  -6   3 -39   89.62    5.92
 -17  13 -78    1.12    4.52
  -5   1  -3  326.97   11.27
 -18  13 -76    8.32    5.03
 -20  14 -76   -1.95    4.31
 -19  13  67   -0.29    2.20
 -19  13 -74    1.43    4.63
 -14   8 -58    8.10    3.58
 -22  15 -76    1.01    4.00
 -21  14 -74    3.04    4.64
 -19  12  62    0.91    1.93
 -17  10 -63    2.22    4.11
 -15   6 -39   28.03    4.23
 -23  13 -63    2.51    4.06
 -20  10 -54   29.85    5.37
 -16   6 -34   41.49    4.65
 -15   5  19   51.66    2.19
 -26  15  58    0.74    0.91
 -26  15 -65    3.90    3.90
 -24  13  53    2.22    0.89
 -22  11 -54    6.38    3.88
 -25  13 -56    7.81    4.50
 -19   7 -29    1.96    2.82
 -29  16 -60   -1.07    3.65
 -22   9  29   44.67    2.00
 -20   7 -21   11.11    2.90
 -29  15 -53    1.30    3.97
 -26  12 -44    2.22    3.60
 -23   9  22   46.80    2.75
 -23   9 -29   10.20    3.22
 -30  15 -48    0.43    3.83
 -24   9 -18   39.55    4.26
 -26  10 -15   -0.10    2.45
 -32  15 -35    0.52    3.28
 -31  14  24    0.21    1.63
 -32  14 -19    1.29    2.65
 -31  13   1   -0.33    2.39
 -31  13  -2    4.48    2.70
 -31  13  -5    3.88    2.81
 -31  13  -8    4.37    2.67
 -35  16   9    2.87    2.20
 -35  16 -15   -0.05    2.73
  26   7  22    2.09    2.90
  23   8  42   -0.37    3.65
  23   7  37   -2.41    3.51
  19  10  60   -1.93    3.71
  24   5 -26   -0.38    1.53
  21   7  44   12.22    4.29
  23   5  24    0.99    3.22
  24   4 -10    5.24    2.28
  17  10  64    0.60    3.65
  19   8  53    0.46    3.45
  21   6  39    1.00    3.39
  16  10  66    0.75    4.28
  22   4  21    1.84    2.74
  21   4  26    2.70    2.99
  22   3   7   19.40    3.30
  15   9 -72    1.39    2.11
  16   8  59    2.62    3.63
  15   8  61    0.14    3.62
  16   7 -63    3.55    1.58
  19   4  33   11.62    3.74
  13   9  67    3.00    4.26
  20   2   6   25.78    3.34
  19   2  14    9.75    2.86
  19   2 -22  102.59    4.56
  13   7  60    4.74    3.89
  17   3  32    1.41    2.79
  18   2  19    1.12    2.53
   8  11  78   -1.36    3.64
   9  10  74    4.81    4.38
  10   9  70    3.57    4.02
  16   3  34    4.00    2.97
  15   3  36    1.04    2.72
  16   2  26    0.88    2.69
   6  11  79   -0.51    4.13
   8   9 -79    2.20    3.30
  12   5  52   -0.67    3.63
  14   3  38   -0.23    2.99
  12   4  47   12.01    4.02
   8   7  64    0.83    3.77
  13   2 -40    3.08    0.86
   2  12  83    0.52    3.93
   4  10 -84    2.49    3.72
  12   2  34   37.79    4.54
  14   0  -1    0.16    1.74
  14   0  -4   46.86    3.13
   0  13  86    0.38    3.72
   4   9  73   -1.60    3.84
   5   8  69    6.06    4.17
   6   7  65    0.27    3.50
   7   6 -68   -0.02    2.50
  10   3  43   27.65    4.24
  13   0   7    0.45    2.15
  13   0 -14   90.26    3.82
   1  11  80    1.38    4.04
  -1  12  83   -0.10    3.53
   3   8 -77    1.50    3.58
   8   3  44  109.75    7.43
  10   1  27   24.04    3.38
   1   9  73    0.88    3.59
   3   7 -73    5.80    3.29
   4   6  61    5.84    3.55
  -4  13  85   -1.20    3.63
  -1  10  76   -0.05    3.36
   4   5  56   12.91    3.56
  -5  12 -89    0.67    4.23
   1   6 -68    8.66    3.44
   3   4 -58    8.54    2.87
   5   2 -45  126.71    6.38
   6   1  29   12.17    2.70
  -8  14  86    0.51    3.66
  -2   8  68   53.38    5.82
  -1   7  64    9.31    3.48
  -9  14  85    0.08    3.52
  -7  12  80    0.39    3.14
  -4   9  71    3.74    3.50
  -1   6 -67   -0.30    2.90
   1   4 -57   63.95    5.38
  -7  11 -84    4.14    4.50
  -5   9  70    0.53    2.96
  -1   5  54    1.31    2.59
   1   3  43   46.66    4.33
   2   2  36   12.71    2.84
  -7  10 -80    1.57    4.10
  -2   5 -61    7.40    3.42
   0   3  42  184.17    8.92
 -10  12 -85    1.90    4.38
  -1   3  41    0.35    1.48
 -13  14  81   12.75    4.05
 -11  12  76    3.02    3.17
 -10  11 -81    0.91    4.54
  -8   9  67    1.03    2.59
  -4   5  51   39.85    4.22
   0   1 -31    1.26    2.17
   1   0   7    1.09    0.69
  -9   9  66   17.65    3.41
  -8   8 -70   71.84    7.37
  -9   8  61   -0.18    2.51
  -7   6  53    2.82    2.14
  -6   5 -56    0.05    2.96
 -17  15  79    2.13    2.70
 -13  11  69    2.07    2.81
  -8   6 -59   67.02    6.35
  -6   4  41   17.24    2.56
 -12   9 -69    0.64    3.66
  -9   6 -57   -1.46    3.29
  -8   5 -52   28.92    4.43
  -5   2 -31   98.86    5.84
  -4   1 -17 1790.17   58.38
 -16  12 -76    1.63    4.46
 -13   9 -67   10.01    4.62
 -10   6 -55   65.61    6.19
  -9   5 -50   21.96    4.12
  -7   3 -37    1.32    2.77
  -5   1  -6  550.40   18.53
 -17  12 -74    2.86    4.55
 -14   9 -65    5.80    4.32
 -10   4 -38    2.36    3.02
  -8   2   8   56.38    2.40
  -8   2 -16 1071.80   36.12
 -21  14  67    0.41    2.21
 -15   8 -56    5.25    3.58
 -12   5 -41   -0.87    2.72
 -23  15 -74   -0.16    4.04
 -22  14 -72    1.62    4.50
 -21  13  62    2.56    2.01
 -18  10 -61   16.09    4.67
 -15   7 -49    0.47    2.99
 -11   3 -17    0.36    2.13
 -26  17  68    0.83    1.79
 -20  11 -61   10.25    4.68
 -18   9 -54   -2.67    4.05
 -13   4 -23   64.86    4.90
 -22  12 -61    0.71    4.33
 -25  14 -63    1.68    4.20
 -20   9 -47    7.51    3.38
 -19   8 -42   28.50    4.54
 -17   6 -29   59.57    5.21
 -16   5 -18   42.19    4.08
 -24  12 -54    2.92    3.95
 -21   9 -42    5.48    3.36
 -20   8 -37   -0.17    2.75
 -18   6 -21   63.02    4.99
 -28  15 -58   -0.78    4.14
 -23  10 -42    8.32    3.41
 -22   9 -37    5.39    3.11
 -28  14 -51    0.66    3.91
 -22   8 -21    7.77    2.84
 -27  12 -39   19.58    4.48
 -26  11 -34   17.24    4.01
 -24   9  12   10.64    1.92
 -31  15 -43   -1.73    3.42
 -29  13 -36   14.66    4.19
 -28  12 -31   -0.33    3.09
 -35  18  37    0.36    1.01
 -34  17 -42    2.02    3.54
 -29  12  13    0.18    1.79
 -29  12 -20    6.94    3.37
 -28  11  -3    6.23    2.57
 -28  11  -6    4.45    2.44
 -35  17 -34    3.42    3.33
 -33  15 -27    1.09    2.90
 -31  13 -11    5.76    2.88
 -35  16 -18    2.69    3.00
 -34  15  -1    2.84    2.66
 -34  15  -4   -0.42    2.43
 -34  15  -7   -0.11    2.55
  26   8  27    3.91    3.38
  27   7  11   -0.15    2.60
  24   9  42    2.17    3.78
  26   7 -29   -0.72    1.59
  24   8  37    2.30    3.53
  26   6  11    2.93    2.84
  26   6 -19    0.83    1.96
  24   7  32    1.42    3.21
  25   6  19    1.42    3.04
  25   5   8    1.54    2.62
  25   5 -16    1.61    2.09
  18  10  62    0.01    3.57
  24   4  -1   26.71    3.48
  24   4  -4    1.53    2.25
  24   4  -7    0.16    2.07
  19   8 -61   -0.84    0.81
  20   7  46    1.73    3.74
  23   4  13   -0.16    2.45
  18   8  55   -0.26    4.11
  19   7 -57    0.40    0.57
  20   6  41    3.04    3.35
  17   8  57    6.75    3.97
  20   5  36   -1.02    3.12
  22   3 -14    0.14    1.66
  16   8 -67    0.37    1.52
  21   3  15   25.48    3.65
  14   9  65   -0.05    3.73
  20   3  20    7.09    3.08
  11  11  75    0.63    3.77
  12  10  71    2.08    3.76
  19   3  25   17.36    3.54
  14   7  58    0.59    3.56
   8  12  80    1.12    4.14
  12   8  64   -0.40    3.96
  17   1   7   63.37    4.60
   8   9  71    0.29    4.03
   9   8  67   10.72    4.09
  13   4  45   34.24    4.94
  15   2  28    1.36    2.53
   4  12  82    1.69    3.98
   7   9 -80    2.08    3.11
  10   6  58    1.70    3.75
  15   1  17   33.69    3.70
   6   9  72    4.09    4.06
   7   8  68    0.56    3.73
   8   5 -63   12.30    2.89
   1  11 -88   10.63    4.44
   2  10  76   -0.67    3.67
   3   9 -81    1.40    3.55
   6   6  60    0.61    3.07
  12   0   9    0.21    2.20
   8   3 -52    5.96    2.15
  -2  12  82    0.39    3.83
   2   8  69    2.61    3.56
   3   7  65  121.36    8.86
   6   4  50  160.64    9.26
   8   2 -45    8.90    2.00
   4   5 -64   29.45    4.12
   8   1  28  158.14    8.08
   9   0  15    0.73    2.28
  -2  10 -84   -0.44    4.16
   0   8 -77    0.36    3.64
   5   3  44   20.00    3.50
   6   2  37  337.61   14.29
  -2   9 -80    0.45    3.43
   3   4  50    3.79    2.86
   7   0  16   24.97    2.81
  -4  10 -83   -0.10    4.35
   5   1  28  229.81   10.05
   6   0 -24  604.83   19.98
  -7  12 -88    8.06    4.88
  -4   9 -79    5.44    4.04
  -3   8  67   -0.03    2.35
  -2   7  63   17.60    3.82
   4   1 -36   46.15    3.36
 -10  14  84    1.95    3.30
 -11  14  83    1.12    3.17
  -6   9  69    1.56    2.98
  -3   6 -66   20.20    4.20
  -1   4 -56   21.23    3.73
   1   2 -43    0.24    2.31
   3   0 -21    0.57    1.36
 -12  14  82    0.39    2.98
 -10  12  77    1.37    3.13
  -7   9  68   28.84    4.32
  -5   7 -69    4.14    3.56
  -3   5  52    0.30    2.70
  -1   3 -49  236.15   10.96
   1   1 -33  127.87    6.18
   0   1  23   -0.25    1.50
 -10  10 -77    1.63    4.27
  -8   8  62    6.50    2.70
  -6   6  54   10.75    2.71
  -5   5 -58  243.08   12.32
  -1   1 -29    0.21    1.95
 -14  13 -84    1.04    4.43
  -8   7  57    1.82    2.15
  -7   6 -61   13.55    4.00
  -5   4 -51  110.27    7.24
  -2   1  18  166.63    6.43
 -14  12 -80    1.06    4.49
 -11   9 -71    1.24    4.13
  -6   4 -49   13.32    3.51
 -19  16  79    3.00    2.71
 -10   7 -62   27.42    5.03
  -7   4 -47   72.05    5.83
 -18  14  73    5.68    2.67
 -11   7 -60   16.64    4.31
 -10   6  47   55.20    3.80
  -5   1   0   95.74    3.75
  -5   1  -9  303.38   10.95
 -16  11 -72   -0.43    3.73
 -10   5 -48   24.29    4.17
 -15   9 -63    7.48    4.39
  -9   3 -30  124.46    6.93
 -19  12 -70    5.30    4.48
 -21  13 -70   -0.05    3.98
 -18  10  53   20.98    2.37
 -16   8 -54   32.90    5.26
 -15   7  41    8.05    1.30
 -24  15 -72    3.57    4.24
 -26  16  63   -0.67    1.36
 -18   8 -47    9.83    3.90
 -17   7 -42  121.82    8.20
 -24  13 -61    2.68    4.03
 -18   7 -37  104.72    7.31
 -27  15 -63    1.03    3.83
 -22  10 -47   -0.26    3.11
 -27  14 -56    1.88    3.61
 -24  11 -47   29.59    4.93
 -24  10 -37    7.15    3.52
 -25  10 -29    2.93    2.99
 -24   9 -21   14.14    3.23
 -30  14 -41    6.29    3.77
 -27  11 -26    5.07    3.11
 -26  10   9    1.46    1.70
 -26  10 -18    3.35    2.56
 -33  16  32    0.54    1.21
 -33  16 -40    2.69    3.60
 -31  14 -33    0.43    3.22
 -30  13  20    3.71    1.75
 -30  13 -28    1.24    3.27
 -28  11   0   10.00    2.75
 -28  11  -9    3.14    2.43
 -34  16 -32    6.76    3.52
 -32  14  14   -0.08    1.83
 -31  13 -14    1.14    2.46
 -35  16  12    0.12    2.08
 -34  15   2    1.93    2.34
 -34  15 -10    1.79    2.71
  25   8  32   -0.86    3.34
  26   7  19    1.67    2.90
  26   6   8    2.13    2.71
  21   9  51    0.68    3.53
  22   8  44    3.83    3.75
  25   5   5    1.12    2.77
  25   5 -13    5.13    2.15
  20   9  53    0.06    3.45
  22   7  39   17.57    4.41
  24   5  16    0.30    2.64
  22   6  34    1.93    3.32
  19   7  48    2.04    3.97
  18   7  50    2.41    4.14
  19   6  43    2.54    3.21
  22   3   4    1.83    2.23
  15   9  63    2.50    4.59
  19   5  38    4.23    3.65
  13  10  69   -0.15    4.31
  15   7  56    3.11    3.83
  16   6 -59    2.29    1.20
  18   4  35    5.51    3.04
  20   2 -12   16.25    2.25
  17   4  37    7.02    3.48
  18   3  27    0.04    2.69
   9  11  76    6.44    4.47
  10  10  72    0.23    3.62
  11   9  68    5.42    4.38
  14   6  53    1.32    3.85
  15   5 -56    5.89    1.66
  17   2  21  268.47   12.21
   8  10 -83    4.22    3.45
  11   7  61   -0.13    3.25
  13   5  50    0.43    3.27
  14   4  43    0.85    3.30
  14   3 -46   37.26    2.15
  16   1  12   86.21    5.47
  12   4 -55   90.27    4.83
   2  13  85    0.09    4.01
  11   4 -56   74.41    4.50
  14   1  19   56.24    4.60
   3  11  79   -1.34    3.93
   6   8 -77   26.77    4.51
   8   6  59    1.60    3.57
  10   4  48   19.20    3.87
  10   4 -57   10.92    2.48
   1  12  82   -1.42    3.99
   3  10 -85    0.66    3.35
   6   7 -73    0.34    2.98
   8   5  54    0.65    2.80
  -1  13  85    0.02    4.04
   3   9  72   -0.15    3.09
   6   6 -69    1.18    2.97
   8   4  49   49.98    5.45
  10   2  35   -0.01    2.53
  11   1  25   -0.50    2.55
   0  11  79   -2.05    3.91
   6   5  55   64.91    6.18
  11   0  11    0.20    2.03
   8   2  36   -0.16    2.55
  10   0  13   -0.45    2.08
   0   9  72    7.46    4.08
   0   9 -81   -0.32    3.60
   3   6  60   13.07    3.80
   3   6 -69    5.08    3.24
   5   4 -59   13.96    2.93
  -5  13  84    5.54    3.59
  -2  10  75   11.30    4.23
   3   5  55    7.82    3.20
  -4  11 -87   -0.40    4.41
   0   7 -73    0.76    3.19
   6   1 -37  418.81   15.02
  -5  11  77    1.08    3.68
   6   0  15    0.67    2.18
  -2   7 -72    0.72    3.39
   2   3 -52    0.56    2.46
   4   1  27  990.89   33.96
  -6  10 -82   -0.62    3.91
  -4   8  66   11.65    3.38
  -3   7  62    1.10    2.58
  -5   8  65    0.49    3.03
  -3   6  57   27.94    4.04
   3   0  12  729.51   24.41
  -9  11 -83   -1.03    4.30
  -6   8  64    4.48    2.81
  -4   6  56   48.53    4.73
   2   0 -19    0.99    1.44
  -9  10 -79    2.37    4.40
  -7   8  63   11.54    3.29
  -7   8 -72   31.11    5.53
  -5   6  55    3.87    2.69
 -13  13 -86    4.01    4.65
  -6   6 -63   -0.08    3.11
   0   0  -9   -0.06    0.15
 -16  15  80    0.87    2.64
 -13  12 -82    0.30    4.46
 -12  11  70   11.37    3.27
 -10   9 -73   -0.25    4.01
  -9   7 -64    4.69    3.79
 -14  11 -76    9.52    4.94
 -13  10  64   44.53    4.39
  -8   5  44   18.96    2.57
  -5   2  23  304.66   10.72
 -16  12  68    2.58    2.46
  -8   4  36  449.21   15.91
  -8   4 -45  240.41   11.63
  -7   3  29   20.58    1.92
  -6   2 -29  125.92    6.61
 -20  15  73    1.20    2.50
 -12   7 -58    9.85    3.58
  -8   3 -35  166.56    8.59
  -7   2 -24  636.55   22.76
 -22  16  73    0.35    2.24
 -17  11 -70    3.10    3.93
 -13   7 -56    2.28    3.28
 -12   6  42   42.57    2.93
 -12   6 -51   -0.48    3.20
 -11   5 -46    7.46    3.16
 -18  11 -68    2.56    3.99
 -16   9 -61   42.25    5.80
 -20  12 -68    3.26    4.29
 -13   5 -39    4.84    2.82
 -12   4 -31    6.50    3.04
 -22  13 -68   -0.77    4.23
 -19  10 -59    3.70    4.20
 -21  11 -59   -1.00    3.63
 -15   5 -29   61.63    5.02
 -23  12 -59    2.49    4.45
 -21  10 -52    0.47    3.34
 -16   5 -21   44.23    4.30
 -26  14 -61   -0.26    4.21
 -23  11 -52    6.68    4.26
 -19   7 -32    8.58    3.11
 -26  13 -54    0.41    3.97
 -21   8 -32    1.21    2.46
 -20   7  15   63.75    3.39
 -19   6  -4   37.88    3.39
 -30  16 -58    0.80    3.71
 -25  11 -42    0.51    3.41
 -23   9 -32    5.92    3.26
 -22   8  15   41.03    2.84
 -21   7  -1   53.58    3.96
 -21   7  -4  122.61    6.49
 -21   7  -7   63.10    4.58
 -31  16 -53    1.70    4.11
 -28  13 -44   -0.79    3.21
 -32  16 -48    0.00    3.83
 -28  12 -34   30.58    4.51
 -32  15 -38    3.39    3.60
 -28  11 -12   -0.29    2.43
 -35  17 -37   -0.83    3.27
 -33  15 -30    0.57    3.31
 -31  13   7    3.24    2.31
 -31  13 -17   -0.01    2.77
 -34  15   5   -0.13    2.14
 -34  15 -13   -0.35    2.75
  27   7   8   -0.10    2.49
  23   9  44   -0.88    3.62
  26   6   5    0.02    2.29
  26   6 -16    1.16    2.00
  24   6  24    9.30    3.72
  21   8  46    2.04    3.85
  23   6  29    2.81    3.25
  19   9  55    2.20    4.21
  23   5  21    5.73    3.07
  18   9  57    1.01    4.30
  22   5  26    0.13    3.05
  23   4  10    0.77    2.54
  23   4 -20    2.44    1.75
  17   9  59    3.06    4.40
  21   5  31    2.73    3.25
  22   4  18    0.12    2.45
  16   9  61    0.59    4.28
  21   4  23   14.95    3.62
  22   3 -11   39.54    3.43
  14  10  67    0.61    3.94
  18   6  45    6.68    3.96
  21   3  12    4.63    2.65
  17   6  47    3.23    3.45
  18   5  40    0.47    3.38
  16   6  49   13.91    4.26
  17   5  42    1.12    3.12
  20   2   0    4.65    2.07
  20   2  -9    5.67    1.96
  13   8  62    2.24    3.72
  15   6  51    0.54    3.78
  19   2  11   71.49    5.22
  15   5  46    2.69    3.65
  16   4  39   11.37    3.46
  18   2  16    7.24    2.94
  12   7  59    0.68    3.43
  14   5  48   35.36    5.02
  15   4  41    1.83    3.14
   7  11  77    3.93    4.41
  10   8  65    0.27    3.77
  17   1   4   46.23    3.73
  17   1 -14   11.47    1.71
  16   1 -21  132.45    5.16
   5  11  78    1.03    3.88
   6   9 -81    0.71    3.12
  12   3  39    1.41    2.64
   4  10  75   -1.15    4.01
   7   7  63   21.40    4.91
  13   1  21  702.15   25.61
   9   4 -58   25.00    3.10
   4   8  68   28.51    5.32
   5   7  64    1.89    3.13
   7   5 -64    4.38    2.58
   9   3  42   20.13    3.91
  -4  14  87    6.51    4.37
   0  10 -85    0.98    3.83
   2   8 -78   -0.24    3.48
   7   3  43    6.06    3.11
  -3  12  81    1.37    3.50
  -2  11 -88    1.93    4.17
   1   8  68    9.55    3.86
   2   7  64    0.44    3.46
   2   7 -74   -0.25    3.30
   7   2 -46   18.91    2.43
   7   1  27  107.12    6.14
   8   0  14 4650.80  149.25
  -6  13  83    0.89    3.54
   4   3  43   29.91    3.91
   5   2  36   67.17    5.21
   1   5 -64    1.35    2.69
   2   4  49   13.53    3.38
   4   2 -46   27.79    3.09
  -6  11  76   30.21    5.36
  -6  11 -86    0.48    4.06
   5   0  14 1394.15   45.86
  -1   5 -63    1.77    3.22
   3   1  26   30.92    3.30
   4   0  13   -0.07    2.04
   4   0 -23    0.24    1.32
  -9  12 -87   -1.39    4.32
  -6   9 -78    1.60    4.01
  -4   7  61   27.21    4.00
  -4   7 -71    2.29    3.49
   0   3 -51    2.07    2.53
   2   1  25  145.47    6.76
   2   1 -35  203.01    8.58
   1   1  24  199.57    8.24
  -4   5 -60   18.54    4.10
 -12  12 -84   -0.87    4.50
  -2   2 -40    4.94    2.47
 -14  13  75    2.72    2.99
  -8   7 -66   26.86    4.79
  -5   4  42  298.17   12.06
  -3   2  28   44.95    3.21
  -3   2 -38    4.58    2.53
 -13  11 -78   15.88    4.93
 -11   8 -67   40.23    5.58
 -14  10 -72    0.89    3.72
 -12   8  55    1.18    2.22
 -12   8 -65    0.13    3.85
 -11   7  51    0.29    1.75
 -16  11  63    0.31    2.16
 -13   8 -63   16.32    4.70
  -9   4 -43    8.09    3.32
  -7   2  15 1144.16   36.33
  -8   2 -19  190.77    8.36
 -13   6 -49   39.43    5.13
 -11   4 -36   10.29    3.44
 -19  11 -66   -1.87    3.98
 -17   9 -59   19.47    4.93
 -11   3  10    1.93    1.04
 -11   3 -20   18.58    2.96
 -21  12 -66   -0.39    4.21
 -16   7 -47   38.64    4.84
 -15   6 -42   39.84    4.72
 -24  14 -68    0.34    3.82
 -23  13 -66    2.51    4.00
 -22  12  53    7.22    1.64
 -16   6 -37    0.65    2.62
 -17   6 -32   50.03    4.94
 -16   5  12    1.14    1.31
 -25  13  49    0.29    0.53
 -25  13 -59   19.25    5.30
 -25  12 -52    4.97    4.29
 -19   6  -1    9.86    2.27
 -19   6  -7   35.22    3.50
 -19   6 -10   28.71    3.42
 -29  15 -56   -0.62    4.08
 -26  12 -47   11.33    4.38
 -21   7   2   -0.31    2.07
 -21   7 -10   21.36    3.15
 -30  15 -51    5.65    3.69
 -26  11 -37   -0.21    3.32
 -25  10 -32    1.64    2.70
 -23   8  -1    6.30    2.13
 -23   8  -4    0.57    1.85
 -23   8  -7   -0.12    2.00
 -23   8 -10    0.00    2.11
 -29  13 -39   -0.17    3.47
 -27  11  19    0.96    1.56
 -27  11 -29    4.22    3.18
 -26  10 -21   11.37    3.13
 -31  14 -36   16.50    4.19
 -30  13 -31    0.65    3.24
 -28  11   6    3.11    2.11
 -28  11 -15    2.08    2.59
 -34  16 -35    1.57    3.15
 -33  15  21    6.08    2.03
 -32  14 -25    5.67    3.58
 -35  16 -24   -1.39    2.93
 -34  15 -16   -0.75    2.87
  27   7   5    1.81    2.83
  27   7 -16   -0.31    2.01
  24   9  39   -0.25    3.64
  25   7  24    1.95    2.96
  21  10  53   -1.04    3.85
  22   9  46    3.71    3.54
  23   8  39    3.98    3.79
  24   7  29    2.43    3.26
  24   7 -40    0.68    0.76
  25   6  16    2.08    3.03
  25   6 -26    0.15    1.65
  23   7  34    1.38    3.23
  25   5  -1   -0.28    2.40
  25   5  -4   -0.08    2.30
  25   5  -7    1.47    2.15
  25   5 -10    0.42    2.11
  24   5  13    0.86    2.47
  20   8  48    1.16    3.81
  21   7  41    6.84    4.12
  21   6  36   10.14    3.82
  15  10  65   -0.68    3.89
  20   5  33   10.07    3.45
  22   3  -2    0.18    1.98
  22   3  -5    3.42    2.05
  22   3  -8   23.22    2.82
  13  11  71    1.13    4.60
  20   3  17    2.78    2.64
  20   3 -28    0.21    1.12
  14   8  60    4.81    4.32
  19   3  22    0.13    2.51
  20   2  -3   41.34    3.63
  20   2  -6   34.64    3.31
   9  12  78    4.88    4.47
  12   9  66   -0.11    3.77
  16   5  44    8.95    3.83
   8  10  73   21.39    5.12
   9   9  69    3.73    3.75
  16   2  23    4.23    2.65
   7  10 -84    2.75    3.53
  13   4 -54   10.61    1.94
   6  10  74    0.14    4.01
   7   9  70    4.11    3.85
  11   5  51    3.74    3.64
  13   3  37   -0.21    2.72
  15   1  14   12.92    3.02
   3  12  81    1.51    4.02
  11   4  46   21.67    4.21
   1  13  84   -0.47    3.44
   5   9  71   -0.04    3.50
   6   8  67    0.41    3.73
   5   8 -78    3.05    3.43
  13   0   1    0.64    1.90
  13   0 -11   -0.77    1.23
   5   7 -74    0.46    3.21
  12   0   6   59.57    3.98
  -2  13  84    0.47    3.81
   1  10  75    7.66    4.43
   2   9 -82    0.84    3.51
   9   1  26  117.43    6.66
  -5  14  86    0.43    2.41
   5   4  49    2.34    2.87
  -1   9  71    7.53    4.03
   3   5 -65    0.90    2.84
  -3  10  74    1.07    3.51
   2   5  54    0.71    2.65
  -7  13  82   -0.22    3.38
   0   6 -69   -0.98    3.30
   2   4 -59   18.23    3.58
 -10  15  86    1.45    3.40
   1   4  48    1.13    2.63
  -7  11  75    0.19    3.02
  -2   6 -68   44.42    5.35
   0   4 -58   10.02    3.26
   2   2 -45   69.56    4.89
  -8  11  74    7.10    3.50
  -8  11 -85    0.53    4.16
  -8  10 -81    5.68    4.44
  -6   8 -74   -0.39    3.82
 -14  15  82    0.79    3.21
 -10  11  72   30.79    4.52
  -5   6 -65    1.46    3.09
  -1   2 -42  164.45    8.13
 -11  11  71   -1.07    2.70
  -7   7 -68    5.59    3.79
  -3   3 -48  161.16    8.77
 -12  11 -80    1.01    4.05
  -4   3 -46  221.88   10.67
 -18  16  80    1.73    2.64
 -12  10  65   10.80    2.88
 -12  10 -76   -1.67    3.79
 -10   8 -69    2.88    3.92
  -5   3 -44  350.97   14.85
  -4   2 -36   10.16    2.90
  -3   1  14  210.57    7.32
  -3   1 -25  153.27    6.98
 -17  14  74    3.31    2.83
  -6   3 -42  148.86    8.24
  -4   1 -20  719.57   24.76
  -5   1 -12    6.85    1.84
 -18  13  68    2.67    2.42
 -18  13 -79    1.69    4.08
 -10   5  39   13.78    2.11
 -20  14 -79    1.24    4.66
 -16  10 -68    3.08    3.89
 -14   8 -61   -0.05    3.64
 -21  14 -77   -1.49    4.73
 -17  10 -66   -1.12    4.28
 -12   5 -44   37.51    4.55
 -24  16  68    3.96    2.09
 -17   9  49   15.72    1.98
 -20  11  53    0.82    1.50
 -18   9 -57    0.45    3.44
 -13   4  16  116.19    4.21
 -20  10 -57    9.92    4.18
 -25  14 -66   -1.55    3.83
 -22  11 -57    0.28    4.19
 -19   8 -45    5.52    3.50
 -17   6  22   66.44    2.66
 -24  12 -57    1.12    3.86
 -21   9 -45   42.16    5.28
 -20   8 -40    1.14    3.21
 -28  15 -61    3.31    4.73
 -23  10 -45    3.76    3.68
 -22   9 -40    3.08    3.43
 -20   7 -27   63.59    5.38
 -19   6   2    4.94    1.92
 -19   6 -13    0.84    2.44
 -28  14 -54    2.22    4.09
 -22   8 -27   13.20    3.44
 -21   7 -13   13.97    3.00
 -29  14 -49    3.11    3.64
 -27  12 -42    4.04    3.24
 -25  10  22    2.54    1.38
 -23   8   2    0.52    1.74
 -23   8 -13    1.15    2.28
 -30  14 -44    3.29    3.79
 -26  10  12    7.35    1.95
 -33  16 -43   -0.91    3.52
 -29  12  16    0.56    1.68
 -29  12 -26   16.42    3.86
 -28  11 -18   12.47    3.18
 -34  16  25    1.69    1.73
 -31  13  10   -0.20    1.90
 -31  13 -20    7.58    3.15
 -34  15   8   -0.18    2.21
 -34  15 -19    2.58    2.68
  25   9  34    1.52    3.35
  27   7   2   -1.25    2.69
  27   7 -13    6.24    2.33
  25   8  29    0.68    3.20
  26   7  16   -0.89    2.83
  24   8  34   -0.10    3.12
  26   6  -1    0.27    2.58
  26   6 -13    0.24    2.12
  20  10  55   -0.34    3.47
  24   6  21    1.71    3.16
  24   6 -33    6.31    1.65
  19  10  57    9.11    4.78
  24   5 -23   13.19    2.29
  18  10  59    1.02    3.69
  22   6  31    3.70    3.35
  17  10  61   -0.36    3.77
  20   7  43    0.64    3.62
  23   4   7   11.32    2.97
  16  10  63    1.52    4.08
  20   6  38    4.70    3.58
  22   4  15    7.22    3.15
  22   4 -27    5.30    1.58
  14  11  69    3.41    4.61
  16   8  56    1.29    3.75
  21   3   9   22.51    3.47
  21   3 -21    9.33    1.79
  15   8  58    5.23    4.36
  13   9  64    1.22    4.00
  11  10  70   10.45    4.35
  19   2   8   94.20    5.83
  13   7  57   -1.11    4.13
   7  12  79   19.19    5.51
  11   8  63    8.61    4.37
  12   6  54    8.20    4.23
  15   3  33    8.17    3.52
   5  12  80    5.12    4.55
  10   7  60    1.70    3.39
  14   3  35   -0.04    2.99
  15   2  25   32.21    4.05
  16   1   9   29.90    3.29
   6  10 -85    1.34    3.50
  12   4  44   12.59    3.90
  14   2  27   55.36    5.03
  13   2  29   52.25    4.95
   5   9 -82   -0.28    3.55
   9   5  52    6.86    3.77
   9   4  47    9.37    3.64
  10   3  40    2.31    2.70
  13   0  -2  668.93   22.94
   0  12  81    0.17    3.72
   2  10 -86   -1.50    3.74
   8   4 -59   21.65    3.14
   2   9  71    3.72    3.74
   3   8  67   41.16    5.40
   4   7  63    2.85    3.19
   5   6 -70    9.34    3.51
   6   5 -65    2.81    2.68
   7   4  48    3.06    3.13
   9   2  34   97.91    6.56
  10   1  24   40.41    3.86
   5   5  54    2.39    2.80
   7   2  35    5.32    2.90
   9   0  12 2033.73   66.50
  -4  12  80   13.30    3.98
  -1   9 -82    9.33    4.05
   0   8  67   -0.12    3.08
   1   7  63   23.54    4.29
   2   6 -70   28.46    4.50
   4   4 -60    9.88    3.12
  -3  10 -85   -0.14    3.63
  -2   9  70    2.11    3.89
  -1   8 -78    1.95    3.65
  -4  10  73    9.10    3.34
  -3   9 -81    1.21    4.07
   3   3  42  124.43    7.41
   4   2  35    1.41    2.63
  -8  13  81    0.29    3.27
  -5  10 -84   -0.73    4.22
  -3   8 -77    4.38    4.03
 -11  15  85    0.38    3.33
  -9  13  80    0.18    3.30
  -8  12 -89   -2.38    4.63
  -5   9 -80   46.74    6.67
   0   4  47    0.65    2.42
 -12  15  84    3.65    3.78
 -13  15  83    4.47    3.37
  -9  11  73    0.50    2.88
  -3   5 -62   87.55    6.86
  -2   4 -57    6.41    3.57
 -11  12 -86    1.72    4.44
  -8   9 -77    2.76    4.42
   1   0 -17    0.36    1.39
 -13  13  76   21.32    4.18
 -11  11 -82    3.63    4.58
  -4   4  43    0.26    2.21
  -9   8 -71    3.68    4.15
  -7   5  45   44.47    3.76
 -16  13 -83    0.04    4.69
 -12   9  60    0.47    2.41
  -5   2 -34   12.72    3.00
 -17  13 -81   -0.64    4.40
  -7   3 -40   65.32    5.39
 -17  12 -77   -1.39    4.10
 -19  13 -77   -0.63    4.10
 -15   9  54   27.31    2.92
 -10   4 -41   38.08    4.48
  -9   3 -33  159.81    8.37
 -20  13 -75   -1.15    4.63
 -18  11  58    1.65    1.87
 -15   8 -59    4.24    3.70
 -10   3 -28    5.67    2.62
 -22  14 -75    2.40    4.64
 -18  10 -64    1.70    4.26
 -16   8  45  130.95    5.58
 -20  11 -64   27.81    5.33
 -12   3  -6  230.89    9.28
 -22  12 -64    0.31    3.78
 -18   8 -50    0.07    3.27
 -17   7 -45    2.13    3.03
 -24  13 -64    0.76    4.09
 -18   7 -40   31.22    4.35
 -19   7 -35    0.87    2.80
 -18   6  15   19.06    1.82
 -18   6 -27  210.78   10.47
 -17   5  -4    1.38    2.17
 -17   5  -7  129.58    6.60
 -17   5 -10   14.21    2.89
 -27  14 -59    1.74    3.79
 -21   8 -35   -0.20    2.66
 -27  13 -52    2.64    4.08
 -25  11 -45   22.74    4.86
 -24  10 -40   31.62    4.73
 -23   9 -35   18.22    3.91
 -21   7 -16    3.40    2.34
 -24   9  15    2.16    1.50
 -24   9 -27    0.77    2.85
 -28  12 -37    1.71    3.20
 -25   9  -1    4.28    2.20
 -25   9  -4    4.70    2.36
 -25   9  -7    0.50    2.08
 -25   9 -10    0.49    2.17
 -32  15 -41    4.11    3.64
 -33  15 -33    2.16    3.26
 -32  14  17    9.47    2.36
 -32  14 -28    3.25    3.67
 -30  12  -3    5.56    2.59
 -30  12  -6   24.67    3.67
 -30  12  -9    3.39    2.75
 -35  16  15    0.28    1.98
 -35  16 -27    0.21    3.01
 -33  14  -2   -0.27    2.40
 -33  14  -5    1.99    2.64
 -33  14  -8   -0.83    2.70
 -33  14 -11    5.44    2.86
  27   7  -1   -0.37    2.55
  27   7  -4    0.53    2.41
  27   7  -7   -0.15    2.34
  27   7 -10   -0.25    2.29
  26   7 -26    0.87    1.74
  26   6  -4    1.90    2.37
  26   6  -7    0.27    2.23
  26   6 -10   21.03    3.21
  25   6  13   -0.39    2.67
  22   8  41    0.91    3.27
  22   7  36    1.53    3.45
  24   5  10    5.17    2.83
  23   5  18   -0.43    2.70
  23   4   4    9.79    2.76
  23   4 -17   -0.39    1.80
  15  11  67   -1.89    4.51
  19   7  45    1.40    3.69
  17   8  54    0.48    3.53
  17   8 -66    1.60    1.55
  21   4  20   13.35    3.36
  17   7 -62    4.34    1.55
  19   5  35   -0.26    3.17
  20   4  25    0.97    2.85
  10  12  76    2.93    4.30
  11  11  72   -0.54    3.74
  12  10  68   -0.63    3.84
  18   4  32   35.12    4.42
  18   3  24    0.25    2.68
  19   2 -19    5.12    1.48
  18   2  13   25.78    3.55
   9  10  71    9.95    4.74
  10   9  67   -0.94    4.05
  13   6  52    4.35    3.57
  17   2  18   24.13    3.55
   5  13  82   -0.48    3.53
  11   7 -71    6.72    2.69
  17   1  -2  101.52    5.45
  17   1 -11    4.38    1.58
  10   7 -72   -0.09    2.39
  12   5  49   10.79    3.73
  13   4  42   25.88    4.26
   3  13  83    1.00    4.18
   8   7  61   43.53    5.69
  14   1  16   39.26    3.83
   3  10  74    0.10    3.77
   6   7  62    2.23    3.41
  13   0  -5   -0.32    1.46
  13   0  -8   -0.10    1.33
  -2  14  86    0.89    3.92
   4   8 -79    1.83    3.26
   7   5  53    1.23    2.90
   8   3  41   17.55    3.63
  11   0   8    6.60    2.27
  -3  13  83    7.02    4.05
   0  10  74   -0.49    3.73
  10   0  10  635.19   22.25
  -1  10 -86    6.32    3.89
   1   8 -79    0.14    3.68
   6   3  42   31.91    4.08
  -6  14  85    0.34    3.57
  -3  11 -89   -2.26    4.11
   4   4  48    3.27    2.94
   6   2 -47    7.12    2.14
  -5  12  79    4.50    4.23
  -1   8  66   35.60    5.00
   6   1  26   78.75    5.16
   7   0  13    1.43    2.12
  -5  11 -88    1.20    4.14
  -1   7 -74    4.23    3.73
   1   5  53    2.54    2.74
   5   1 -38  423.01   15.36
  -5  10  72   -0.14    2.92
  -3   7 -73    1.30    3.62
   3   1 -37  211.30    8.87
 -10  13  79   -1.14    3.30
  -1   4  46  211.43    9.96
  -4   6 -67    3.23    3.33
  -2   4  45   53.68    4.45
   0   2 -44  217.27    9.94
  -6   7 -70    0.50    3.31
  -3   4  44  306.88   12.73
  -2   3 -50    0.96    2.74
  -8   8 -73    0.33    3.95
  -2   2  29    1.45    1.95
   0   0 -12 2100.69   67.29
 -17  16  81    0.46    2.85
 -11  10  66    0.12    2.60
 -11  10 -78   -0.34    3.81
  -8   6 -62   23.22    4.58
  -7   5 -57   23.89    4.42
 -12   9 -72   -2.23    4.14
  -9   6  48   17.29    2.64
  -9   6 -60   11.47    4.06
  -8   5 -55    8.39    3.37
 -19  15  74    1.79    2.54
 -16  12 -79    2.17    4.19
 -13   9 -70    0.10    3.91
 -10   6 -58   84.32    6.88
  -6   2  19   71.88    2.97
  -5   1 -15 3154.86  101.52
 -14   9 -68    2.97    4.37
 -11   6 -56    2.16    3.35
 -10   5 -51   15.08    3.49
 -20  14  68   15.26    2.88
 -18  12  63    6.30    2.35
 -18  12 -75    1.56    4.01
 -15   9 -66   -0.50    4.16
 -13   7  46   31.64    2.74
 -22  15  68    0.15    2.16
  -9   2  -5    1.28    1.81
  -9   2  -8  463.47   16.44
 -21  13 -73   -1.25    4.32
 -16   8 -57   35.02    5.40
 -12   4 -34    0.78    2.91
 -11   3 -23    5.39    2.63
 -23  14 -73    2.70    4.76
 -12   3  -3   14.19    2.14
 -12   3  -9   70.39    4.28
 -24  14  58   29.74    2.55
 -21  11 -62   17.47    5.11
 -19   9 -55    1.31    3.34
 -16   6 -40   77.71    6.16
 -15   5 -32   12.68    3.30
 -23  12 -62   -0.31    3.79
 -21  10 -55   -1.53    4.14
 -27  15 -66    1.53    4.41
 -26  14 -64    0.39    3.79
 -23  11 -55    1.42    4.09
 -17   5  -1   53.87    3.84
 -17   5 -13    3.83    2.60
 -26  13 -57    0.53    3.82
 -19   6 -16   73.05    5.24
 -24  10  29    9.73    1.07
 -30  15 -54    0.73    4.05
 -26  11 -40    2.01    3.43
 -25  10 -35    2.73    3.06
 -23   8 -16    0.19    2.34
 -32  16  39   -0.17    0.71
 -32  16 -51   -1.41    3.98
 -31  15 -49    0.55    3.34
 -29  13 -42    2.14    3.71
 -27  11 -32    7.41    3.39
 -25   9 -13    2.32    2.27
 -31  14 -39   -0.29    3.30
 -30  13 -34   13.21    4.05
 -29  12 -29   -0.22    2.95
 -28  11   9    0.20    1.88
 -28  11 -21   22.98    3.95
 -35  17  29   -0.06    1.55
 -34  16 -38    0.60    3.38
 -30  12   0    3.18    2.32
 -30  12 -12   32.90    4.08
 -34  15  11    0.68    2.03
 -33  14   1   -1.09    2.25
 -33  14 -14    1.53    2.83
  26   8  21   -0.15    2.70
  25   8 -40    0.31    1.27
  26   7  13    5.07    3.03
  23   9  41    1.28    3.09
  25   7  21    4.20    3.49
  23   8  36   -1.16    3.45
  23   7  31    0.71    3.06
  21   8  43    4.05    3.90
  17  11  63   -0.45    4.35
  23   5 -30    0.08    1.39
  16  11  65   -0.07    3.87
  22   5  23    0.90    3.11
  18   7  47   -0.16    3.76
  19   6  40   19.78    4.29
  15   9  60   -0.72    3.70
  17   7  49    6.39    4.25
  18   6  42   42.66    5.42
  21   3   6   13.81    2.84
  14   9  62    2.04    3.82
  16   7  51   -0.29    3.95
  18   5  37   -0.49    3.42
  20   3  14    4.36    2.55
  19   3  19    1.27    2.58
  17   4  34   26.92    4.05
  19   2   5    2.39    2.19
   8  12  77    6.35    4.04
  12   8  61   -1.47    4.05
  12   8 -74    1.87    2.46
  14   6  50   -0.05    3.32
  16   4  36   66.32    6.19
  11   8 -75    2.97    2.70
  12   7 -70    4.24    2.37
  15   4  38   21.69    4.17
  17   2 -30    3.79    0.38
  10   8 -76    4.67    2.89
  11   7  58   -1.11    3.56
  12   6 -66    0.33    2.13
  13   5  47    2.45    3.45
  14   4  40   22.73    4.46
  17   1  -5    4.86    2.06
  17   1  -8    4.17    1.79
   8   9  68   -0.42    3.96
   9   8  64    0.95    3.42
  11   6 -67   -0.59    2.22
  16   1   6    6.79    2.50
   9   7 -73   -1.02    2.94
  10   6 -68    5.50    2.55
   5  10  73   -1.24    3.79
   5  10 -86    1.98    3.42
   6   9  69   -0.27    3.18
   7   8  65   12.39    4.51
   2  12  80    1.25    4.09
  10   4  45   23.67    4.29
  13   1  18   14.35    3.06
   0  13  83    1.03    3.75
   4   9  70    0.45    3.58
   4   9 -83    5.31    3.64
   5   8  66    0.96    3.34
  11   1  22    5.11    2.46
  -1  12  80    2.74    3.94
   7   4 -60   14.81    3.05
  10   1 -36    0.61    1.21
   1   9  70    5.08    3.66
   1   9 -83    3.07    3.85
   4   6 -71    0.05    2.83
   5   5 -66    1.87    2.90
   9   1 -37  151.34    6.08
   4   5  53   12.85    3.55
   8   1  25  341.18   13.74
  -7  14  84   -0.41    3.33
   0   7  62   38.31    5.05
   2   5 -66    1.99    2.95
  -3   9  69    5.66    2.87
   0   5  52   94.00    6.56
   0   5 -65   -0.81    3.19
   1   4 -60    5.35    3.03
   2   3  41  193.19    9.44
   3   2 -47   15.89    2.74
   5   0 -25    0.58    1.29
  -7  11 -87    6.10    4.68
  -6  10  71    0.70    3.00
  -7  10 -83    1.64    4.00
 -10  12 -88    2.77    4.66
  -7   9 -79    5.01    4.35
   2   0   8  968.20   31.50
 -10  11 -84    1.24    4.40
   0   1 -34  562.58   20.20
 -16  16  82    1.46    2.97
 -10  10  67   -0.46    2.89
 -10  10 -80    3.16    4.42
  -1   1  19    2.59    1.59
  -1   1 -32  133.33    6.56
  -7   6 -64    8.34    3.65
  -6   5 -59    5.33    3.57
 -16  14  75    1.73    2.59
 -14  12  70    9.24    3.06
 -14  12 -83    1.00    4.73
 -11   9  61    0.43    2.21
  -6   4 -52   31.53    4.36
 -11   8  56   63.36    4.68
 -10   7  52    0.37    1.86
 -10   7 -65  114.80    8.92
  -7   4 -50    4.11    2.80
 -11   7 -63    2.04    3.81
  -8   4 -48    3.15    3.32
  -6   2 -32   40.02    4.06
 -16  11 -75    3.81    4.83
 -15  10  59    5.99    2.49
 -12   7 -61   20.59    4.68
  -8   3  25  266.14    9.25
  -8   3 -38    6.71    3.19
 -13   7 -59   23.62    4.42
 -11   5 -49   69.31    6.01
  -8   2 -22  235.11    9.98
 -18  11 -71    4.01    4.28
 -16   9 -64    6.36    4.05
 -11   4 -39  104.61    7.01
  -9   2  -2   74.63    3.79
  -9   2 -11    2.12    2.05
 -13   5 -42   36.14    4.44
 -24  15  63    0.57    1.78
 -19  10 -62    4.26    3.86
 -16   7  37   90.18    3.66
 -16   7 -50   19.52    4.54
 -13   4 -29  214.25   10.18
 -12   3   0   31.68    2.62
 -12   3 -12  269.32   10.86
 -17   6 -35   77.25    6.04
 -25  13 -62    1.74    3.82
 -20   8 -43    3.37    3.01
 -17   5   2    0.28    1.88
 -25  12 -55    0.58    4.04
 -22   9 -43   21.62    4.33
 -20   7 -30   32.03    4.22
 -19   6 -19  321.65   13.68
 -29  15 -59    1.72    4.20
 -26  12 -50    0.99    3.62
 -22   8 -30   21.17    3.86
 -21   7 -19    4.40    2.57
 -29  14 -52   -0.56    3.76
 -27  12 -45    0.38    3.55
 -23   8 -19    0.73    2.44
 -26  10 -27   26.48    4.19
 -25   9   2    1.96    2.02
 -25   9 -16   21.95    3.49
 -34  17  36    1.06    1.32
 -31  14  27    1.22    1.55
 -33  15 -36    0.23    3.05
 -32  14 -31    0.22    3.12
 -31  13 -26    2.90    3.12
 -30  12 -15    5.49    2.92
 -35  16 -30    8.95    3.64
 -34  15 -25    2.54    2.92
 -33  14 -17   -0.10    2.93
 -36  16  -4    3.82    2.79
 -36  16  -7    0.60    2.71
 -36  16 -10    0.31    2.60
  25   9  31    2.09    3.28
  24   9  36    2.08    3.45
  24   8  31    1.00    3.19
  25   7 -33    0.98    1.48
  21  10  50    4.58    4.12
  22   9  43    3.15    3.47
  25   6  10    1.36    2.74
  23   7 -44   -0.71    0.36
  24   6  18    1.21    2.79
  24   5   7    4.57    3.01
  19   9  52    0.36    3.63
  20   8  45    7.17    3.88
  21   7  38   -0.43    3.63
  18   9  54    3.26    4.29
  21   6  33    2.77    3.18
  23   4 -14    0.04    1.99
  17   9  56   11.23    4.67
  22   4  12    2.86    2.79
  16   9  58    3.50    4.29
  20   5  30    0.46    2.92
  11  12  74    2.00    4.49
  12  11  70    0.87    4.27
  13  10  66   -0.10    3.93
  17   6  44    3.43    3.73
  19   4  27    1.51    2.77
  16   6  46    5.77    3.91
  17   5  39   11.50    3.95
  13   8  59   25.00    5.57
  15   6  48   32.94    5.43
  16   5  41    2.96    3.62
   9  11  73    3.72    4.59
  10  10  69   -2.00    3.62
  11   9  65    3.59    4.28
  13   7 -69    0.06    2.08
  15   5  43   33.52    5.17
  17   3  26    2.77    2.90
  14   5  45   59.28    5.97
  16   2  20   79.46    5.74
   9   8 -77    1.61    2.77
   4  12  79    1.89    4.32
  14   2 -39   31.23    1.07
  15   1  11  270.07   11.47
   9   6 -69    0.52    2.27
   8   4  46    1.02    3.13
  -3  14  85    0.59    4.08
   1  10 -87    2.51    3.82
   2   8  66    2.25    3.60
   3   7  62   30.07    4.75
   6   4  47   55.68    5.32
  -4  13  82    0.34    3.47
  -1  10  73    1.59    3.74
   8   1 -38  275.04   10.23
  -3  11  76   -0.12    3.50
   5   3  41   10.41    3.19
   8   0  11    0.27    1.93
   8   0 -25    0.44    0.97
  -2   9 -83   -0.17    3.81
   1   6 -71   20.43    4.33
   3   4  47   72.26    5.82
   3   4 -61   23.06    3.67
  -8  14  83    2.44    3.56
  -2   8  65   16.56    4.04
  -1   7  61   12.37    3.65
   0   6  57    0.17    2.69
   5   1  25    4.35    2.56
   6   0  12  122.45    5.74
  -4   9  68    3.84    3.03
  -4   9 -82    0.80    4.15
  -1   6 -70   26.07    4.84
  -1   5  51  118.55    7.24
   1   3  40   23.34    3.40
  -7  10  70    0.99    3.16
  -3   6 -69   -1.31    3.74
  -2   5 -64    0.08    3.19
  -1   4 -59   24.42    3.76
   1   2 -46   22.78    3.11
  -8  10  69    0.13    2.81
  -5   7 -72   16.42    4.26
  -1   3 -52   31.55    4.01
   1   1 -36    1.13    2.13
 -15  16  83    2.96    3.43
  -9  10  68   -0.32    2.64
  -5   5 -61   -0.49    3.00
  -4   4 -56   22.40    3.95
  -3   3  36  180.97    8.05
 -13  12 -85   -0.81    4.71
  -6   5  46    1.36    2.08
  -2   1 -30  152.40    7.17
 -13  11 -81   -1.83    4.09
  -9   7 -67    2.37    3.87
  -8   6  49  148.51    7.36
 -14  11 -79    0.03    3.92
  -7   4  37    2.29    1.88
  -4   1 -23    1.94    2.18
 -17  13  69    4.44    2.81
  -9   4 -46    7.93    3.34
 -20  13  63    1.02    2.08
 -10   3 -31   13.11    3.00
  -9   2 -14  189.30    8.17
 -22  14  63    3.27    2.02
 -20  12  58    0.76    1.78
 -19  11 -69    1.05    4.56
 -17   9 -62    2.08    3.70
 -22  13  58   39.64    3.10
 -21  12 -69   -0.63    4.46
 -17   8 -55    0.51    3.37
 -15   6 -45    7.11    3.02
 -12   3 -15    1.59    2.26
 -23  13 -69    1.08    4.54
 -20  10 -60    4.89    4.54
 -22  11 -60   -0.18    4.37
 -19   8 -48    2.34    3.50
 -18   7 -43    5.06    3.15
 -16   5 -27    4.22    2.79
 -21   9 -48    2.59    3.23
 -18   6 -30   -0.32    2.74
 -17   5 -16   11.52    2.80
 -28  15 -64    1.42    4.39
 -23  10 -48    1.87    3.90
 -21   8 -38   40.17    5.14
 -28  14 -57    0.54    3.63
 -24  10 -43  103.11    8.07
 -23   9 -38   13.05    3.84
 -21   7 -22   41.54    4.43
 -28  13 -50   -1.49    3.38
 -24   9 -30   -0.08    2.66
 -28  12  26   13.81    1.92
 -28  12 -40    4.57    3.58
 -27  11 -35   -0.24    2.99
 -25   9 -19   52.66    5.06
 -32  15 -44   -2.16    3.78
 -30  13  23    0.56    1.59
 -30  13 -37    2.83    3.49
 -29  12 -32   20.76    4.39
 -27  10  -4   22.55    3.41
 -27  10  -7   -0.34    2.11
 -27  10 -10   11.93    2.90
 -31  13  13   -0.31    1.95
 -30  12 -18    4.36    2.88
 -33  14 -20    2.18    3.02
 -36  16  -1   -0.87    2.51
  26   8  18    0.12    2.95
  23  10  43    1.34    3.64
  26   7  10   -0.31    2.70
  25   7  18    2.08    2.89
  25   6 -23   -0.78    1.79
  20  10  52    0.84    3.95
  22   8  38    2.25    3.24
  23   6  23   -0.26    2.88
  24   5 -20    0.85    1.79
  23   5  15    6.82    3.12
  19   8  47    9.31    4.02
  20   7  40    0.26    3.11
  23   4  -2    1.77    2.26
  23   4  -5    7.17    2.40
  23   4  -8   19.89    2.86
  23   4 -11   -0.99    1.90
  20   6  35    4.21    3.50
  21   4  17    6.50    2.95
  13  11  68    0.82    3.95
  14  10  64   -0.31    4.21
  20   4  22    1.02    2.68
  21   3 -18    8.77    1.89
  14   8  57    5.36    4.54
  19   3 -32    6.81    0.57
  12   9 -78    3.66    2.66
  16   5 -55    0.16    1.27
  19   2 -16    1.23    1.44
  11   9 -79    1.85    2.69
  18   2  10    6.88    2.38
  10   9 -80    2.21    2.78
  13   6 -65   -0.72    1.98
  16   3  28   12.65    3.44
  17   2  15   30.39    3.66
   7  11  74   -0.36    4.22
   9   9 -81   -0.45    2.84
  10   8  62   -0.89    3.91
  11   6  53    0.05    3.62
  15   2  22    1.07    2.71
   8   8 -78    0.60    3.09
  13   3  34    6.64    3.14
   2  13  82    1.77    3.87
  11   4  43   14.84    3.96
  12   3  36   26.94    3.96
   0  14  85    1.08    3.77
   4  10 -87    0.34    3.75
   8   5  51   52.64    5.49
  11   2  30    7.74    2.84
  -1  13  82    1.44    3.70
   2  10  73    7.78    3.91
   5   7  61   26.71    4.93
   9   3  39   19.98    3.85
  11   1 -35  335.78   11.44
  12   0   0  125.17    5.69
  12   0 -15    0.13    0.96
   0  11  76   29.44    5.61
   3   8 -80    3.57    3.60
   6   5  52   25.31    4.00
  11   0   5    0.66    1.83
  -2  12  79    2.81    3.97
   6   4 -61    5.20    2.65
   7   3  40   58.81    5.07
   9   1  23   14.89    3.11
   9   0 -24   77.21    2.81
  -2  10 -87   -1.14    3.94
   0   8 -80    3.04    3.91
   3   5  52   30.65    4.07
  -4  11  75    0.71    2.44
   5   2 -48    2.74    2.16
  -4  10 -86   -1.01    4.10
  -2   8 -79    1.22    3.91
  -9  14  82    1.41    3.30
  -2   7 -75    0.84    3.55
  -1   6  56    1.50    2.67
   5   0  11    0.40    1.72
  -6  10 -85   -0.05    3.80
  -5   9  67   28.93    4.40
  -4   8 -78   11.92    4.47
  -6   9 -81    7.35    4.66
  -2   5  50    1.51    1.86
   0   3  39    1.23    2.26
   3   0 -24 1705.75   55.24
  -9  11 -86    0.63    4.34
  -1   3  38    1.57    1.47
   0   2  31   -0.45    2.06
   2   0 -22  543.81   18.52
  -9  10 -82    8.69    4.71
  -2   3  37    0.55    2.19
  -9   9 -78    0.44    3.79
  -6   6 -66   18.57    4.05
  -5   5  47    0.16    2.29
 -13  12  71    1.73    2.86
 -10   9  62    9.95    2.94
  -8   7 -69   24.41    5.06
  -3   2 -41    2.20    2.63
 -10   8  57    5.04    2.41
  -9   7  53   27.86    3.32
  -5   3 -47   16.37    3.30
  -4   2 -39   37.91    4.01
 -11   8 -70   -0.40    3.72
 -12   8 -68   18.91    4.97
  -5   1 -18  263.83   10.36
 -13   8 -66    1.53    3.49
 -16  10 -71    5.51    4.52
 -14   8 -64    2.90    4.14
 -10   4 -44    1.56    2.69
  -9   3 -36   20.79    3.47
 -17  10 -69    1.16    3.93
 -13   6  38    5.90    1.41
 -12   5 -47   41.23    4.99
  -9   2   1 1583.15   51.20
 -20  11 -67    3.12    4.01
 -19  10  49    9.68    1.67
 -18   9 -60   15.33    4.84
 -27  17  64   -0.10    1.66
 -22  12 -67    3.77    4.63
 -17   7 -48    2.33    3.00
 -15   5 -35    1.33    2.70
 -20   9 -53    1.02    3.45
 -15   4  -7   79.25    4.78
 -24  12 -60   11.53    4.60
 -22  10 -53    4.22    3.69
 -19   7 -38    8.38    3.33
 -17   5 -19   27.25    3.65
 -27  14 -62    0.25    4.13
 -24  11 -53    1.36    3.79
 -19   6 -22   42.31    4.33
 -27  13 -55    4.04    3.69
 -21   7   8  167.76    7.24
 -26  11 -43   10.78    4.10
 -25  10 -38   31.16    4.93
 -23   8   8   20.76    2.56
 -23   8 -22   52.08    4.87
 -29  13 -45    5.50    3.98
 -26  10  15    0.31    1.57
 -26  10 -30    6.59    3.22
 -31  14 -42    1.11    3.49
 -28  11  12   23.34    2.78
 -28  11 -27   14.57    3.81
 -27  10  -1   15.53    2.95
 -27  10 -13    1.85    2.54
 -27  10 -16    2.60    2.66
 -34  16 -41    0.24    3.38
 -32  14 -34    5.94    3.55
 -31  13 -29    2.38    3.06
 -30  12   6   31.61    3.62
 -30  12 -21    9.22    3.07
 -35  16  18    1.17    1.84
 -35  16 -33    5.09    3.36
 -34  15 -28    1.78    3.17
 -33  14   7   -0.90    2.23
  24  10  38    2.19    3.77
  26   7   7   -0.18    2.52
  26   7 -23    0.26    1.76
  23   9  38    0.11    3.37
  24   7  23    4.39    3.45
  25   6   7    1.47    2.60
  21   9  45   -0.61    3.60
  19  10  54    5.09    4.36
  22   7  33    5.01    3.57
  24   5   4    0.05    2.33
  18  10  56    0.12    4.24
  17  10  58   -0.24    3.74
  22   5  20   -0.36    2.50
  16  10  60   -1.82    4.25
  18   8  49   -0.40    4.19
  21   5  25    2.53    3.07
  22   4   9   12.42    3.24
  15  10  62    2.01    3.94
  19   5  32   15.99    3.90
  15   8  55   -1.03    4.07
  17   6 -58   10.37    1.67
  20   3  11   13.47    3.11
  19   3  16    0.24    2.49
   9  12  75   -0.42    4.16
  10  11  71    9.68    4.46
  11  10  67    8.66    4.10
  12   9  63    1.98    3.82
  14   7 -68    0.19    1.85
  18   3  21   75.57    5.77
  19   2  -1    3.92    2.16
   6  13  80   -3.21    4.21
   8  10  70   14.63    4.99
   9   9  66    4.13    3.70
  12   6  51   20.82    4.41
  15   3 -45    8.27    0.92
   4  13  81    0.18    3.90
   8   9 -82    2.26    3.30
  12   5 -62    2.06    2.09
  16   1 -18  118.22    4.90
   6  10  71    3.79    3.66
   8   8  63   25.33    4.99
  11   5  48    4.93    3.32
  11   5 -63    6.09    2.33
  14   2  24  114.07    7.02
  10   5 -64    7.21    2.52
  13   2  26  102.59    6.60
  14   1  13   85.06    5.43
   4  10  72    0.79    3.78
   6   8  64    5.72    3.77
   7   7  60    1.10    3.07
  12   2  28    7.77    2.84
   1  12  79    6.91    3.83
   7   6 -71   10.72    3.23
   3   9  69   -0.65    3.26
   3   9 -84   -0.16    3.25
   4   8  65    0.26    3.65
  10   0   7   -0.42    1.86
   0   9  69    0.24    3.45
   0   9 -84   20.92    5.04
   1   8  65    1.79    3.42
   2   7  61   14.00    3.93
   3   6 -72    0.83    3.19
   4   5 -67   18.40    3.71
   9   0   9    0.73    1.92
  -7  15  86    1.94    3.75
  -5  13  81   -1.89    2.90
  -2  10  72    3.04    3.45
   7   1  24  190.65    8.72
   7   1 -39  183.42    7.55
  -4  11 -90    1.01    4.19
   2   4  46   23.76    3.88
  -6  11 -89    1.35    4.06
  -2   7  60   64.52    5.76
   4   1  24  637.62   22.57
   4   1 -39  109.05    5.61
 -10  14  81    9.93    3.94
  -8  12  76    6.89    3.74
  -4   8  63   24.59    4.15
   4   0  10  579.40   19.68
 -11  14  80    0.45    3.09
  -9  12  75   10.81    3.86
  -6   9  66   37.96    4.90
  -4   7 -74    3.37    3.86
   2   1 -38    6.41    2.24
   3   0   9    0.96    1.26
 -10  12  74   12.47    3.86
  -7   9  65   14.04    3.45
  -6   8 -77   17.37    4.98
  -3   5  49    4.40    2.65
 -13  14  78   -0.45    2.94
 -11  12  73    3.12    3.01
  -8   9  64   25.94    3.97
  -5   6 -68    0.75    3.37
  -4   5  48   16.56    3.00
  -4   5 -63   14.29    3.82
  -3   4 -58    8.34    3.29
   0   1  20   20.59    2.10
   1   0 -20   33.46    2.53
 -12  12  72    9.76    3.49
 -12  12 -87    2.68    4.19
  -9   9  63   -0.09    2.38
  -7   7 -71    0.10    3.74
  -2   2 -43   -0.08    2.70
   0   0 -15    0.00    0.95
 -12  11 -83    1.09    4.14
  -7   6  50    0.60    2.08
  -4   3 -49   84.39    6.19
 -12  10 -79    1.22    4.04
 -10   8 -72   -0.27    4.06
  -4   2  24   92.55    4.29
 -14  11  65    3.20    2.59
 -13  10 -77    1.79    3.91
  -6   3  30  114.92    5.12
  -6   3 -45   60.47    5.13
  -5   2 -37   60.04    4.92
  -9   5  40    0.40    1.62
  -7   3 -43   31.44    4.03
 -18  13 -82    1.07    4.81
 -11   6  43   48.57    3.37
  -7   2 -30  215.18    9.82
 -19  13 -80    0.14    4.63
 -20  13 -78    1.21    4.66
 -17  10  54    0.71    1.76
 -15   8 -62   -0.40    3.71
  -9   2 -17  343.84   13.27
 -25  17  69    0.25    2.01
 -18  10 -67    2.92    4.42
 -15   7 -55    1.54    3.39
 -12   4 -37   58.93    5.40
 -13   4 -32   20.62    3.81
 -12   3 -18  224.04    9.82
 -18   8 -53   27.06    4.78
 -16   6 -43    2.00    2.71
 -27  16  59    0.08    1.41
 -24  13 -67   -0.33    3.83
 -21  10 -58    3.67    4.29
 -17   6 -38   69.16    5.99
 -15   4  -4    0.96    2.11
 -15   4 -10   68.55    4.56
 -15   4 -13    1.48    2.42
 -23  11 -58    2.56    3.97
 -26  13 -60    4.49    3.96
 -20   7 -33    3.43    2.78
 -19   6   8  155.22    6.72
 -26  12 -53    3.16    4.34
 -22   8  18    0.31    1.27
 -22   8 -33   10.88    3.40
 -30  15 -57   -0.34    4.17
 -24   9 -33    4.30    3.26
 -31  15 -52    1.12    4.13
 -25   9 -22    0.25    2.50
 -32  15  31    1.11    1.40
 -29  12  19    1.46    1.62
 -33  15  24    2.04    1.78
 -33  15 -39    0.15    3.11
 -32  14  20    1.85    1.90
 -34  15  14    2.30    2.07
 -32  13  -6    1.06    2.60
 -32  13  -9    0.47    2.77
 -32  13 -12    0.64    2.60
 -36  16   5    3.14    2.55
  24   9  33   -0.21    3.24
  25   8  23   -0.14    2.85
  22  10  45   -0.52    3.85
  24   8  28    1.52    3.09
  23   8  33    5.88    3.66
  25   6   4    2.23    2.51
  19  11  56    0.73    3.66
  23   7  28    0.98    3.26
  24   6  15    8.92    3.44
  20   9  47    0.17    3.79
  21   8  40    3.44    3.76
  24   5 -17    8.42    2.22
  23   5  12    1.04    2.52
  21   6  30    3.69    3.27
  15  11  64    6.84    4.33
  19   7  42    3.31    3.42
  22   4 -24    2.62    1.56
  13  12  70   -1.09    4.42
  14  11  66   -1.78    4.03
  18   7  44    8.82    3.89
  19   6  37   11.17    3.92
  19   6 -53    0.04    0.31
  21   3   0    1.50    2.00
  21   3 -15   15.69    2.24
  18   5  34   10.36    3.43
  13   9  61    0.99    4.14
  14   7  52    0.27    4.02
  17   4  31    2.27    3.06
  17   4 -47    0.36    0.44
  19   2 -13   29.87    2.68
  14   6 -64    1.67    1.87
   7  12  76    3.67    4.18
  11   8  60   -0.71    3.89
  16   2  17  121.26    7.15
   5  12  77   -0.09    3.46
  10   7  57   -1.27    3.78
  12   5  46   -0.72    3.43
  13   4  39   30.23    4.23
   7   9  67    1.42    3.58
   7   9 -83   -1.91    3.09
  12   4  41    2.14    2.89
  15   1   8    8.41    2.56
   3  12  78   -0.44    4.12
   9   6  54   25.89    4.56
   5   9  68   -0.23    3.57
   6   8 -80   10.34    3.85
   9   5  49    3.76    3.03
  13   1  15    0.22    2.22
  -1  14  84   -0.35    4.01
   3  10 -88    1.96    3.77
   7   6  55   39.02    4.93
   8   5 -66    1.19    2.64
   9   4  44   20.61    4.01
  10   3  37  187.39    9.90
  10   2 -46   81.02    4.24
  11   1  19  355.69   14.18
   1  10  72    1.01    3.59
   5   6  56    2.57    3.18
   7   4  45   10.30    3.12
   9   2 -47   61.45    3.77
  10   1  21   25.24    3.19
  -4  14  84   -0.26    4.23
   0  10 -88    0.26    3.89
   2   8 -81    5.79    3.94
   5   5  51   14.84    3.39
   5   4  46    8.75    2.97
   5   4 -62    3.16    2.79
   2   6  56   -0.47    2.59
  -8  15  85    1.25    3.45
  -6  13  80    3.82    3.51
   4   3  40   68.75    5.28
   4   3 -56    8.75    2.78
   7   0  10  660.48   22.67
  -5  11  74   -0.90    3.28
   0   6 -72   41.68    5.45
   1   5 -67    0.38    3.07
  -2   6 -71    3.62    3.80
  -1   5 -66    0.28    3.34
   0   4 -61   -0.07    2.70
   2   2 -48   34.12    3.75
   3   1  23    1.47    2.26
  -8  11 -88    1.30    4.28
  -5   8  62    0.31    2.70
  -3   6  54   35.89    4.09
   2   1  22  632.28   21.97
 -12  14  79    5.85    3.28
  -8  10 -84    0.51    4.15
   1   1  21  146.45    6.44
  -8   9 -80   -0.10    4.06
  -1   2 -45   12.01    2.88
 -11  11 -85   -0.64    4.61
  -6   6  51   -0.51    2.24
  -3   3 -51    0.03    2.74
  -9   8 -74    6.62    4.37
  -8   7  54    0.31    2.24
 -16  13  70    1.09    2.58
  -9   6 -63   61.09    6.34
  -8   5 -58    1.42    3.32
 -16  12 -82    0.26    4.63
 -14  10  60   31.89    3.76
 -13   9 -73    0.14    4.28
 -10   6 -61    6.09    3.79
  -9   5 -56   10.95    3.87
 -19  14  69    1.28    2.38
 -17  12  64    0.90    2.20
 -17  12 -80    6.54    5.31
 -14   9 -71   -0.21    4.05
 -11   6 -59   16.33    4.46
 -18  12 -78   -0.08    4.51
 -15   9 -69   -0.11    4.31
 -19  12 -76   -0.05    4.65
 -11   4 -42    3.24    2.92
 -21  13 -76    1.17    4.18
 -16   8 -60    6.96    3.89
 -13   5 -45    3.03    3.05
 -22  13 -74   -0.16    3.93
 -19  10 -65    8.68    4.86
 -21  11 -65    2.59    3.86
 -19   9 -58   20.44    5.04
 -23  12 -65    3.67    4.62
 -16   5 -30   26.09    3.65
 -15   4  -1    3.01    1.88
 -26  14 -67    2.38    3.88
 -20   8 -46    0.19    3.48
 -18   6 -33   43.14    4.72
 -17   5 -22    4.19    2.71
 -25  12 -58   13.38    5.06
 -22   9 -46    7.58    3.77
 -21   8 -41    7.15    3.65
 -20   7  18   59.91    3.10
 -28  14 -60    0.23    3.85
 -24  10 -46    2.80    3.43
 -23   9 -41   18.25    4.14
 -29  14 -55    1.44    3.97
 -30  14  34    0.04    0.76
 -30  14 -50   -1.57    3.79
 -28  12 -43    2.09    3.69
 -27  11  22    3.54    1.57
 -27  11 -38   -0.34    3.26
 -25   9   8    8.14    2.00
 -30  13 -40    1.31    3.54
 -29  12 -35   -0.59    3.17
 -28  11 -30    3.35    3.42
 -27  10 -19    1.53    2.74
 -31  13 -32    6.48    3.54
 -29  11  -7    0.00    2.32
 -29  11 -10   14.87    3.17
 -34  15 -31    0.52    2.85
 -33  14 -26    0.44    3.13
 -32  13   0   -0.48    2.32
 -32  13  -3    0.80    2.28
 -32  13 -15   -0.08    2.59
 -35  15  -5    2.96    2.69
 -35  15  -8    0.76    2.81
 -35  15 -11    0.40    2.73
  25   9  28    1.61    3.40
  26   8  15   -0.02    2.86
  26   7   4    0.97    2.76
  25   7  15    0.75    2.99
  22   9  40    0.75    3.51
  25   6 -20    3.20    2.03
  24   6 -30   14.47    2.12
  18  11  58    0.52    4.08
  23   6  20   -1.10    2.74
  23   6 -37    4.98    1.01
  24   5  -2    0.90    2.38
  24   5 -14    1.60    2.20
  17  11  60    1.26    4.21
  21   7  35    5.35    3.71
  22   6  25    5.13    3.30
  16  11  62    1.23    4.24
  14  12  68    0.25    4.32
  22   4   6    2.36    2.55
  21   4  14   12.97    3.04
  21   4 -31   19.58    1.73
  17   7  46    5.94    4.15
  18   6  39   -1.05    3.64
  20   4  19   50.56    5.04
  21   3  -3    4.99    2.23
  21   3  -6    4.52    2.19
  21   3 -12   10.75    2.28
  14   9  59   -0.91    4.23
  16   7  48    3.35    3.90
  19   4  24    2.31    2.80
  20   3   8    1.68    2.34
  11  11  69   16.73    4.97
  12  10  65    2.44    4.32
  15   7  50    0.10    3.86
  17   5  36    4.32    3.08
  19   2  -4   52.02    3.94
  19   2  -7   15.00    2.48
  19   2 -10    4.60    1.73
  12   8  58   -2.21    3.73
  16   4  33    6.74    3.37
  17   3  23    7.02    2.95
  18   2   7   97.03    5.87
   8  11  72   -1.41    4.30
   9  10  68   14.39    4.97
  10   9  64    2.52    4.01
  13   6  49   28.66    4.85
  15   4  35   62.24    5.93
  17   2  12   10.48    2.90
  13   5  44    0.04    3.23
  13   5 -61    1.73    1.91
  14   4  37   80.09    6.62
  16   1   0  107.74    5.65
   1  13  81    3.90    4.01
   2  11  75    2.89    3.73
   0  12  78   11.85    4.53
   6   6 -72   15.83    3.55
   7   5  50    9.74    3.49
   7   5 -67    1.47    2.57
  12   0  -3    1.59    1.65
  -2  13  81    1.14    3.86
   2   9  68    0.66    3.37
   2   9 -85    0.14    3.44
   4   7  60   14.17    4.11
   8   3  38   65.91    5.37
  -1  11  75    6.63    4.32
   8   2 -48   50.43    3.60
  -5  14  83    2.26    3.21
   6   3  39   56.42    4.91
   8   1  22  174.62    8.18
  -1   9  68    8.23    3.87
   0   8  64   51.48    5.75
   1   7  60  153.88    9.55
   3   5 -68    4.77    3.01
  -3  10  71   26.26    4.84
  -3  10 -88   -2.19    4.53
   2   5  51    5.67    3.17
   6   1  23  766.20   26.85
   6   1 -40  254.28   10.04
  -9  15  84    1.32    3.49
  -3   9 -84    4.41    4.00
   2   4 -62   -0.50    2.69
   4   2 -49   14.45    2.79
  -6  11  73   -0.86    3.01
  -5  10 -87    0.55    4.26
  -3   8 -80   18.94    4.97
   1   4  45    0.62    2.73
  -5   9 -83    4.94    4.21
  -6   8  61    1.26    2.71
  -5   7  57    1.14    2.44
  -4   6  53   97.44    6.42
  -3   5 -65   60.73    6.10
  -2   4 -60    5.47    3.26
  -7   8  60   30.99    4.06
  -6   7  56    1.29    2.30
  -6   7 -73    0.50    3.92
  -5   6  52   84.70    5.77
  -7   7  55    0.09    2.40
 -11  10 -81    3.64    4.38
 -13  11  66    2.63    2.56
  -8   6 -65   16.48    4.43
  -7   5 -60   63.46    6.19
  -6   4  38   44.51    3.44
 -11   7 -66   14.07    4.79
  -8   4 -51   37.38    4.80
  -6   2 -35    0.84    2.70
  -5   1 -21  529.84   18.94
 -22  17  75    0.19    2.49
 -16  11 -78    3.37    4.88
 -13   8  51   55.68    3.87
 -12   7  47   40.36    3.22
 -12   7 -64    3.21    4.01
  -8   3 -41   10.86    3.11
 -21  15  69    0.60    2.44
 -17  11  59    6.59    2.44
 -17  11 -76   -1.42    4.65
 -12   6 -57    1.43    3.48
 -11   5  35    0.63    1.35
  -9   3  21   17.00    0.91
 -23  16  69    1.72    2.23
 -16   9 -67    2.22    3.84
 -10   3 -34  121.93    7.28
  -9   2 -20    3.92    2.23
 -20  12 -74   -1.34    3.89
 -17   9 -65    4.20    3.89
 -11   3 -29    2.58    2.57
 -17   8 -58   16.19    4.75
 -15   6 -48   42.97    5.31
 -12   3 -21    2.84    2.56
 -21  11  49    2.02    1.02
 -23  12  49   -0.53    0.77
 -22  11 -63   -0.92    3.87
 -18   7 -46    3.77    3.47
 -15   4 -16  205.03    9.36
 -25  13 -65    1.20    3.99
 -19   7 -41   11.74    3.76
 -27  13 -58   -0.38    3.67
 -25  11 -51    4.32    4.18
 -28  13 -53    1.82    4.03
 -26  11 -46    4.65    3.49
 -25  10 -41   42.63    5.52
 -24   9  18   15.93    1.92
 -26  10 -33    3.44    3.30
 -31  14 -45    2.89    3.78
 -27  10   5   -1.50    1.88
 -27  10 -22    9.53    3.20
 -33  15 -42    2.02    3.22
 -32  14 -37   -0.91    2.88
 -31  13  16    0.82    1.87
 -30  12   9    2.31    2.09
 -30  12 -27    4.07    3.36
 -29  11  -4   12.40    2.99
 -29  11 -13    8.33    3.02
 -35  16 -36   -1.22    3.52
 -33  14  10    1.02    2.08
 -32  13 -18    1.07    2.60
 -36  16   8    1.35    2.21
 -35  15  -2    0.44    2.54
 -35  15 -14   -1.30    2.87
 -35  15 -17   -0.47    2.87
  23  10  40    4.38    3.82
  26   7 -20    0.31    1.91
  24   7  20    0.41    3.12
  22   8  35    0.18    3.33
  24   6  12    0.61    2.58
  22   7  30    1.90    3.36
  24   5  -5    2.42    2.27
  24   5  -8   -0.39    2.16
  24   5 -11   12.98    2.78
  16  12  64    0.63    4.28
  20   8  42    1.16    3.67
  23   5   9    4.69    2.87
  23   5 -27    1.67    1.57
  15  12  66    6.60    4.24
  22   5  17    4.79    3.07
  17   9  53    2.29    4.23
  20   6  32    0.31    3.08
  21   5  22   -0.26    2.78
  16   9  55   -1.20    4.19
  15   9  57    1.62    3.52
  21   3  -9   10.14    2.25
  10  13  75   -0.45    4.27
  13  10  63    5.62    4.80
  17   6  41   -1.11    3.05
  15   7 -67    0.06    1.77
  16   6  43    7.20    3.96
  15   6  45    1.65    3.85
  16   5  38   12.64    3.87
  18   3  18    1.06    2.44
   7  13  78    3.49    4.12
  14   6  47    0.26    3.21
  15   5  40   65.06    6.33
  18   2 -23    8.83    1.36
  14   5  42   43.97    5.43
  16   3  25    0.26    2.66
   5  13  79    0.22    4.19
   6  11  73    1.02    4.23
   8   9  65    6.18    3.87
   9   8  61   17.55    4.33
  15   2  19   48.92    4.47
  16   1  -3   25.10    2.85
  16   1 -15   11.01    1.68
   3  13  80   -1.67    4.19
  10   6  52   29.85    5.18
   1  14  83    5.80    4.49
   4  11  74   -0.61    3.43
   8   7  58    0.05    3.10
  12   3 -51   -0.12    1.50
  14   1  10  211.82    9.42
  10   4  42    9.98    3.58
   3  10  71    3.04    3.97
   5   8 -81   -0.35    3.34
   6   7  59   26.27    4.67
   5   7 -77    6.38    3.55
  10   2  29   19.29    3.31
  12   0  -6  476.03   16.41
  12   0 -12  263.18    9.28
  -4  15  86    1.67    4.41
   3   8  64    1.66    2.81
  11   0 -19    0.60    0.26
   7   3 -56   -0.47    2.19
   7   2 -49  140.83    6.77
  -1   9 -85    0.15    3.73
   2   6 -73    6.15    3.42
   4   4  45  228.55   11.19
   8   0   8  324.45   12.07
  -1   8 -81    2.37    4.08
  -7  13  79    2.01    3.65
  -4  10  70   -1.21    2.91
   3   3  39   78.06    5.54
 -10  15  83    6.30    3.87
  -7  11  72    1.08    2.95
   0   4  44  183.14    9.10
   3   1 -40   23.02    2.87
  -7  10 -86    1.82    4.30
  -5   8 -79   18.02    5.12
  -4   6 -70   10.74    4.15
   0   2 -47    0.44    2.58
 -10  11 -87   -0.33    4.57
   0   1 -37    1.34    2.34
 -10  10 -83    1.71    4.59
  -1   1 -35    0.57    2.10
   0   0 -18 5785.40  184.23
 -16  15  77    1.87    2.90
 -12  11  67    1.10    2.60
  -7   6 -67    3.26    3.75
  -6   5 -62   14.08    4.04
  -5   4 -57    5.60    3.51
  -2   1 -33  141.04    6.99
 -14  12 -86    3.80    4.97
 -11   9 -77    6.66    4.73
 -14  11 -82    1.64    4.62
 -10   7 -68   -0.06    3.78
  -9   4 -49    1.95    2.95
 -13   7 -62    1.88    3.59
  -8   2 -28   81.57    5.25
 -13   6 -55   36.23    5.31
 -18   9  45    5.53    1.27
 -17   8  41   47.73    2.43
 -13   4 -35   84.03    6.10
 -23  13 -72    0.69    4.13
 -20  10 -63   15.59    4.89
 -15   5 -38   18.51    3.78
 -20   9 -56    2.79    4.02
 -15   4 -19  264.87   11.49
 -24  12 -63    1.38    4.27
 -22  10 -56    3.71    3.87
 -28  15  50   -0.20    0.31
 -27  14 -65    3.74    4.58
 -24  11 -56   -1.18    4.03
 -21   8  25    8.51    0.93
 -20   7 -36    1.90    3.09
 -23   9  25    7.40    1.07
 -22   8 -36    2.12    2.84
 -21   7 -28    4.40    2.90
 -30  15  42    1.00    0.33
 -24   9 -36   51.23    5.62
 -23   8 -28    0.91    2.67
 -22   7  -8    0.24    2.11
 -22   7 -11   17.02    3.02
 -31  15 -55    0.46    4.03
 -29  12 -38    1.42    3.33
 -29  11  -1    0.34    2.45
 -29  11 -16    1.10    2.70
 -34  15 -34    0.53    3.16
 -33  14 -29    1.14    3.14
 -32  13 -21    1.49    2.87
 -35  15   1    0.35    2.29
 -35  15 -20    1.11    3.15
  25  10  30   -0.52    3.52
  24  10  35    1.58    3.50
  26   8  12    4.17    3.03
  25   8  20    5.74    2.99
  26   7  -2    1.25    2.40
  26   7 -17   -0.23    1.92
  21  11  49   -0.77    3.78
  23   9  35    2.78    3.73
  24   8 -44    0.11    0.71
  25   7  12    0.34    2.50
  23   8  30    1.23    3.14
  25   6  -2    4.12    2.51
  25   6 -17    0.37    2.00
  21   9  42    0.55    3.66
  19  10  51    1.08    3.67
  19   8  44    7.23    4.16
  20   7  37    1.10    3.04
  22   5 -34    0.42    0.95
  22   4   3    0.03    2.40
  14  10  61    3.34    4.35
  11  12  71    0.65    4.26
  12  11  67    2.80    4.22
  18   4  26    2.26    2.77
  19   3  13   15.81    3.18
  13   8  56    4.25    3.86
   9  11  70    5.50    3.95
  10  10  66    0.05    3.61
  11   9  62    1.21    3.81
  18   2   4    0.86    2.10
  15   3  27    3.01    2.84
   3  14  82   -0.17    3.97
  14   3  29   20.37    3.38
  14   2  21    1.56    2.60
  15   1   5   62.99    4.39
   5  10  70    7.75    4.07
   6   9  66   -1.10    3.68
   7   8  62    0.98    3.82
  12   3  33   87.19    6.38
   5   9 -85   -0.26    3.38
   8   6  53    1.10    3.33
  10   4 -60    1.28    1.98
   0  13  80   -0.25    3.78
   4   9  67    8.31    4.37
   5   8  63    7.00    3.99
   9   4 -61    7.09    2.51
  11   2  27    4.25    2.90
  -2  14  83   -0.10    3.71
   1  11  74    4.66    4.05
   8   4  43   14.32    3.35
  12   0  -9   -0.22    1.28
   5   6 -73   -0.89    2.97
   6   5 -68    0.39    2.60
  -3  13  80   -2.24    3.86
   0  10  71    0.85    3.11
   4   6  55   56.88    5.82
   8   2  30   63.01    4.96
  -2  11  74   -1.39    3.57
  -1  10 -89   -0.22    3.94
   1   8 -82   12.12    4.41
   4   5  50   20.39    3.88
   9   0   6  667.20   22.87
  -6  14  82    6.10    3.79
   4   4 -63   21.89    3.61
   6   2  31  118.12    6.72
  -2   9  67    0.70    3.38
  -1   8  63   21.93    4.50
   1   6  55    3.46    2.88
   1   5  50    0.90    2.83
   3   3 -57   26.93    3.67
   6   0   9    2.68    2.00
   0   5 -68  145.52    9.16
   3   2  31  101.54    5.79
 -11  15  82    6.72    3.72
  -7  11 -90    0.97    4.30
   1   3 -56   16.72    3.44
  -8  11  71    1.76    3.19
  -2   5 -67   21.08    4.43
  -1   4  43   41.25    3.94
  -9  11  70   -0.71    3.10
  -7   9 -82    1.23    4.15
  -5   7 -75    4.60    3.64
 -10  11  69    1.32    2.86
 -15  15  78   22.52    4.33
 -11  11  68    6.22    3.09
  -5   5 -64    2.79    3.42
 -10   9 -79    6.10    4.82
  -5   4  39   47.49    3.66
 -13  11 -84    0.11    4.60
  -9   7 -70    2.53    3.61
  -5   3  31  104.90    5.04
  -3   1 -31  140.63    6.98
 -19  16  76   -0.15    2.71
 -13  10  61   -0.87    2.50
 -18  14  70   20.16    3.42
 -16  12  65   27.55    3.50
 -14  10 -78   -1.42    4.10
 -13   9  56    9.34    2.44
 -12   8 -71    5.25    4.43
 -15  10 -76    1.60    4.63
 -13   8 -69    6.86    4.32
  -7   2 -33  155.03    8.04
  -6   1  -7  254.11    9.43
  -6   1 -10  341.45   12.36
  -6   1 -13  206.38    8.32
 -19  13  64    0.31    2.06
 -14   8 -67    1.73    4.17
 -10   4 -47   59.38    5.62
  -9   3 -39   63.49    5.27
 -17  10 -72   -1.82    4.01
 -16   9  50   16.70    2.27
 -12   5 -50   10.17    3.38
 -15   7 -58    1.97    3.62
 -12   4 -40   76.06    6.19
 -25  16  64    0.08    1.78
 -20  11 -70    5.91    4.77
 -18   9 -63    2.88    3.85
 -22  12 -70    2.25    3.90
 -18   8 -56    2.58    3.97
 -16   6 -46   92.95    7.20
 -21  10 -61   -1.96    3.93
 -17   6 -41    1.18    2.67
 -16   5  15   84.07    3.67
 -16   5 -33    9.24    2.81
 -15   4   2  525.15   18.39
 -23  11 -61    6.07    4.25
 -18   6 -36   37.02    4.66
 -26  13 -63   -2.42    3.99
 -22   9 -49    2.35    3.47
 -19   6 -28    3.49    2.80
 -26  12 -56    0.41    4.07
 -21   7  11   28.41    2.50
 -20   6  -5  137.01    6.94
 -20   6  -8    4.37    2.32
 -20   6 -11  131.88    7.13
 -20   6 -14    5.77    2.61
 -29  14 -58    2.16    3.69
 -27  12 -51    0.26    3.37
 -23   8  11    5.41    1.79
 -22   7  -5   43.56    3.79
 -22   7 -14    5.03    2.59
 -30  14 -53    3.26    4.10
 -28  12 -46    1.70    3.78
 -27  11 -41    1.75    3.48
 -26  10 -36    0.01    3.13
 -25   9 -28    1.46    2.83
 -24   8  -5    0.94    2.04
 -24   8  -8    2.72    2.14
 -24   8 -11    1.54    2.36
 -24   8 -14    2.93    2.53
 -32  15 -50    1.89    4.02
 -30  13 -43    3.14    3.59
 -28  11  15   32.64    2.95
 -28  11 -33    2.51    3.26
 -32  14 -40    1.63    3.44
 -31  13 -35    1.54    3.30
 -30  12 -30    0.08    3.07
 -29  11 -19    1.99    2.91
 -34  15  17    0.17    1.82
  24   9  30    3.18    3.21
  26   7  -5    1.32    2.30
  26   7 -14    1.23    2.08
  22  10  42   -0.14    3.71
  25   7 -30    0.36    1.64
  20  11  51    0.60    4.06
  25   6  -5    4.53    2.40
  25   6  -8    0.45    2.11
  25   6 -11    0.96    2.15
  25   6 -14    0.55    2.06
  24   6   9   -0.11    2.56
  21   8  37   11.23    4.16
  23   6  17    0.11    2.65
  18  10  53    3.22    4.23
  17  10  55   -0.05    4.02
  16  10  57    9.67    4.66
  18   8  46    0.23    3.88
  18   8 -65   -0.49    1.05
  19   7  39    7.47    3.92
  22   4 -21    0.08    1.56
  15  10  59    0.10    4.42
  17   8  48    6.50    4.40
  19   6  34    2.48    3.41
  21   4  11    7.88    2.98
  11  13  73   -0.59    4.32
  12  12  69    2.26    4.14
  13  11  65    0.63    4.36
  16   8  50    4.77    3.79
  19   4  21   13.33    3.41
  20   3   5   10.74    2.57
   8  13  76    1.13    4.41
  12   9  60   -1.49    3.83
  15   6 -63    4.30    1.79
  12   7  53   -0.75    3.34
  14   5 -60   18.79    2.35
  10   8  59    7.67    4.33
  16   2  14   27.73    3.56
  11   6  50   77.32    6.78
  16   1  -6    6.09    1.92
  16   1  -9    0.76    1.64
  16   1 -12   10.76    1.81
  11   5  45    9.55    3.45
  11   4  40    0.00    3.01
  11   4 -59    2.38    1.96
  13   2  23    4.05    2.81
  12   2  25  124.30    7.23
  12   2 -44   32.15    2.28
  13   1  12   39.83    3.67
   8   5  48    3.80    3.25
   4   8 -82   -0.61    3.55
   6   6  54    8.30    3.34
   8   4 -62    0.38    2.26
   9   3  36  152.20    8.54
   4   7 -78    0.70    3.60
   6   5  49   66.68    5.92
  -5  15  85    2.83    4.10
   1   9  67   20.62    4.61
   1   9 -86    2.67    4.06
   2   8  63    8.87    3.71
   3   7  59    1.65    3.18
   6   4  44    1.48    2.62
   9   1  20   38.75    3.62
   6   3 -57   -0.68    2.17
   1   7 -78    4.23    3.68
   5   3  38    5.83    2.97
   6   2 -50   20.64    2.84
  -5  12  76    8.68    3.89
   2   5 -69    1.61    2.96
  -3   9  66   23.54    4.11
   5   1  22  351.55   13.55
   5   1 -41    9.05    2.34
  -5  10  69    1.69    2.85
  -4   9 -85    1.79    4.43
  -1   6 -73    4.82    3.29
   0   5  49    1.03    2.55
   1   4 -63    1.37    2.93
   2   3  38   50.79    4.44
   3   2 -50    2.95    2.45
 -12  15  81    1.41    3.03
 -10  13  76    0.48    3.28
  -3   6 -72    0.24    3.40
  -1   4 -62    6.27    3.16
   1   2 -49  246.49   11.05
 -13  15  80    6.08    3.61
  -9  11 -89    3.19    4.44
  -2   4  42   94.11    5.73
   1   1 -39   16.85    2.64
   2   0 -25    0.34    1.74
 -14  15  79    5.54    3.39
  -9  10 -85    0.12    4.35
  -7   8 -78    1.73    3.92
  -3   4  41    0.09    2.31
   1   0 -23    0.63    1.72
 -13  13  73    0.11    2.92
  -6   6 -69    0.05    3.49
  -4   4  40    1.56    2.38
  -4   4 -59   -0.13    2.80
  -2   2 -46  242.40   11.15
 -14  13  72    2.64    3.15
  -8   7 -72   46.91    6.29
  -3   2  25  158.05    6.57
  -3   2 -44   -0.21    2.70
  -2   1  15  884.19   28.83
  -5   3 -50    4.55    2.91
  -4   2 -42   99.47    6.25
 -13  10 -80   -0.54    4.43
 -11   8 -73   -0.40    3.79
  -8   5  41   11.04    2.23
  -6   3 -48  234.20   11.41
  -5   2 -40  124.96    7.28
 -21  17  76    3.61    2.77
 -10   6  44    1.64    1.82
  -7   3 -46  124.56    7.75
 -15   8 -65   20.83    4.83
  -9   2 -23   48.28    4.08
 -19  11  54    5.86    1.90
 -18  10 -70   11.28    5.19
 -16   8 -63   26.38    5.06
 -13   5 -48    2.63    3.36
 -12   3 -24    8.76    2.54
 -21  11 -68   -0.05    4.44
 -19   9 -61    0.38    4.11
 -23  12 -68    0.83    4.49
 -15   4 -22   15.04    3.22
 -21   9 -54    9.81    4.47
 -20   8 -49    0.52    3.72
 -19   7 -44   29.66    4.42
 -17   5   8   45.45    2.94
 -25  12 -61   17.68    5.28
 -23  10 -54    1.30    4.23
 -21   8 -44   33.59    4.76
 -28  14 -63    5.70    4.59
 -23   9 -44    2.44    3.28
 -22   8 -39   -0.58    2.98
 -21   7 -31    0.22    2.62
 -20   6  -2   29.95    3.09
 -20   6 -17   33.41    3.82
 -28  13 -56   -0.70    3.64
 -27  12  33    4.61    0.84
 -25  10 -44    4.05    3.73
 -23   8 -31    0.04    2.83
 -22   7  -2    4.36    1.98
 -22   7 -17   64.51    5.16
 -24   8  -2    0.87    2.06
 -24   8 -17   10.11    2.93
 -31  14 -48    0.23    3.70
 -27  10   8   32.27    3.34
 -30  12  12    0.78    1.89
 -29  11 -22    5.38    2.92
 -35  16  21    5.80    2.09
 -34  15 -37   -0.05    3.23
 -33  14 -32    6.17    3.53
 -32  13   6    0.75    2.07
 -36  16  11    1.69    2.27
 -35  15   4    0.34    2.35
 -34  14  -9   -0.02    2.52
  26   8   9    0.25    2.79
  26   7  -8   -0.99    2.45
  26   7 -11    1.92    2.34
  25   7   9    5.72    2.92
  22   9  37    1.53    3.68
  24   7  17    1.66    2.89
  19  11  53    1.69    4.15
  20   9  44    0.14    3.19
  21   7  32    0.13    3.06
  22   6  22    2.21    3.23
  23   5   6    6.21    2.80
  22   5  14    3.69    2.79
  21   5  19    9.31    2.99
  14  11  63   -0.53    4.35
  18   7  41    2.16    3.71
  18   7 -61    8.49    1.20
  20   5  24    1.36    2.86
  18   6  36   31.43    4.64
  20   4  16   14.56    3.25
  18   5  31    1.07    3.10
   9  12  72    2.20    4.24
  10  11  68    0.67    3.42
  11  10  64   10.66    4.66
  13   7  51   51.40    6.25
  17   3  20    0.87    2.56
   6  13  77    1.42    4.13
  17   2   9    8.46    2.71
   7  11  71    4.37    3.85
   8  10  67    2.80    4.01
   9   9  63    0.02    3.73
  12   6  48   25.72    4.94
   5  11  72    0.68    3.85
  12   4  38    1.97    3.11
  12   4 -58   17.25    2.49
  13   3 -50    5.58    1.48
   2  13  79    3.75    4.15
   0  14  82   -1.13    3.86
   3  11  73    6.69    4.12
  -2  15  85    1.44    4.10
   4   9 -86   -0.48    3.78
  12   1 -34   17.28    1.05
   2  10  70    3.39    3.86
  11   1  16   54.40    4.22
  -3  14  82    1.25    3.63
   7   4 -63    3.19    2.57
  10   1  18   13.70    2.85
  11   0  -1    0.45    1.71
   4   6 -74    2.10    3.46
   5   5 -69   -0.78    2.88
   7   3  37   20.95    3.68
  -4  13  79   10.03    4.20
  -1  10  70    5.01    3.65
  -3  11  73   -0.75    3.33
   7   1  21   41.95    3.80
  -7  14  81   13.78    4.33
  -2   9 -86    1.06    3.65
   1   6 -74    2.12    3.64
   3   4  44   12.04    3.20
   3   4 -64    1.27    2.84
 -10  16  85    2.44    3.57
  -6  12  75    6.17    3.73
  -4  10 -89    1.78    3.96
  -2   8  62   20.49    4.17
  -2   8 -82   -1.53    3.72
   0   6  54    0.75    2.71
  -6  10  68    1.46    2.90
  -6  10 -88   -1.19    4.19
  -4   8 -81    2.22    3.98
   1   3  37  206.51    9.52
   2   2  30   11.95    2.67
  -6   9 -84    3.48    4.10
 -11  13  75    5.11    3.44
 -12  13  74   -0.84    2.95
  -4   5 -66    1.54    3.42
  -3   4 -61    9.88    3.68
  -9   9 -81    0.16    4.27
  -7   7 -74    1.87    3.80
 -12  11 -86    0.28    3.88
  -4   3 -52    3.66    3.10
  -1   0 -13    2.03    1.20
 -18  16  77    1.03    2.51
 -12  10  62    9.60    2.79
 -12  10 -82    2.59    4.90
  -4   1 -29  221.73    9.61
 -12   8  52   12.58    2.41
  -9   5 -59   11.76    3.66
  -6   2 -38   45.31    4.49
  -5   1 -24  638.87   22.61
 -20  15  70    4.19    2.62
 -17  12 -83    2.90    4.90
 -11   6 -62   14.33    4.16
 -10   5 -57    4.95    3.31
  -8   3 -44   25.08    3.91
  -6   1  -4   34.18    2.44
  -6   1 -16  320.06   12.17
 -18  12 -81    0.81    4.67
 -15   9 -72    9.70    4.49
 -21  14  64    6.87    2.39
 -19  12  59   -0.27    1.84
 -19  12 -79   13.36    5.87
 -15   8  46    3.08    1.64
 -11   4 -45    7.41    3.09
 -10   3 -37   28.64    4.08
 -23  15  64    1.71    2.00
 -11   3 -32    0.58    2.54
 -19  10 -68   15.07    5.38
 -16   7 -56    5.04    4.01
 -15   6 -51    5.99    3.69
 -25  15  59    2.12    1.73
 -15   5 -41   10.50    3.35
 -19   8 -54    5.11    4.14
 -18   7 -49    5.95    3.64
 -25  13 -68    2.35    4.12
 -17   5 -28   84.31    6.07
 -20   7 -39   -0.48    3.28
 -19   6  11   18.42    2.06
 -19   6 -31    4.37    2.96
 -18   5  -8    0.40    2.01
 -18   5 -11    3.48    2.23
 -18   5 -14   37.82    3.92
 -27  13 -61    0.20    4.32
 -25  11 -54    4.36    4.42
 -20   6 -20    9.91    3.07
 -24   9 -39    3.65    3.42
 -22   7   1    3.25    2.12
 -22   7 -20    1.89    2.53
 -29  13 -51    2.14    3.51
 -26  10  18    0.97    1.56
 -25   9  11   -0.03    1.57
 -25   9 -31   -0.21    2.87
 -24   8 -20    2.35    2.67
 -29  12 -41    0.11    3.44
 -28  11 -36    3.06    3.34
 -27  10 -28   -0.17    3.07
 -26   9  -5    2.51    2.42
 -26   9  -8    0.48    2.17
 -26   9 -11   16.34    3.10
 -26   9 -14    0.72    2.29
 -31  13 -38   12.01    4.20
 -30  12 -33   -0.74    3.17
 -29  11   5    0.49    2.28
 -29  11 -25    1.99    3.04
 -33  14  13    1.77    2.22
 -32  13 -27   -0.90    2.99
 -31  12  -4    9.44    2.92
 -31  12  -7    5.09    2.65
 -31  12 -10    0.16    2.46
 -31  12 -13    0.09    2.46
 -31  12 -16    2.25    2.73
 -35  15 -26    1.02    2.95
 -34  14  -3   -0.45    2.25
 -34  14  -6    0.75    2.60
 -34  14 -12    2.56    2.82
 -34  14 -15    5.81    2.79
  22  11  44    2.25    3.71
  23  10  37    0.23    3.40
  25   8  17    0.57    2.90
  21  10  44    2.29    3.34
  24   7 -37    1.45    1.39
  22   8  32    4.42    3.38
  23   7  22   -2.38    2.93
  18  11  55    5.80    4.66
  17  11  57    0.79    4.27
  19   9  46    0.68    3.91
  20   8  39    2.07    3.71
  16  11  59    0.28    4.17
  14  12  65    0.91    4.00
  15  11  61    1.65    3.84
  20   6  29    0.62    2.89
  22   4  -3    5.64    2.32
  22   4 -18    1.53    1.68
  13  12  67   -1.90    3.90
  21   4   8   -0.90    2.41
  17   7  43    6.57    4.14
  14   9  56   28.38    5.30
  16   7  45    3.51    3.96
  17   6  38    1.32    2.86
  20   3 -22   -0.86    1.37
   9  13  74    0.78    3.60
  13   9  58   51.64    6.55
  15   7  47    5.41    4.05
  17   5  33    0.58    3.05
  19   3  10    3.91    2.52
  14   7  49    9.88    3.93
  18   3  15    0.01    2.26
   6  14  79   -1.64    3.84
  11   8  57    4.99    3.75
  13   6  46   -0.01    3.51
  15   4  32    1.14    3.03
  16   3  22   46.84    4.56
  14   4  34   52.42    5.41
   4  13  78    1.43    3.58
  10   7  54   -0.13    3.40
  12   5  43   21.19    4.03
  13   4  36    3.33    3.21
  15   2  16   -0.10    2.40
   2  14  81   13.22    4.59
   6  10  68    4.45    4.02
   7   9  64    5.46    4.38
   8   8  60    9.66    3.87
   9   6  51    8.76    3.90
  14   1   7    7.55    2.25
   4  10  69    1.02    3.60
   5   9  65    4.36    3.56
   6   8  61    1.53    3.64
   9   4  41    0.83    3.08
  10   3  34    2.86    3.06
  -1  13  79    7.49    4.11
   3   9  66    3.03    3.80
   4   8  62    1.55    3.38
   0  11  73   -0.17    3.82
   3   8 -83    7.76    4.04
   9   2  28  223.64   10.31
   3   7 -79    3.93    3.49
  -6  15  84   -0.12    3.13
   0   9  66   37.37    5.29
   0   9 -87   -2.08    4.00
   3   6  54    2.48    2.82
  -2  10 -90    2.70    4.39
   0   8 -83   -1.67    3.60
   3   5  49    1.34    2.64
   5   3 -58    1.70    2.23
   0   7 -79    0.00    3.72
   5   2  30  195.75    9.07
   5   2 -51    5.71    2.42
   7   0   7    0.29    1.83
  -8  14  80    4.80    4.03
 -11  16  84    1.32    3.44
  -4   9  65    0.94    2.98
  -2   7 -78    1.25    4.11
   2   3 -58   91.52    6.25
   4   1  21  570.25   20.25
   5   0   8   49.42    3.00
  -1   5  48    0.93    2.45
  -7  10  67    0.79    2.78
   0   3 -57    0.36    2.67
   1   2  29   62.73    4.30
   2   1 -41    1.73    2.27
  -8  10 -87    1.09    4.43
  -6   8 -80   -1.20    4.09
  -5   6 -71    2.53    3.54
  -1   2 -48    4.54    2.64
 -11  11 -88    2.12    4.60
  -2   2  26 3392.54  109.02
   0   0 -21    0.73    1.67
 -17  16  78    1.45    3.17
 -11  10  63    0.80    2.53
  -9   8 -77    5.14    4.52
  -4   3  32   82.48    4.56
  -1   0  -7   -0.14    0.38
  -7   5  42  173.39    7.82
  -7   5 -63   19.83    4.49
 -17  14  71    0.23    2.62
  -9   6 -66   24.22    5.21
  -8   5 -61   -0.28    3.28
 -11   7  48    2.94    1.79
 -10   6 -64    4.75    3.47
 -16  11  60    6.26    2.29
 -12   7 -67    1.61    3.48
 -22  16  70    3.56    2.59
 -17  11 -79    1.14    4.03
 -16  10  55    7.08    2.13
 -12   6 -60    1.27    3.71
 -11   5 -55   65.66    6.40
  -8   2 -31  106.83    6.49
 -24  17  70    0.04    2.20
 -16   9 -70    2.07    3.85
 -20  12 -77    6.38    4.65
 -17   9 -68   -1.40    3.83
 -10   2  -9  230.60    9.24
 -10   2 -12    7.05    2.25
 -21  12 -75   -1.61    4.29
 -17   8 -61   14.49    4.64
 -13   4 -38   21.95    3.91
 -12   3   6   28.52    2.16
 -23  13 -75    0.31    4.70
 -20  10 -66    0.06    4.31
 -13   3  -7   37.04    3.11
 -13   3 -10  100.07    5.47
 -13   3 -13    0.53    2.06
 -22  11 -66    0.95    3.98
 -20   9 -59   -1.43    4.22
 -17   6 -44    8.01    3.52
 -16   5 -36   -0.08    2.58
 -24  12 -66    0.18    4.36
 -22  10 -59    3.50    3.94
 -18   6  18   41.20    2.35
 -18   6 -39   26.49    4.21
 -24  11 -59   -1.31    4.30
 -18   5  -5   42.20    3.62
 -18   5 -17    1.91    2.46
 -27  12 -54    2.05    4.04
 -25  10  25   -0.10    1.20
 -22   7 -23    3.34    2.58
 -27  11 -44    8.64    4.02
 -26  10 -39   -0.82    3.16
 -24   8   1    0.83    1.85
 -33  16  35    0.11    0.83
 -30  13 -46    4.72    3.52
 -27  10 -31   10.24    3.79
 -26   9  -2   22.16    3.07
 -26   9 -17   15.29    3.43
 -32  14 -43    1.75    3.54
 -33  14 -35    1.17    3.15
 -31  12  -1    4.23    2.47
 -31  12 -19    3.11    2.84
 -35  15   7    0.00    2.24
 -34  14 -18   -0.63    2.81
  25  10  27    0.38    3.02
  24  10  32   -1.64    3.35
  25   9  22    2.57    3.03
  26   8   6    5.23    2.83
  24   9  27    1.62    3.02
  25   8 -37    0.58    1.42
  23   9  32    0.40    3.25
  24   8  22    0.60    2.95
  25   7   6    4.29    2.70
  23   8  27    0.01    2.92
  18  12  57    0.27    4.13
  20  10  46    0.96    3.73
  21   9  39    0.63    3.60
  24   6   6    4.94    2.80
  24   6 -27    2.30    1.72
  17  12  59   -0.18    3.72
  23   6  14    6.86    3.07
  16  12  61    1.33    3.76
  23   5   3    1.59    2.39
  23   5 -24   -0.15    1.65
  15  12  63    0.07    4.18
  18   9  48    0.37    3.56
  19   8  41   -0.12    3.40
  20   7  34    0.98    3.30
  22   5  11    0.17    2.40
  13  13  69   -1.33    4.21
  22   4  -6    2.59    2.20
  22   4 -15   -0.43    1.69
  15   9  54   -0.95    4.01
  16   8 -70    0.42    1.76
  19   5  26    1.90    2.97
  10  12  70    1.41    4.01
  11  11  66    2.92    4.20
  12  10  62   37.12    5.95
  16   6  40   15.23    4.26
  18   4  23   42.15    4.51
  15   6  42   86.38    7.36
  16   5  35   14.79    3.90
  14   6  44   56.89    6.09
  15   5  37   34.46    4.95
  18   2  -2    1.09    2.11
  18   2 -20  103.55    4.66
   7  12  73   -0.51    3.54
   8  11  69    1.89    3.64
   9  10  65    3.61    3.87
  10   9  61   -0.16    3.63
  14   5  39    6.60    3.52
   4  14  80    4.17    4.27
  10   8 -79    2.90    2.92
  13   5  41   19.06    4.01
   9   8 -80    5.29    3.20
   9   7 -76   -0.64    2.74
  10   6 -71    4.95    2.72
  15   1 -22  132.13    4.97
   0  15  84    1.84    4.13
   8   7 -77    8.39    3.35
   9   6 -72    7.59    2.84
   9   5  46    1.72    2.79
   7   6  52    2.37    3.18
  -3  15  84   -0.08    3.85
   3   9 -87    3.47    3.89
  10   2  26   71.89    5.23
   5   6  53    2.02    3.13
   7   4  42    1.27    3.08
   6   4 -64    7.52    2.77
  10   0   1    0.01    1.80
   1   8  62   27.42    4.59
   3   6 -75    5.71    3.48
   4   5 -70    0.03    2.94
   5   4  43    8.91    3.25
   7   2  29    2.72    2.79
  -7  15  83    4.53    4.29
  -2  10  69    1.44    3.47
  -4  11  72   -1.33    2.55
   4   3  37   -1.05    2.61
   1   5 -70   32.77    4.88
   2   4  43  190.11    9.56
  -7  12  74    4.15    3.61
  -3   8  61    0.17    1.71
  -1   6  53    2.52    2.73
   4   1 -42  152.79    7.17
 -12  16  83    3.90    3.61
  -5   9  64   27.37    4.32
  -2   6 -74    0.44    3.75
  -1   5 -69    0.10    3.39
   0   4 -64   22.11    4.03
   2   2 -51   14.25    3.13
   4   0   7   -0.09    1.21
  -2   5  47    4.97    1.89
   0   3  36    7.24    2.45
  -8  10  66    1.87    2.80
  -3   5 -68   17.94    4.20
   0   2  28  359.66   13.57
  -9  10  65    1.02    2.62
  -8   9 -83    9.33    4.77
 -10  10  64   24.44    3.72
  -1   1 -38   65.94    4.68
 -11  10 -84    3.63    4.09
  -2   1 -36    0.32    2.19
  -1   0 -16  329.95   11.78
  -8   6 -68   59.85    6.63
  -6   4 -58   41.50    5.08
 -20  17  77    1.02    2.76
 -12   9 -78   -0.36    4.10
 -10   7 -71   24.59    5.32
  -9   6  45   28.14    3.00
  -7   4 -56    7.29    3.26
 -11   7 -69    6.01    4.14
 -18  13  65    0.78    2.16
 -16  11 -81    4.73    4.65
  -9   4 -52    3.26    3.25
  -7   2 -36   69.58    5.39
  -6   1 -19  588.98   20.83
 -13   7 -65    2.06    3.62
  -9   3 -42   33.19    4.36
 -18  11 -77    4.93    4.39
 -13   6 -58    0.39    3.15
 -21  13  59   27.32    2.89
 -19  11 -75    0.57    4.75
 -12   4 -43   14.35    3.75
 -10   2  -6   40.16    2.97
 -10   2 -15  823.71   28.46
 -18   9 -66    2.39    4.48
 -22  12 -73   -1.55    4.19
 -18   8 -59    3.11    4.14
 -17   7 -54    0.38    3.32
 -16   6 -49    0.44    3.37
 -13   3  -4    6.97    2.00
 -13   3 -16   16.62    2.83
 -24  13 -73   -1.02    4.13
 -17   5 -31  110.22    7.20
 -26  13 -66    0.15    4.42
 -22   9 -52    0.85    3.82
 -21   8 -47    4.55    3.72
 -18   5  -2   59.74    4.06
 -18   5 -20  120.07    6.98
 -26  12 -59    5.94    4.06
 -24  10 -52    3.26    3.91
 -23   9 -47    7.78    4.03
 -22   8 -42   22.36    4.22
 -21   7 -34   17.45    3.79
 -20   6   1  100.60    5.44
 -20   6 -23   61.50    5.12
 -29  14 -61    2.75    4.28
 -25  10 -47    1.20    3.18
 -23   8 -34    3.63    2.77
 -30  14 -56   -0.23    3.53
 -25   9 -34    0.32    2.91
 -31  14 -51   -1.89    3.95
 -30  13  26    0.44    1.45
 -29  12  22    0.11    1.49
 -26   9 -20    0.72    2.74
 -35  17  32    0.23    1.41
 -32  14  23   -0.23    1.62
 -31  13  19   13.27    2.33
 -29  11 -28    0.25    2.95
 -28  10  -8   -0.14    2.14
 -28  10 -11    0.87    2.48
 -28  10 -14   -0.48    2.63
 -34  15 -40    3.45    3.51
 -32  13   9    0.44    2.10
 -32  13 -30    0.78    2.99
 -35  15 -29   -1.84    3.29
 -34  14   0    1.61    2.40
 -34  14 -21   -0.36    2.89
  23  11  39    0.70    3.49
  25   8  14    0.15    2.91
  22  10  39    2.53    3.66
  25   7 -27    0.31    1.73
  24   7  14    1.62    2.83
  24   6   3    1.03    2.47
  21   8  34    2.96    3.29
  22   6  19   -1.41    2.73
  21   6  24    3.60    3.05
  18   8  43   -0.35    3.33
  19   7  36    1.48    3.09
  22   4  -9    2.07    2.07
  22   4 -12    3.79    2.01
  19   6  31    0.00    2.93
  20   5  21   10.76    3.61
  20   4  13   47.96    4.56
  13  10  60   22.64    5.54
  16   7 -66    5.22    1.75
  19   4  18    2.44    2.63
  20   3  -1    2.79    2.17
   7  13  75    3.29    4.27
  11   8 -78    0.00    2.52
  17   2   6   19.99    2.93
  11   7  52    7.90    4.07
  15   3  24   12.11    3.19
  16   2  11    6.62    2.47
   6  11  70   -2.06    3.70
   9   8  58   17.56    4.74
  11   6 -70    0.03    2.24
  13   4 -57    1.30    1.73
  14   3  26   69.88    5.45
   8   8 -81    4.38    3.29
  10   6  49    1.39    3.38
  14   2  18    9.71    2.83
  15   1  -1   17.14    2.56
   7   8 -82    5.62    3.74
   1  13  78    0.20    3.69
  10   4  39   24.02    4.13
  13   1   9  290.66   11.79
  -1  14  81    0.69    3.90
   2  11  72    0.54    3.73
  11   2  24   73.48    5.22
   7   5  47   35.20    4.43
   1  10  69   -0.02    3.63
   8   3  35   61.19    5.21
  11   0  -4  505.72   17.35
  -4  14  81   -1.00    3.66
   5   5  48   26.30    3.87
   9   1 -40    0.27    1.55
  -3  12  75   -0.55    3.59
   6   3  36   13.81    3.16
   8   1  19   15.10    2.69
   8   1 -41   24.36    2.44
   2   6  53  191.93   10.39
   7   1 -42    4.73    1.93
   8   0   5    1.01    1.70
   2   5  48    2.83    2.50
   4   3 -59   13.27    3.02
   6   1  20  275.76   11.16
  -3   9 -87   -0.12    3.93
   0   6 -75    0.88    3.24
   2   4 -65    0.93    2.93
  -9  14  79   -0.75    3.56
  -5  10 -90    5.06    4.32
  -3   8 -83    6.09    4.18
  -8  12  73    0.21    2.92
  -5   9 -86    1.25    3.77
  -4   8  60   13.00    3.47
   3   1  20  723.81   24.89
   4   0 -29    0.42    1.49
 -13  16  82    0.35    3.22
  -6   9  63    2.74    2.90
  -5   8 -82   14.55    5.36
   3   0   6   41.21    2.27
 -14  16  81    0.08    3.30
  -4   6 -73    0.24    3.43
  -3   5  46  101.51    6.18
  -2   4 -63   30.57    4.43
   0   2 -50  117.63    6.92
 -15  16  80    0.91    3.19
  -2   3 -56  104.95    7.16
   0   1 -40   24.56    3.24
 -10  10 -86    1.24    4.52
  -8   8 -79   -1.19    4.19
  -7   6 -70    1.87    3.68
  -6   5  43   23.29    3.04
  -6   5 -65    1.13    3.02
  -5   4 -60   20.12    4.07
 -16  14  72    1.52    2.89
 -14  12  67   -0.38    2.43
 -11   9 -80    4.83    4.43
  -9   7 -73   39.44    6.26
  -3   1 -34   70.72    4.88
 -14  11 -85   -0.10    4.75
 -11   8  53   24.56    3.01
  -7   3  26  440.39   14.99
 -15  10 -79   -1.01    4.19
 -13   8 -72    8.35    4.51
 -16  10 -77    7.58    5.00
 -14   8 -70    3.68    4.25
 -10   4  28   45.16    2.35
 -10   4 -50  163.42    9.40
 -17  10 -75   15.95    5.15
 -15   8 -68    3.46    4.12
 -15   7 -61   49.88    6.38
 -13   5 -51   50.89    5.51
 -11   3 -35   62.30    5.31
 -10   2 -18   81.25    5.02
 -23  14  59   -0.08    1.78
 -20  10  45   11.83    1.48
 -19   9 -64   -0.65    3.75
 -13   3 -19   -0.45    2.38
 -28  17  60    2.06    1.51
 -21  10 -64   13.07    4.67
 -15   4 -28  256.38   11.73
 -23  11 -64    2.13    4.00
 -21   9 -57    1.73    4.10
 -19   7 -47    7.62    3.75
 -25  12 -64    3.13    4.54
 -23  10 -57    2.75    4.31
 -20   7 -42    0.47    3.31
 -19   6 -34    2.72    2.86
 -25  11 -57    1.15    3.82
 -28  13 -59    2.32    4.24
 -26  11 -52   -0.47    4.05
 -24   9 -42    1.00    3.35
 -29  13 -54   -0.32    3.90
 -24   8 -26   13.56    3.42
 -29  12 -44    3.59    3.65
 -28  11 -39    2.26    3.39
 -27  10  11    1.98    1.84
 -26   9   1    0.69    1.93
 -31  13 -41   -0.37    3.08
 -30  12 -36    7.00    3.74
 -29  11   8    7.17    2.35
 -28  10  -5    1.14    2.37
 -28  10 -17   15.35    3.29
 -33  14 -38    0.19    3.21
 -31  12 -25    2.56    3.24
 -36  16  14    1.06    2.02
 -35  15 -32    3.55    3.21
 -34  14 -24    1.47    3.09
  26   8   3   -0.85    2.86
  23  10  34   -0.74    3.06
  25   7   3    1.89    2.38
  22   9  34    9.31    3.87
  23   7  19    1.97    3.06
  20   9  41    7.09    4.01
  20   8 -60   -0.39    0.25
  21   7  29   -0.13    3.08
  22   6 -41    0.40    0.40
  23   5 -21    0.23    1.77
  17  10  52   -0.59    4.08
  16  10  54    0.33    3.45
  21   5  16    7.04    3.22
  15  10  56   20.35    5.34
  17   8  45   30.42    5.32
  21   4   5   -0.72    2.56
  21   4 -28    3.14    1.46
  14  10  58   34.75    5.73
  16   8  47    3.09    3.48
  20   4 -35   -0.20    0.48
  11  12  68    2.47    3.87
  12  11  64    2.87    4.01
  15   8  49   -0.55    3.38
  20   3  -4    2.10    1.93
  20   3 -19   11.17    1.90
  14   8  51   10.62    4.40
  17   5 -54   26.58    1.21
  19   3   7    0.20    2.18
   7  14  77   -0.14    4.04
  17   4  25    7.54    2.89
  18   3  12   22.64    3.51
   8  12  71    0.47    3.98
  11   9  59   -0.25    3.68
  12   8 -77    4.09    2.63
  17   3  17   63.72    5.18
  18   2  -5   62.30    4.10
  12   7  50    2.91    3.57
   5  13  76    5.47    4.55
  12   6 -69    0.62    2.08
   3  13  77    6.68    4.56
  13   3  28   36.43    4.25
   4  11  71    3.22    3.56
   7   8  59    1.44    3.28
  13   2  20  319.01   13.41
  12   2  22   11.35    3.08
   3  10  68   35.27    5.74
   6   7 -79    3.03    3.24
   7   6 -74    2.71    2.99
   0  12  75    1.18    3.80
  -2  13  78   14.94    4.70
   2   9  65    3.95    3.78
   2   9 -88   -1.10    3.68
   3   8  61    0.86    3.17
  -1  11  72    0.79    3.57
   2   8 -84    1.09    3.29
   9   1  17   73.76    4.68
  -7  16  85    0.82    3.98
   2   7 -80    2.22    3.63
   5   4 -65   -0.76    2.88
  -1   9  65    0.33    3.20
  -1   9 -88    2.04    3.94
   0   8  61   -1.21    3.32
   3   5 -71    4.07    3.14
  -8  15  82   14.34    4.41
  -3  10  68   -0.10    3.22
  -1   8 -84   -1.00    3.49
  -5  11  71    0.68    3.34
  -1   7 -80    0.03    3.99
   4   2  29  121.77    6.59
   4   2 -52   31.26    3.63
   1   4  42  153.46    8.13
 -10  14  78    1.97    3.37
  -3   7  56    8.41    2.66
  -3   7 -79    5.17    3.96
  -9  12  72    0.61    3.14
  -7  10 -89    3.35    4.39
  -3   6  51   17.72    3.30
 -10  12  71    6.23    3.31
  -7   9  62   15.62    3.25
  -7   9 -85   -0.33    3.95
  -8   9  61    0.49    2.50
  -4   5  45   46.31    4.22
  -9   9  60    2.56    2.49
  -5   5  44   70.12    4.77
  -5   5 -67   -0.33    3.53
  -1   1  16  327.94   11.50
 -15  14  73    3.03    2.98
 -13  12  68    2.18    2.59
 -10   9  59    6.57    2.78
 -10   9 -82    7.16    4.92
  -3   2 -47    8.06    2.98
 -19  17  78    0.24    2.73
 -13  11 -87   -1.59    4.74
  -8   6  46   64.23    4.47
  -4   2 -45   59.19    5.18
 -10   7  49   11.32    2.43
  -6   3 -51   16.59    3.77
  -5   2  20  318.95   10.95
  -5   2 -43    4.27    3.05
  -4   1 -32   83.18    5.30
 -19  15  71    6.44    2.84
 -14  10 -81    0.63    4.53
 -12   8 -74    3.41    3.95
  -7   3 -49    3.41    3.00
  -6   1  -1  568.30   18.89
  -6   1 -22  351.66   13.53
 -12   6  39   12.74    1.83
  -8   2 -34   54.61    4.63
 -11   4 -48    3.01    3.29
 -10   3 -40   64.81    5.53
 -16   8 -66    2.45    4.13
 -10   2  -3  376.89   13.50
 -26  17  65    4.98    2.08
 -16   7 -59   -0.36    3.81
 -15   6 -54   30.65    5.01
 -13   4 -41    1.79    2.77
 -12   3 -30   30.87    3.99
 -21  11 -71    4.65    4.64
 -15   5 -44   19.36    4.07
 -14   4 -36   20.43    3.59
 -19   8 -57    5.92    4.30
 -16   5 -39   36.42    4.74
 -16   4  -8   17.86    2.76
 -16   4 -11   37.31    3.53
 -16   4 -14    0.94    2.28
 -18   5 -23   16.49    3.24
 -27  13 -64    3.58    4.62
 -21   7 -37   12.79    3.71
 -23   8  14   30.00    2.48
 -23   8 -37   14.46    3.82
 -27  11 -47    6.52    3.58
 -26  10 -42    6.08    3.42
 -30  13 -49    0.70    3.45
 -27  10 -34    3.11    3.30
 -26   9 -26    1.42    2.67
 -30  12  15    4.83    1.96
 -29  11 -31    0.32    2.95
 -28  10  -2   -0.40    2.32
 -28  10 -20    6.51    3.11
 -34  15  20    0.59    1.79
 -33  14  16    6.49    2.17
 -32  13 -33    1.63    3.28
 -35  15  10    2.28    2.28
 -34  14 -27    0.39    2.81
 -33  13 -10    1.85    2.83
 -33  13 -13    0.44    2.67
  24  10  29    1.38    3.05
  25   9  19   -0.50    3.06
  22  11  41    2.12    3.59
  20  12  50    2.23    4.06
  23   9  29    0.00    3.23
  24   8  19    0.93    2.65
  21  10  41    4.80    3.88
  19  11  50    2.33    4.17
  22   8  29   -0.27    3.20
  24   6 -24    2.02    1.79
  22   7  24    4.96    3.54
  23   6  11   -0.13    2.60
  19   9  43    0.59    3.32
  20   8  36    1.45    3.18
  23   5  -3   21.37    3.33
  22   5   8    5.29    2.78
  18   7  38    2.30    3.48
  11  13  70    1.32    4.40
  12  12  66    2.73    4.51
  13  11  62    0.70    3.98
  18   6  33    1.80    3.31
  20   3  -7    7.93    2.12
  12   9  57    0.99    3.97
   9  11  67    0.26    3.66
  10  10  63   10.24    4.28
  13   7  48   39.86    5.39
  13   7 -72    0.86    2.17
  15   5 -59    0.99    1.47
  16   4  27   12.57    3.32
  18   2  -8    1.20    1.71
  18   2 -17   16.99    1.99
  10   8  56    1.88    3.81
   3  14  79    2.80    4.18
  11   6  47   24.84    4.48
  11   5  42   25.22    4.31
  11   5 -66    1.04    2.18
   1  14  80   -0.55    4.03
   5  10  67   -0.26    3.39
   6   9  63    5.36    3.93
  10   5 -67    0.76    2.37
  11   4  37    0.75    2.62
  13   2 -43   14.10    1.46
  14   1   4   15.30    2.58
  -1  15  83    5.97    3.95
   2  12  74   -0.34    3.74
   6   8 -83   -1.52    3.51
   8   6  50    1.00    3.28
   9   5 -68    2.46    2.48
   4   9  64   28.64    5.27
   5   8  60   18.13    4.52
   8   5 -69    4.86    2.74
   8   4  40   68.64    5.83
   9   3 -57    9.42    2.51
  -4  15  83    5.92    4.18
  10   1  15   11.45    2.67
  10   1 -39   13.42    1.69
  11   0  -7    0.62    1.29
   0  10  68   20.25    4.43
   4   6  52    1.98    3.07
   8   2  27   22.35    3.47
  -5  14  80   10.86    3.93
   4   4  42   17.87    3.56
   6   2  28   79.41    5.22
   6   1 -43    2.25    2.07
   7   0 -29    0.10    1.30
   3   3  36   37.42    3.87
   6   0   6 1041.94   34.29
  -6  11  70   10.27    3.57
   0   5 -71   -0.76    3.36
   1   3 -59   20.28    3.67
   3   1 -43   40.80    3.57
  -4   7  55   24.98    3.58
  -2   5 -70   -0.77    3.34
   2   1  19  182.53    7.61
  -5   7 -78    9.87    4.49
  -4   6  50    6.51    2.78
  -1   3 -58   22.73    3.77
   1   1 -42  163.74    7.87
 -13  14  75    3.89    3.40
 -11  12  70    8.63    3.38
  -9  10 -88    3.05    4.45
  -7   8 -81   -0.38    4.21
   0   1  17   -0.22    1.37
 -14  14  74   14.43    3.86
 -12  12  69    0.02    2.64
  -6   6 -72   25.22    5.11
  -4   4 -62    2.29    3.03
  -2   2 -49    0.25    2.56
   0   0 -24  383.94   13.89
 -18  17  79    5.56    3.16
  -1   0 -19    3.84    1.87
 -10   8  54   51.24    4.23
 -10   8 -78    0.56    3.96
  -9   7  50  150.47    7.51
 -13  10 -83    8.99    5.28
  -6   2 -41   15.53    3.49
 -10   5  36   35.99    2.65
 -10   5 -60    0.57    3.09
  -8   3 -47   22.38    4.12
 -20  14  65    1.00    2.23
 -18  12  60    0.46    1.99
 -15   9  51    9.44    2.05
  -9   2 -29    4.01    2.44
 -20  12 -80    3.29    4.38
 -18  10  50    1.29    1.54
 -10   2 -21  342.80   13.63
 -19  10 -71    4.79    4.00
 -17   8 -64   -0.74    4.07
 -13   3  -1   33.25    2.82
 -13   3 -22   38.64    3.84
 -22  11 -69   20.49    5.68
 -20   9 -62    1.86    4.26
 -17   6 -47   21.29    4.45
 -28  16  55    2.94    0.60
 -24  12 -69    3.82    4.69
 -22  10 -62   39.71    6.14
 -19   7  25   81.52    3.09
 -18   6 -42   23.00    4.04
 -17   5 -34    7.74    3.17
 -16   4 -17  399.71   15.79
 -24  11 -62    0.24    3.77
 -19   6 -37   12.88    3.33
 -18   5   1   24.05    2.65
 -26  12 -62    4.64    4.06
 -21   7  14    2.65    1.49
 -27  12 -57    1.19    3.76
 -22   7 -29    0.43    2.60
 -31  15  38   -0.70    0.41
 -28  12 -52    3.14    3.61
 -25   9 -37   14.89    4.08
 -24   8 -29   15.08    3.53
 -31  14  30    4.92    1.55
 -31  14 -54    0.62    3.95
 -28  11  18    3.85    1.72
 -28  11 -42    2.53    3.48
 -31  13 -44    8.73    4.01
 -30  12 -39    0.72    3.46
 -31  12 -28    1.99    3.02
 -35  15 -35    2.28    3.26
 -33  13  -4   -2.22    2.44
 -33  13  -7   18.99    3.45
 -33  13 -16   -0.45    2.82
 -33  13 -19    1.14    2.94
  25   8  11    0.05    2.83
  25   7 -24    0.15    1.76
  19  12  52    2.91    3.55
  24   7  11    0.77    2.74
  20  10  43   -0.27    3.24
  18  11  52    0.71    3.59
  23   6 -34    3.86    1.54
  17  11  54    4.82    4.32
  22   6  16    1.38    2.59
  23   5  -6    4.53    2.36
  23   5 -18   -0.10    1.84
  16  11  56    1.55    4.27
  18   9  45   -0.36    3.29
  20   7  31   -0.11    3.11
  21   6  21    1.49    2.71
  15  11  58    0.49    4.23
  12  13  68    2.91    4.59
  13  12  64    1.04    4.55
  14  11  60    5.44    4.24
  17   7  40    0.86    3.24
  19   5  23    0.26    2.65
  20   4  10    0.12    2.54
  16   7  42   23.02    4.71
  17   6  35    0.89    3.24
  20   3 -10    6.73    2.04
  20   3 -13   18.64    2.57
  20   3 -16    0.07    1.61
   8  14  75    0.17    3.64
  13   9  55    0.35    4.07
  15   7  44    0.28    3.58
  16   6 -62    0.10    1.47
  18   4  20    3.09    2.73
  19   3   4    6.47    2.29
  19   3 -29   88.36    3.84
   9  12  69    0.67    3.49
  11  10  61    0.45    3.84
  13   8 -76    1.06    2.33
  14   7  46   -1.47    3.98
  18   2 -11    0.68    1.51
  18   2 -14    1.02    1.45
  13   6 -68    6.04    2.29
  16   3  19    2.98    2.69
   3  15  81    1.28    4.40
   7  11  68    2.20    4.10
   9   9  60   12.83    4.53
  12   6  45    1.51    3.46
  12   5  40    3.53    3.05
  13   4  33   41.92    4.85
  14   3 -49    0.23    1.22
  15   2  13  121.14    6.81
   1  15  82   -0.98    4.10
   4  12  73    1.31    4.11
  12   4  35  128.25    7.95
  15   1  -4  588.36   20.61
   0  13  77    0.12    3.97
   5   8 -84    0.08    3.50
   8   5  45    1.78    2.82
  -2  14  80    5.02    4.11
   1  11  71   10.01    4.22
   5   7 -80    2.56    3.46
   6   6  51    0.49    2.61
   7   5 -70    2.48    2.75
  11   1  13   20.81    2.95
   6   5  46    5.75    3.20
   8   3 -58    1.61    2.06
   9   2 -50    4.83    1.87
   6   4  41   33.64    4.11
   7   3 -59    2.39    2.41
   8   2 -51    2.56    1.97
  10   0  -2 1074.28   35.33
  -2  11  71    2.19    3.55
   1   8 -85    1.88    3.46
   4   5  47  102.19    6.92
  -8  16  84    1.69    3.97
  -4  12  74    4.44    3.99
   1   7 -81   -0.39    3.65
   4   4 -66    7.56    3.04
  -2   9  64    2.61    3.34
   1   6  52    0.76    2.77
  -9  15  81    5.10    3.65
   1   5  47    9.70    3.09
   3   3 -60    5.32    2.83
   6   0 -30  509.92   17.40
  -4   9 -88   -0.80    4.31
   1   4 -66    1.67    2.88
   0   4  41   -0.44    2.55
 -14  17  83    4.10    3.58
  -3   6 -75    1.63    3.56
  -1   4 -65   13.83    4.01
   1   2 -52   35.98    4.00
   3   0 -30   55.52    3.50
  -5   7  54    8.37    2.75
   1   1  18  170.03    7.00
  -5   6  49   63.21    4.80
  -4   5 -69    0.19    3.52
 -17  17  80    6.37    3.44
  -9   9 -84    6.89    4.50
  -8   8  56   31.38    3.71
  -6   6  48  400.21   15.79
  -9   8  55    0.56    2.28
  -7   6  47    4.23    2.26
 -12  10 -85    2.23    4.61
 -18  15  72    0.12    2.68
 -14  11  62   15.50    3.13
  -9   6 -69   10.09    4.02
  -8   5 -64   62.37    6.51
 -17  13  66    3.98    2.54
 -13   9 -79    5.82    4.98
 -10   6 -67   46.62    6.04
  -9   5 -62    5.28    3.28
  -8   4 -57    6.76    3.18
  -5   1 -30  420.45   16.08
 -21  16  71    0.41    2.35
 -14   9 -77    4.80    4.93
 -11   6 -65    3.59    3.56
  -7   2 -39   21.23    3.88
 -23  17  71    1.58    2.38
 -12   6 -63   20.93    4.62
 -11   5 -58   20.17    4.43
  -9   3 -45   28.11    4.20
 -16   9 -73    0.60    3.78
 -13   6 -61   -0.15    3.52
 -17   9 -71    3.48    4.49
 -12   4 -46    0.34    3.09
 -11   3  13   23.06    1.39
 -11   3 -38   68.74    5.58
 -21  12 -78   -1.96    4.71
 -20  10 -69   -0.02    3.91
 -18   8 -62    1.27    3.72
 -17   7 -57    1.15    3.48
 -15   4 -31   14.72    3.44
 -20   8 -55   -2.93    3.70
 -19   7 -50    1.21    3.28
 -16   4  -5   26.73    2.96
 -16   4 -20    0.34    2.55
 -22   9 -55    0.66    3.73
 -20   7 -45   -0.57    3.27
 -24  10 -55    8.32    4.54
 -22   8  21   88.92    4.00
 -22   8 -45    7.95    3.57
 -20   6 -29    1.69    2.88
 -26  11 -55   10.24    4.30
 -24   9 -45    2.40    3.15
 -29  13 -57    3.85    4.21
 -26  10 -45    1.32    3.32
 -25   9  14   11.20    1.98
 -27  10 -37    8.46    3.71
 -26   9 -29   -0.71    2.80
 -32  14 -49   -1.17    3.97
 -29  11 -34    3.73    3.27
 -28  10   1    7.28    2.44
 -28  10 -26    0.41    2.89
 -35  16  24   -0.20    1.69
 -33  14 -41    0.66    3.46
 -32  13  12    0.79    1.94
 -32  13 -36    4.20    3.44
 -31  12   5    1.99    2.18
 -30  11  -8    0.63    2.32
 -30  11 -11    8.41    2.97
 -30  11 -14   16.55    3.53
 -30  11 -17    0.20    2.56
 -34  14   6   -0.08    2.25
 -34  14 -30    3.18    3.41
  23  11  36    0.20    3.32
  26   8  -3    0.87    2.44
  21  11  43    1.76    3.80
  22  10  36   -0.63    3.58
  25   7  -3   -0.61    2.38
  18  12  54    0.62    4.27
  21   9  36    7.90    3.96
  24   6  -3    1.62    2.39
  24   6 -21    0.90    1.83
  17  12  56   -0.68    3.68
  23   6   8    4.15    2.68
  23   5  -9    0.05    2.07
  23   5 -12   14.64    2.72
  23   5 -15   25.69    3.00
  15  12  60   -1.01    3.95
  19   8  38    2.82    3.69
  22   5 -31    2.45    1.42
  13  13  66    2.35    4.14
  14  12  62    6.64    4.82
  17   9  47   10.56    4.42
  21   5  13   13.95    3.26
  16   9  49    0.19    3.49
  20   5  18    0.51    2.52
  18   6 -57    6.26    0.98
  19   4  15    0.24    2.56
  16   6  37    2.36    3.32
  10  11  65   -0.44    3.57
  15   6  39    4.32    3.54
  16   5  32    5.59    2.91
  14   6  41    0.50    3.18
  15   5  34    0.27    3.01
  16   4 -51    0.94    0.73
  13   6  43    1.86    3.56
  14   5  36   14.97    3.61
   8  10  64    4.47    3.61
  13   5  38    7.86    3.43
  15   3  21    1.38    2.57
  16   2   8   14.31    2.82
  10   7  51   16.02    4.27
  12   5 -65    9.39    2.46
   5  11  69   -1.59    3.97
   8   8  57   38.49    5.56
  14   2  15  201.26    9.45
  15   1 -19   26.05    1.94
   9   6  48   35.15    4.93
   3  11  70    0.63    3.67
   7   7  54   11.76    4.02
  -2  15  82    1.23    4.00
   9   4  38   24.26    3.71
   2  10  67    6.79    3.93
   5   7  55    2.35    3.20
  10   2 -49    6.14    1.89
  -1  12  74    2.86    3.80
   4   7 -81    1.07    3.28
   6   5 -71    0.20    2.71
   9   2  25   21.46    3.41
  11   0 -10   12.64    1.47
  11   0 -16   39.12    1.85
  -5  15  82   -0.24    3.53
   1   9  64    0.63    3.32
   1   9 -89    1.38    3.96
   2   8  60    6.59    3.59
   3   7  56   -0.47    2.83
   7   3  34   97.73    6.27
   7   2 -52   20.78    2.80
  -6  14  79    2.10    3.47
   5   3  35  147.69    7.84
   7   1  18  155.10    7.25
  -2   9 -89   -0.92    3.91
  -1   8  60  159.56    9.62
   0   7  56   75.85    6.21
   2   5 -72    0.93    3.15
  -2   8 -85    6.11    3.99
   5   1  19  622.73   21.90
   5   1 -44   21.06    2.88
 -10  15  80   -1.63    3.59
  -8  13  75   -0.09    3.11
   2   3  35  452.82   17.41
   3   2  28    5.59    2.34
   3   2 -53   58.15    4.68
   5   0 -31    1.15    1.53
  -7  11  69    6.55    3.55
  -4   8 -84    0.20    4.26
  -6   9 -87    4.48    4.39
 -15  17  82    1.76    3.21
  -6   8 -83   -1.15    4.06
  -6   7  53    2.71    2.38
  -5   6 -74    5.36    3.74
  -3   4 -64    3.86    3.40
  -1   2 -51  171.75    8.96
  -7   7  52   36.36    3.91
  -3   3 -57    1.00    2.99
 -11  10 -87    0.68    3.94
  -9   8 -80   -2.50    4.53
  -8   7  51   61.58    4.58
  -2   1 -39   18.59    3.10
  -1   0  -4    0.06    0.24
  -7   5 -66    5.83    3.93
  -3   1 -37   -0.05    2.43
 -12   9 -81    0.64    4.63
  -7   4 -59   14.66    4.05
 -11   7 -72   -0.85    4.18
 -16  11 -84   -0.79    5.06
 -12   7 -70    0.42    3.53
  -6   1 -25    4.54    2.22
 -17  11 -82   -0.68    4.26
 -14   8  47   16.19    2.24
 -13   7  43   85.01    4.38
 -13   7 -68   -1.17    3.39
  -7   1 -14   60.94    3.81
 -22  15  65   -0.58    2.21
 -18  11 -80   -0.07    4.19
 -12   5  31   66.86    3.02
 -12   5 -56    6.97    3.42
 -24  16  65    4.54    2.21
 -19  11 -78   -1.59    4.76
 -15   7 -64    4.51    3.66
 -10   2 -24  167.31    8.13
 -20  11 -76    8.63    4.64
 -18   9 -69    1.74    4.55
 -12   3 -33   97.10    6.36
 -22  12 -76    3.99    4.69
 -21  10 -67    3.14    4.52
 -16   5 -42   23.72    4.25
 -23  11 -67    2.08    4.11
 -21   9 -60    4.38    4.19
 -17   5  11    2.30    1.42
 -16   4 -23   73.58    5.44
 -25  12 -67    1.30    4.46
 -23  10 -60   21.81    5.44
 -25  11 -60    2.23    4.45
 -21   7 -40   -0.24    3.24
 -28  13 -62   -1.37    3.76
 -24   9  21   16.86    1.84
 -23   8 -40   -1.05    3.26
 -22   7   7   27.38    2.71
 -22   7 -32   -0.36    2.90
 -27  11  25    0.49    1.33
 -25   9 -40    3.74    3.43
 -24   8   7    2.77    1.77
 -24   8 -32    9.15    3.35
 -23   7  -9    0.47    2.11
 -23   7 -12   21.37    3.28
 -23   7 -15    7.76    2.69
 -30  13 -52   -0.83    3.40
 -30  12 -42   -0.24    3.45
 -31  12 -31    1.75    3.43
 -30  11  -5    3.21    2.53
 -30  11 -20    7.55    3.18
 -34  14 -33    1.36    2.93
 -33  13  -1    0.22    2.48
 -33  13 -25   -0.87    2.65
  24  11  31   -0.53    3.26
  25  10  21   -0.60    3.00
  25   9  16    0.87    3.07
  26   8  -6    4.01    2.63
  26   8 -21    1.48    1.97
  23  10  31    1.60    3.43
  25   8   8    2.79    2.80
  24   8  16    2.42    2.91
  25   7 -21    8.16    2.29
  20  11  45    4.08    3.78
  22   9  31    6.42    3.71
  24   7   8   -0.18    2.62
  23   7  16    2.06    2.98
  24   6  -6    1.32    2.21
  19  10  45    9.83    4.42
  20   9  38    0.11    3.17
  21   8  31   -0.55    3.36
  22   7  21   -0.34    2.82
  15  13  62   -3.62    4.14
  16  12  58    0.32    3.57
  14  13  64   -0.01    4.38
  22   5   5    8.47    2.74
  18   8  40    0.32    3.64
  19   7  33    9.06    3.70
  21   5 -38    2.33    0.77
  21   4  -1    9.51    2.62
   9  14  73    0.74    3.81
  18   5  25   25.83    4.05
   9  13  71    2.41    3.70
  10  12  67    6.99    4.55
  11  11  63   -2.43    4.37
  12  10  59    4.02    3.97
  14   8 -75   -0.29    2.12
  14   7 -71    0.38    1.97
  17   4  22   47.14    4.73
  18   3   9    1.78    2.22
   6  14  76   -1.52    4.05
  12   8  52   18.46    4.79
  17   3  14    2.30    2.47
   7  12  70    6.01    4.12
  10   9  58   19.82    4.96
  14   4 -56   -0.05    1.47
  14   3  23   14.78    3.39
   6  10  65    6.02    4.26
   7   9  61   31.82    5.34
  15   1  -7  211.59    8.47
   0  14  79    0.30    3.91
   4  10  66   88.84    8.08
   5   9  62   -0.82    3.10
   6   8  58    4.85    3.90
   9   5  43   17.76    3.91
  13   1   6  672.93   23.70
   1  12  73    5.88    3.88
   3   9  63    4.15    3.73
   4   8  59   27.37    4.67
   4   8 -85    0.19    3.37
  10   2  23  490.89   18.71
  -3  14  79   -1.12    3.84
  11   0 -13   -0.24    0.97
   5   5 -72    0.22    2.87
  -1  10  67   16.74    4.24
   3   6  51    1.55    2.91
   6   3 -60   14.08    2.93
   9   0   0    1.47    1.50
  -3  11  70    0.29    3.17
   6   2 -53  192.79    8.88
  -9  16  83    0.12    3.55
  -5  12  73    3.99    3.17
   3   4  41  828.99   30.06
   3   4 -67   14.19    3.82
  -3   9  63   57.57    5.66
   0   6  51    0.50    2.76
  -5  10  66    0.26    2.90
  -2   7 -81   -0.82    4.00
   0   5  46    9.23    2.93
 -11  15  79    1.11    3.21
  -9  13  74    2.79    3.25
  -1   5 -72   16.35    4.35
  -8  11  68    4.70    3.26
  -4   7 -80    0.20    4.26
  -1   4  40   24.98    3.15
   0   3 -60   14.82    3.60
   2   1 -44    0.36    2.36
  -9  11  67    2.68    3.01
  -8  10 -90   -1.83    4.60
  -8   9 -86    2.87    4.36
  -1   1 -41   -1.61    2.39
  -6   5 -68    0.18    3.67
  -1   0 -22  632.19   21.76
 -17  15  73    7.77    3.08
 -13  11  63    1.64    2.47
 -11   9 -83    2.30    4.40
  -8   6 -71    0.15    3.44
  -6   4 -61   21.09    4.35
 -16  13  67   -0.26    2.53
 -10   7 -74    1.64    4.10
  -4   1 -35  242.97   10.69
 -16  10 -80    1.60    4.14
  -8   2 -37  375.98   15.56
  -7   1 -11 2009.49   65.31
  -7   1 -17  150.43    6.97
 -17  10 -78    2.12    4.40
 -15   8 -71    4.81    4.21
 -11   4 -51    0.57    3.05
 -10   3 -43    3.08    3.24
  -9   2 -32    1.19    2.42
 -10   2   0  550.52   18.77
 -16   7 -62   -0.22    3.48
 -15   6 -57    1.13    3.45
 -13   4 -44   19.17    3.85
 -21  11 -74   -0.03    4.55
 -19   9  41    4.63    0.82
 -19   9 -67   -0.41    4.50
 -15   5 -47    5.57    3.20
 -14   4 -39   23.16    3.65
 -23  12 -74    0.70    4.63
 -22  11  45   14.83    1.19
 -19   8 -60    3.57    4.05
 -18   7 -55   19.46    4.52
 -17   6 -50   92.89    7.36
 -15   4 -34    0.91    2.54
 -24  12  45    0.87    0.50
 -18   6 -45    2.20    3.32
 -17   5 -37   69.59    5.80
 -16   4  -2   41.19    3.37
 -19   6 -40    7.05    3.49
 -18   5 -29   18.36    3.41
 -20   6 -32    1.14    2.89
 -28  13  37   -0.10    0.46
 -27  12 -60   -0.24    4.03
 -21   6  -9    5.89    2.48
 -21   6 -12   41.35    3.91
 -21   6 -15    4.59    2.47
 -21   6 -18  186.43    9.39
 -28  12 -55    6.33    4.48
 -23   7  -6   -0.41    1.91
 -23   7 -18    6.10    2.56
 -29  12 -50   -0.61    3.41
 -28  11 -45   12.69    4.28
 -27  10 -40    8.14    3.74
 -26   9 -32    0.47    2.76
 -25   8  -9    1.85    2.25
 -25   8 -12   10.94    2.87
 -25   8 -15    1.60    2.25
 -25   8 -18    7.61    2.99
 -29  11  11    0.73    1.82
 -29  11 -37    0.66    3.22
 -28  10 -29    1.78    3.06
 -33  14 -44    1.41    3.70
 -32  13 -39    1.50    3.29
 -31  12 -34    0.58    3.09
 -30  11  -2   12.27    2.73
 -36  16  17    0.54    1.94
 -35  15  13   -0.16    1.95
 -33  13 -28    0.06    3.14
 -36  15   0   -0.52    2.40
  24  10  26    0.84    2.97
  26   8  -9   -0.34    2.29
  26   8 -12    0.32    2.11
  26   8 -15    3.00    2.34
  26   8 -18    4.28    2.22
  22  11  38    2.03    3.73
  24   9  21    1.25    2.81
  25   8 -34    0.46    1.48
  23   9  26    0.49    3.02
  25   7  -6    0.91    2.54
  25   7  -9    2.05    2.25
  21  10  38    4.29    3.67
  23   8  21    0.12    2.71
  24   7 -34    9.99    1.88
  17  13  58   -0.42    3.83
  24   6  -9   -0.38    2.22
  24   6 -12    3.41    2.23
  24   6 -15   11.32    2.64
  24   6 -18   -0.10    1.87
  16  13  60   -0.35    3.82
  18  10  47   15.44    4.87
  22   6  13    3.99    2.98
  20   6  23    3.72    2.96
  17   8  42    3.19    3.80
  17   8 -69    0.42    1.32
  18   7  35    5.48    3.57
  21   4 -25    3.63    1.60
  14  10  55    1.44    4.04
  18   6  30    8.41    3.18
  20   4   7    6.75    2.67
  10  13  69    0.33    3.91
  12  11  61    5.17    4.18
  13  10  57    5.16    3.95
  13   8  50    8.84    4.32
   8  11  66   -0.09    4.00
   9  10  62    0.96    3.95
  17   2   0    3.50    2.15
   4  14  77    4.86    4.38
  11   7  49   14.15    4.27
   5  12  71    7.16    4.36
   2  14  78   -0.56    4.15
  10   6  46  105.68    7.87
  13   3  25  131.40    7.64
  15   1 -10  312.85   11.49
   0  15  81   -1.02    4.07
   3  12  72    1.53    3.90
  12   3  27   86.52    6.19
  13   2  17   14.01    3.08
  10   4  36   13.95    3.56
  10   4 -63   54.00    4.33
  12   2  19   95.04    5.95
   7   6  49   37.32    4.72
  11   2  21   26.89    3.57
  11   2 -48    7.78    1.76
   8   4 -65    1.04    2.53
  11   1 -38   20.83    1.76
  -5  16  84   -0.41    3.97
   0  11  70   20.96    4.95
   3   8 -86   -1.88    3.53
   5   6  50    7.29    3.47
   7   4  39  105.56    6.99
   7   4 -66   10.79    3.13
  -2  12  73    7.60    3.84
   3   7 -82    0.69    3.26
  -6  15  81    0.61    2.39
   0   9  63    1.45    3.20
   0   9 -90   -0.64    3.61
   5   4  40    0.45    2.76
   7   2  26  219.91    9.91
   8   1  16    2.05    2.38
   0   8 -86   -0.20    3.84
   3   5  46   41.61    4.59
   5   3 -61    1.28    2.59
  -7  14  78    4.20    3.70
   0   7 -82    1.99    4.03
   5   2  27    7.09    2.73
  -6  12  72   16.81    4.71
  -2   8  59   65.29    5.95
  -1   7  55    2.95    2.70
   2   3 -61    5.83    2.98
   4   1 -45    2.04    2.23
   5   0   5    0.88    1.44
  -6  10  65    9.86    3.64
   0   4 -67   -0.25    2.93
   2   2  27  303.92   12.02
   4   0 -32  284.07   10.71
 -12  15  78    8.05    3.62
 -10  13  73   -0.29    3.19
 -13  15  77    0.18    3.00
  -3   5 -71    2.46    3.56
  -2   4  39   39.62    3.49
  -2   4 -66   37.24    5.02
   0   2 -53   -0.07    2.72
 -10  11  66   -0.69    2.94
  -6   7 -79   11.68    4.79
  -2   3 -59   25.46    3.98
   0   1 -43    0.32    2.18
   1   0 -29    0.08    1.76
 -11  11  65    0.39    2.62
 -10  10 -89    2.06    4.54
  -8   8 -82    3.44    4.33
 -12  11  64   35.78    4.23
  -7   6 -73    1.10    3.82
  -5   4 -63    6.60    3.56
 -15  13  68    0.33    2.60
  -6   4  35    3.25    1.90
  -4   2 -48   29.11    4.04
  -2   0 -11    0.46    1.21
  -2   0 -14    4.14    1.63
  -5   2 -46  103.93    6.82
 -20  16  72    1.50    2.74
 -14  10 -84    0.46    4.29
 -12   8 -77    3.34    4.56
  -7   3 -52    0.42    2.93
  -6   2 -44   27.07    3.95
 -19  14  66    1.22    2.25
 -17  12  61    0.11    2.21
 -15  10 -82    0.70    4.49
 -14   9  52    6.16    2.11
  -8   3 -50    0.64    2.69
  -7   1  -8  631.13   21.52
  -7   1 -20  269.73   10.87
 -20  13  60    9.99    2.42
 -18  10 -76    6.45    4.62
 -17   9  46    6.84    1.62
 -16   8 -69    2.54    4.30
 -26  16  60    0.41    1.66
 -18   8  37  150.02    5.30
 -13   3   2  197.89    7.84
 -13   3 -28   35.64    4.05
 -20   9 -65    1.39    3.91
 -15   4   8  115.56    5.02
 -22  10 -65    2.03    4.05
 -24  11 -65   -0.22    3.86
 -22   9 -58   46.76    6.22
 -21   8 -53   14.08    4.57
 -20   7 -48   26.42    4.58
 -19   6  14   28.91    2.25
 -26  12 -65    2.30    4.36
 -24  10 -58   34.45    5.63
 -23   9 -53   -0.58    3.64
 -22   8 -48    1.47    3.26
 -20   6   7    0.62    1.64
 -25  10 -53   -0.43    4.02
 -24   9 -48    1.65    3.29
 -23   8 -43   -1.15    3.18
 -22   7 -35    0.14    2.99
 -21   6  -6   36.08    3.62
 -21   6 -21   -0.10    2.30
 -26  10 -48    6.29    4.09
 -24   8 -35   41.50    5.18
 -23   7 -21   25.14    3.95
 -27  10  14    0.65    1.60
 -26   9   7    2.49    1.89
 -25   8  -6   -0.23    2.30
 -25   8 -21   12.24    3.20
 -34  16  31    0.36    1.41
 -28  10 -32    8.45    3.62
 -27   9 -12    0.57    2.23
 -27   9 -15   -1.08    2.63
 -31  12   8   -0.10    1.96
 -30  11 -26   -0.37    2.74
 -34  14   9    0.97    2.21
 -34  14 -36   -0.74    3.31
 -32  12 -14   -0.20    2.58
 -35  14 -13    0.62    2.66
 -35  14 -16    0.36    2.67
  25   9  13   -0.10    3.01
  25   7 -12    2.61    2.45
  25   7 -15    0.10    2.07
  25   7 -18    0.52    2.23
  23   6   5    4.70    2.74
  19   9  40    3.18    3.71
  20   8  33    0.46    3.26
  20   7  28    3.24    3.23
  21   6  18   11.38    3.31
  22   5   2    0.91    2.37
  21   5  10    9.04    2.81
  15  10  53    1.46    3.60
  21   4  -4   15.26    2.66
  13  11  59    0.16    3.99
  16   8  44    5.64    3.50
  17   7  37    2.70    3.24
  19   5  20    8.00    3.15
  11  12  65    6.86    4.17
  15   8  46    1.94    3.74
  19   4  12    3.12    2.66
  14   8  48    2.48    3.44
  17   5  27    8.28    3.21
  18   4  17   10.94    2.99
  11   9  56    0.33    3.91
  14   6 -67    1.06    1.99
  16   4  24   34.75    4.26
  12   7  47    5.77    3.51
  16   3  16   72.07    5.31
  13   5 -64    6.72    2.19
  16   2   5    1.96    2.13
   2  15  80    0.90    4.22
   6  11  67    0.31    3.68
  15   2  10   -0.38    2.44
  15   1 -13   63.06    3.38
  15   1 -16   27.92    2.10
   8   7  52   12.05    3.57
  11   4 -62    2.81    2.14
   2  11  69   10.29    4.33
  -3  15  81    0.10    3.72
   7   5  44   34.54    4.32
   1  10  66    1.92    3.06
   5   5  45   47.27    4.91
   6   4 -67   35.47    4.42
   1   8  59    0.17    3.13
   2   7  55   16.79    3.49
   3   6 -78    0.93    3.33
   4   5 -73   14.77    3.73
 -10  16  82    0.97    3.60
  -3   9 -90    8.54    4.58
   0   6 -78   61.00    6.35
   1   5 -73    5.74    3.65
   2   4 -68   39.48    4.74
  -4   9  62    6.50    2.75
  -3   8 -86    9.33    4.53
  -1   6  50    1.87    2.71
   4   1  18  276.77   10.74
  -5   9 -89    4.51    4.49
  -1   5  45    3.24    2.62
  -5   8 -85   -2.55    4.11
 -11  13  72   27.44    4.55
  -7   9 -88    0.34    4.26
   2   0 -31    0.83    1.86
  -3   4  38    1.02    2.02
  -5   5 -70   26.26    4.94
  -4   4  37   -0.07    1.85
 -14  13  69    1.60    2.74
 -10   9 -85   -0.02    4.26
  -8   7 -78   -0.93    3.78
  -5   4  36  114.89    5.77
  -3   2 -50    1.26    2.85
  -5   3 -56   23.62    4.14
  -2   0 -17    0.07    1.58
 -13  10 -86    0.93    4.26
 -11   8 -79    8.89    4.93
  -6   3  27  174.77    6.84
  -9   5  37   21.12    2.32
  -5   1 -33  369.54   14.73
 -11   6  40   88.04    4.47
 -10   5 -63    7.23    3.59
  -7   2 -42  185.40    9.60
  -9   3 -48   19.14    4.02
 -16   9 -76   -1.12    3.99
 -12   4 -49   58.70    5.57
 -11   3 -41   13.91    3.75
 -17   8 -67   12.68    4.69
 -12   3 -36  156.94    8.63
 -11   2 -13   32.45    3.17
 -17   7 -60    3.53    3.89
 -16   6 -55    7.50    4.04
 -16   5 -45    7.04    3.21
 -14   3 -11  189.60    8.51
 -14   3 -14  308.01   12.47
 -14   3 -17   94.88    5.71
 -20   8 -58    1.67    3.97
 -19   7 -53    1.96    3.78
 -18   5 -32   46.94    4.87
 -21   7 -43    0.15    3.28
 -20   6 -35   -0.33    2.88
 -19   5  -9    7.33    2.56
 -19   5 -12    6.81    2.65
 -19   5 -15    9.17    2.82
 -19   5 -18   45.37    4.26
 -26  11 -58    4.73    4.37
 -29  13 -60   -0.22    3.72
 -27  11 -53    1.01    4.03
 -26  10  21   13.21    1.92
 -25   9 -43   -0.09    3.45
 -23   7  -3    0.25    1.98
 -30  13 -55    0.90    3.66
 -26   9 -35   -0.48    3.16
 -25   8  -3   -0.70    2.08
 -30  12 -45   -0.49    3.73
 -29  11 -40    0.35    3.39
 -27   9  -9    3.98    2.49
 -27   9 -18   -0.17    2.65
 -27   9 -21    0.45    2.84
 -32  13 -42    0.58    3.52
 -31  12 -37    1.71    3.36
 -30  11   1   11.49    2.86
 -30  11 -29    3.53    3.21
 -33  13 -31    1.21    2.96
 -32  12  -8    0.32    2.69
 -32  12 -11    2.02    2.66
 -32  12 -17    4.97    3.06
 -32  12 -20   13.17    3.45
 -36  15   3    0.93    2.43
 -35  14  -7   -0.38    2.47
 -35  14 -10   -0.77    2.56
 -35  14 -19    0.52    2.95
  24  11  28    0.28    3.06
  25  10  18    0.77    2.94
  22  12  40    0.77    3.67
  23  11  33   -0.63    3.28
  25   8   5    1.53    2.58
  21  11  40    2.84    3.80
  22  10  33    3.60    3.56
  24   8  13    2.89    2.71
  19  12  49    2.20    3.81
  24   7   5    0.23    2.41
  20  10  40    4.29    3.94
  21   9  33   -0.74    3.32
  23   7  13   -0.01    2.91
  23   7 -41    0.29    0.74
  17  11  51    3.45    4.01
  21   7  23   17.50    3.81
  16  11  53    0.47    3.48
  18   9  42    6.45    4.03
  15  11  55   12.09    4.37
  14  11  57    1.85    4.32
  20   5  15    0.30    2.60
  11  13  67    1.34    4.06
  12  12  63    1.32    4.43
  17   7 -65    3.15    1.37
  16   7  39    6.35    3.68
  17   6  32    9.99    3.63
   7  15  76    3.10    4.38
  19   3  -2    6.51    2.29
   7  14  74    2.85    3.90
  18   3   6    8.07    2.46
   8  12  68    3.56    3.83
   9  11  64   27.79    5.65
  10  10  60    5.13    4.01
  13   7  45   -1.60    3.52
  17   3  11    1.29    2.41
  15   4  26    2.81    2.86
  17   2  -3   63.24    4.13
  10   8  53   23.68    4.86
  11   6  44   11.72    3.57
  11   5  39   37.37    4.80
  12   4  32    0.90    2.55
   4  11  68    1.88    3.81
  11   4  34    1.55    2.66
  14   1  -2   22.39    2.66
   8   6  47   12.42    3.45
  -3  16  83    1.05    3.96
  -1  14  78   -0.33    3.78
   6   7  53   34.30    4.87
  11   1  10  762.35   26.51
   2   9  62   19.74    4.61
   4   7  54   37.15    4.98
  10   1  12   19.73    2.81
  -6  16  83    0.94    3.29
  -4  14  78   -0.99    3.53
   2   8 -87    0.03    3.80
   9   1  14   31.93    3.30
  10   0  -5    0.86    1.30
   2   7 -83   -0.81    3.52
  -7  15  80   18.24    4.92
  -5  13  75    1.71    2.79
  -2  10  66    2.21    3.29
   2   6  50   18.21    3.75
  -4  11  69    3.58    3.28
  -1   8 -87    0.06    3.70
   4   3 -62    0.63    2.76
   6   1  17  150.31    7.00
   2   4  40  129.95    7.28
 -11  16  81    0.71    3.37
  -7  12  71    4.53    3.30
  -2   7  54    0.36    2.41
  -3   7 -82    1.52    3.79
   1   3 -62    4.38    3.21
   3   1 -46  228.89   10.04
  -7  10  64    4.60    3.12
   1   2  26    0.86    2.19
  -5   7 -81   16.64    5.13
  -1   3 -61   87.57    6.60
   1   1 -45   12.31    2.66
 -12  13  71    2.53    2.99
  -7   8 -84   -0.66    3.97
 -13  13  70    0.43    2.70
  -6   6 -75    0.60    3.92
  -4   4 -65   -0.78    3.61
  -2   2 -52  214.71   10.60
  -4   3 -58   15.02    3.72
  -1   0 -25   -0.12    1.92
 -10   8 -81    5.99    4.77
  -4   2  21 3261.47  104.19
  -2   0 -20 1733.01   56.55
  -8   5 -67   -0.51    3.56
 -10   6 -70    2.61    3.74
  -9   5 -65    2.05    3.86
  -8   4 -60   10.90    3.44
 -14   9 -80    4.56    4.98
 -11   6 -68    0.47    3.28
  -9   4 -58   14.99    3.81
 -15   9 -78    9.03    4.71
 -13   7 -71   11.96    4.50
 -12   6 -66   -0.22    3.57
 -11   5 -61    0.88    3.35
  -8   2  11  818.11   26.13
  -7   1 -23  800.77   27.96
 -13   6 -64    0.47    3.81
 -12   5 -59   14.19    4.34
  -9   2 -35    4.00    2.66
 -22  14  60    4.86    2.12
 -15   7  38   88.38    3.81
 -10   2 -30   55.63    4.67
 -20  11  50   -0.50    1.23
 -18   9 -72   -0.43    3.95
 -12   3   9   21.62    1.74
 -11   2 -10   41.69    3.32
 -11   2 -16   70.19    4.50
 -11   2 -19    7.18    2.56
 -18   8 -65    0.03    3.76
 -15   5 -50   17.93    3.97
 -14   4 -42   14.70    3.64
 -13   3 -31  144.59    8.17
 -21  10 -70   14.59    5.13
 -15   4 -37    3.12    2.95
 -14   3  -8   36.46    3.37
 -14   3 -20    6.13    2.69
 -23  11 -70    3.56    4.68
 -21   9 -63    2.30    4.63
 -18   6 -48   21.20    4.49
 -17   5 -40    3.55    2.94
 -16   4   1   27.80    2.70
 -16   4 -29    4.60    3.09
 -23  10 -63   10.49    4.52
 -20   7  21  212.12    7.65
 -19   6 -43    0.81    3.05
 -25  11 -63   -1.70    4.36
 -19   5  -6   34.65    3.37
 -19   5 -21   19.06    3.30
 -22   7 -38   22.65    4.00
 -21   6  -3   11.13    2.48
 -28  12 -58    2.92    4.21
 -24   8 -38    2.63    3.27
 -23   7 -27   -0.65    2.66
 -29  12 -53    1.50    3.91
 -27  10 -43    0.10    3.50
 -25   8 -27    6.65    3.08
 -31  13  22    0.21    1.66
 -31  13 -50    0.12    3.35
 -30  12  18    0.66    1.63
 -28  10 -35    0.00    3.07
 -27   9  -6   18.58    2.99
 -33  14  19    1.68    1.89
 -32  13  15   36.47    3.40
 -34  14 -39   -0.25    3.30
 -33  13   5    0.45    2.14
 -32  12  -5    3.25    2.70
 -35  14  -4   -0.09    2.43
 -35  14 -25    2.53    3.13
  23  10  28    1.17    3.12
  24   9  18    4.33    2.86
  19  13  51   -0.21    3.82
  24   8 -41    0.15    0.93
  22   9  28    2.55    3.33
  23   8  18   -1.49    3.12
  18  12  51   -0.47    4.14
  22   8  23   -0.31    3.29
  19  10  42   -0.04    3.30
  21   8  28    0.37    3.14
  22   7  18    3.46    3.12
  23   6   2    1.94    2.68
  23   6 -31    3.79    1.65
  22   6  10    0.26    2.61
  19   8  35   -0.82    3.12
  22   5 -28    1.13    1.52
  17   9  44    6.13    4.08
  19   7  30   -0.96    2.98
  12  13  65    3.05    4.28
  13  12  61   12.61    5.20
  19   6  25    5.05    3.13
  21   4  -7    4.52    2.26
  21   4 -22    0.41    1.53
  20   4   4    0.30    2.49
  14   9  50   10.89    4.09
  15   8 -74    1.67    2.07
  15   7  41   33.45    4.78
  15   7 -70   -0.12    1.77
  16   6  34   -1.23    3.17
   8  13  70    3.23    4.27
  11  10  58    1.57    3.63
  14   7  43    0.29    3.13
  17   4  19   51.65    4.78
  15   5  31    7.61    2.98
  13   6  40    4.08    2.99
  12   6  42   21.69    4.44
  14   4  28    0.75    2.25
  15   3  18   14.31    3.07
   3  14  76    3.70    3.92
   9   8 -83   -0.30    2.94
  10   7 -78    0.49    2.78
  12   5  37   71.30    6.13
   8   8 -84    3.14    3.23
   9   7 -79   -0.41    2.85
  14   2  12  106.23    6.07
   1  14  77    2.93    3.87
   5  10  64    7.08    3.68
   6   9  60   -0.19    3.55
   8   7 -80   24.49    4.25
  -1  15  80   -0.81    3.83
   3  10  65   -0.17    3.22
   4   9  61    6.20    3.78
   8   5  42   32.23    4.53
   0  12  72   14.08    4.29
   8   4  37   46.51    4.86
   9   3  30   25.66    3.66
   3   8  58    0.79    2.82
  -1  11  69   -0.38    3.41
   8   2  24  168.35    8.17
  -3  12  72    0.03    3.39
   5   4 -68    6.29    3.17
   8   1 -44   36.73    2.93
  -1   9  62   27.95    4.51
  -1   9 -91   -0.08    4.03
   2   6 -79    3.43    3.59
   3   5 -74    7.18    3.45
   7   1 -45  131.55    6.28
 -10  17  84    3.38    3.83
   2   5  45  125.60    7.55
  -1   7 -83    0.90    4.14
   4   2  26    5.88    2.38
   0   5 -74    7.04    3.90
 -12  16  80    1.45    3.40
  -5   9  61   11.78    3.49
  -2   6  49    9.07    2.68
  -2   5 -73    1.21    3.70
  -1   4 -68   26.17    4.34
   3   0 -33   -0.42    1.82
  -8  10  63   26.98    4.02
  -4   5 -72    2.31    3.49
  -9   9 -87   -1.85    4.24
  -7   7 -80   -0.81    4.07
  -3   3 -60   27.88    4.30
  -2   1 -42  162.01    8.23
 -12  10  59   25.35    3.47
 -12  10 -88   -1.23    4.57
  -7   5 -69    2.51    3.48
  -3   1  11   61.64    2.44
  -3   1 -40  254.77   11.26
  -2   0  -8  909.18   29.62
  -9   6 -72   14.84    4.83
  -7   4 -62   -0.38    3.36
  -4   1 -38    1.93    2.55
 -18  14  67    1.09    2.36
 -16  12  62   42.76    4.05
 -13   9  53   18.31    2.76
 -13   9 -82   -0.23    4.16
 -13   8  48    3.82    2.00
 -12   7  44   36.02    2.88
 -12   7 -73    2.22    4.35
  -6   1 -31   12.06    2.72
 -21  15  66   18.41    3.02
 -10   4 -56   12.20    4.05
  -8   2 -40   96.14    6.54
  -7   1  -5 1334.72   43.55
 -18  11 -83   -0.43    4.38
 -10   3 -46    1.19    2.78
  -9   2   7  238.48    8.28
 -25  17  66    0.63    2.04
 -19  11 -81   -0.17    4.27
 -16   8  42   21.53    2.02
 -15   7 -67   -0.77    4.10
 -13   5 -57    0.50    3.45
 -24  15  60    0.97    1.82
 -20  11 -79    0.01    4.78
 -13   4 -47    7.49    3.20
 -11   2 -22   41.49    3.79
 -19   9 -70   -1.46    4.45
 -19   8 -63    5.38    4.52
 -18   7 -58    1.02    3.49
 -14   3 -23    5.86    2.91
 -21   8 -56    7.29    4.03
 -18   5 -35   57.44    5.49
 -23   9 -56   36.64    6.03
 -20   6 -38    0.90    2.85
 -27  12 -63    0.32    3.69
 -25  10 -56   19.93    5.40
 -23   8 -46   -0.91    3.52
 -21   6 -27    8.93    3.12
 -29  13  33   -0.06    0.71
 -26  10 -51   -1.06    3.92
 -25   9 -46   -0.96    3.33
 -23   7   0   -0.38    1.90
 -32  15  34    1.13    0.83
 -26   9 -38   10.08    3.88
 -29  11 -43    5.76    3.64
 -28  10   7   18.84    2.75
 -27   9  -3   21.70    3.22
 -34  15  23   -0.16    1.74
 -32  13 -45    2.84    3.74
 -31  12 -40   -2.42    3.73
 -30  11 -32   -0.04    3.09
 -29  10  -9   -0.63    2.27
 -29  10 -12    0.23    2.45
 -29  10 -15   -0.62    2.48
 -29  10 -18    0.68    2.47
 -33  13 -34   -1.77    3.57
 -32  12  -2   -0.22    2.21
 -32  12 -26    1.05    2.81
 -35  14 -28   -0.31    3.20
  25   9  10   -0.44    2.81
  21  12  42    3.25    3.89
  22  11  35   -0.56    3.30
  25   8   2    0.29    2.44
  18  13  53   -3.19    4.49
  20  11  42    0.35    3.91
  21  10  35    3.20    3.29
  24   7   2   -0.57    2.54
  17  12  53    2.20    3.62
  20   9  35   -0.61    3.36
  16  12  55    5.37    4.43
  15  12  57   -0.19    3.98
  19   8 -64    0.56    0.66
  21   6  15    2.01    2.85
  12  14  67    5.10    4.60
  13  13  63    1.15    4.44
  14  12  59    0.83    3.81
  18   8  37    3.10    3.58
  20   6  20    9.98    3.20
  21   5   7   19.80    3.30
  16   9  46    1.98    3.57
  21   4 -10    1.63    2.22
  21   4 -19    8.97    1.95
  15   9  48    3.53    3.57
   8  15  74    2.01    3.74
  18   5  22   15.91    3.53
  12  10  56    2.55    3.93
  19   3  -5   -0.67    2.14
   9  12  66    0.79    3.77
  10  11  62   15.48    4.97
  15   6  36    2.25    3.00
  16   5 -58    7.52    1.36
   5  15  77    0.91    3.75
  14   6  38   -0.26    2.87
  11   8  51   -0.66    3.84
  14   5  33  177.23    9.85
  17   2  -6   36.24    3.18
   3  15  78    2.42    3.88
   7  11  65   13.80    4.70
   8  10  61   10.38    4.57
   9   9  57    4.92    3.63
  10   8 -82   -1.20    2.87
  11   7 -77    0.53    2.57
  13   5  35   54.54    5.53
   1  15  79    0.94    4.00
   4  12  70   -0.52    3.52
  10   6 -74    0.90    2.63
  12   4 -61    3.57    2.09
  -1  16  82    0.86    3.93
   7   8 -85    2.48    3.25
   2  12  71   14.47    4.77
   6   7 -82    0.93    3.22
  10   3  28   35.27    4.18
   6   6  48   51.45    5.15
  -4  15  80   -1.35    3.64
   9   2  22   45.69    3.97
   0  10  65   -0.23    3.01
   4   6  49  108.63    7.39
   6   4  38    6.48    3.09
  -7  16  82   -1.02    3.73
  -5  14  77    5.67    4.04
   4   5  44   -0.78    2.51
   1   7  54    4.48    2.73
   4   4  39   51.06    4.81
   4   4 -69    0.38    2.74
   6   2  25   98.31    5.82
  -8  15  79    6.02    3.83
  -6  13  74    2.83    3.36
  -3  10  65  125.57    8.71
   6   1 -46    2.15    2.04
   7   0 -32  323.60   11.52
 -11  17  83    0.56    3.56
  -5  11  68   -0.06    2.98
   3   3 -63    8.23    3.10
   6   0 -33    0.41    1.54
  -4   9 -91    7.92    4.61
  -1   6 -79    0.27    3.63
   1   4  39  100.14    6.25
   1   4 -69    3.76    3.09
  -8  12  70    4.13    3.48
  -4   8 -87   -1.92    4.06
  -3   7  53    5.74    2.41
   3   1  17 1970.37   64.07
 -13  16  79    1.08    3.39
  -6   9  60    2.78    2.93
  -6   9 -90    5.58    4.84
  -6   8 -86    0.29    4.70
   0   2  25    0.57    2.01
  -9  10  62    7.58    2.91
  -3   4 -67   57.70    6.04
   1   0 -32  136.03    6.47
 -10  10  61    1.52    2.64
  -1   1 -44    3.79    2.55
   0   0 -30  452.90   16.50
 -11  10  60   -0.78    2.53
  -9   8 -83    9.85    4.91
  -3   2  22  593.43   20.08
  -8   6 -74   -1.17    4.08
  -6   4 -64   15.72    4.11
  -5   3  28    7.98    1.82
  -2   0 -23    1.72    1.96
 -12   9 -84    0.34    4.19
  -8   5  38    6.65    2.06
  -5   2 -49    3.87    3.14
  -6   2 -47   12.73    3.32
  -5   1 -36  114.73    6.60
 -16  10 -83    0.18    4.18
 -23  16  66    0.52    2.22
 -17  10  51   16.27    2.28
 -17  10 -81   -3.20    5.05
 -18  10 -79    4.07    4.43
 -16   8 -72    9.29    4.58
 -11   3 -44  108.21    7.23
 -16   7 -65   -0.67    4.24
 -15   6 -60    1.37    3.41
 -12   3 -39   20.94    3.73
 -11   2  -7   63.26    3.93
 -21  11 -77    0.36    4.25
 -13   3 -34    0.26    2.66
 -26  15  55    8.70    1.43
 -20   9 -68   12.56    4.51
 -14   3  -5  105.02    5.45
 -26  14  50    0.01    0.58
 -22  10 -68    0.66    3.94
 -17   5 -43   26.58    4.38
 -16   4 -32    0.92    2.71
 -24  11 -68   -0.36    3.97
 -22   9 -61   -0.03    4.22
 -17   4 -12  313.27   12.83
 -17   4 -15    8.76    2.65
 -17   4 -18    1.92    2.56
 -26  12 -68    1.61    4.43
 -24  10 -61    7.24    4.57
 -21   7 -46   -0.04    3.55
 -19   5 -27    2.00    2.52
 -26  11 -61   -0.15    3.70
 -22   7  10    4.62    1.73
 -21   6   0  116.22    6.05
 -21   6 -30  123.38    7.81
 -33  17  43    1.02    0.36
 -27  11 -56    1.12    4.06
 -24   8  10   15.32    2.22
 -23   7 -30    1.61    2.82
 -30  13 -58    2.62    4.06
 -28  11 -51   -0.76    3.43
 -27  10 -46    0.34    3.37
 -25   8   0   11.75    2.49
 -25   8 -30    1.93    2.83
 -31  13 -53   -0.93    3.58
 -29  11  14    1.25    1.81
 -28  10 -38    0.55    3.42
 -27   9 -27   -0.35    3.02
 -31  12  11    0.76    1.85
 -30  11   4    1.43    2.34
 -30  11 -35    0.69    3.12
 -29  10  -6   -0.06    2.34
 -29  10 -21   -0.36    2.90
 -35  15  16    0.80    1.84
 -34  14  12    7.53    2.39
 -34  14 -42    1.20    3.60
 -33  13 -37   -0.23    3.16
 -32  12 -29    1.00    2.88
 -36  15   6   -0.40    2.24
 -35  14  -1    1.52    2.42
  25  10  15   -0.06    3.00
  25   8 -31    1.85    1.71
  24   8  10   -0.55    2.71
  24   7 -31    5.38    1.85
  17  13  55    2.17    3.65
  19  11  44   -1.07    3.43
  23   7  10    0.79    2.77
  16  13  57   -0.17    4.16
  14  14  63    2.15    4.08
  15  13  59    0.04    4.15
  18  10  44    4.91    3.67
  20   8  30    0.99    3.11
  13  14  65    3.23    4.45
  14  13  61    1.13    3.82
  17  10  46    1.31    3.59
  22   5  -4    1.38    2.04
  17   8  39    8.48    4.04
  18   7  32   -0.28    3.13
  20   5  12   -1.25    2.65
  21   4 -13   27.42    3.05
  21   4 -16    0.66    1.68
  19   5  17   15.48    3.38
  13  10  54    3.73    3.86
  19   4   9   45.05    4.33
   9  13  68    1.40    4.09
  10  12  64   -0.22    3.47
  11  11  60    2.61    3.79
  18   4  14   32.33    3.80
  18   3   3   62.51    4.55
  12   8  49    0.08    3.74
  16   4  21   25.59    3.80
   6  13  71    0.06    3.49
  10   9  55   -2.27    3.60
  11   8 -81    0.39    2.92
  14   5 -63    3.51    1.92
  16   3 -44    0.65    0.40
  17   2 -24    0.63    1.10
   1  16  81    1.23    4.22
  10   7  48    3.03    3.73
  11   6 -73    0.83    2.45
  14   3  20  235.12   10.81
  15   2   7   65.86    4.56
   5  11  66    5.72    4.02
  13   3  22  268.58   12.00
   9   6  45    2.78    2.84
  13   2  14   95.54    5.75
   3  11  67   -0.83    3.26
   7   7  51   25.98    4.45
   9   5  40  140.73    8.43
   9   5 -71   -1.26    2.57
  12   2 -47   46.19    2.85
   0  13  74    5.36    4.19
   9   4  35   73.96    5.83
  -4  16  82   -0.20    3.75
  -2  14  77    7.81    4.23
   1  11  68    5.54    4.04
   5   7 -83    9.77    3.88
   6   6 -78    2.00    3.34
   6   5  43   55.47    5.14
   3   7  53   69.00    6.12
   9   1 -43   36.24    2.76
  -2  11  68   -0.29    3.29
   1   8 -88    1.88    3.91
   9   0  -3   -0.31    1.45
  -4  12  71    9.44    3.98
   1   7 -84    0.90    3.64
   7   1  15  617.27   21.75
   1   6  49   60.58    5.41
   2   5 -75    1.81    3.39
  -2   8 -88    0.08    3.91
   5   1 -47   11.37    2.54
  -2   7 -84    1.28    4.07
   5   0 -34    5.69    1.86
  -9  12  69    0.67    3.15
  -4   7 -83   -0.26    3.77
  -3   6  48  226.96   10.70
   0   3 -63   -0.73    3.17
   2   1 -47    7.45    2.70
 -14  16  78    0.40    2.88
  -7   9  59    4.73    2.80
  -3   5  43    3.53    2.68
 -15  16  77    2.98    3.27
  -8   9 -89    1.05    4.29
  -2   3  31  129.99    6.23
   0   1 -46   16.11    3.16
 -16  16  76    7.39    3.36
  -2   2  23    1.43    1.81
  -6   5 -71    4.56    3.94
  -5   4 -66    3.96    3.64
  -4   3  29  211.72    8.45
 -11   9 -86    0.53    4.44
  -4   2 -51   13.18    3.47
 -17  14  68    0.52    2.59
 -15  12  63   17.43    3.31
 -12   9  54    1.02    2.12
  -6   3 -57   26.79    4.52
 -12   8 -80    9.47    5.16
 -10   6  41   34.25    2.91
 -23  18  73   -0.01    2.39
 -15  10 -85   -0.78    5.02
 -13   8 -78   25.67    5.67
  -9   4  29  129.13    5.18
  -7   2 -45   48.28    5.04
  -6   1   2   46.35    2.36
 -19  13  61    0.47    2.15
  -9   3 -51   21.81    3.86
  -9   2 -38    8.57    3.35
 -10   2 -33    1.89    2.84
 -19  10 -77    8.69    4.64
 -17   8 -70   26.86    5.95
 -20  10 -75    6.71    4.86
 -17   7 -63    8.29    4.54
 -16   6 -58    2.86    3.99
 -14   4 -45   31.15    4.50
 -22  11 -75    0.23    4.15
 -16   5 -48    3.29    3.10
 -15   4 -40   -0.51    2.89
 -20   8 -61    1.78    4.11
 -19   7 -56   -2.15    3.47
 -23  10 -66   -0.76    3.98
 -19   6 -46    2.77    3.53
 -18   5 -38    9.62    3.18
 -17   4  -9    0.98    2.27
 -17   4 -21   10.88    3.00
 -19   5  -3    4.08    1.96
 -23   8  17   -0.60    1.38
 -22   7 -41   25.23    4.66
 -28  12 -61    1.30    3.81
 -25   9  17    0.45    1.43
 -24   8 -41   42.84    5.45
 -23   7 -33    4.40    3.00
 -29  12  25    6.57    1.64
 -29  12 -56    1.70    3.79
 -28  11  21    0.83    1.50
 -26   9  10    0.30    1.72
 -26   9 -41   -0.12    3.55
 -27   9   0   10.83    2.75
 -27   9 -30   -0.64    2.82
 -29  10 -27   -0.61    2.96
 -35  14 -31    0.35    2.99
 -34  13 -11    1.75    3.12
 -34  13 -14   -0.46    2.66
 -34  13 -17    0.36    2.89
 -34  13 -20   -0.79    2.82
  24  11  25    1.43    2.99
  22  12  37   -0.20    3.35
  23  11  30   -1.14    3.60
  24   9  15   -0.31    3.01
  20  12  44   -0.23    3.49
  22  10  30   -0.06    3.11
  20  10  37    0.71    3.18
  21   9  30    3.56    3.55
  15  14  61   -1.41    4.13
  22   7  15   24.27    3.93
  19   9  37    8.01    4.14
  21   7  20    1.05    2.77
  22   6   7    2.03    2.61
  16  10  48    4.49    4.27
   9  15  72    2.06    3.83
  16   8  41   46.27    5.90
  17   7  34   -0.15    2.79
  12  11  58    5.12    4.15
  15   8  43    0.48    3.68
  14   8  45    7.35    4.16
  17   5  24    7.56    3.12
  19   3  -8    2.27    1.79
   6  15  75   -1.22    4.00
  13   8  47    3.12    3.90
  15   6 -66   10.18    2.11
  12   8 -80   -0.08    2.46
  17   3   8   15.49    2.93
   7  12  67   -1.99    4.02
   8  11  63   -0.92    3.54
   9  10  59    7.07    3.72
  12   7 -76    0.72    2.44
  15   4 -55   24.46    2.16
  16   3  13    2.41    2.52
  17   2  -9    1.01    1.75
  11   7  46    3.02    3.47
   4  13  72    1.28    3.59
   6  10  62    1.92    3.57
   7   9  58    7.73    3.80
   2  13  73    0.97    3.97
  10   5 -70    9.14    2.72
  12   3  24   36.24    4.00
  14   1  -5    4.04    1.83
   0  14  76   -0.95    3.48
   4  10  63   46.83    5.81
  12   2  16   42.93    3.98
  -2  15  79    2.24    3.84
[truncated: 4,473,795 more chars]
