# Supplementary material for: Host Spin‐Crossover Thermodynamics Indicate Guest Fit
Source: Angew Chem Int Ed Engl. 2022 Nov 17;61(50):e202212634. doi: 10.1002/anie.202212634 (PMC10098494; doi:10.1002/anie.202212634)
Supplement: Supplementary file 6 — Supporting Information [file ANIE-61-0-s002.cif]

data_shelxt_a

# start Validation Reply Form
_vrf_PLAT242_shelxt_a
;
PROBLEM: Low    'MainMol' Ueq as Compared to Neighbors of       S0AA Check 
RESPONSE: Disordered moieties remained unmodelled due to the low data/parameter ratio. 
;
# end Validation Reply Form

_audit_creation_date               2021-09-21
_audit_creation_method
;
Olex2 1.2
(compiled 2018.05.29 svn.r3508 for OlexSys, GUI svn.r5506)
;
_shelx_SHELXL_version_number       '2014/7'
_audit_contact_author_address      ?
_audit_contact_author_email        ?
_audit_contact_author_name         ''
_audit_contact_author_phone        ?
_publ_contact_author_id_orcid      ?
_publ_section_references
;
Dolomanov, O.V., Bourhis, L.J., Gildea, R.J, Howard, J.A.K. & Puschmann, H.
 (2009), J. Appl. Cryst. 42, 339-341.

Sheldrick, G.M. (2015). Acta Cryst. C71, 3-8.
;
_chemical_name_common              ?
_chemical_name_systematic          ?
_chemical_formula_moiety           'C270 H228 Fe6 N78, 6(C2 F6 N O4 S2)'
_chemical_formula_sum              'C282 H228 F36 Fe6 N84 O24 S12'
_chemical_formula_weight           6581.29
_chemical_absolute_configuration   ?
_chemical_melting_point            ?
loop_
  _atom_type_symbol
  _atom_type_description
  _atom_type_scat_dispersion_real
  _atom_type_scat_dispersion_imag
  _atom_type_scat_source
 'C' 'C' 0.0032 0.0016 'International Tables Vol C Tables 4.2.6.8 and 6.1.1.4'
 'H' 'H' 0.0000 0.0000 'International Tables Vol C Tables 4.2.6.8 and 6.1.1.4'
 'F' 'F' 0.0168 0.0099 'International Tables Vol C Tables 4.2.6.8 and 6.1.1.4'
 'Fe' 'Fe' 0.3436 0.8063 'International Tables Vol C Tables 4.2.6.8 and 6.1.1.4'
 'N' 'N' 0.0061 0.0032 'International Tables Vol C Tables 4.2.6.8 and 6.1.1.4'
 'O' 'O' 0.0106 0.0058 'International Tables Vol C Tables 4.2.6.8 and 6.1.1.4'
 'S' 'S' 0.1203 0.1179 'International Tables Vol C Tables 4.2.6.8 and 6.1.1.4'

_shelx_space_group_comment
;
The symmetry employed for this shelxl refinement is uniquely defined
by the following loop, which should always be used as a source of
symmetry information in preference to the above space-group names.
They are only intended as comments.
;
_space_group_crystal_system        'orthorhombic'
_space_group_IT_number             43
_space_group_name_H-M_alt          'F d d 2'
_space_group_name_Hall             'F 2 -2d'
loop_
  _space_group_symop_operation_xyz
 'x, y, z'
 '-x, -y, z'
 'x+1/4, -y+1/4, z+1/4'
 '-x+1/4, y+1/4, z+1/4'
 'x, y+1/2, z+1/2'
 '-x, -y+1/2, z+1/2'
 'x+1/4, -y+3/4, z+3/4'
 '-x+1/4, y+3/4, z+3/4'
 'x+1/2, y, z+1/2'
 '-x+1/2, -y, z+1/2'
 'x+3/4, -y+1/4, z+3/4'
 '-x+3/4, y+1/4, z+3/4'
 'x+1/2, y+1/2, z'
 '-x+1/2, -y+1/2, z'
 'x+3/4, -y+3/4, z+1/4'
 '-x+3/4, y+3/4, z+1/4'

_cell_length_a                     67.5820(3)
_cell_length_b                     26.66660(10)
_cell_length_c                     47.6240(2)
_cell_angle_alpha                  90
_cell_angle_beta                   90
_cell_angle_gamma                  90
_cell_volume                       85827.1(6)
_cell_formula_units_Z              8
_cell_measurement_reflns_used      120727
_cell_measurement_temperature      100(2)
_cell_measurement_theta_max        27.28265925275807
_cell_measurement_theta_min        0.8913474083481011
_shelx_estimated_absorpt_T_max     0.987
_shelx_estimated_absorpt_T_min     0.984
_exptl_absorpt_coefficient_mu      0.297
_exptl_absorpt_correction_T_max    1.0
_exptl_absorpt_correction_T_min    0.9887060084380634
_exptl_absorpt_correction_type     empirical
_exptl_absorpt_process_details     
;
DIALS 3.4.3-gcf6642137-release
Scaling & analysis of unmerged intensities, absorption correction using spherical harmonics
;
_exptl_absorpt_special_details     ?
_exptl_crystal_colour              ?
_exptl_crystal_density_diffrn      1.019
_exptl_crystal_density_meas        ?
_exptl_crystal_density_method      ?
_exptl_crystal_description         block
_exptl_crystal_F_000               26976
_exptl_crystal_size_max            0.053
_exptl_crystal_size_mid            0.05
_exptl_crystal_size_min            0.045
_exptl_transmission_factor_max     ?
_exptl_transmission_factor_min     ?
_diffrn_reflns_av_R_equivalents    0.0360
_diffrn_reflns_av_unetI/netI       0.0550
_diffrn_reflns_Laue_measured_fraction_full  0.997
_diffrn_reflns_Laue_measured_fraction_max  0.998
_diffrn_reflns_limit_h_max         96
_diffrn_reflns_limit_h_min         -96
_diffrn_reflns_limit_k_max         38
_diffrn_reflns_limit_k_min         -38
_diffrn_reflns_limit_l_max         68
_diffrn_reflns_limit_l_min         -68
_diffrn_reflns_number              372837
_diffrn_reflns_point_group_measured_fraction_full  0.997
_diffrn_reflns_point_group_measured_fraction_max  0.998
_diffrn_reflns_theta_full          24.415
_diffrn_reflns_theta_max           29.477
_diffrn_reflns_theta_min           0.897
_diffrn_ambient_temperature        100.15
_diffrn_detector_area_resol_mean   ?
_diffrn_measured_fraction_theta_full  0.997
_diffrn_measured_fraction_theta_max  0.998
_diffrn_measurement_device_type    'Fluid Film Devices'
_diffrn_measurement_method         'shutterless scans'
_diffrn_radiation_type             Synchrotron
_diffrn_radiation_wavelength       0.6889
_diffrn_source                     'Diamond Light Source Beamline I19-1'
_reflns_Friedel_coverage           0.977
_reflns_Friedel_fraction_full      0.997
_reflns_Friedel_fraction_max       0.997
_reflns_number_gt                  26904
_reflns_number_total               65365
_reflns_special_details
;
 Reflections were merged by SHELXL according to the crystal
 class for the calculation of statistics and refinement.
 
 Structure factors included contributions from the .fab file.
 
 _reflns_Friedel_fraction is defined as the number of unique
 Friedel pairs measured divided by the number that would be
 possible theoretically, ignoring centric projections and
 systematic absences.
;
_reflns_threshold_expression       'I > 2\s(I)'
_computing_cell_refinement         'DIALS 2theta refinement, DIALS 2.1.4-ga615ced2f-release'
_computing_data_collection         'GDA - generic data acquisition software'
_computing_data_reduction          
;
DIALS 3.4.3-gcf6642137-release (Winter, G. et al., 2018)
dials.scale (Beilsten-Edmands, J. et al., 2020)
XIA2 3.4.2 (Winter, G., 2010)
;
_computing_molecular_graphics      'Olex2 (Dolomanov et al., 2009)'
_computing_publication_material    'Olex2 (Dolomanov et al., 2009)'
_computing_structure_refinement    'ShelXL (Sheldrick, 2015)'
_computing_structure_solution      'olex2.solve (Bourhis et al., 2015)'
_refine_diff_density_max           0.553
_refine_diff_density_min           -0.373
_refine_diff_density_rms           0.047
_refine_ls_abs_structure_details
;
 Flack x determined using 11058 quotients [(I+)-(I-)]/[(I+)+(I-)]
 (Parsons, Flack and Wagner, Acta Cryst. B69 (2013) 249-259).
;
_refine_ls_abs_structure_Flack     0.031(3)
_refine_ls_extinction_coef         .
_refine_ls_extinction_method       none
_refine_ls_goodness_of_fit_ref     0.755
_refine_ls_hydrogen_treatment      constr
_refine_ls_matrix_type             full
_refine_ls_number_parameters       2073
_refine_ls_number_reflns           65365
_refine_ls_number_restraints       224
_refine_ls_R_factor_all            0.0916
_refine_ls_R_factor_gt             0.0543
_refine_ls_restrained_S_all        0.763
_refine_ls_shift/su_max            0.002
_refine_ls_shift/su_mean           0.000
_refine_ls_structure_factor_coef   Fsqd
_refine_ls_weighting_details      
 'w=1/[\s^2^(Fo^2^)+(0.1068P)^2^] where P=(Fo^2^+2Fc^2^)/3'
_refine_ls_weighting_scheme        calc
_refine_ls_wR_factor_gt            0.1530
_refine_ls_wR_factor_ref           0.1597
_refine_special_details            ?
_olex2_refinement_description
;
1. Fixed Uiso
 At 1.2 times of:
  All C(H) groups, All N(H) groups
 At 1.5 times of:
  All C(H,H,H) groups
2. Restrained distances
 F9-F47
 2.2 with sigma of 0.02
 F9-C4AA
 1.3 with sigma of 0.02
 F3AA-F1AA
 2.1 with sigma of 0.02
 F1AA-F2AA
 2.1 with sigma of 0.02
 S1AA-S0AA
 2.7 with sigma of 0.01
 O68-O95
 2.4 with sigma of 0.02
 C1AB-N35
 1.48 with sigma of 0.02
 C4-N3
 1.5 with sigma of 0.002
 F2AA-C70 \\sim F3AA-C70 \\sim F1AA-C70
 with sigma of 0.02
 S0AA-O17 \\sim S0AA-O15
 with sigma of 0.02
3. Rigid bond restraints
 C55, C54
 with sigma for 1-2 distances of 0.01 and sigma for 1-3 distances of 0.01
4. Uiso/Uaniso restraints and constraints
C49A \\sim C50A \\sim C50 \\sim C49 \\sim C54 \\sim C53 \\sim C55: within 1.7A
with sigma of 0.01 and sigma for terminal atoms of 0.02
C4AA \\sim F9 \\sim F47 \\sim F7: within 1.7A with sigma of 0.02 and sigma for
terminal atoms of 0.04
C1AB: within 1.7A with sigma of 0.01 and sigma for terminal atoms of 0.02
C81 \\sim C80 \\sim C78 \\sim C79 \\sim C76 \\sim C77: within 1.7A with sigma
of 0.01 and sigma for terminal atoms of 0.02
Uanis(C90) \\sim Ueq: with sigma of 0.01 and sigma for terminal atoms of 0.02
Uanis(S3) \\sim Ueq, Uanis(O3) \\sim Ueq, Uanis(O4) \\sim Ueq: with sigma of
0.001 and sigma for terminal atoms of 0.002
Uanis(N40) \\sim Ueq: with sigma of 0.01 and sigma for terminal atoms of 0.02
Uanis(C60) \\sim Ueq: with sigma of 0.01 and sigma for terminal atoms of 0.02
Uanis(C55) \\sim Ueq: with sigma of 0.01 and sigma for terminal atoms of 0.02
Uanis(C4AA) \\sim Ueq: with sigma of 0.01 and sigma for terminal atoms of 0.02
Uanis(O17) \\sim Ueq, Uanis(N1AA) \\sim Ueq, Uanis(O68) \\sim Ueq, Uanis(O95)
\\sim Ueq, Uanis(C70) \\sim Ueq: with sigma of 0.02 and sigma for terminal
atoms of 0.04
Uanis(C1AB) \\sim Ueq: with sigma of 0.01 and sigma for terminal atoms of 0.02
Uanis(C0BA) \\sim Ueq, Uanis(N35) \\sim Ueq, Uanis(C2) \\sim Ueq, Uanis(C1)
\\sim Ueq, Uanis(C4) \\sim Ueq: with sigma of 0.001 and sigma for terminal
atoms of 0.002
5. Others
 Sof(C49A)=Sof(H49A)=Sof(C54)=Sof(H54)=Sof(C55)=Sof(H55)=Sof(C50A)=Sof(H50A)=1-
 FVAR(1)
 Sof(C50)=Sof(H50)=Sof(C52)=Sof(H52)=Sof(C49)=Sof(H49)=Sof(C53)=Sof(H53)=FVAR(1)
 Sof(C76)=Sof(H76)=Sof(C77)=Sof(H77)=Sof(C8AA)=Sof(H8AA)=Sof(C9AA)=Sof(H9AA)=1-
 FVAR(2)
 Sof(C81)=Sof(H81)=Sof(C79)=Sof(H79)=Sof(C78)=Sof(H78)=Sof(C80)=Sof(H80)=FVAR(2)
6.a Aromatic/amide H refined with riding coordinates:
 N6(H6), N37(H37), N4(H4), C30(H30), C109(H109), C19(H19), C29(H29),
 C141(H141), C117(H117), C125(H125), C37(H37A), C116(H116), C8(H8), C7(H7),
 C34(H34), C10(H10), C20(H20), C89(H89), C121(H121), C33(H33), C110(H110),
 C93(H93), C14(H14), C124(H124), C140(H140), C107(H107), C135(H135), C138(H138),
  C63(H63), C95(H95), C98(H98), C15(H15), C25(H25), C96(H96), C40(H40),
 C105(H105), C64(H64), C83(H83), C100(H100), C36(H36), C24(H24), C66(H66),
 C106(H106), C88(H88), C111(H111), C11(H11), C44(H44), C132(H132), C6AA(H6AA),
 C1(H1), C102(H102), C50(H50), C122(H122), C101(H101), C137(H137), C7AA(H7AA),
 C126(H126), C2(H2), C86(H86), C131(H131), C61(H61), C47(H47), C41(H41),
 C71(H71), C81(H81), C43(H43), C0BA(H0BA), C52(H52), C49(H49), C79(H79), C5(H5),
  C130(H130), C92(H92), C67(H67), C78(H78), C129(H129), C80(H80), C53(H53),
 C76(H76), C77(H77), C8AA(H8AA), C9AA(H9AA), C49A(H49A), C54(H54), C55(H55),
 C50A(H50A)
6.b Fitted hexagon refined as free rotating group:
 C49A(C48,C54,C55,C51,C50A)
6.c Idealised Me refined as rotating group:
 C42(H42A,H42B,H42C), C56(H56A,H56B,H56C), C103(H10A,H10B,H10C), C3AA(H3AA,
 H3AB,H3AC), C60(H60A,H60B,H60C), C85(H85A,H85B,H85C), C133(H13A,H13B,H13C),
 C45(H45A,H45B,H45C), C4(H4A,H4B,H4C), C128(H12A,H12B,H12C), C90(H90A,H90B,
 H90C), C1AB(H1AA,H1AB,H1AC)
;
_atom_sites_solution_hydrogens     geom
_atom_sites_solution_primary       iterative
_atom_sites_solution_secondary     ?
loop_
  _atom_site_label
  _atom_site_type_symbol
  _atom_site_fract_x
  _atom_site_fract_y
  _atom_site_fract_z
  _atom_site_U_iso_or_equiv
  _atom_site_adp_type
  _atom_site_occupancy
  _atom_site_site_symmetry_order
  _atom_site_calc_flag
  _atom_site_refinement_flags_posn
  _atom_site_refinement_flags_adp
  _atom_site_refinement_flags_occupancy
  _atom_site_disorder_assembly
  _atom_site_disorder_group
 Fe3 Fe 0.59457(2) 0.80678(2) 0.41517(2) 0.06888(15) Uani 1 1 d . . . . .
 Fe2 Fe 0.62438(2) 0.26759(2) 0.41310(2) 0.07612(16) Uani 1 1 d . . . . .
 Fe1 Fe 0.51238(2) 0.21612(3) 0.67980(2) 0.0902(2) Uani 1 1 d . . . . .
 S1 S 0.62094(2) 0.80122(4) 0.66329(3) 0.0786(3) Uani 1 1 d . . . . .
 S2 S 0.58476(2) 0.75088(5) 0.66168(3) 0.0840(3) Uani 1 1 d . . . . .
 S4 S 0.59720(2) 0.22414(6) 0.68662(4) 0.1141(5) Uani 1 1 d . . . . .
 N6 N 0.58234(4) 0.53713(11) 0.52533(7) 0.0631(7) Uani 1 1 d . . . . .
 H6 H 0.5772 0.5319 0.5420 0.076 Uiso 1 1 calc R . . . .
 N30 N 0.50418(5) 0.81288(15) 0.48804(8) 0.0814(9) Uani 1 1 d . . . . .
 S3 S 0.59427(5) 0.31338(12) 0.71660(7) 0.1786(9) Uani 1 1 d . U . . .
 N37 N 0.53098(5) 0.49599(12) 0.39316(8) 0.0728(9) Uani 1 1 d . . . . .
 H37 H 0.5180 0.4958 0.3919 0.087 Uiso 1 1 calc R . . . .
 C28 C 0.54224(5) 0.53907(16) 0.61419(8) 0.0651(9) Uani 1 1 d . . . . .
 N4 N 0.55335(4) 0.50548(13) 0.59900(6) 0.0663(8) Uani 1 1 d . . . . .
 H4 H 0.5611 0.5128 0.5848 0.080 Uiso 1 1 calc R . . . .
 N38 N 0.50024(5) 0.57628(11) 0.39241(8) 0.0696(8) Uani 1 1 d . . . . .
 N5 N 0.57596(4) 0.44661(13) 0.55976(7) 0.0676(8) Uani 1 1 d . . . . .
 N16 N 0.59323(5) 0.87822(12) 0.42324(9) 0.0790(10) Uani 1 1 d . . . . .
 C59 C 0.48822(6) 0.80852(16) 0.47104(10) 0.0771(11) Uani 1 1 d . . . . .
 F5 F 0.60051(5) 0.72228(12) 0.70925(7) 0.1088(9) Uani 1 1 d . . . . .
 N31 N 0.46979(5) 0.79871(12) 0.47900(8) 0.0727(8) Uani 1 1 d . . . . .
 C115 C 0.54239(6) 0.53910(14) 0.39395(9) 0.0720(10) Uani 1 1 d . . . . .
 N32 N 0.49160(5) 0.81437(16) 0.44338(8) 0.0843(10) Uani 1 1 d . . . . .
 O8 O 0.63079(5) 0.75394(12) 0.66613(8) 0.0920(9) Uani 1 1 d . . . . .
 N7 N 0.56197(5) 0.59492(13) 0.56628(7) 0.0717(8) Uani 1 1 d . . . . .
 C27 C 0.54231(6) 0.59106(16) 0.61053(8) 0.0699(10) Uani 1 1 d . . . . .
 N22 N 0.49453(4) 0.71064(15) 0.68301(7) 0.0776(9) Uani 1 1 d . . . . .
 O7 O 0.62765(5) 0.84303(12) 0.67953(7) 0.0898(8) Uani 1 1 d . . . . .
 F4 F 0.57529(5) 0.67805(14) 0.69669(8) 0.1264(11) Uani 1 1 d . . . . .
 C18 C 0.59097(5) 0.50161(15) 0.50821(8) 0.0661(9) Uani 1 1 d . . . . .
 N23 N 0.46160(8) 0.7090(3) 0.74247(12) 0.1240(17) Uani 1 1 d . . . . .
 N8 N 0.62179(4) 0.34111(13) 0.41915(7) 0.0709(8) Uani 1 1 d . . . . .
 N20 N 0.56831(5) 0.81258(12) 0.39633(8) 0.0744(9) Uani 1 1 d . . . . .
 O6 O 0.56481(4) 0.76533(14) 0.65509(8) 0.1030(10) Uani 1 1 d . . . . .
 N10 N 0.62656(7) 0.19769(16) 0.40178(9) 0.0937(12) Uani 1 1 d . . . . .
 N15 N 0.58539(5) 0.80442(13) 0.45519(8) 0.0731(9) Uani 1 1 d . . . . .
 C21 C 0.58330(6) 0.58276(15) 0.51122(8) 0.0680(10) Uani 1 1 d . . . . .
 C0AA C 0.55225(5) 0.36419(17) 0.61440(8) 0.0701(10) Uani 1 1 d . . . . .
 N28 N 0.51465(5) 0.81413(19) 0.53473(9) 0.1013(13) Uani 1 1 d . . . . .
 C112 C 0.48460(6) 0.60831(13) 0.39227(9) 0.0658(9) Uani 1 1 d . . . . .
 C32 C 0.53044(6) 0.62169(17) 0.62936(9) 0.0748(11) Uani 1 1 d . . . . .
 C118 C 0.54222(5) 0.45431(13) 0.39454(8) 0.0624(9) Uani 1 1 d . . . . .
 C97 C 0.57869(6) 0.67478(15) 0.50496(9) 0.0700(10) Uani 1 1 d . . . . .
 N13 N 0.63743(5) 0.35767(19) 0.34741(8) 0.0891(11) Uani 1 1 d . . . . .
 C30 C 0.53604(5) 0.46408(18) 0.63304(8) 0.0703(10) Uani 1 1 d . . . . .
 H30 H 0.5307 0.4379 0.6442 0.084 Uiso 1 1 calc R . . . .
 C26 C 0.55214(7) 0.61867(19) 0.58875(9) 0.0830(12) Uani 1 1 d . . . . .
 C58 C 0.46767(7) 0.79236(18) 0.50714(11) 0.0870(13) Uani 1 1 d . . . . .
 F3 F 0.61577(5) 0.86402(13) 0.62186(7) 0.1186(10) Uani 1 1 d . . . . .
 N14 N 0.59760(5) 0.73228(11) 0.41128(7) 0.0669(7) Uani 1 1 d . . . . .
 N12 N 0.59616(5) 0.25517(13) 0.40121(8) 0.0736(9) Uani 1 1 d . . . . .
 C109 C 0.56214(6) 0.62890(15) 0.42176(9) 0.0704(10) Uani 1 1 d . . . . .
 H109 H 0.5584 0.6063 0.4362 0.085 Uiso 1 1 calc R . . . .
 N39 N 0.44941(6) 0.7829(2) 0.51701(9) 0.1070(14) Uani 1 1 d . . . . .
 C19 C 0.59736(6) 0.52551(15) 0.48282(8) 0.0686(10) Uani 1 1 d . . . . .
 H19 H 0.6035 0.5094 0.4673 0.082 Uiso 1 1 calc R . . . .
 N27 N 0.53792(5) 0.83917(17) 0.71269(9) 0.0945(12) Uani 1 1 d . . . . .
 C139 C 0.60143(5) 0.41842(16) 0.49048(8) 0.0678(9) Uani 1 1 d . . . . .
 O5 O 0.59280(5) 0.71090(12) 0.64638(7) 0.0924(9) Uani 1 1 d . . . . .
 N17 N 0.64639(6) 0.74853(16) 0.44079(11) 0.1010(13) Uani 1 1 d . . . . .
 N29 N 0.48170(6) 0.79796(15) 0.52594(8) 0.0843(10) Uani 1 1 d . . . . .
 N9 N 0.63149(5) 0.29294(17) 0.37565(7) 0.0816(10) Uani 1 1 d . . . . .
 C29 C 0.53186(6) 0.51352(19) 0.63573(8) 0.0739(11) Uani 1 1 d . . . . .
 H29 H 0.5235 0.5283 0.6495 0.089 Uiso 1 1 calc R . . . .
 C120 C 0.55093(6) 0.36449(14) 0.39572(9) 0.0699(10) Uani 1 1 d . . . . .
 N36 N 0.62160(5) 0.80007(13) 0.42841(8) 0.0754(9) Uani 1 1 d . . . . .
 C141 C 0.59612(5) 0.38799(15) 0.44318(9) 0.0678(9) Uani 1 1 d . . . . .
 H141 H 0.5881 0.3863 0.4269 0.081 Uiso 1 1 calc R . . . .
 F1 F 0.61768(6) 0.78708(17) 0.60944(7) 0.1340(12) Uani 1 1 d . . . . .
 C113 C 0.51705(6) 0.60512(14) 0.39123(10) 0.0717(10) Uani 1 1 d . . . . .
 C117 C 0.56274(6) 0.47071(14) 0.39657(8) 0.0667(9) Uani 1 1 d . . . . .
 H117 H 0.5741 0.4497 0.3979 0.080 Uiso 1 1 calc R . . . .
 C125 C 0.56546(6) 0.36161(15) 0.37529(8) 0.0683(9) Uani 1 1 d . . . . .
 H125 H 0.5655 0.3848 0.3601 0.082 Uiso 1 1 calc R . . . .
 N41 N 0.59778(5) 0.79835(14) 0.66558(8) 0.0831(9) Uani 1 1 d . . . . .
 C37 C 0.50951(5) 0.61603(17) 0.63021(9) 0.0744(11) Uani 1 1 d . . . . .
 H37A H 0.5033 0.5932 0.6177 0.089 Uiso 1 1 calc R . . . .
 C31 C 0.55012(5) 0.45766(17) 0.61011(8) 0.0684(10) Uani 1 1 d . . . . .
 C35 C 0.50687(5) 0.68035(18) 0.66588(9) 0.0749(11) Uani 1 1 d . . . . .
 C116 C 0.56261(6) 0.52201(15) 0.39620(10) 0.0729(10) Uani 1 1 d . . . . .
 H116 H 0.5740 0.5430 0.3972 0.087 Uiso 1 1 calc R . . . .
 N2 N 0.53419(5) 0.22911(15) 0.65217(8) 0.0833(10) Uani 1 1 d . . . . .
 C8 C 0.54127(7) 0.32937(16) 0.59887(9) 0.0778(11) Uani 1 1 d . . . . .
 H8 H 0.5378 0.3358 0.5799 0.093 Uiso 1 1 calc R . . . .
 C7 C 0.53564(7) 0.28554(18) 0.61195(10) 0.0814(11) Uani 1 1 d . . . . .
 H7 H 0.5283 0.2617 0.6015 0.098 Uiso 1 1 calc R . . . .
 C34 C 0.52682(5) 0.68690(19) 0.66446(10) 0.0881(14) Uani 1 1 d . . . . .
 H34 H 0.5327 0.7126 0.6755 0.106 Uiso 1 1 calc R . . . .
 C16 C 0.58794(6) 0.42631(14) 0.53908(8) 0.0646(9) Uani 1 1 d . . . . .
 N26 N 0.50812(6) 0.80443(18) 0.70554(8) 0.0971(12) Uani 1 1 d . . . . .
 C94 C 0.58303(6) 0.76035(15) 0.47285(8) 0.0657(9) Uani 1 1 d . . . . .
 C22 C 0.57641(6) 0.62689(15) 0.52204(9) 0.0726(10) Uani 1 1 d . . . . .
 C10 C 0.55688(5) 0.35356(17) 0.64270(9) 0.0730(11) Uani 1 1 d . . . . .
 H10 H 0.5638 0.3772 0.6539 0.088 Uiso 1 1 calc R . . . .
 C13 C 0.57194(5) 0.40863(15) 0.57803(8) 0.0672(9) Uani 1 1 d . . . . .
 N18 N 0.58603(11) 0.93847(17) 0.45283(12) 0.1313(19) Uani 1 1 d . . . . .
 C20 C 0.59308(6) 0.57486(16) 0.48470(8) 0.0691(10) Uani 1 1 d . . . . .
 H20 H 0.5960 0.5998 0.4711 0.083 Uiso 1 1 calc R . . . .
 C17 C 0.59358(5) 0.45034(16) 0.51405(8) 0.0685(10) Uani 1 1 d . . . . .
 C89 C 0.59037(9) 0.96100(19) 0.42828(17) 0.1151(19) Uani 1 1 d . . . . .
 H89 H 0.5907 0.9961 0.4248 0.138 Uiso 1 1 calc R . . . .
 F2 F 0.64419(5) 0.82888(17) 0.62264(8) 0.1333(12) Uani 1 1 d . . . . .
 N21 N 0.59543(7) 0.8268(2) 0.33195(10) 0.1140(15) Uani 1 1 d . . . . .
 C114 C 0.53602(6) 0.58734(15) 0.39351(10) 0.0743(10) Uani 1 1 d . . . . .
 C121 C 0.55134(6) 0.33054(14) 0.41794(9) 0.0718(10) Uani 1 1 d . . . . .
 H121 H 0.5414 0.3325 0.4321 0.086 Uiso 1 1 calc R . . . .
 C33 C 0.53888(6) 0.65773(19) 0.64773(10) 0.0847(13) Uani 1 1 d . . . . .
 H33 H 0.5528 0.6618 0.6485 0.102 Uiso 1 1 calc R . . . .
 C12 C 0.55858(5) 0.41317(15) 0.60120(8) 0.0634(9) Uani 1 1 d . . . . .
 C110 C 0.57771(6) 0.66370(15) 0.42689(10) 0.0754(10) Uani 1 1 d . . . . .
 H110 H 0.5842 0.6652 0.4446 0.091 Uiso 1 1 calc R . . . .
 C93 C 0.56460(6) 0.74069(16) 0.47793(10) 0.0752(10) Uani 1 1 d . . . . .
 H93 H 0.5532 0.7569 0.4705 0.090 Uiso 1 1 calc R . . . .
 C14 C 0.58153(6) 0.36468(17) 0.56995(9) 0.0728(10) Uani 1 1 d . . . . .
 H14 H 0.5813 0.3335 0.5796 0.087 Uiso 1 1 calc R . . . .
 C124 C 0.58034(6) 0.32391(16) 0.37702(8) 0.0680(9) Uani 1 1 d . . . . .
 H124 H 0.5902 0.3213 0.3628 0.082 Uiso 1 1 calc R . . . .
 N1 N 0.52399(8) 0.14783(17) 0.67755(10) 0.1042(13) Uani 1 1 d . . . . .
 F6 F 0.57186(5) 0.75334(15) 0.71326(8) 0.1264(11) Uani 1 1 d . . . . .
 C108 C 0.55249(6) 0.62729(14) 0.39663(10) 0.0703(10) Uani 1 1 d . . . . .
 C140 C 0.58964(6) 0.41294(14) 0.46737(8) 0.0661(9) Uani 1 1 d . . . . .
 H140 H 0.5766 0.4265 0.4677 0.079 Uiso 1 1 calc R . . . .
 C107 C 0.51193(6) 0.65758(16) 0.39014(13) 0.0894(14) Uani 1 1 d . . . . .
 H107 H 0.5209 0.6851 0.3902 0.107 Uiso 1 1 calc R . . . .
 F11 F 0.60753(8) 0.17863(16) 0.64218(10) 0.1512(14) Uani 1 1 d . . . . .
 C135 C 0.62601(6) 0.37011(19) 0.39833(9) 0.0743(11) Uani 1 1 d . . . . .
 H135 H 0.6253 0.4057 0.3988 0.089 Uiso 1 1 calc R . . . .
 C123 C 0.58043(6) 0.29103(14) 0.39950(9) 0.0665(9) Uani 1 1 d . . . . .
 C142 C 0.58316(8) 0.7257(2) 0.69664(14) 0.1025(16) Uani 1 1 d . . . . .
 C138 C 0.62014(7) 0.39920(19) 0.49072(10) 0.0849(12) Uani 1 1 d . . . . .
 H138 H 0.6286 0.4044 0.5064 0.102 Uiso 1 1 calc R . . . .
 C63 C 0.42668(7) 0.8090(2) 0.47946(11) 0.0884(13) Uani 1 1 d . . . . .
 H63 H 0.4343 0.8386 0.4767 0.106 Uiso 1 1 calc R . . . .
 C23 C 0.56697(6) 0.63333(15) 0.54862(9) 0.0726(10) Uani 1 1 d . . . . .
 C95 C 0.59937(7) 0.73832(17) 0.48382(9) 0.0782(11) Uani 1 1 d . . . . .
 H95 H 0.6120 0.7526 0.4805 0.094 Uiso 1 1 calc R . . . .
 F12 F 0.59049(6) 0.24354(17) 0.63369(11) 0.1528(15) Uani 1 1 d . . . . .
 N19 N 0.60336(6) 0.81667(13) 0.37698(8) 0.0821(10) Uani 1 1 d . . . . .
 C57 C 0.49946(6) 0.80833(17) 0.51512(11) 0.0823(13) Uani 1 1 d . . . . .
 C98 C 0.56254(7) 0.69845(17) 0.49340(11) 0.0824(12) Uani 1 1 d . . . . .
 H98 H 0.5497 0.6849 0.4963 0.099 Uiso 1 1 calc R . . . .
 N24 N 0.47049(6) 0.76666(18) 0.71126(9) 0.0888(11) Uani 1 1 d . . . . .
 C15 C 0.59144(6) 0.37511(16) 0.54540(9) 0.0726(10) Uani 1 1 d . . . . .
 H15 H 0.5992 0.3523 0.5347 0.087 Uiso 1 1 calc R . . . .
 C134 C 0.63196(6) 0.34119(19) 0.37431(8) 0.0714(10) Uani 1 1 d . . . . .
 C84 C 0.58848(7) 0.82153(19) 0.35784(9) 0.0851(12) Uani 1 1 d . . . . .
 N11 N 0.61263(10) 0.13034(18) 0.38505(13) 0.1298(19) Uani 1 1 d . . . . .
 C65 C 0.39816(7) 0.75958(19) 0.46786(10) 0.0838(12) Uani 1 1 d . . . . .
 C25 C 0.55269(8) 0.6697(2) 0.58518(11) 0.0942(14) Uani 1 1 d . . . . .
 H25 H 0.5477 0.6938 0.5981 0.113 Uiso 1 1 calc R . . . .
 O2 O 0.57898(7) 0.19459(18) 0.68787(11) 0.1298(14) Uani 1 1 d . . . . .
 N35 N 0.32698(10) 0.7550(3) 0.46005(14) 0.1412(19) Uani 1 1 d D U . . .
 C46 C 0.52439(7) 0.8230(2) 0.69337(11) 0.0896(13) Uani 1 1 d . . . . .
 C91 C 0.58786(8) 0.88972(18) 0.44935(12) 0.0895(13) Uani 1 1 d . . . . .
 C136 C 0.61500(5) 0.36541(14) 0.44385(8) 0.0609(8) Uani 1 1 d . . . . .
 C6 C 0.54026(5) 0.27461(18) 0.63969(10) 0.0782(12) Uani 1 1 d . . . . .
 C96 C 0.59768(7) 0.69420(16) 0.50016(9) 0.0757(10) Uani 1 1 d . . . . .
 H96 H 0.6091 0.6782 0.5077 0.091 Uiso 1 1 calc R . . . .
 C40 C 0.45263(10) 0.7553(3) 0.74922(17) 0.134(2) Uani 1 1 d . . . . .
 H40 H 0.4442 0.7613 0.7648 0.161 Uiso 1 1 calc R . . . .
 C105 C 0.57310(7) 0.69366(15) 0.37894(9) 0.0754(11) Uani 1 1 d . . . . .
 H105 H 0.5766 0.7166 0.3645 0.090 Uiso 1 1 calc R . . . .
 N34 N 0.34796(5) 0.73235(17) 0.42591(9) 0.0914(11) Uani 1 1 d . . . . .
 C64 C 0.40948(7) 0.8017(2) 0.46335(11) 0.0907(13) Uani 1 1 d . . . . .
 H64 H 0.4057 0.8255 0.4495 0.109 Uiso 1 1 calc R . . . .
 N33 N 0.38012(5) 0.75246(15) 0.45277(8) 0.0827(10) Uani 1 1 d . . . . .
 C83 C 0.56922(7) 0.82210(16) 0.36915(10) 0.0785(11) Uani 1 1 d . . . . .
 H83 H 0.5578 0.8288 0.3581 0.094 Uiso 1 1 calc R . . . .
 C100 C 0.61470(6) 0.71589(17) 0.41777(9) 0.0770(11) Uani 1 1 d . . . . .
 H100 H 0.6182 0.6815 0.4160 0.092 Uiso 1 1 calc R . . . .
 C99 C 0.62811(6) 0.75222(18) 0.42776(10) 0.0799(11) Uani 1 1 d . . . . .
 C36 C 0.49814(6) 0.64324(18) 0.64884(9) 0.0802(12) Uani 1 1 d . . . . .
 H36 H 0.4843 0.6369 0.6502 0.096 Uiso 1 1 calc R . . . .
 N25 N 0.50934(5) 0.80334(18) 0.65202(8) 0.0930(12) Uani 1 1 d . . . . .
 C127 C 0.60857(10) 0.1761(2) 0.39389(12) 0.1057(18) Uani 1 1 d . . . . .
 C24 C 0.56131(8) 0.68002(18) 0.56059(9) 0.0885(13) Uani 1 1 d . . . . .
 H24 H 0.5633 0.7123 0.5526 0.106 Uiso 1 1 calc R . . . .
 C66 C 0.40477(8) 0.7227(2) 0.48680(12) 0.0976(14) Uani 1 1 d . . . . .
 H66 H 0.3977 0.6922 0.4888 0.117 Uiso 1 1 calc R . . . .
 C39 C 0.47210(6) 0.7190(3) 0.71947(11) 0.1013(18) Uani 1 1 d . . . . .
 C106 C 0.55863(7) 0.65908(14) 0.37468(9) 0.0718(10) Uani 1 1 d . . . . .
 H106 H 0.5526 0.6563 0.3567 0.086 Uiso 1 1 calc R . . . .
 C119 C 0.53563(6) 0.40493(14) 0.39441(9) 0.0682(9) Uani 1 1 d . . . . .
 C88 C 0.59416(7) 0.92351(17) 0.40914(12) 0.0897(13) Uani 1 1 d . . . . .
 H88 H 0.5969 0.9280 0.3897 0.108 Uiso 1 1 calc R . . . .
 C111 C 0.49112(6) 0.66019(15) 0.38903(11) 0.0823(12) Uani 1 1 d . . . . .
 H111 H 0.4831 0.6892 0.3867 0.099 Uiso 1 1 calc R . . . .
 N3 N 0.54639(10) 0.09691(19) 0.66011(14) 0.143(2) Uani 1 1 d D . . . .
 F10 F 0.62041(6) 0.24992(16) 0.64220(13) 0.1632(18) Uani 1 1 d . . . . .
 C11 C 0.55102(6) 0.3079(2) 0.65368(11) 0.0900(15) Uani 1 1 d . . . . .
 H11 H 0.5549 0.2999 0.6723 0.108 Uiso 1 1 calc R . . . .
 C44 C 0.52973(9) 0.8301(3) 0.73844(12) 0.1103(18) Uani 1 1 d . . . . .
 H44 H 0.5356 0.8377 0.7560 0.132 Uiso 1 1 calc R . . . .
 C132 C 0.64099(7) 0.3131(2) 0.33343(10) 0.0890(13) Uani 1 1 d . . . . .
 H132 H 0.6450 0.3107 0.3144 0.107 Uiso 1 1 calc R . . . .
 C104 C 0.58293(6) 0.69507(14) 0.40509(8) 0.0674(9) Uani 1 1 d . . . . .
 C62 C 0.43268(7) 0.7751(2) 0.49879(11) 0.0991(15) Uani 1 1 d . . . . .
 C6AA C 0.48540(7) 0.6856(2) 0.70354(11) 0.0963(15) Uani 1 1 d . . . . .
 H6AA H 0.4872 0.6510 0.7074 0.116 Uiso 1 1 calc R . . . .
 C1 C 0.53408(14) 0.0709(4) 0.67641(19) 0.147(3) Uani 1 1 d . U . . .
 H1 H 0.5344 0.0355 0.6786 0.177 Uiso 1 1 calc R . . . .
 C102 C 0.65136(8) 0.7974(2) 0.44932(17) 0.122(2) Uani 1 1 d . . . . .
 H102 H 0.6627 0.8075 0.4597 0.147 Uiso 1 1 calc R . . . .
 C50 C 0.49751(9) 0.8342(2) 0.57733(15) 0.0775(18) Uani 0.688(7) 1 d . U P A 1
 H50 H 0.4883 0.8537 0.5669 0.093 Uiso 0.688(7) 1 calc R . P A 1
 C42 C 0.45961(10) 0.6631(4) 0.75648(18) 0.148(3) Uani 1 1 d . . . . .
 H42A H 0.4494 0.6429 0.7472 0.223 Uiso 1 1 calc GR . . . .
 H42B H 0.4558 0.6691 0.7760 0.223 Uiso 1 1 calc GR . . . .
 H42C H 0.4722 0.6451 0.7560 0.223 Uiso 1 1 calc GR . . . .
 C143 C 0.62488(7) 0.8196(3) 0.62648(14) 0.1062(17) Uani 1 1 d . . . . .
 N40 N 0.59374(8) 0.2814(2) 0.69071(14) 0.136(2) Uani 1 1 d . U . . .
 C122 C 0.56593(6) 0.29383(15) 0.41995(9) 0.0717(10) Uani 1 1 d . . . . .
 H122 H 0.5659 0.2709 0.4352 0.086 Uiso 1 1 calc R . . . .
 C101 C 0.63659(7) 0.82723(19) 0.43969(14) 0.1045(18) Uani 1 1 d . . . . .
 H101 H 0.6367 0.8628 0.4407 0.125 Uiso 1 1 calc R . . . .
 C69 C 0.34624(7) 0.7482(3) 0.45277(13) 0.119(2) Uani 1 1 d . . . . .
 C137 C 0.62694(6) 0.3711(2) 0.46699(9) 0.0821(12) Uani 1 1 d . . . . .
 H137 H 0.6397 0.3563 0.4672 0.099 Uiso 1 1 calc R . . . .
 C7AA C 0.62005(9) 0.8179(2) 0.36114(14) 0.1111(18) Uani 1 1 d . . . . .
 H7AA H 0.6331 0.8141 0.3682 0.133 Uiso 1 1 calc R . . . .
 C56 C 0.53578(7) 0.8248(3) 0.52415(13) 0.130(2) Uani 1 1 d . . . . .
 H56A H 0.5372 0.8122 0.5049 0.196 Uiso 1 1 calc GR . . . .
 H56B H 0.5454 0.8079 0.5364 0.196 Uiso 1 1 calc GR . . . .
 H56C H 0.5382 0.8610 0.5244 0.196 Uiso 1 1 calc GR . . . .
 C103 C 0.65737(9) 0.7034(2) 0.44392(16) 0.1130(18) Uani 1 1 d . . . . .
 H10A H 0.6670 0.7005 0.4286 0.170 Uiso 1 1 calc GR . . . .
 H10B H 0.6483 0.6747 0.4434 0.170 Uiso 1 1 calc GR . . . .
 H10C H 0.6644 0.7038 0.4619 0.170 Uiso 1 1 calc GR . . . .
 C126 C 0.59267(8) 0.21062(17) 0.39274(12) 0.0916(14) Uani 1 1 d . . . . .
 H126 H 0.5800 0.2011 0.3860 0.110 Uiso 1 1 calc R . . . .
 C2 C 0.52184(12) 0.1002(3) 0.68861(17) 0.133(2) Uani 1 1 d . U . . .
 H2 H 0.5128 0.0908 0.7029 0.160 Uiso 1 1 calc R . . . .
 C86 C 0.61534(12) 0.8256(3) 0.33324(14) 0.134(2) Uani 1 1 d . . . . .
 H86 H 0.6243 0.8292 0.3180 0.161 Uiso 1 1 calc R . . . .
 C3AA C 0.47518(7) 0.8068(2) 0.42294(11) 0.0960(14) Uani 1 1 d . . . . .
 H3AA H 0.4766 0.8305 0.4073 0.144 Uiso 1 1 calc GR . . . .
 H3AB H 0.4625 0.8125 0.4323 0.144 Uiso 1 1 calc GR . . . .
 H3AC H 0.4756 0.7724 0.4157 0.144 Uiso 1 1 calc GR . . . .
 C3 C 0.53896(9) 0.1467(2) 0.66046(13) 0.1068(17) Uani 1 1 d . . . . .
 C131 C 0.63815(6) 0.2757(2) 0.34954(11) 0.0892(13) Uani 1 1 d . . . . .
 H131 H 0.6402 0.2416 0.3446 0.107 Uiso 1 1 calc R . . . .
 C61 C 0.42116(8) 0.7311(2) 0.50196(12) 0.1062(17) Uani 1 1 d . . . . .
 H61 H 0.4252 0.7066 0.5153 0.127 Uiso 1 1 calc R . . . .
 C47 C 0.52493(6) 0.82152(18) 0.66479(10) 0.0831(12) Uani 1 1 d . . . . .
 H47 H 0.5361 0.8331 0.6546 0.100 Uiso 1 1 calc R . . . .
 C60 C 0.44732(12) 0.7672(4) 0.54540(15) 0.160(3) Uani 1 1 d . U . . .
 H60A H 0.4558 0.7879 0.5575 0.240 Uiso 1 1 calc GR . . . .
 H60B H 0.4513 0.7320 0.5471 0.240 Uiso 1 1 calc GR . . . .
 H60C H 0.4335 0.7709 0.5512 0.240 Uiso 1 1 calc GR . . . .
 C85 C 0.58361(11) 0.8327(3) 0.30507(13) 0.133(2) Uani 1 1 d . . . . .
 H85A H 0.5752 0.8625 0.3064 0.199 Uiso 1 1 calc GR . . . .
 H85B H 0.5753 0.8030 0.3023 0.199 Uiso 1 1 calc GR . . . .
 H85C H 0.5927 0.8363 0.2892 0.199 Uiso 1 1 calc GR . . . .
 C41 C 0.45804(9) 0.7890(3) 0.73014(15) 0.122(2) Uani 1 1 d . . . . .
 H41 H 0.4539 0.8231 0.7297 0.146 Uiso 1 1 calc R . . . .
 C71 C 0.31604(9) 0.7407(5) 0.43567(14) 0.173(4) Uani 1 1 d . . . . .
 H71 H 0.3021 0.7413 0.4337 0.208 Uiso 1 1 calc R . . . .
 C81 C 0.54178(11) 0.7697(3) 0.41988(18) 0.067(2) Uani 0.588(9) 1 d . U P B 1
 H81 H 0.5494 0.7397 0.4197 0.081 Uiso 0.588(9) 1 calc R . P B 1
 C133 C 0.63793(9) 0.4072(2) 0.33758(11) 0.1065(16) Uani 1 1 d . . . . .
 H13A H 0.6395 0.4302 0.3535 0.160 Uiso 1 1 calc GR . . . .
 H13B H 0.6256 0.4148 0.3277 0.160 Uiso 1 1 calc GR . . . .
 H13C H 0.6491 0.4113 0.3247 0.160 Uiso 1 1 calc GR . . . .
 C43 C 0.51194(10) 0.8087(3) 0.73466(12) 0.127(2) Uani 1 1 d . . . . .
 H43 H 0.5033 0.7981 0.7492 0.153 Uiso 1 1 calc R . . . .
 C145 C 0.60433(10) 0.2240(2) 0.64895(16) 0.1126(18) Uani 1 1 d . . . . .
 C0BA C 0.32923(9) 0.7261(2) 0.41592(15) 0.1142(17) Uani 1 1 d . U . . .
 H0BA H 0.3259 0.7134 0.3979 0.137 Uiso 1 1 calc R . . . .
 C52 C 0.52757(13) 0.7909(4) 0.57890(17) 0.117(3) Uani 0.688(7) 1 d . . P A 1
 H52 H 0.5392 0.7801 0.5695 0.141 Uiso 0.688(7) 1 calc R . P A 1
 C49 C 0.49594(11) 0.8326(3) 0.60538(16) 0.0852(19) Uani 0.688(7) 1 d . U P A 1
 H49 H 0.4857 0.8511 0.6143 0.102 Uiso 0.688(7) 1 calc R . P A 1
 C79 C 0.53994(13) 0.8572(3) 0.4080(3) 0.095(3) Uani 0.588(9) 1 d . U P B 1
 H79 H 0.5460 0.8866 0.4007 0.115 Uiso 0.588(9) 1 calc R . P B 1
 O1 O 0.61394(7) 0.20384(16) 0.70128(11) 0.1274(14) Uani 1 1 d . . . . .
 C5 C 0.54522(7) 0.1880(2) 0.64727(11) 0.0940(14) Uani 1 1 d . . . . .
 H5 H 0.5565 0.1883 0.6354 0.113 Uiso 1 1 calc R . . . .
 C130 C 0.64025(10) 0.1616(2) 0.39651(14) 0.1156(19) Uani 1 1 d . . . . .
 H130 H 0.6541 0.1658 0.3995 0.139 Uiso 1 1 calc R . . . .
 C92 C 0.58441(8) 0.84764(17) 0.46709(11) 0.0902(13) Uani 1 1 d . . . . .
 H92 H 0.5816 0.8513 0.4865 0.108 Uiso 1 1 calc R . . . .
 C45 C 0.55596(8) 0.8671(2) 0.70580(12) 0.0990(15) Uani 1 1 d . . . . .
 H45A H 0.5530 0.9030 0.7050 0.148 Uiso 1 1 calc GR . . . .
 H45B H 0.5610 0.8560 0.6875 0.148 Uiso 1 1 calc GR . . . .
 H45C H 0.5660 0.8609 0.7202 0.148 Uiso 1 1 calc GR . . . .
 C67 C 0.36360(8) 0.7600(3) 0.46751(14) 0.1163(19) Uani 1 1 d . . . . .
 H67 H 0.3636 0.7722 0.4862 0.140 Uiso 1 1 calc R . . . .
 C78 C 0.52046(14) 0.8574(3) 0.4192(3) 0.104(3) Uani 0.588(9) 1 d . U P B 1
 H78 H 0.5130 0.8875 0.4180 0.124 Uiso 0.588(9) 1 calc R . P B 1
 C129 C 0.63250(12) 0.1216(3) 0.38715(18) 0.135(2) Uani 1 1 d . . . . .
 H129 H 0.6392 0.0914 0.3825 0.162 Uiso 1 1 calc R . . . .
 O4 O 0.58528(16) 0.3676(4) 0.7117(2) 0.237(3) Uani 1 1 d . U . . .
 C80 C 0.52287(12) 0.7709(3) 0.4316(2) 0.081(2) Uani 0.588(9) 1 d . U P B 1
 H80 H 0.5177 0.7410 0.4396 0.097 Uiso 0.588(9) 1 calc R . P B 1
 C4 C 0.56490(12) 0.0801(4) 0.6461(2) 0.178(3) Uani 1 1 d D U . . .
 H4A H 0.5674 0.1012 0.6296 0.267 Uiso 1 1 calc GR . . . .
 H4B H 0.5635 0.0451 0.6402 0.267 Uiso 1 1 calc GR . . . .
 H4C H 0.5760 0.0830 0.6593 0.267 Uiso 1 1 calc GR . . . .
 O3 O 0.59303(17) 0.2801(4) 0.7402(2) 0.255(4) Uani 1 1 d . U . . .
 C128 C 0.59600(14) 0.0931(3) 0.3745(2) 0.166(3) Uani 1 1 d . . . . .
 H12A H 0.5888 0.1084 0.3589 0.249 Uiso 1 1 calc GR . . . .
 H12B H 0.5868 0.0860 0.3899 0.249 Uiso 1 1 calc GR . . . .
 H12C H 0.6021 0.0617 0.3682 0.249 Uiso 1 1 calc GR . . . .
 C90 C 0.5856(2) 0.9642(4) 0.4826(2) 0.207(5) Uani 1 1 d . U . . .
 H90A H 0.5925 0.9430 0.4962 0.310 Uiso 1 1 calc GR . . . .
 H90B H 0.5718 0.9687 0.4885 0.310 Uiso 1 1 calc GR . . . .
 H90C H 0.5921 0.9970 0.4815 0.310 Uiso 1 1 calc GR . . . .
 C53 C 0.52586(14) 0.7888(4) 0.60708(17) 0.112(3) Uani 0.688(7) 1 d . U P A 1
 H53 H 0.5369 0.7763 0.6173 0.134 Uiso 0.688(7) 1 calc R . P A 1
 C82 C 0.54896(6) 0.81366(15) 0.40860(9) 0.0681(9) Uani 1 1 d . . . . .
 C73 C 0.51118(6) 0.81446(17) 0.43230(10) 0.0792(11) Uani 1 1 d . . . . .
 F7 F 0.62121(14) 0.3615(3) 0.74404(18) 0.269(4) Uani 1 1 d . U . . .
 C76 C 0.54298(15) 0.8465(4) 0.4275(4) 0.084(3) Uani 0.412(9) 1 d . U P B 2
 H76 H 0.5522 0.8712 0.4334 0.101 Uiso 0.412(9) 1 calc R . P B 2
 C77 C 0.52272(16) 0.8480(5) 0.4403(3) 0.083(3) Uani 0.412(9) 1 d . U P B 2
 H77 H 0.5190 0.8727 0.4536 0.100 Uiso 0.412(9) 1 calc R . P B 2
 F6AA F 0.59964(7) 0.8417(2) 0.73902(8) 0.173(2) Uani 1 1 d . . . . .
 F0AA F 0.60271(16) 0.7847(3) 0.76862(16) 0.256(4) Uani 1 1 d . . . . .
 C2AA C 0.60248(11) 0.8337(4) 0.76663(13) 0.127(2) Uani 1 1 d . . . . .
 F5AA F 0.62088(5) 0.8515(2) 0.77374(9) 0.1691(19) Uani 1 1 d . . . . .
 O15 O 0.59184(8) 0.8603(3) 0.81573(9) 0.195(3) Uani 1 1 d D . . . .
 C8AA C 0.51410(17) 0.7820(5) 0.4101(3) 0.095(5) Uani 0.412(9) 1 d . . P B 2
 H8AA H 0.5039 0.7626 0.4018 0.114 Uiso 0.412(9) 1 calc R . P B 2
 C9AA C 0.5339(2) 0.7808(5) 0.4012(4) 0.111(7) Uani 0.412(9) 1 d . . P B 2
 H9AA H 0.5374 0.7545 0.3887 0.134 Uiso 0.412(9) 1 calc R . P B 2
 S1AA S 0.59023(7) 0.96543(17) 0.77800(6) 0.2276(19) Uani 1 1 d D . . . .
 O68 O 0.5818(2) 0.9849(4) 0.7591(2) 0.339(9) Uani 1 1 d D U . . .
 N1AA N 0.5769(2) 0.9055(5) 0.7743(2) 0.226(5) Uani 1 1 d . U . . .
 C70 C 0.58171(16) 0.9947(6) 0.8113(4) 0.222(6) Uani 1 1 d D U . . .
 F3AA F 0.56288(16) 0.9813(4) 0.81604(19) 0.286(5) Uani 1 1 d D . . . .
 F9 F 0.63108(12) 0.2971(4) 0.7268(3) 0.308(6) Uani 1 1 d D U . . .
 C4AA C 0.61862(15) 0.3320(4) 0.7218(2) 0.148(3) Uani 1 1 d D U . . .
 F47 F 0.62410(14) 0.3622(4) 0.7027(2) 0.268(4) Uani 1 1 d D U . . .
 C1AB C 0.31888(12) 0.7753(6) 0.4866(2) 0.215(5) Uani 1 1 d D U . . .
 H1AA H 0.3200 0.7498 0.5014 0.322 Uiso 1 1 calc GR . . . .
 H1AB H 0.3049 0.7842 0.4839 0.322 Uiso 1 1 calc GR . . . .
 H1AC H 0.3264 0.8052 0.4920 0.322 Uiso 1 1 calc GR . . . .
 C49A C 0.50762(15) 0.84979(17) 0.60941(10) 0.103(4) Uani 0.312(7) 1 d . U P A 2
 H49A H 0.5058 0.8792 0.6204 0.124 Uiso 0.312(7) 1 calc R . P A 2
 C48 C 0.50942(6) 0.8034(2) 0.62249(7) 0.0870(14) Uani 1 1 d G . . . .
 C54 C 0.51206(15) 0.76036(16) 0.60647(9) 0.085(4) Uani 0.312(7) 1 d G U P A 2
 H54 H 0.5133 0.7287 0.6154 0.102 Uiso 0.312(7) 1 calc R . P A 2
 C55 C 0.51290(15) 0.76369(15) 0.57736(8) 0.080(4) Uani 0.312(7) 1 d G U P A 2
 H55 H 0.5147 0.7343 0.5664 0.096 Uiso 0.312(7) 1 calc R . P A 2
 C51 C 0.51110(6) 0.81006(17) 0.56429(7) 0.0825(12) Uani 1 1 d G . . . .
 C50A C 0.50846(15) 0.85311(15) 0.58031(10) 0.103(4) Uani 0.312(7) 1 d G U P A 2
 H50A H 0.5072 0.8848 0.5714 0.123 Uiso 0.312(7) 1 calc R . P A 2
 S0AA S 0.58537(3) 0.86845(12) 0.78842(4) 0.1606(10) Uani 1 1 d D . . . .
 O95 O 0.61112(18) 0.9570(5) 0.7848(2) 0.310(7) Uani 1 1 d D U . . .
 F1AA F 0.5831(3) 1.0398(4) 0.8094(2) 0.362(9) Uani 1 1 d D . . . .
 O17 O 0.56714(12) 0.8401(6) 0.7828(2) 0.301(7) Uani 1 1 d D U . . .
 F2AA F 0.58807(16) 0.9709(5) 0.8330(2) 0.309(6) Uani 1 1 d D . . . .

loop_
  _atom_site_aniso_label
  _atom_site_aniso_U_11
  _atom_site_aniso_U_22
  _atom_site_aniso_U_33
  _atom_site_aniso_U_23
  _atom_site_aniso_U_13
  _atom_site_aniso_U_12
 Fe3 0.0587(3) 0.0628(3) 0.0851(4) 0.0074(3) -0.0053(3) -0.0184(2)
 Fe2 0.0581(3) 0.0874(4) 0.0829(4) -0.0062(3) 0.0154(3) 0.0078(3)
 Fe1 0.0548(3) 0.1292(5) 0.0867(4) 0.0473(4) -0.0050(3) -0.0125(3)
 S1 0.0585(5) 0.0842(7) 0.0930(7) 0.0051(6) -0.0200(5) -0.0014(5)
 S2 0.0541(5) 0.0947(7) 0.1033(8) -0.0179(7) -0.0178(5) 0.0008(5)
 S4 0.0929(10) 0.0962(9) 0.1532(14) -0.0031(9) -0.0099(9) 0.0107(7)
 N6 0.0584(17) 0.0689(18) 0.0620(17) -0.0037(15) 0.0089(13) -0.0099(14)
 N30 0.063(2) 0.102(3) 0.079(2) -0.0041(19) -0.0026(17) 0.0094(18)
 S3 0.1756(14) 0.1778(14) 0.1825(14) -0.0079(12) 0.0007(11) 0.0005(11)
 N37 0.0503(16) 0.0590(18) 0.109(3) -0.0047(17) -0.0043(16) -0.0076(14)
 C28 0.0397(17) 0.097(3) 0.059(2) -0.0043(19) -0.0007(14) -0.0009(17)
 N4 0.0440(15) 0.095(2) 0.0596(17) 0.0006(16) 0.0025(12) -0.0023(15)
 N38 0.0625(18) 0.0533(16) 0.093(2) 0.0020(15) 0.0034(16) 0.0004(14)
 N5 0.0505(16) 0.086(2) 0.0666(18) 0.0055(16) 0.0163(14) -0.0086(14)
 N16 0.0600(18) 0.0617(19) 0.115(3) 0.0102(19) -0.0259(18) -0.0154(15)
 C59 0.061(2) 0.073(2) 0.098(3) -0.011(2) -0.007(2) 0.0082(19)
 F5 0.0917(19) 0.129(2) 0.105(2) 0.0019(17) -0.0286(16) -0.0068(16)
 N31 0.060(2) 0.073(2) 0.085(2) -0.0083(17) -0.0135(16) -0.0053(15)
 C115 0.069(2) 0.060(2) 0.088(3) 0.0010(19) -0.002(2) -0.0168(18)
 N32 0.063(2) 0.113(3) 0.077(2) -0.008(2) -0.0086(17) 0.0131(19)
 O8 0.0748(18) 0.0852(19) 0.116(2) 0.0120(18) -0.0261(18) 0.0057(15)
 N7 0.0643(19) 0.087(2) 0.0637(18) -0.0120(16) 0.0146(15) -0.0055(16)
 C27 0.055(2) 0.085(3) 0.069(2) -0.004(2) 0.0092(17) -0.0040(18)
 N22 0.0427(15) 0.123(3) 0.068(2) -0.0287(19) 0.0043(15) -0.0049(17)
 O7 0.0763(18) 0.096(2) 0.098(2) 0.0014(17) -0.0186(16) -0.0150(15)
 F4 0.112(2) 0.123(2) 0.144(3) 0.012(2) -0.019(2) -0.0288(19)
 C18 0.055(2) 0.076(2) 0.068(2) -0.0068(19) 0.0139(17) -0.0095(17)
 N23 0.098(3) 0.164(5) 0.110(4) -0.033(4) 0.036(3) 0.018(3)
 N8 0.0497(16) 0.084(2) 0.079(2) -0.0127(18) 0.0142(14) -0.0044(14)
 N20 0.066(2) 0.0605(18) 0.097(3) 0.0072(17) -0.0087(17) -0.0251(15)
 O6 0.0500(16) 0.125(3) 0.134(3) -0.011(2) -0.0116(16) -0.0012(16)
 N10 0.092(3) 0.092(3) 0.098(3) -0.005(2) -0.001(2) 0.034(2)
 N15 0.0520(17) 0.073(2) 0.095(2) 0.0110(18) -0.0125(16) -0.0086(14)
 C21 0.078(2) 0.066(2) 0.060(2) -0.0103(18) 0.0142(18) -0.0097(18)
 C0AA 0.0485(19) 0.101(3) 0.061(2) 0.006(2) 0.0086(16) 0.0026(19)
 N28 0.0524(19) 0.165(4) 0.086(3) -0.032(2) -0.0092(17) 0.025(2)
 C112 0.063(2) 0.0466(18) 0.088(3) 0.0001(17) -0.0104(18) -0.0022(15)
 C32 0.049(2) 0.103(3) 0.072(2) -0.010(2) 0.0152(17) 0.0018(19)
 C118 0.058(2) 0.059(2) 0.070(2) 0.0011(17) -0.0026(16) -0.0069(16)
 C97 0.072(2) 0.064(2) 0.074(2) -0.0019(18) 0.0116(19) -0.0032(18)
 N13 0.063(2) 0.139(4) 0.066(2) -0.006(2) 0.0056(16) -0.019(2)
 C30 0.0436(18) 0.101(3) 0.067(2) 0.011(2) 0.0039(15) 0.0031(18)
 C26 0.075(3) 0.099(3) 0.075(3) -0.008(2) 0.025(2) -0.005(2)
 C58 0.073(3) 0.090(3) 0.099(4) -0.014(2) -0.016(2) -0.014(2)
 F3 0.113(2) 0.120(2) 0.123(2) 0.0399(19) -0.0213(19) 0.0201(19)
 N14 0.0623(18) 0.0621(16) 0.0764(19) 0.0072(15) 0.0022(16) -0.0090(14)
 N12 0.0623(19) 0.066(2) 0.092(2) 0.0023(17) 0.0132(16) 0.0007(15)
 C109 0.060(2) 0.068(2) 0.084(3) 0.0100(19) 0.0091(19) -0.0185(17)
 N39 0.077(3) 0.150(4) 0.093(3) 0.001(3) -0.014(2) -0.045(3)
 C19 0.067(2) 0.073(2) 0.066(2) -0.0059(19) 0.0154(17) -0.0103(18)
 N27 0.061(2) 0.119(3) 0.104(3) -0.026(2) -0.020(2) -0.009(2)
 C139 0.052(2) 0.094(3) 0.058(2) 0.0014(18) 0.0098(16) -0.0045(18)
 O5 0.084(2) 0.086(2) 0.107(2) -0.0092(18) -0.0114(17) 0.0023(16)
 N17 0.069(2) 0.088(3) 0.146(4) 0.006(3) -0.007(2) -0.002(2)
 N29 0.071(2) 0.097(3) 0.084(2) -0.0033(19) -0.0106(19) -0.0125(19)
 N9 0.0597(19) 0.113(3) 0.072(2) -0.021(2) 0.0118(16) 0.0194(19)
 C29 0.0495(19) 0.117(4) 0.055(2) 0.001(2) 0.0100(16) -0.005(2)
 C120 0.066(2) 0.055(2) 0.089(3) -0.012(2) 0.0127(19) -0.0031(17)
 N36 0.0648(19) 0.071(2) 0.090(2) 0.0083(17) 0.0040(16) -0.0230(16)
 C141 0.052(2) 0.068(2) 0.083(3) 0.0019(19) 0.0076(17) 0.0001(16)
 F1 0.149(3) 0.164(3) 0.090(2) -0.017(2) -0.009(2) -0.021(3)
 C113 0.059(2) 0.053(2) 0.103(3) 0.0023(19) -0.001(2) -0.0061(16)
 C117 0.053(2) 0.069(2) 0.078(2) 0.0031(18) -0.0013(17) -0.0069(16)
 C125 0.064(2) 0.072(2) 0.069(2) 0.0048(18) 0.0062(17) -0.0019(18)
 N41 0.071(2) 0.093(2) 0.086(2) -0.0076(19) -0.0164(18) 0.0008(17)
 C37 0.0464(19) 0.101(3) 0.076(2) -0.027(2) -0.0046(17) 0.0061(18)
 C31 0.0481(19) 0.096(3) 0.061(2) 0.012(2) -0.0014(16) -0.0059(18)
 C35 0.0435(18) 0.112(3) 0.069(2) -0.024(2) 0.0038(17) -0.0032(19)
 C116 0.053(2) 0.068(2) 0.097(3) 0.002(2) -0.0060(19) -0.0085(17)
 N2 0.0527(18) 0.107(3) 0.090(2) 0.038(2) -0.0103(16) -0.0062(19)
 C8 0.077(3) 0.081(3) 0.075(3) 0.018(2) 0.020(2) -0.005(2)
 C7 0.073(3) 0.090(3) 0.081(3) 0.016(2) 0.007(2) -0.002(2)
 C34 0.0432(19) 0.127(4) 0.094(3) -0.048(3) 0.003(2) -0.011(2)
 C16 0.059(2) 0.071(2) 0.064(2) 0.0008(17) 0.0125(17) -0.0058(17)
 N26 0.077(2) 0.137(3) 0.077(2) -0.032(2) -0.0023(19) -0.016(2)
 C94 0.065(2) 0.072(2) 0.060(2) -0.0003(18) 0.0005(17) -0.0070(18)
 C22 0.076(3) 0.070(2) 0.072(2) 0.0021(19) 0.0181(19) -0.0070(19)
 C10 0.0455(19) 0.100(3) 0.073(2) 0.033(2) -0.0066(16) -0.0009(18)
 C13 0.054(2) 0.081(2) 0.066(2) 0.0065(19) 0.0130(16) -0.0029(18)
 N18 0.205(6) 0.073(3) 0.116(4) 0.011(3) 0.025(4) 0.001(3)
 C20 0.077(2) 0.077(3) 0.053(2) -0.0033(18) 0.0113(17) -0.0083(19)
 C17 0.053(2) 0.086(3) 0.066(2) -0.0151(19) 0.0182(16) -0.0064(18)
 C89 0.115(4) 0.059(3) 0.171(6) 0.017(4) -0.008(4) -0.001(3)
 F2 0.090(2) 0.190(3) 0.120(2) 0.041(2) 0.0041(18) 0.006(2)
 N21 0.089(3) 0.155(4) 0.098(3) 0.033(3) 0.006(2) -0.024(3)
 C114 0.052(2) 0.065(2) 0.106(3) 0.000(2) -0.0002(19) -0.0040(17)
 C121 0.074(2) 0.062(2) 0.078(3) -0.003(2) 0.021(2) 0.0061(18)
 C33 0.046(2) 0.121(4) 0.088(3) -0.035(3) 0.0100(19) -0.011(2)
 C12 0.0470(18) 0.083(2) 0.060(2) 0.0069(18) 0.0106(15) -0.0009(17)
 C110 0.071(2) 0.066(2) 0.089(3) -0.003(2) 0.011(2) -0.0100(19)
 C93 0.064(2) 0.071(2) 0.090(3) 0.006(2) -0.005(2) -0.0007(19)
 C14 0.056(2) 0.089(3) 0.072(2) 0.021(2) 0.0141(17) 0.0078(19)
 C124 0.056(2) 0.085(3) 0.063(2) -0.011(2) 0.0029(16) 0.0003(18)
 N1 0.119(3) 0.098(3) 0.095(3) 0.047(2) -0.008(3) -0.014(2)
 F6 0.102(2) 0.144(3) 0.133(3) 0.001(2) 0.018(2) 0.005(2)
 C108 0.057(2) 0.058(2) 0.095(3) -0.007(2) 0.002(2) -0.0086(16)
 C140 0.059(2) 0.067(2) 0.072(2) 0.0020(18) 0.0129(18) 0.0053(17)
 C107 0.054(2) 0.063(2) 0.152(4) 0.003(3) -0.001(2) -0.0077(18)
 F11 0.181(4) 0.117(3) 0.156(3) -0.008(2) 0.019(3) 0.032(3)
 C135 0.054(2) 0.103(3) 0.066(2) -0.007(2) 0.0072(17) -0.006(2)
 C123 0.066(2) 0.055(2) 0.078(2) -0.0061(18) 0.0032(18) -0.0019(17)
 C142 0.084(3) 0.096(4) 0.128(4) -0.014(3) 0.008(3) -0.019(3)
 C138 0.065(3) 0.111(3) 0.078(3) -0.016(2) 0.004(2) -0.001(2)
 C63 0.074(3) 0.097(3) 0.095(3) -0.002(3) 0.005(2) -0.010(2)
 C23 0.073(2) 0.068(2) 0.077(2) -0.002(2) 0.018(2) -0.0090(19)
 C95 0.074(3) 0.087(3) 0.073(3) 0.003(2) -0.005(2) -0.014(2)
 F12 0.115(3) 0.152(3) 0.190(4) 0.039(3) 0.029(3) 0.019(3)
 N19 0.077(2) 0.071(2) 0.098(3) 0.0064(18) 0.014(2) -0.0241(17)
 C57 0.063(3) 0.081(3) 0.103(4) -0.015(2) -0.024(2) 0.021(2)
 C98 0.060(2) 0.079(3) 0.108(3) -0.017(2) 0.008(2) -0.014(2)
 N24 0.064(2) 0.104(3) 0.099(3) -0.037(2) 0.0067(19) -0.004(2)
 C15 0.062(2) 0.077(3) 0.079(3) 0.004(2) 0.0151(19) -0.0044(18)
 C134 0.057(2) 0.099(3) 0.058(2) 0.000(2) 0.0110(16) -0.008(2)
 C84 0.081(3) 0.104(3) 0.070(3) 0.020(2) 0.001(2) -0.032(2)
 N11 0.144(5) 0.080(3) 0.166(5) -0.027(3) -0.045(4) 0.026(3)
 C65 0.063(2) 0.095(3) 0.093(3) -0.012(3) 0.004(2) 0.000(2)
 C25 0.095(3) 0.087(3) 0.101(3) -0.010(3) 0.033(3) 0.002(2)
 O2 0.102(3) 0.138(3) 0.150(4) -0.011(3) -0.008(3) -0.015(2)
 N35 0.139(2) 0.145(2) 0.139(2) 0.0003(13) -0.0008(14) 0.0001(14)
 C46 0.073(3) 0.110(3) 0.086(3) -0.033(3) -0.006(2) -0.008(2)
 C91 0.089(3) 0.070(3) 0.110(4) -0.011(3) -0.004(3) 0.004(2)
 C136 0.0478(18) 0.073(2) 0.062(2) -0.0039(17) 0.0153(16) -0.0010(16)
 C6 0.0405(19) 0.102(3) 0.092(3) 0.032(2) -0.0013(18) -0.0002(19)
 C96 0.079(3) 0.079(3) 0.069(2) 0.005(2) 0.005(2) -0.007(2)
 C40 0.099(4) 0.172(7) 0.132(5) -0.027(5) 0.047(4) -0.005(4)
 C105 0.080(3) 0.067(2) 0.079(3) 0.0119(19) -0.007(2) -0.018(2)
 N34 0.0549(19) 0.126(3) 0.093(3) -0.001(2) -0.0200(17) 0.0025(19)
 C64 0.075(3) 0.108(4) 0.090(3) -0.011(3) 0.003(2) 0.008(3)
 N33 0.064(2) 0.094(2) 0.090(2) -0.0027(19) -0.0152(18) 0.0003(18)
 C83 0.082(3) 0.071(2) 0.082(3) 0.009(2) -0.008(2) -0.014(2)
 C100 0.073(3) 0.079(3) 0.079(3) 0.015(2) 0.007(2) -0.010(2)
 C99 0.056(2) 0.088(3) 0.096(3) 0.005(2) -0.003(2) -0.012(2)
 C36 0.047(2) 0.110(3) 0.084(3) -0.027(2) 0.0011(18) -0.002(2)
 N25 0.0527(19) 0.141(3) 0.086(3) -0.039(2) -0.0086(17) -0.006(2)
 C127 0.136(5) 0.079(3) 0.102(4) -0.005(3) -0.004(3) 0.049(3)
 C24 0.114(4) 0.085(3) 0.066(3) -0.002(2) 0.023(2) 0.012(3)
 C66 0.090(3) 0.098(3) 0.105(4) -0.002(3) -0.018(3) -0.018(3)
 C39 0.047(2) 0.172(6) 0.084(3) -0.039(3) 0.013(2) -0.003(3)
 C106 0.085(3) 0.055(2) 0.075(2) -0.0011(18) -0.013(2) -0.0097(19)
 C119 0.056(2) 0.066(2) 0.083(3) -0.0048(19) -0.0025(18) -0.0064(17)
 C88 0.081(3) 0.070(3) 0.118(4) 0.015(3) -0.016(3) -0.018(2)
 C111 0.062(2) 0.059(2) 0.126(4) 0.018(2) -0.006(2) -0.0066(17)
 N3 0.175(5) 0.095(3) 0.159(5) 0.058(3) 0.025(4) 0.014(3)
 F10 0.103(3) 0.115(3) 0.271(6) 0.007(3) 0.028(3) 0.013(2)
 C11 0.042(2) 0.133(4) 0.095(3) 0.040(3) 0.006(2) 0.004(2)
 C44 0.092(4) 0.160(5) 0.079(3) -0.019(3) -0.016(3) -0.032(3)
 C132 0.067(3) 0.133(4) 0.067(3) -0.012(3) 0.012(2) -0.012(3)
 C104 0.067(2) 0.060(2) 0.075(2) 0.0021(18) 0.0104(18) -0.0105(17)
 C62 0.070(3) 0.136(4) 0.092(3) 0.002(3) -0.013(2) -0.024(3)
 C6AA 0.064(3) 0.140(4) 0.086(3) -0.033(3) 0.007(2) 0.018(3)
 C1 0.148(3) 0.146(3) 0.148(3) 0.0048(14) 0.0001(14) -0.0002(14)
 C102 0.076(3) 0.087(3) 0.204(7) -0.002(4) -0.037(4) -0.031(3)
 C50 0.059(3) 0.083(4) 0.090(4) -0.010(3) -0.016(3) 0.003(3)
 C42 0.079(4) 0.224(9) 0.143(6) -0.010(6) 0.041(4) 0.021(5)
 C143 0.057(3) 0.135(5) 0.126(5) 0.022(4) -0.005(3) 0.021(3)
 N40 0.123(4) 0.112(4) 0.171(5) -0.059(3) -0.034(3) 0.023(3)
 C122 0.064(2) 0.070(2) 0.081(3) 0.0060(19) 0.0073(18) 0.0099(18)
 C101 0.068(3) 0.075(3) 0.171(5) -0.007(3) -0.038(3) -0.014(2)
 C69 0.044(2) 0.214(7) 0.100(4) 0.010(4) -0.008(2) -0.002(3)
 C137 0.0406(18) 0.123(4) 0.083(3) -0.029(2) 0.0125(18) 0.004(2)
 C7AA 0.083(3) 0.123(4) 0.127(5) 0.034(4) 0.001(3) -0.034(3)
 C56 0.048(2) 0.244(8) 0.099(4) -0.029(4) -0.011(2) 0.000(3)
 C103 0.096(4) 0.090(3) 0.153(5) 0.006(3) -0.022(4) 0.001(3)
 C126 0.085(3) 0.069(3) 0.121(4) -0.018(3) -0.020(3) 0.004(2)
 C2 0.135(2) 0.132(2) 0.132(2) 0.0034(14) 0.0008(14) -0.0023(14)
 C86 0.125(6) 0.170(6) 0.106(5) 0.043(4) 0.003(4) -0.042(5)
 C3AA 0.066(3) 0.119(4) 0.104(4) 0.000(3) -0.026(2) 0.002(2)
 C3 0.110(4) 0.110(4) 0.101(4) 0.044(3) -0.020(3) -0.004(3)
 C131 0.058(2) 0.119(4) 0.091(3) -0.012(3) 0.020(2) 0.014(2)
 C61 0.080(3) 0.131(4) 0.107(4) 0.022(3) -0.031(3) -0.031(3)
 C47 0.057(2) 0.106(3) 0.087(3) -0.027(3) 0.002(2) -0.006(2)
 C60 0.140(6) 0.225(8) 0.114(5) 0.040(5) -0.034(4) -0.093(6)
 C85 0.135(5) 0.176(6) 0.087(4) 0.028(4) -0.015(3) -0.024(5)
 C41 0.079(3) 0.165(6) 0.121(5) -0.052(5) 0.014(3) 0.009(4)
 C71 0.065(3) 0.359(13) 0.096(4) -0.008(6) -0.026(3) -0.016(5)
 C81 0.063(4) 0.061(4) 0.078(5) 0.007(3) -0.016(3) 0.003(3)
 C133 0.111(4) 0.137(5) 0.072(3) 0.015(3) 0.002(3) -0.023(3)
 C43 0.103(4) 0.199(7) 0.079(3) -0.052(4) 0.006(3) -0.002(4)
 C145 0.100(4) 0.089(4) 0.148(5) 0.000(3) 0.004(4) 0.005(3)
 C0BA 0.110(2) 0.119(2) 0.114(2) 0.0020(13) -0.0018(14) 0.0028(13)
 C52 0.080(5) 0.190(9) 0.082(5) -0.028(5) -0.016(4) 0.039(6)
 C49 0.071(4) 0.090(4) 0.095(4) -0.019(3) 0.011(3) 0.010(3)
 C79 0.079(5) 0.069(4) 0.139(8) 0.034(5) 0.008(5) 0.007(4)
 O1 0.104(3) 0.110(3) 0.168(4) 0.017(3) -0.005(3) 0.012(2)
 C5 0.064(3) 0.120(4) 0.098(3) 0.032(3) -0.014(2) -0.003(3)
 C130 0.107(4) 0.101(4) 0.138(5) -0.017(4) -0.001(4) 0.044(3)
 C92 0.111(4) 0.064(3) 0.096(3) -0.008(2) -0.007(3) 0.010(2)
 C45 0.079(3) 0.116(4) 0.102(3) -0.024(3) -0.016(2) -0.021(3)
 C67 0.076(3) 0.162(6) 0.111(4) -0.034(4) -0.002(3) -0.013(3)
 C78 0.082(5) 0.079(4) 0.150(7) 0.020(5) 0.001(5) 0.012(4)
 C129 0.133(6) 0.101(5) 0.172(6) -0.026(4) -0.027(5) 0.049(4)
 O4 0.236(4) 0.237(4) 0.237(4) -0.003(3) -0.008(3) 0.005(3)
 C80 0.075(4) 0.066(4) 0.102(6) 0.016(4) 0.009(4) 0.002(3)
 C4 0.178(4) 0.175(4) 0.180(4) 0.008(3) -0.002(3) 0.006(3)
 O3 0.256(5) 0.257(5) 0.253(5) 0.003(3) 0.008(3) -0.005(3)
 C128 0.160(7) 0.095(4) 0.243(10) -0.019(5) -0.025(7) 0.018(4)
 C90 0.309(14) 0.125(6) 0.186(9) -0.036(6) 0.033(9) 0.011(7)
 C53 0.098(6) 0.155(7) 0.083(5) -0.029(5) -0.013(4) 0.029(5)
 C82 0.064(2) 0.064(2) 0.076(2) -0.0042(19) -0.0031(18) -0.0053(17)
 C73 0.058(2) 0.085(3) 0.095(3) -0.009(2) -0.007(2) -0.002(2)
 F7 0.298(9) 0.271(8) 0.236(7) -0.117(7) -0.040(6) -0.056(6)
 C76 0.043(4) 0.072(5) 0.138(8) 0.011(6) -0.012(5) -0.015(4)
 C77 0.064(5) 0.075(6) 0.111(8) 0.010(6) 0.001(6) 0.015(5)
 F6AA 0.139(3) 0.299(6) 0.083(2) -0.014(3) -0.004(2) 0.055(4)
 F0AA 0.375(11) 0.194(6) 0.199(6) -0.046(5) 0.087(7) -0.060(7)
 C2AA 0.114(5) 0.179(7) 0.086(4) -0.019(4) 0.006(3) -0.020(5)
 F5AA 0.077(2) 0.289(6) 0.141(3) 0.039(3) -0.003(2) -0.006(3)
 O15 0.116(3) 0.397(10) 0.072(2) 0.048(4) 0.000(2) 0.024(5)
 C8AA 0.067(6) 0.126(10) 0.092(9) -0.037(8) 0.004(6) -0.050(6)
 C9AA 0.115(11) 0.081(8) 0.138(14) -0.067(9) 0.062(11) -0.061(8)
 S1AA 0.270(4) 0.295(5) 0.1182(17) 0.029(2) 0.066(2) 0.145(4)
 O68 0.60(2) 0.262(10) 0.160(6) 0.003(7) -0.034(10) 0.220(13)
 N1AA 0.293(12) 0.223(9) 0.163(7) -0.024(7) -0.063(8) 0.124(9)
 C70 0.111(7) 0.349(18) 0.204(12) 0.007(13) -0.004(7) 0.082(9)
 F3AA 0.253(9) 0.373(13) 0.232(8) -0.137(8) 0.069(7) -0.024(8)
 F9 0.191(6) 0.288(9) 0.445(15) -0.135(9) -0.158(8) 0.066(6)
 C4AA 0.157(7) 0.148(6) 0.138(6) 0.005(5) 0.013(5) -0.004(5)
 F47 0.264(9) 0.306(10) 0.233(7) 0.044(7) -0.053(6) -0.113(7)
 C1AB 0.085(5) 0.418(16) 0.141(6) -0.039(8) 0.012(4) -0.014(7)
 C49A 0.088(9) 0.093(8) 0.128(8) -0.024(8) 0.003(8) 0.009(7)
 C48 0.048(2) 0.133(4) 0.080(3) -0.033(3) -0.0047(19) 0.007(2)
 C54 0.087(8) 0.103(8) 0.064(6) -0.018(6) 0.001(6) 0.002(7)
 C55 0.093(8) 0.086(7) 0.061(6) -0.009(6) -0.009(6) 0.013(6)
 C51 0.062(2) 0.102(3) 0.084(3) -0.014(2) -0.009(2) 0.010(2)
 C50A 0.092(8) 0.106(8) 0.110(7) -0.003(7) 0.008(7) 0.015(7)
 S0AA 0.0978(11) 0.301(3) 0.0836(10) -0.0067(14) -0.0060(8) 0.0245(15)
 O95 0.265(11) 0.386(14) 0.279(12) 0.007(9) 0.139(10) 0.124(10)
 F1AA 0.61(3) 0.252(10) 0.222(9) -0.005(7) 0.170(12) 0.028(12)
 O17 0.131(6) 0.56(2) 0.211(8) -0.094(11) 0.008(5) -0.052(9)
 F2AA 0.228(9) 0.504(19) 0.193(7) -0.067(9) -0.004(6) 0.005(10)

_geom_special_details
;
 All esds (except the esd in the dihedral angle between two l.s. planes)
 are estimated using the full covariance matrix.  The cell esds are taken
 into account individually in the estimation of esds in distances, angles
 and torsion angles; correlations between esds in cell parameters are only
 used when they are defined by crystal symmetry.  An approximate (isotropic)
 treatment of cell esds is used for estimating esds involving l.s. planes.
;
loop_
  _geom_bond_atom_site_label_1
  _geom_bond_atom_site_label_2
  _geom_bond_distance
  _geom_bond_site_symmetry_2
  _geom_bond_publ_flag
 Fe3 N16 1.946(4) . ?
 Fe3 N20 1.995(3) . ?
 Fe3 N15 2.005(4) . ?
 Fe3 N14 2.006(3) . ?
 Fe3 N36 1.940(4) . ?
 Fe3 N19 1.931(4) . ?
 Fe2 N8 1.989(3) . ?
 Fe2 N10 1.946(4) . ?
 Fe2 N12 2.017(3) . ?
 Fe2 N9 1.967(4) . ?
 Fe2 N34 1.967(4) 2_665 ?
 Fe2 N33 1.987(4) 2_665 ?
 Fe1 N22 2.014(4) 2_665 ?
 Fe1 N2 2.006(4) . ?
 Fe1 N26 1.929(4) 2_665 ?
 Fe1 N1 1.986(5) . ?
 Fe1 N24 1.948(4) 2_665 ?
 Fe1 N25 2.043(4) 2_665 ?
 S1 O8 1.432(3) . ?
 S1 O7 1.431(3) . ?
 S1 N41 1.571(4) . ?
 S1 C143 1.840(7) . ?
 S2 O6 1.437(3) . ?
 S2 O5 1.401(4) . ?
 S2 N41 1.553(4) . ?
 S2 C142 1.798(7) . ?
 S4 O2 1.463(5) . ?
 S4 N40 1.556(5) . ?
 S4 C145 1.857(8) . ?
 S4 O1 1.436(5) . ?
 N6 C18 1.379(5) . ?
 N6 C21 1.391(5) . ?
 N30 C59 1.354(6) . ?
 N30 C57 1.334(6) . ?
 S3 N40 1.500(6) . ?
 S3 O4 1.585(10) . ?
 S3 O3 1.433(11) . ?
 S3 C4AA 1.738(11) . ?
 N37 C115 1.385(5) . ?
 N37 C118 1.348(5) . ?
 C28 N4 1.375(5) . ?
 C28 C27 1.397(6) . ?
 C28 C29 1.417(6) . ?
 N4 C31 1.398(5) . ?
 N38 C112 1.359(5) . ?
 N38 C113 1.373(5) . ?
 N5 C16 1.385(5) . ?
 N5 C13 1.363(5) . ?
 N16 C91 1.331(6) . ?
 N16 C88 1.383(6) . ?
 C59 N31 1.328(6) . ?
 C59 N32 1.346(6) . ?
 F5 C142 1.321(7) . ?
 N31 C58 1.359(6) . ?
 C115 C116 1.444(6) . ?
 C115 C114 1.357(6) . ?
 N32 C3AA 1.490(6) . ?
 N32 C73 1.424(6) . ?
 N7 C26 1.410(5) . ?
 N7 C23 1.368(5) . ?
 C27 C32 1.454(6) . ?
 C27 C26 1.435(6) . ?
 N22 Fe1 2.014(4) 2_665 ?
 N22 C35 1.419(5) . ?
 N22 C6AA 1.335(7) . ?
 F4 C142 1.378(6) . ?
 C18 C19 1.433(6) . ?
 C18 C17 1.406(6) . ?
 N23 C40 1.412(9) . ?
 N23 C39 1.332(8) . ?
 N23 C42 1.401(10) . ?
 N8 C135 1.290(6) . ?
 N8 C136 1.419(5) . ?
 N20 C83 1.320(6) . ?
 N20 C82 1.432(5) . ?
 N10 C127 1.398(8) . ?
 N10 C130 1.358(6) . ?
 N15 C94 1.454(5) . ?
 N15 C92 1.286(6) . ?
 C21 C22 1.366(6) . ?
 C21 C20 1.441(5) . ?
 C0AA C8 1.400(6) . ?
 C0AA C10 1.412(6) . ?
 C0AA C12 1.511(6) . ?
 N28 C57 1.397(6) . ?
 N28 C56 1.540(7) . ?
 N28 C51 1.432(5) . ?
 C112 C119 1.415(5) 2_665 ?
 C112 C111 1.460(5) . ?
 C32 C37 1.423(5) . ?
 C32 C33 1.419(6) . ?
 C118 C117 1.457(5) . ?
 C118 C119 1.390(5) . ?
 C97 C22 1.522(6) . ?
 C97 C98 1.376(6) . ?
 C97 C96 1.402(6) . ?
 N13 C134 1.404(6) . ?
 N13 C132 1.383(7) . ?
 N13 C133 1.402(7) . ?
 C30 C29 1.354(6) . ?
 C30 C31 1.459(5) . ?
 C26 C25 1.372(7) . ?
 C58 N39 1.344(6) . ?
 C58 N29 1.313(6) . ?
 F3 C143 1.352(7) . ?
 N14 C100 1.274(5) . ?
 N14 C104 1.433(5) . ?
 N12 C123 1.432(5) . ?
 N12 C126 1.276(6) . ?
 C109 C110 1.424(6) . ?
 C109 C108 1.364(6) . ?
 N39 C62 1.440(6) . ?
 N39 C60 1.422(8) . ?
 C19 C20 1.350(6) . ?
 N27 C46 1.367(6) . ?
 N27 C44 1.367(7) . ?
 N27 C45 1.465(7) . ?
 C139 C17 1.506(5) . ?
 C139 C140 1.366(6) . ?
 C139 C138 1.364(6) . ?
 N17 C99 1.386(6) . ?
 N17 C102 1.406(7) . ?
 N17 C103 1.423(7) . ?
 N29 C57 1.335(6) . ?
 N9 C134 1.289(6) . ?
 N9 C131 1.400(6) . ?
 C120 C125 1.385(6) . ?
 C120 C121 1.393(6) . ?
 C120 C119 1.495(6) . ?
 N36 C99 1.350(6) . ?
 N36 C101 1.356(6) . ?
 C141 C140 1.401(6) . ?
 C141 C136 1.412(5) . ?
 F1 C143 1.284(7) . ?
 C113 C114 1.371(6) . ?
 C113 C107 1.442(6) . ?
 C117 C116 1.368(6) . ?
 C125 C124 1.424(6) . ?
 C37 C36 1.380(6) . ?
 C31 C12 1.384(6) . ?
 C35 C34 1.361(5) . ?
 C35 C36 1.409(6) . ?
 N2 C6 1.412(6) . ?
 N2 C5 1.346(7) . ?
 C8 C7 1.378(6) . ?
 C7 C6 1.389(7) . ?
 C34 C33 1.380(6) . ?
 C16 C17 1.406(6) . ?
 C16 C15 1.418(6) . ?
 N26 Fe1 1.929(4) 2_665 ?
 N26 C46 1.338(6) . ?
 N26 C43 1.415(7) . ?
 C94 C93 1.373(6) . ?
 C94 C95 1.356(6) . ?
 C22 C23 1.428(6) . ?
 C10 C11 1.384(6) . ?
 C13 C12 1.431(5) . ?
 C13 C14 1.394(6) . ?
 N18 C89 1.347(8) . ?
 N18 C91 1.316(7) . ?
 N18 C90 1.574(12) . ?
 C89 C88 1.377(9) . ?
 F2 C143 1.341(6) . ?
 N21 C84 1.327(6) . ?
 N21 C86 1.347(9) . ?
 N21 C85 1.517(8) . ?
 C114 C108 1.548(5) . ?
 C121 C122 1.393(6) . ?
 C110 C104 1.379(6) . ?
 C93 C98 1.353(6) . ?
 C14 C15 1.376(6) . ?
 C124 C123 1.384(6) . ?
 N1 C2 1.383(9) . ?
 N1 C3 1.298(8) . ?
 F6 C142 1.323(7) . ?
 C108 C106 1.408(6) . ?
 C107 C111 1.409(6) . ?
 F11 C145 1.272(7) . ?
 C135 C134 1.437(6) . ?
 C123 C122 1.384(6) . ?
 C138 C137 1.432(6) . ?
 C63 C64 1.407(7) . ?
 C63 C62 1.354(8) . ?
 C23 C24 1.422(6) . ?
 C95 C96 1.415(6) . ?
 F12 C145 1.293(8) . ?
 N19 C84 1.363(6) . ?
 N19 C7AA 1.357(7) . ?
 N24 Fe1 1.948(4) 2_665 ?
 N24 C39 1.335(8) . ?
 N24 C41 1.368(7) . ?
 C84 C83 1.409(7) . ?
 N11 C127 1.318(7) . ?
 N11 C129 1.367(9) . ?
 N11 C128 1.582(10) . ?
 C65 C64 1.376(7) . ?
 C65 N33 1.428(6) . ?
 C65 C66 1.407(7) . ?
 C25 C24 1.337(7) . ?
 N35 C69 1.359(8) . ?
 N35 C71 1.428(9) . ?
 N35 C1AB 1.479(11) . ?
 C46 C47 1.362(7) . ?
 C91 C92 1.424(7) . ?
 C136 C137 1.374(6) . ?
 C6 C11 1.327(7) . ?
 C40 C41 1.330(11) . ?
 C105 C106 1.360(6) . ?
 C105 C104 1.412(6) . ?
 N34 Fe2 1.966(4) 2_665 ?
 N34 C69 1.352(7) . ?
 N34 C0BA 1.363(7) . ?
 N33 Fe2 1.987(4) 2_665 ?
 N33 C67 1.334(7) . ?
 C100 C99 1.409(6) . ?
 N25 Fe1 2.043(4) 2_665 ?
 N25 C47 1.310(5) . ?
 N25 C48 1.406(5) . ?
 C127 C126 1.417(7) . ?
 C66 C61 1.341(7) . ?
 C39 C6AA 1.475(7) . ?
 C119 C112 1.415(5) 2_665 ?
 N3 C1 1.333(10) . ?
 N3 C3 1.419(8) . ?
 N3 C4 1.486(3) . ?
 F10 C145 1.327(7) . ?
 C44 C43 1.343(8) . ?
 C132 C131 1.273(7) . ?
 C62 C61 1.416(8) . ?
 C1 C2 1.278(10) . ?
 C102 C101 1.356(8) . ?
 C50 C49 1.341(10) . ?
 C50 C51 1.282(8) . ?
 C69 C67 1.403(8) . ?
 C7AA C86 1.382(9) . ?
 C3 C5 1.338(7) . ?
 C71 C0BA 1.354(10) . ?
 C81 C80 1.395(11) . ?
 C81 C82 1.379(8) . ?
 C52 C53 1.348(12) . ?
 C52 C51 1.408(9) . ?
 C49 C48 1.448(9) . ?
 C79 C78 1.420(13) . ?
 C79 C82 1.312(9) . ?
 C130 C129 1.269(9) . ?
 C78 C73 1.446(11) . ?
 C80 C73 1.404(9) . ?
 C53 C48 1.387(9) . ?
 C82 C76 1.318(14) . ?
 C82 C9AA 1.387(12) . ?
 C73 C77 1.246(13) . ?
 C73 C8AA 1.380(13) . ?
 F7 C4AA 1.330(10) . ?
 C76 C77 1.500(16) . ?
 F6AA C2AA 1.345(8) . ?
 F0AA C2AA 1.312(10) . ?
 C2AA F5AA 1.373(8) . ?
 C2AA S0AA 1.809(8) . ?
 O15 S0AA 1.389(5) . ?
 C8AA C9AA 1.406(17) . ?
 S1AA O68 1.186(9) . ?
 S1AA N1AA 1.844(16) . ?
 S1AA C70 1.860(16) . ?
 S1AA O95 1.466(12) . ?
 N1AA S0AA 1.325(9) . ?
 C70 F3AA 1.341(12) . ?
 C70 F1AA 1.210(14) . ?
 C70 F2AA 1.286(13) . ?
 F9 C4AA 1.277(10) . ?
 C4AA F47 1.272(11) . ?
 C49A C48 1.3900 . ?
 C49A C50A 1.3900 . ?
 C48 C54 1.3900 . ?
 C54 C55 1.3900 . ?
 C55 C51 1.3900 . ?
 C51 C50A 1.3900 . ?
 S0AA O17 1.470(10) . ?

loop_
  _geom_angle_atom_site_label_1
  _geom_angle_atom_site_label_2
  _geom_angle_atom_site_label_3
  _geom_angle
  _geom_angle_site_symmetry_1
  _geom_angle_site_symmetry_3
  _geom_angle_publ_flag
 N16 Fe3 N20 88.36(13) . . ?
 N16 Fe3 N15 80.13(16) . . ?
 N16 Fe3 N14 173.15(15) . . ?
 N20 Fe3 N15 98.88(14) . . ?
 N20 Fe3 N14 97.24(13) . . ?
 N15 Fe3 N14 95.06(14) . . ?
 N36 Fe3 N16 94.01(14) . . ?
 N36 Fe3 N20 172.21(16) . . ?
 N36 Fe3 N15 88.84(14) . . ?
 N36 Fe3 N14 80.96(14) . . ?
 N19 Fe3 N16 93.82(17) . . ?
 N19 Fe3 N20 80.75(16) . . ?
 N19 Fe3 N15 173.94(15) . . ?
 N19 Fe3 N14 90.98(15) . . ?
 N19 Fe3 N36 91.68(16) . . ?
 N8 Fe2 N12 96.85(13) . . ?
 N10 Fe2 N8 172.22(17) . . ?
 N10 Fe2 N12 80.60(17) . . ?
 N10 Fe2 N9 93.40(18) . . ?
 N10 Fe2 N34 90.83(19) . 2_665 ?
 N10 Fe2 N33 91.00(17) . 2_665 ?
 N9 Fe2 N8 79.29(16) . . ?
 N9 Fe2 N12 91.89(15) . . ?
 N9 Fe2 N33 172.77(17) . 2_665 ?
 N34 Fe2 N8 92.17(16) 2_665 . ?
 N34 Fe2 N12 170.47(16) 2_665 . ?
 N34 Fe2 N9 92.79(16) 2_665 . ?
 N34 Fe2 N33 81.40(16) 2_665 2_665 ?
 N33 Fe2 N8 96.54(15) 2_665 . ?
 N33 Fe2 N12 94.49(15) 2_665 . ?
 N22 Fe1 N25 97.41(16) 2_665 2_665 ?
 N2 Fe1 N22 93.03(15) . 2_665 ?
 N2 Fe1 N25 98.44(15) . 2_665 ?
 N26 Fe1 N22 93.49(18) 2_665 2_665 ?
 N26 Fe1 N2 173.4(2) 2_665 . ?
 N26 Fe1 N1 93.3(2) 2_665 . ?
 N26 Fe1 N24 90.30(17) 2_665 2_665 ?
 N26 Fe1 N25 79.83(16) 2_665 2_665 ?
 N1 Fe1 N22 170.08(17) . 2_665 ?
 N1 Fe1 N2 80.35(18) . . ?
 N1 Fe1 N25 90.91(19) . 2_665 ?
 N24 Fe1 N22 81.43(17) 2_665 2_665 ?
 N24 Fe1 N2 91.55(16) 2_665 . ?
 N24 Fe1 N1 91.3(2) 2_665 . ?
 N24 Fe1 N25 169.99(16) 2_665 2_665 ?
 O8 S1 N41 114.4(2) . . ?
 O8 S1 C143 104.9(3) . . ?
 O7 S1 O8 119.2(2) . . ?
 O7 S1 N41 108.4(2) . . ?
 O7 S1 C143 105.1(3) . . ?
 N41 S1 C143 102.9(2) . . ?
 O6 S2 N41 109.8(2) . . ?
 O6 S2 C142 104.2(3) . . ?
 O5 S2 O6 117.0(2) . . ?
 O5 S2 N41 117.6(2) . . ?
 O5 S2 C142 102.8(3) . . ?
 N41 S2 C142 103.1(2) . . ?
 O2 S4 N40 113.4(3) . . ?
 O2 S4 C145 104.9(3) . . ?
 N40 S4 C145 99.3(3) . . ?
 O1 S4 O2 116.1(3) . . ?
 O1 S4 N40 115.3(3) . . ?
 O1 S4 C145 105.4(3) . . ?
 C18 N6 C21 107.2(3) . . ?
 C57 N30 C59 112.3(4) . . ?
 N40 S3 O4 112.9(5) . . ?
 N40 S3 C4AA 107.7(4) . . ?
 O4 S3 C4AA 97.1(5) . . ?
 O3 S3 N40 106.8(6) . . ?
 O3 S3 O4 131.1(7) . . ?
 O3 S3 C4AA 96.9(6) . . ?
 C118 N37 C115 111.7(3) . . ?
 N4 C28 C27 125.4(3) . . ?
 N4 C28 C29 109.8(4) . . ?
 C27 C28 C29 124.7(4) . . ?
 C28 N4 C31 108.0(3) . . ?
 C112 N38 C113 106.9(3) . . ?
 C13 N5 C16 106.3(3) . . ?
 C91 N16 Fe3 115.0(3) . . ?
 C91 N16 C88 105.4(4) . . ?
 C88 N16 Fe3 139.2(4) . . ?
 N31 C59 N30 126.4(4) . . ?
 N31 C59 N32 117.5(4) . . ?
 N32 C59 N30 116.1(4) . . ?
 C59 N31 C58 113.9(4) . . ?
 N37 C115 C116 105.5(3) . . ?
 C114 C115 N37 127.6(4) . . ?
 C114 C115 C116 126.9(3) . . ?
 C59 N32 C3AA 119.8(4) . . ?
 C59 N32 C73 121.4(4) . . ?
 C73 N32 C3AA 116.8(4) . . ?
 C23 N7 C26 104.3(3) . . ?
 C28 C27 C32 118.6(4) . . ?
 C28 C27 C26 126.9(4) . . ?
 C26 C27 C32 114.4(4) . . ?
 C35 N22 Fe1 130.2(3) . 2_665 ?
 C6AA N22 Fe1 115.7(3) . 2_665 ?
 C6AA N22 C35 114.1(4) . . ?
 N6 C18 C19 108.7(3) . . ?
 N6 C18 C17 127.2(3) . . ?
 C17 C18 C19 124.2(3) . . ?
 C39 N23 C40 104.0(7) . . ?
 C39 N23 C42 128.1(6) . . ?
 C42 N23 C40 127.9(6) . . ?
 C135 N8 Fe2 117.4(3) . . ?
 C135 N8 C136 115.8(4) . . ?
 C136 N8 Fe2 126.8(3) . . ?
 C83 N20 Fe3 114.5(3) . . ?
 C83 N20 C82 116.0(4) . . ?
 C82 N20 Fe3 129.1(3) . . ?
 C127 N10 Fe2 113.8(3) . . ?
 C130 N10 Fe2 141.4(5) . . ?
 C130 N10 C127 104.5(5) . . ?
 C94 N15 Fe3 127.5(3) . . ?
 C92 N15 Fe3 114.0(3) . . ?
 C92 N15 C94 117.6(4) . . ?
 N6 C21 C20 108.5(3) . . ?
 C22 C21 N6 123.7(3) . . ?
 C22 C21 C20 127.8(4) . . ?
 C8 C0AA C10 119.2(4) . . ?
 C8 C0AA C12 120.2(3) . . ?
 C10 C0AA C12 120.5(4) . . ?
 C57 N28 C56 118.9(4) . . ?
 C57 N28 C51 121.7(4) . . ?
 C51 N28 C56 119.4(4) . . ?
 N38 C112 C119 126.4(3) . 2_665 ?
 N38 C112 C111 111.2(3) . . ?
 C119 C112 C111 122.4(3) 2_665 . ?
 C37 C32 C27 120.4(4) . . ?
 C33 C32 C27 122.6(3) . . ?
 C33 C32 C37 117.0(3) . . ?
 N37 C118 C117 107.0(3) . . ?
 N37 C118 C119 126.9(3) . . ?
 C119 C118 C117 126.1(4) . . ?
 C98 C97 C22 121.2(4) . . ?
 C98 C97 C96 119.4(4) . . ?
 C96 C97 C22 119.3(4) . . ?
 C132 N13 C134 102.5(4) . . ?
 C132 N13 C133 130.1(4) . . ?
 C133 N13 C134 127.3(4) . . ?
 C29 C30 C31 108.7(4) . . ?
 N7 C26 C27 122.4(4) . . ?
 C25 C26 N7 109.8(4) . . ?
 C25 C26 C27 127.7(4) . . ?
 N39 C58 N31 117.7(4) . . ?
 N29 C58 N31 125.6(4) . . ?
 N29 C58 N39 116.5(5) . . ?
 C100 N14 Fe3 114.2(3) . . ?
 C100 N14 C104 116.1(3) . . ?
 C104 N14 Fe3 129.4(3) . . ?
 C123 N12 Fe2 127.4(3) . . ?
 C126 N12 Fe2 114.6(3) . . ?
 C126 N12 C123 117.8(4) . . ?
 C108 C109 C110 121.6(4) . . ?
 C58 N39 C62 122.5(4) . . ?
 C58 N39 C60 118.6(5) . . ?
 C60 N39 C62 116.9(4) . . ?
 C20 C19 C18 108.2(3) . . ?
 C46 N27 C44 106.1(4) . . ?
 C46 N27 C45 124.5(5) . . ?
 C44 N27 C45 128.9(4) . . ?
 C140 C139 C17 117.1(3) . . ?
 C138 C139 C17 122.2(4) . . ?
 C138 C139 C140 120.5(4) . . ?
 C99 N17 C102 106.0(4) . . ?
 C99 N17 C103 124.9(5) . . ?
 C102 N17 C103 129.1(5) . . ?
 C58 N29 C57 114.2(4) . . ?
 C134 N9 Fe2 113.2(3) . . ?
 C134 N9 C131 106.0(4) . . ?
 C131 N9 Fe2 140.5(4) . . ?
 C30 C29 C28 107.2(4) . . ?
 C125 C120 C121 118.9(4) . . ?
 C125 C120 C119 120.1(4) . . ?
 C121 C120 C119 121.0(3) . . ?
 C99 N36 Fe3 112.7(3) . . ?
 C99 N36 C101 105.7(4) . . ?
 C101 N36 Fe3 141.5(3) . . ?
 C140 C141 C136 117.8(4) . . ?
 N38 C113 C107 110.3(3) . . ?
 C114 C113 N38 125.2(3) . . ?
 C114 C113 C107 124.2(4) . . ?
 C116 C117 C118 107.0(3) . . ?
 C120 C125 C124 120.0(4) . . ?
 S2 N41 S1 126.6(3) . . ?
 C36 C37 C32 121.0(4) . . ?
 N4 C31 C30 106.2(4) . . ?
 C12 C31 N4 127.0(3) . . ?
 C12 C31 C30 126.9(4) . . ?
 C34 C35 N22 122.5(4) . . ?
 C34 C35 C36 118.4(4) . . ?
 C36 C35 N22 119.0(3) . . ?
 C117 C116 C115 108.8(3) . . ?
 C6 N2 Fe1 129.6(3) . . ?
 C5 N2 Fe1 112.4(3) . . ?
 C5 N2 C6 117.7(4) . . ?
 C7 C8 C0AA 118.1(4) . . ?
 C8 C7 C6 123.1(5) . . ?
 C35 C34 C33 122.8(4) . . ?
 N5 C16 C17 125.7(4) . . ?
 N5 C16 C15 108.9(3) . . ?
 C17 C16 C15 125.0(4) . . ?
 C46 N26 Fe1 114.8(3) . 2_665 ?
 C46 N26 C43 104.2(4) . . ?
 C43 N26 Fe1 140.9(4) . 2_665 ?
 C93 C94 N15 120.7(4) . . ?
 C95 C94 N15 118.9(3) . . ?
 C95 C94 C93 120.4(4) . . ?
 C21 C22 C97 119.1(3) . . ?
 C21 C22 C23 126.1(4) . . ?
 C23 C22 C97 114.7(3) . . ?
 C11 C10 C0AA 118.3(4) . . ?
 N5 C13 C12 123.7(4) . . ?
 N5 C13 C14 110.8(3) . . ?
 C14 C13 C12 125.3(4) . . ?
 C89 N18 C90 126.2(6) . . ?
 C91 N18 C89 108.1(5) . . ?
 C91 N18 C90 123.1(6) . . ?
 C19 C20 C21 107.4(4) . . ?
 C18 C17 C139 116.5(3) . . ?
 C16 C17 C18 125.2(3) . . ?
 C16 C17 C139 118.0(4) . . ?
 N18 C89 C88 107.0(5) . . ?
 C84 N21 C86 108.0(5) . . ?
 C84 N21 C85 127.5(5) . . ?
 C86 N21 C85 124.5(5) . . ?
 C115 C114 C113 128.7(4) . . ?
 C115 C114 C108 115.0(3) . . ?
 C113 C114 C108 116.2(3) . . ?
 C120 C121 C122 121.5(4) . . ?
 C34 C33 C32 120.0(4) . . ?
 C31 C12 C0AA 119.8(3) . . ?
 C31 C12 C13 124.7(3) . . ?
 C13 C12 C0AA 115.2(3) . . ?
 C104 C110 C109 117.1(4) . . ?
 C98 C93 C94 120.5(4) . . ?
 C15 C14 C13 106.9(4) . . ?
 C123 C124 C125 119.7(4) . . ?
 C2 N1 Fe1 141.3(5) . . ?
 C3 N1 Fe1 111.3(3) . . ?
 C3 N1 C2 107.4(6) . . ?
 C109 C108 C114 116.7(4) . . ?
 C109 C108 C106 119.4(3) . . ?
 C106 C108 C114 123.7(4) . . ?
 C139 C140 C141 122.1(4) . . ?
 C111 C107 C113 106.8(3) . . ?
 N8 C135 C134 110.6(4) . . ?
 C124 C123 N12 118.1(3) . . ?
 C122 C123 N12 121.5(4) . . ?
 C122 C123 C124 120.5(4) . . ?
 F5 C142 S2 113.2(4) . . ?
 F5 C142 F4 106.1(5) . . ?
 F5 C142 F6 106.2(5) . . ?
 F4 C142 S2 111.7(4) . . ?
 F6 C142 S2 112.4(4) . . ?
 F6 C142 F4 106.8(4) . . ?
 C139 C138 C137 119.2(4) . . ?
 C62 C63 C64 121.7(5) . . ?
 N7 C23 C22 124.4(4) . . ?
 N7 C23 C24 110.1(3) . . ?
 C24 C23 C22 125.5(4) . . ?
 C94 C95 C96 120.4(4) . . ?
 C84 N19 Fe3 114.6(3) . . ?
 C7AA N19 Fe3 141.4(4) . . ?
 C7AA N19 C84 103.9(4) . . ?
 N30 C57 N28 117.4(4) . . ?
 N30 C57 N29 127.4(4) . . ?
 N29 C57 N28 115.2(4) . . ?
 C93 C98 C97 121.2(4) . . ?
 C39 N24 Fe1 113.7(3) . 2_665 ?
 C39 N24 C41 105.8(5) . . ?
 C41 N24 Fe1 140.2(5) . 2_665 ?
 C14 C15 C16 107.1(4) . . ?
 N13 C134 C135 129.2(5) . . ?
 N9 C134 N13 111.3(4) . . ?
 N9 C134 C135 119.3(4) . . ?
 N21 C84 N19 111.7(4) . . ?
 N21 C84 C83 132.9(5) . . ?
 N19 C84 C83 115.3(4) . . ?
 C127 N11 C129 109.8(6) . . ?
 C127 N11 C128 122.3(6) . . ?
 C129 N11 C128 127.9(5) . . ?
 C64 C65 N33 120.3(5) . . ?
 C64 C65 C66 119.6(5) . . ?
 C66 C65 N33 120.1(4) . . ?
 C24 C25 C26 108.9(4) . . ?
 C69 N35 C71 104.7(6) . . ?
 C69 N35 C1AB 128.4(7) . . ?
 C71 N35 C1AB 126.9(7) . . ?
 N26 C46 N27 112.0(4) . . ?
 N26 C46 C47 116.4(4) . . ?
 C47 C46 N27 131.6(5) . . ?
 N16 C91 C92 114.7(4) . . ?
 N18 C91 N16 111.8(5) . . ?
 N18 C91 C92 133.5(5) . . ?
 C141 C136 N8 117.9(3) . . ?
 C137 C136 N8 121.7(3) . . ?
 C137 C136 C141 120.1(3) . . ?
 C7 C6 N2 121.0(4) . . ?
 C11 C6 N2 121.5(4) . . ?
 C11 C6 C7 117.4(4) . . ?
 C97 C96 C95 118.1(4) . . ?
 C41 C40 N23 108.5(6) . . ?
 C106 C105 C104 119.2(4) . . ?
 C69 N34 Fe2 112.0(3) . 2_665 ?
 C69 N34 C0BA 106.8(5) . . ?
 C0BA N34 Fe2 140.8(4) . 2_665 ?
 C65 C64 C63 119.2(5) . . ?
 C65 N33 Fe2 130.2(3) . 2_665 ?
 C67 N33 Fe2 114.4(3) . 2_665 ?
 C67 N33 C65 115.4(4) . . ?
 N20 C83 C84 114.6(4) . . ?
 N14 C100 C99 115.4(4) . . ?
 N17 C99 C100 132.5(5) . . ?
 N36 C99 N17 110.3(4) . . ?
 N36 C99 C100 116.6(4) . . ?
 C37 C36 C35 120.4(4) . . ?
 C47 N25 Fe1 111.8(3) . 2_665 ?
 C47 N25 C48 117.4(4) . . ?
 C48 N25 Fe1 130.6(3) . 2_665 ?
 N10 C127 C126 113.7(5) . . ?
 N11 C127 N10 106.7(5) . . ?
 N11 C127 C126 138.3(6) . . ?
 C25 C24 C23 106.8(4) . . ?
 C61 C66 C65 119.5(5) . . ?
 N23 C39 N24 112.8(5) . . ?
 N23 C39 C6AA 128.9(7) . . ?
 N24 C39 C6AA 118.3(5) . . ?
 C105 C106 C108 120.6(4) . . ?
 C112 C119 C120 119.4(3) 2_665 . ?
 C118 C119 C112 123.1(3) . 2_665 ?
 C118 C119 C120 117.5(3) . . ?
 C89 C88 N16 107.7(5) . . ?
 C107 C111 C112 104.5(3) . . ?
 C1 N3 C3 105.0(7) . . ?
 C1 N3 C4 129.0(7) . . ?
 C3 N3 C4 125.8(6) . . ?
 C6 C11 C10 123.8(4) . . ?
 C43 C44 N27 108.5(4) . . ?
 C131 C132 N13 110.9(4) . . ?
 C110 C104 N14 116.2(4) . . ?
 C110 C104 C105 121.8(4) . . ?
 C105 C104 N14 121.7(3) . . ?
 C63 C62 N39 123.2(5) . . ?
 C63 C62 C61 117.5(4) . . ?
 C61 C62 N39 119.2(5) . . ?
 N22 C6AA C39 110.9(6) . . ?
 C2 C1 N3 110.5(8) . . ?
 C101 C102 N17 105.7(4) . . ?
 C51 C50 C49 121.5(6) . . ?
 F3 C143 S1 108.8(4) . . ?
 F1 C143 S1 111.5(4) . . ?
 F1 C143 F3 108.4(5) . . ?
 F1 C143 F2 114.0(6) . . ?
 F2 C143 S1 108.6(4) . . ?
 F2 C143 F3 105.1(5) . . ?
 S3 N40 S4 131.1(5) . . ?
 C123 C122 C121 119.4(4) . . ?
 N36 C101 C102 111.7(4) . . ?
 N35 C69 C67 130.0(6) . . ?
 N34 C69 N35 111.4(5) . . ?
 N34 C69 C67 118.1(5) . . ?
 C136 C137 C138 120.2(4) . . ?
 N19 C7AA C86 110.3(6) . . ?
 N12 C126 C127 116.9(5) . . ?
 C1 C2 N1 108.7(8) . . ?
 N21 C86 C7AA 106.1(6) . . ?
 N1 C3 N3 107.8(5) . . ?
 N1 C3 C5 121.4(6) . . ?
 C5 C3 N3 130.8(6) . . ?
 C132 C131 N9 109.1(5) . . ?
 C66 C61 C62 122.3(5) . . ?
 N25 C47 C46 117.0(4) . . ?
 C40 C41 N24 108.9(7) . . ?
 C0BA C71 N35 107.5(6) . . ?
 C82 C81 C80 117.3(6) . . ?
 C44 C43 N26 109.2(6) . . ?
 F11 C145 S4 106.9(5) . . ?
 F11 C145 F12 111.3(6) . . ?
 F11 C145 F10 107.1(6) . . ?
 F12 C145 S4 110.8(5) . . ?
 F12 C145 F10 104.3(6) . . ?
 F10 C145 S4 116.5(5) . . ?
 C71 C0BA N34 109.5(6) . . ?
 C53 C52 C51 116.1(7) . . ?
 C50 C49 C48 121.9(6) . . ?
 C82 C79 C78 115.1(7) . . ?
 C3 C5 N2 114.5(5) . . ?
 C129 C130 N10 112.3(6) . . ?
 N15 C92 C91 115.9(5) . . ?
 N33 C67 C69 113.8(5) . . ?
 C79 C78 C73 124.2(7) . . ?
 C130 C129 N11 106.8(5) . . ?
 C81 C80 C73 123.0(6) . . ?
 C52 C53 C48 125.7(7) . . ?
 C81 C82 N20 117.6(4) . . ?
 C79 C82 N20 115.7(5) . . ?
 C79 C82 C81 126.7(6) . . ?
 C76 C82 N20 124.9(5) . . ?
 C76 C82 C9AA 111.6(7) . . ?
 C9AA C82 N20 123.5(6) . . ?
 N32 C73 C78 124.3(5) . . ?
 C80 C73 N32 122.0(5) . . ?
 C80 C73 C78 113.6(6) . . ?
 C77 C73 N32 118.0(7) . . ?
 C77 C73 C8AA 126.5(8) . . ?
 C8AA C73 N32 114.5(5) . . ?
 C82 C76 C77 125.1(9) . . ?
 C73 C77 C76 115.3(11) . . ?
 F6AA C2AA F5AA 108.4(6) . . ?
 F6AA C2AA S0AA 112.9(6) . . ?
 F0AA C2AA F6AA 103.3(7) . . ?
 F0AA C2AA F5AA 108.4(8) . . ?
 F0AA C2AA S0AA 118.4(6) . . ?
 F5AA C2AA S0AA 105.1(5) . . ?
 C73 C8AA C9AA 112.4(8) . . ?
 C82 C9AA C8AA 127.4(9) . . ?
 O68 S1AA N1AA 94.1(9) . . ?
 O68 S1AA C70 108.4(7) . . ?
 O68 S1AA O95 134.3(10) . . ?
 N1AA S1AA C70 107.1(6) . . ?
 O95 S1AA N1AA 111.0(7) . . ?
 O95 S1AA C70 100.0(6) . . ?
 S0AA N1AA S1AA 112.7(9) . . ?
 F3AA C70 S1AA 109.0(10) . . ?
 F1AA C70 S1AA 109.2(12) . . ?
 F1AA C70 F3AA 110.5(12) . . ?
 F1AA C70 F2AA 121.8(17) . . ?
 F2AA C70 S1AA 111.9(9) . . ?
 F2AA C70 F3AA 92.9(13) . . ?
 F7 C4AA S3 114.1(8) . . ?
 F9 C4AA S3 116.2(8) . . ?
 F9 C4AA F7 101.4(10) . . ?
 F47 C4AA S3 110.8(8) . . ?
 F47 C4AA F7 99.1(9) . . ?
 F47 C4AA F9 113.7(11) . . ?
 C48 C49A C50A 120.0 . . ?
 N25 C48 C49 124.1(4) . . ?
 C53 C48 N25 122.1(5) . . ?
 C53 C48 C49 110.9(5) . . ?
 C49A C48 N25 116.7(4) . . ?
 C49A C48 C54 120.0 . . ?
 C54 C48 N25 123.3(4) . . ?
 C48 C54 C55 120.0 . . ?
 C51 C55 C54 120.0 . . ?
 C50 C51 N28 123.9(5) . . ?
 C50 C51 C52 120.6(5) . . ?
 C52 C51 N28 112.4(5) . . ?
 C55 C51 N28 119.5(4) . . ?
 C55 C51 C50A 120.0 . . ?
 C50A C51 N28 119.9(4) . . ?
 C51 C50A C49A 120.0 . . ?
 O15 S0AA C2AA 104.8(4) . . ?
 O15 S0AA O17 110.7(6) . . ?
 N1AA S0AA C2AA 111.5(6) . . ?
 N1AA S0AA O15 136.7(6) . . ?
 N1AA S0AA O17 85.9(8) . . ?
 O17 S0AA C2AA 99.7(5) . . ?

_shelx_res_file
;
    shelxt_a.res created by SHELXL-2014/7

TITL DataFiles/shelxt_a.res in Fdd2
REM Old TITL shelxt in F 2 2 2
REM SHELXT solution in Fdd2: R1 0.260, Rweak 0.047, Alpha 0.011
REM <I/s> 0.575 for 667 systematic absences, Orientation a'=c, b'=a, c'=b
REM Flack x = 0.375 ( 0.002 ) from 11330 Parsons' quotients
REM Formula found by SHELXT: C321 N86 O44 Br6
CELL 0.6889 67.582 26.6666 47.624 90 90 90
ZERR 8 0.0003 0.0001 0.0002 0 0 0
LATT -4
SYMM -X,-Y,+Z
SYMM 0.25+X,0.25-Y,0.25+Z
SYMM 0.25-X,0.25+Y,0.25+Z
SFAC C H F Fe N O S
DISP C 0.0032 0.0016 10.6366
DISP F 0.0168 0.0099 46.7299
DISP Fe 0.3436 0.8063 3183.3958
DISP H -0 0 0.6658
DISP N 0.0061 0.0032 18.0258
DISP O 0.0106 0.0058 29.5954
DISP S 0.1203 0.1179 478.9626
UNIT 2256 1824 288 48 672 192 96
DFIX 2.2 F9 F47
DFIX 1.3 F9 C4AA
DFIX 2.1 F3AA F1AA
DFIX 2.1 F1AA F2AA
DFIX 2.7 0.01 S1AA S0AA
DFIX 2.4 O68 O95
DFIX 1.48 C1AB N35
DFIX 1.5 0.002 C4 N3
SADI F2AA C70 F3AA C70 F1AA C70
SADI S0AA O17 S0AA O15
DELU C55 C54
SIMU 0.01 0.02 1.7 C49A C50A C50 C49 C54 C53 C55
SIMU 0.02 0.04 1.7 C4AA F9 F47 F7
SIMU 0.01 0.02 1.7 C1AB
SIMU 0.01 0.02 1.7 C81 C80 C78 C79 C76 C77
ISOR 0.01 0.02 C90
ISOR 0.001 0.002 S3 O3 O4
ISOR 0.01 0.02 N40
ISOR 0.01 0.02 C60
ISOR 0.01 0.02 C55
ISOR 0.01 0.02 C4AA
ISOR 0.02 0.04 O17 N1AA O68 O95 C70
ISOR 0.01 0.02 C1AB
ISOR 0.001 0.002 C0BA N35 C2 C1 C4

L.S. 50
PLAN  99
SIZE 0.045 0.05 0.053
TEMP -173
LIST 6
ABIN
fmap 2
acta
SHEL 99 0.7
OMIT 11 5 1
OMIT 18 4 0
OMIT 11 5 -1
OMIT 8 4 18
OMIT 24 8 0
OMIT 8 2 4
OMIT 8 4 -18
OMIT 4 2 4
OMIT 20 4 -8
OMIT 4 2 -4
OMIT 7 3 9
OMIT 7 3 -9
OMIT 10 6 0
OMIT 3 7 -5
OMIT 12 0 0
OMIT 3 7 5
OMIT 7 3 -11
OMIT 22 2 2
OMIT 14 2 -4
OMIT 14 2 4
OMIT 7 3 11
OMIT 19 1 -9
OMIT 22 2 -2
OMIT 10 0 2
OMIT 13 5 11
OMIT 13 5 -11
OMIT 11 5 15
OMIT 10 0 -2
OMIT 1 5 11
OMIT 19 1 9
OMIT 11 5 -15
OMIT 21 3 11
OMIT 1 5 -11
OMIT 21 3 -11
OMIT 16 0 0
OMIT 56 2 0
OMIT 11 5 -11
OMIT 1 1 -23
OMIT 1 1 23
OMIT 10 6 -10
OMIT 7 5 -5
OMIT 8 4 0
OMIT 6 2 0
OMIT 2 12 0
OMIT 20 4 2
OMIT 16 8 -8
OMIT 20 4 -2
OMIT 10 12 0
OMIT 17 5 -13
OMIT 15 5 -5
OMIT 7 7 -13
OMIT 4 0 12
OMIT 2 4 -8
OMIT 4 0 -12
OMIT 13 5 13
OMIT 20 4 0
OMIT 34 8 0
OMIT 13 5 -13
OMIT 2 10 -18
OMIT 6 12 0
OMIT 7 5 5
OMIT 17 5 13
OMIT 11 5 11
OMIT 24 4 0
OMIT 5 3 -9
OMIT 14 16 0
OMIT 14 2 0
OMIT 10 6 6
OMIT 6 4 4
OMIT 6 4 -4
OMIT 14 2 -10
OMIT 10 6 -6
OMIT 14 2 10
OMIT 3 3 -9
OMIT 3 3 9
OMIT 26 6 0
OMIT 18 2 0
OMIT 8 4 10
OMIT 8 4 -10
OMIT 7 5 -13
OMIT 2 10 -8
OMIT 4 0 0
OMIT 2 2 0
OMIT 7 1 -1
OMIT 7 1 1
OMIT 4 2 10
OMIT 1 5 -7
OMIT 1 1 3
OMIT 1 5 7
OMIT 4 0 4
OMIT 4 0 -4
OMIT 1 1 -3
OMIT 6 2 -2
OMIT 1 3 25
OMIT 8 0 -16
OMIT 1 3 -25
OMIT 13 3 -11
OMIT 26 4 -14
OMIT 6 2 2
OMIT 2 6 -14
OMIT 1 1 -5
OMIT 20 0 -12
OMIT 20 2 20
OMIT 1 1 5
REM <olex2.extras>
REM <HklSrc "%.\\shelxt_a_sq.hkl">
REM </olex2.extras>

WGHT    0.106800
FVAR       0.03646   0.68810   0.58794
FE3   4    0.594575    0.806775    0.415169    11.00000    0.05873    0.06283 =
         0.08510    0.00738   -0.00531   -0.01842
FE2   4    0.624378    0.267586    0.413099    11.00000    0.05809    0.08738 =
         0.08290   -0.00620    0.01544    0.00779
FE1   4    0.512381    0.216125    0.679804    11.00000    0.05475    0.12922 =
         0.08667    0.04732   -0.00497   -0.01250
S1    7    0.620939    0.801221    0.663290    11.00000    0.05853    0.08420 =
         0.09302    0.00514   -0.02003   -0.00141
S2    7    0.584757    0.750884    0.661684    11.00000    0.05405    0.09474 =
         0.10327   -0.01789   -0.01784    0.00084
S4    7    0.597199    0.224144    0.686618    11.00000    0.09292    0.09619 =
         0.15322   -0.00306   -0.00985    0.01066
N6    5    0.582338    0.537133    0.525326    11.00000    0.05843    0.06893 =
         0.06198   -0.00374    0.00892   -0.00989
AFIX  43
H6    2    0.577189    0.531917    0.542044    11.00000   -1.20000
AFIX   0
N30   5    0.504183    0.812879    0.488044    11.00000    0.06297    0.10248 =
         0.07884   -0.00406   -0.00260    0.00937
S3    7    0.594266    0.313378    0.716596    11.00000    0.17555    0.17776 =
         0.18250   -0.00786    0.00069    0.00052
N37   5    0.530978    0.495992    0.393159    11.00000    0.05032    0.05900 =
         0.10903   -0.00472   -0.00428   -0.00762
AFIX  43
H37   2    0.517986    0.495828    0.391912    11.00000   -1.20000
AFIX   0
C28   1    0.542239    0.539071    0.614193    11.00000    0.03968    0.09679 =
         0.05868   -0.00429   -0.00065   -0.00094
N4    5    0.553350    0.505484    0.598996    11.00000    0.04397    0.09529 =
         0.05960    0.00061    0.00245   -0.00231
AFIX  43
H4    2    0.561134    0.512807    0.584762    11.00000   -1.20000
AFIX   0
N38   5    0.500236    0.576283    0.392414    11.00000    0.06249    0.05329 =
         0.09305    0.00197    0.00336    0.00040
N5    5    0.575960    0.446614    0.559757    11.00000    0.05048    0.08580 =
         0.06661    0.00555    0.01634   -0.00856
N16   5    0.593235    0.878223    0.423240    11.00000    0.05999    0.06171 =
         0.11519    0.01025   -0.02591   -0.01544
C59   1    0.488224    0.808523    0.471039    11.00000    0.06123    0.07258 =
         0.09753   -0.01110   -0.00693    0.00819

F5    3    0.600513    0.722278    0.709246    11.00000    0.09169    0.12945 =
         0.10521    0.00192   -0.02858   -0.00678
N31   5    0.469786    0.798705    0.478995    11.00000    0.06026    0.07313 =
         0.08472   -0.00831   -0.01347   -0.00534
C115  1    0.542388    0.539100    0.393947    11.00000    0.06897    0.05959 =
         0.08758    0.00098   -0.00247   -0.01682
N32   5    0.491604    0.814373    0.443377    11.00000    0.06281    0.11307 =
         0.07705   -0.00824   -0.00856    0.01309
O8    6    0.630792    0.753940    0.666129    11.00000    0.07483    0.08515 =
         0.11609    0.01196   -0.02608    0.00570
N7    5    0.561975    0.594916    0.566276    11.00000    0.06434    0.08697 =
         0.06371   -0.01199    0.01464   -0.00546
C27   1    0.542311    0.591064    0.610528    11.00000    0.05546    0.08513 =
         0.06909   -0.00428    0.00915   -0.00396
N22   5    0.494531    0.710643    0.683014    11.00000    0.04274    0.12254 =
         0.06763   -0.02867    0.00433   -0.00488
O7    6    0.627650    0.843032    0.679529    11.00000    0.07629    0.09553 =
         0.09763    0.00142   -0.01864   -0.01501
F4    3    0.575289    0.678048    0.696695    11.00000    0.11234    0.12291 =
         0.14392    0.01212   -0.01887   -0.02878
C18   1    0.590965    0.501609    0.508210    11.00000    0.05474    0.07595 =
         0.06763   -0.00678    0.01394   -0.00948
N23   5    0.461597    0.709003    0.742467    11.00000    0.09761    0.16390 =
         0.11050   -0.03345    0.03556    0.01768
N8    5    0.621786    0.341108    0.419153    11.00000    0.04969    0.08402 =
         0.07897   -0.01268    0.01424   -0.00443
N20   5    0.568306    0.812583    0.396326    11.00000    0.06573    0.06049 =
         0.09697    0.00724   -0.00873   -0.02509
O6    6    0.564812    0.765334    0.655091    11.00000    0.04999    0.12526 =
         0.13374   -0.01146   -0.01164   -0.00120
N10   5    0.626565    0.197694    0.401775    11.00000    0.09166    0.09171 =
         0.09776   -0.00496   -0.00123    0.03366
N15   5    0.585388    0.804421    0.455187    11.00000    0.05198    0.07270 =
         0.09473    0.01101   -0.01253   -0.00855
C21   1    0.583296    0.582759    0.511225    11.00000    0.07783    0.06641 =
         0.05984   -0.01028    0.01419   -0.00968
C0AA  1    0.552254    0.364193    0.614402    11.00000    0.04849    0.10111 =
         0.06074    0.00646    0.00860    0.00262
N28   5    0.514654    0.814133    0.534730    11.00000    0.05235    0.16506 =
         0.08645   -0.03235   -0.00924    0.02512
C112  1    0.484596    0.608307    0.392266    11.00000    0.06291    0.04656 =
         0.08797    0.00006   -0.01042   -0.00224
C32   1    0.530442    0.621695    0.629361    11.00000    0.04925    0.10274 =
         0.07243   -0.01042    0.01516    0.00178
C118  1    0.542220    0.454315    0.394538    11.00000    0.05821    0.05946 =
         0.06957    0.00114   -0.00258   -0.00688
C97   1    0.578691    0.674778    0.504964    11.00000    0.07163    0.06430 =
         0.07394   -0.00192    0.01163   -0.00315
N13   5    0.637431    0.357667    0.347408    11.00000    0.06280    0.13876 =
         0.06573   -0.00575    0.00564   -0.01918
C30   1    0.536041    0.464085    0.633041    11.00000    0.04356    0.10073 =
         0.06671    0.01053    0.00393    0.00313
AFIX  43
H30   2    0.530690    0.437912    0.644243    11.00000   -1.20000
AFIX   0
C26   1    0.552138    0.618673    0.588751    11.00000    0.07494    0.09866 =
         0.07536   -0.00764    0.02505   -0.00547
C58   1    0.467669    0.792361    0.507143    11.00000    0.07253    0.08951 =
         0.09882   -0.01449   -0.01607   -0.01448

F3    3    0.615768    0.864022    0.621856    11.00000    0.11295    0.11973 =
         0.12309    0.03992   -0.02133    0.02006
N14   5    0.597599    0.732281    0.411282    11.00000    0.06231    0.06211 =
         0.07639    0.00724    0.00216   -0.00895
N12   5    0.596156    0.255165    0.401208    11.00000    0.06229    0.06612 =
         0.09245    0.00230    0.01322    0.00072
C109  1    0.562138    0.628903    0.421757    11.00000    0.05998    0.06761 =
         0.08374    0.00998    0.00906   -0.01851
AFIX  43
H109  2    0.558382    0.606250    0.436200    11.00000   -1.20000
AFIX   0
N39   5    0.449410    0.782894    0.517013    11.00000    0.07740    0.15043 =
         0.09313    0.00147   -0.01408   -0.04479
C19   1    0.597357    0.525513    0.482825    11.00000    0.06686    0.07272 =
         0.06607   -0.00589    0.01542   -0.01032
AFIX  43
H19   2    0.603538    0.509410    0.467343    11.00000   -1.20000
AFIX   0
N27   5    0.537923    0.839175    0.712691    11.00000    0.06055    0.11875 =
         0.10433   -0.02586   -0.01953   -0.00936
C139  1    0.601434    0.418417    0.490477    11.00000    0.05152    0.09404 =
         0.05787    0.00142    0.00977   -0.00451

O5    6    0.592798    0.710897    0.646376    11.00000    0.08357    0.08644 =
         0.10714   -0.00916   -0.01138    0.00235
N17   5    0.646394    0.748532    0.440792    11.00000    0.06915    0.08836 =
         0.14557    0.00631   -0.00668   -0.00177
N29   5    0.481697    0.797962    0.525942    11.00000    0.07136    0.09717 =
         0.08435   -0.00332   -0.01062   -0.01247
N9    5    0.631490    0.292936    0.375648    11.00000    0.05973    0.11310 =
         0.07210   -0.02065    0.01182    0.01935
C29   1    0.531856    0.513519    0.635729    11.00000    0.04949    0.11693 =
         0.05520    0.00095    0.00997   -0.00535
AFIX  43
H29   2    0.523516    0.528311    0.649485    11.00000   -1.20000
AFIX   0
C120  1    0.550925    0.364488    0.395722    11.00000    0.06579    0.05479 =
         0.08914   -0.01188    0.01265   -0.00308
N36   5    0.621601    0.800071    0.428405    11.00000    0.06480    0.07082 =
         0.09044    0.00827    0.00399   -0.02304
C141  1    0.596117    0.387992    0.443179    11.00000    0.05224    0.06844 =
         0.08275    0.00190    0.00756    0.00010
AFIX  43
H141  2    0.588066    0.386325    0.426855    11.00000   -1.20000
AFIX   0

F1    3    0.617680    0.787077    0.609445    11.00000    0.14887    0.16355 =
         0.08958   -0.01729   -0.00935   -0.02138
C113  1    0.517049    0.605122    0.391230    11.00000    0.05910    0.05318 =
         0.10272    0.00231   -0.00072   -0.00610
C117  1    0.562737    0.470707    0.396567    11.00000    0.05341    0.06893 =
         0.07776    0.00308   -0.00135   -0.00685
AFIX  43
H117  2    0.574063    0.449739    0.397896    11.00000   -1.20000
AFIX   0
C125  1    0.565462    0.361605    0.375287    11.00000    0.06365    0.07240 =
         0.06880    0.00478    0.00623   -0.00185
AFIX  43
H125  2    0.565510    0.384759    0.360127    11.00000   -1.20000
AFIX   0

N41   5    0.597775    0.798348    0.665583    11.00000    0.07072    0.09302 =
         0.08564   -0.00761   -0.01636    0.00077
C37   1    0.509506    0.616032    0.630205    11.00000    0.04645    0.10101 =
         0.07576   -0.02663   -0.00461    0.00605
AFIX  43
H37A  2    0.503260    0.593160    0.617741    11.00000   -1.20000
AFIX   0
C31   1    0.550120    0.457665    0.610110    11.00000    0.04810    0.09648 =
         0.06056    0.01152   -0.00142   -0.00587
C35   1    0.506868    0.680347    0.665882    11.00000    0.04349    0.11198 =
         0.06926   -0.02413    0.00377   -0.00317
C116  1    0.562607    0.522007    0.396195    11.00000    0.05323    0.06842 =
         0.09695    0.00196   -0.00600   -0.00852
AFIX  43
H116  2    0.573954    0.542952    0.397244    11.00000   -1.20000
AFIX   0
N2    5    0.534186    0.229109    0.652174    11.00000    0.05266    0.10748 =
         0.08985    0.03756   -0.01028   -0.00621
C8    1    0.541271    0.329365    0.598874    11.00000    0.07746    0.08111 =
         0.07481    0.01819    0.01976   -0.00495
AFIX  43
H8    2    0.537800    0.335768    0.579880    11.00000   -1.20000
AFIX   0
C7    1    0.535645    0.285538    0.611947    11.00000    0.07311    0.08965 =
         0.08148    0.01604    0.00750   -0.00209
AFIX  43
H7    2    0.528259    0.261668    0.601486    11.00000   -1.20000
AFIX   0
C34   1    0.526818    0.686899    0.664464    11.00000    0.04322    0.12733 =
         0.09368   -0.04769    0.00336   -0.01072
AFIX  43
H34   2    0.532685    0.712640    0.675457    11.00000   -1.20000
AFIX   0
C16   1    0.587942    0.426311    0.539084    11.00000    0.05950    0.07084 =
         0.06350    0.00080    0.01254   -0.00576
N26   5    0.508119    0.804432    0.705544    11.00000    0.07704    0.13728 =
         0.07704   -0.03200   -0.00233   -0.01569
C94   1    0.583026    0.760354    0.472853    11.00000    0.06454    0.07217 =
         0.06028   -0.00034    0.00048   -0.00696
C22   1    0.576411    0.626895    0.522041    11.00000    0.07638    0.06992 =
         0.07160    0.00205    0.01811   -0.00696
C10   1    0.556876    0.353562    0.642698    11.00000    0.04550    0.10035 =
         0.07306    0.03341   -0.00663   -0.00091
AFIX  43
H10   2    0.563830    0.377179    0.653909    11.00000   -1.20000
AFIX   0
C13   1    0.571940    0.408633    0.578034    11.00000    0.05406    0.08112 =
         0.06644    0.00649    0.01301   -0.00286
N18   5    0.586028    0.938474    0.452826    11.00000    0.20485    0.07343 =
         0.11560    0.01064    0.02535    0.00119
C20   1    0.593080    0.574858    0.484704    11.00000    0.07696    0.07726 =
         0.05322   -0.00329    0.01132   -0.00825
AFIX  43
H20   2    0.595985    0.599778    0.471058    11.00000   -1.20000
AFIX   0
C17   1    0.593578    0.450338    0.514053    11.00000    0.05330    0.08615 =
         0.06612   -0.01513    0.01822   -0.00635
C89   1    0.590369    0.960996    0.428280    11.00000    0.11499    0.05920 =
         0.17103    0.01675   -0.00761   -0.00059
AFIX  43
H89   2    0.590744    0.996071    0.424828    11.00000   -1.20000
AFIX   0

F2    3    0.644190    0.828881    0.622645    11.00000    0.08997    0.19043 =
         0.11959    0.04122    0.00408    0.00569
N21   5    0.595426    0.826823    0.331951    11.00000    0.08902    0.15515 =
         0.09796    0.03284    0.00621   -0.02360
C114  1    0.536022    0.587338    0.393510    11.00000    0.05246    0.06466 =
         0.10593   -0.00013   -0.00021   -0.00402
C121  1    0.551338    0.330544    0.417938    11.00000    0.07449    0.06237 =
         0.07846   -0.00252    0.02111    0.00615
AFIX  43
H121  2    0.541435    0.332478    0.432055    11.00000   -1.20000
AFIX   0
C33   1    0.538879    0.657731    0.647733    11.00000    0.04569    0.12068 =
         0.08760   -0.03537    0.01002   -0.01057
AFIX  43
H33   2    0.552834    0.661774    0.648514    11.00000   -1.20000
AFIX   0
C12   1    0.558580    0.413169    0.601202    11.00000    0.04703    0.08267 =
         0.06042    0.00695    0.01060   -0.00088
C110  1    0.577708    0.663704    0.426889    11.00000    0.07093    0.06632 =
         0.08909   -0.00297    0.01078   -0.00999
AFIX  43
H110  2    0.584209    0.665247    0.444554    11.00000   -1.20000
AFIX   0
C93   1    0.564601    0.740692    0.477932    11.00000    0.06420    0.07129 =
         0.09020    0.00603   -0.00478   -0.00075
AFIX  43
H93   2    0.553210    0.756857    0.470535    11.00000   -1.20000
AFIX   0
C14   1    0.581533    0.364682    0.569949    11.00000    0.05630    0.08948 =
         0.07249    0.02072    0.01410    0.00780
AFIX  43
H14   2    0.581280    0.333471    0.579560    11.00000   -1.20000
AFIX   0
C124  1    0.580340    0.323907    0.377017    11.00000    0.05572    0.08493 =
         0.06334   -0.01066    0.00285    0.00032
AFIX  43
H124  2    0.590152    0.321342    0.362805    11.00000   -1.20000
AFIX   0
N1    5    0.523995    0.147832    0.677547    11.00000    0.11901    0.09803 =
         0.09547    0.04748   -0.00784   -0.01376

F6    3    0.571863    0.753339    0.713257    11.00000    0.10209    0.14420 =
         0.13303    0.00113    0.01770    0.00502
C108  1    0.552489    0.627287    0.396627    11.00000    0.05705    0.05842 =
         0.09546   -0.00735    0.00245   -0.00856
C140  1    0.589639    0.412941    0.467374    11.00000    0.05942    0.06670 =
         0.07232    0.00195    0.01288    0.00527
AFIX  43
H140  2    0.576639    0.426479    0.467734    11.00000   -1.20000
AFIX   0
C107  1    0.511930    0.657577    0.390140    11.00000    0.05373    0.06276 =
         0.15162    0.00339   -0.00094   -0.00771
AFIX  43
H107  2    0.520866    0.685077    0.390162    11.00000   -1.20000
AFIX   0
F11   3    0.607529    0.178627    0.642178    11.00000    0.18059    0.11700 =
         0.15597   -0.00799    0.01920    0.03161
C135  1    0.626015    0.370105    0.398329    11.00000    0.05423    0.10252 =
         0.06622   -0.00745    0.00722   -0.00552
AFIX  43
H135  2    0.625298    0.405674    0.398804    11.00000   -1.20000
AFIX   0
C123  1    0.580434    0.291027    0.399501    11.00000    0.06637    0.05539 =
         0.07783   -0.00608    0.00325   -0.00189

C142  1    0.583156    0.725731    0.696640    11.00000    0.08370    0.09566 =
         0.12801   -0.01388    0.00765   -0.01907
C138  1    0.620144    0.399203    0.490720    11.00000    0.06540    0.11111 =
         0.07829   -0.01639    0.00403   -0.00052
AFIX  43
H138  2    0.628554    0.404410    0.506435    11.00000   -1.20000
AFIX   0
C63   1    0.426681    0.809044    0.479457    11.00000    0.07378    0.09664 =
         0.09469   -0.00228    0.00492   -0.00977
AFIX  43
H63   2    0.434284    0.838601    0.476698    11.00000   -1.20000
AFIX   0
C23   1    0.566972    0.633328    0.548622    11.00000    0.07341    0.06772 =
         0.07660   -0.00221    0.01759   -0.00905
C95   1    0.599374    0.738324    0.483820    11.00000    0.07428    0.08701 =
         0.07326    0.00283   -0.00548   -0.01397
AFIX  43
H95   2    0.612042    0.752588    0.480516    11.00000   -1.20000
AFIX   0
F12   3    0.590492    0.243538    0.633687    11.00000    0.11547    0.15240 =
         0.19041    0.03877    0.02861    0.01902
N19   5    0.603358    0.816666    0.376976    11.00000    0.07711    0.07100 =
         0.09810    0.00642    0.01431   -0.02409
C57   1    0.499456    0.808331    0.515121    11.00000    0.06296    0.08101 =
         0.10292   -0.01462   -0.02434    0.02111
C98   1    0.562544    0.698451    0.493400    11.00000    0.05995    0.07926 =
         0.10811   -0.01710    0.00794   -0.01378
AFIX  43
H98   2    0.549711    0.684886    0.496328    11.00000   -1.20000
AFIX   0
N24   5    0.470486    0.766660    0.711257    11.00000    0.06358    0.10355 =
         0.09930   -0.03678    0.00669   -0.00425
C15   1    0.591439    0.375110    0.545399    11.00000    0.06188    0.07712 =
         0.07873    0.00441    0.01507   -0.00438
AFIX  43
H15   2    0.599166    0.352304    0.534694    11.00000   -1.20000
AFIX   0
C134  1    0.631960    0.341191    0.374312    11.00000    0.05675    0.09914 =
         0.05839   -0.00019    0.01096   -0.00837
C84   1    0.588475    0.821533    0.357845    11.00000    0.08093    0.10436 =
         0.06992    0.02012    0.00083   -0.03242
N11   5    0.612626    0.130344    0.385052    11.00000    0.14404    0.07956 =
         0.16578   -0.02696   -0.04500    0.02581
C65   1    0.398163    0.759578    0.467862    11.00000    0.06321    0.09541 =
         0.09271   -0.01177    0.00404   -0.00043
C25   1    0.552690    0.669720    0.585178    11.00000    0.09471    0.08708 =
         0.10073   -0.00991    0.03313    0.00247
AFIX  43
H25   2    0.547747    0.693821    0.598085    11.00000   -1.20000
AFIX   0
O2    6    0.578981    0.194590    0.687871    11.00000    0.10197    0.13773 =
         0.14967   -0.01150   -0.00763   -0.01537
N35   5    0.326980    0.754982    0.460047    11.00000    0.13936    0.14538 =
         0.13875    0.00030   -0.00080    0.00011
C46   1    0.524385    0.823036    0.693369    11.00000    0.07269    0.10961 =
         0.08639   -0.03314   -0.00634   -0.00765
C91   1    0.587858    0.889720    0.449347    11.00000    0.08906    0.06984 =
         0.10952   -0.01149   -0.00413    0.00399
C136  1    0.615003    0.365407    0.443849    11.00000    0.04782    0.07300 =
         0.06195   -0.00388    0.01530   -0.00097
C6    1    0.540260    0.274610    0.639692    11.00000    0.04049    0.10184 =
         0.09219    0.03223   -0.00127   -0.00024
C96   1    0.597675    0.694205    0.500162    11.00000    0.07940    0.07880 =
         0.06877    0.00511    0.00479   -0.00728
AFIX  43
H96   2    0.609069    0.678208    0.507663    11.00000   -1.20000
AFIX   0
C40   1    0.452632    0.755269    0.749221    11.00000    0.09887    0.17248 =
         0.13181   -0.02727    0.04744   -0.00459
AFIX  43
H40   2    0.444162    0.761292    0.764780    11.00000   -1.20000
AFIX   0
C105  1    0.573104    0.693660    0.378937    11.00000    0.07982    0.06713 =
         0.07922    0.01186   -0.00717   -0.01755
AFIX  43
H105  2    0.576565    0.716604    0.364490    11.00000   -1.20000
AFIX   0
N34   5    0.347958    0.732352    0.425908    11.00000    0.05495    0.12597 =
         0.09337   -0.00094   -0.02001    0.00252
C64   1    0.409479    0.801693    0.463353    11.00000    0.07457    0.10768 =
         0.08974   -0.01127    0.00299    0.00755
AFIX  43
H64   2    0.405718    0.825533    0.449524    11.00000   -1.20000
AFIX   0
N33   5    0.380118    0.752464    0.452766    11.00000    0.06443    0.09366 =
         0.08998   -0.00268   -0.01522    0.00031
C83   1    0.569216    0.822100    0.369154    11.00000    0.08242    0.07149 =
         0.08166    0.00910   -0.00785   -0.01419
AFIX  43
H83   2    0.557807    0.828790    0.358120    11.00000   -1.20000
AFIX   0
C100  1    0.614705    0.715893    0.417771    11.00000    0.07261    0.07893 =
         0.07946    0.01498    0.00656   -0.00968
AFIX  43
H100  2    0.618186    0.681523    0.415997    11.00000   -1.20000
AFIX   0
C99   1    0.628110    0.752222    0.427759    11.00000    0.05641    0.08765 =
         0.09578    0.00498   -0.00313   -0.01157
C36   1    0.498140    0.643237    0.648840    11.00000    0.04657    0.11006 =
         0.08408   -0.02702    0.00107   -0.00244
AFIX  43
H36   2    0.484339    0.636908    0.650190    11.00000   -1.20000
AFIX   0
N25   5    0.509336    0.803338    0.652019    11.00000    0.05273    0.14063 =
         0.08571   -0.03868   -0.00857   -0.00643
C127  1    0.608569    0.176055    0.393888    11.00000    0.13614    0.07855 =
         0.10230   -0.00503   -0.00429    0.04907
C24   1    0.561313    0.680019    0.560586    11.00000    0.11435    0.08471 =
         0.06643   -0.00206    0.02308    0.01230
AFIX  43
H24   2    0.563280    0.712310    0.552637    11.00000   -1.20000
AFIX   0
C66   1    0.404773    0.722731    0.486801    11.00000    0.08996    0.09830 =
         0.10456   -0.00214   -0.01773   -0.01779
AFIX  43
H66   2    0.397682    0.692186    0.488834    11.00000   -1.20000
AFIX   0
C39   1    0.472103    0.718983    0.719474    11.00000    0.04743    0.17201 =
         0.08442   -0.03945    0.01261   -0.00277
C106  1    0.558626    0.659075    0.374676    11.00000    0.08511    0.05518 =
         0.07526   -0.00111   -0.01271   -0.00971
AFIX  43
H106  2    0.552594    0.656330    0.356723    11.00000   -1.20000
AFIX   0
C119  1    0.535627    0.404931    0.394412    11.00000    0.05588    0.06604 =
         0.08269   -0.00481   -0.00245   -0.00635
C88   1    0.594159    0.923513    0.409135    11.00000    0.08135    0.06988 =
         0.11795    0.01538   -0.01632   -0.01784
AFIX  43
H88   2    0.596914    0.927954    0.389733    11.00000   -1.20000
AFIX   0
C111  1    0.491116    0.660192    0.389034    11.00000    0.06203    0.05937 =
         0.12563    0.01791   -0.00648   -0.00657
AFIX  43
H111  2    0.483122    0.689200    0.386708    11.00000   -1.20000
AFIX   0
N3    5    0.546391    0.096908    0.660113    11.00000    0.17546    0.09460 =
         0.15910    0.05813    0.02496    0.01444
F10   3    0.620406    0.249924    0.642204    11.00000    0.10322    0.11504 =
         0.27143    0.00742    0.02787    0.01281
C11   1    0.551021    0.307878    0.653683    11.00000    0.04220    0.13284 =
         0.09511    0.03986    0.00613    0.00419
AFIX  43
H11   2    0.554932    0.299875    0.672312    11.00000   -1.20000
AFIX   0
C44   1    0.529725    0.830139    0.738442    11.00000    0.09187    0.15973 =
         0.07942   -0.01926   -0.01580   -0.03153
AFIX  43
H44   2    0.535616    0.837742    0.756046    11.00000   -1.20000
AFIX   0
C132  1    0.640993    0.313108    0.333426    11.00000    0.06734    0.13301 =
         0.06668   -0.01209    0.01167   -0.01246
AFIX  43
H132  2    0.645021    0.310733    0.314361    11.00000   -1.20000
AFIX   0
C104  1    0.582933    0.695068    0.405092    11.00000    0.06688    0.06042 =
         0.07490    0.00210    0.01035   -0.01054
C62   1    0.432682    0.775074    0.498790    11.00000    0.06991    0.13557 =
         0.09178    0.00215   -0.01305   -0.02433
C6AA  1    0.485398    0.685618    0.703541    11.00000    0.06351    0.13967 =
         0.08580   -0.03331    0.00668    0.01844
AFIX  43
H6AA  2    0.487219    0.650962    0.707372    11.00000   -1.20000
AFIX   0
C1    1    0.534079    0.070870    0.676409    11.00000    0.14801    0.14596 =
         0.14826    0.00480    0.00008   -0.00016
AFIX  43
H1    2    0.534360    0.035476    0.678642    11.00000   -1.20000
AFIX   0
C102  1    0.651358    0.797412    0.449315    11.00000    0.07603    0.08684 =
         0.20408   -0.00196   -0.03667   -0.03063
AFIX  43
H102  2    0.662700    0.807462    0.459668    11.00000   -1.20000
AFIX   0
PART 1
C50   1    0.497506    0.834209    0.577331    21.00000    0.05942    0.08326 =
         0.08981   -0.00969   -0.01556    0.00260
AFIX  43
H50   2    0.488332    0.853707    0.566880    21.00000   -1.20000
AFIX   0
PART 0
C42   1    0.459606    0.663072    0.756479    11.00000    0.07867    0.22358 =
         0.14319   -0.01005    0.04134    0.02120
AFIX 137
H42A  2    0.449399    0.642883    0.747214    11.00000   -1.50000
H42B  2    0.455786    0.669150    0.776036    11.00000   -1.50000
H42C  2    0.472241    0.645061    0.755987    11.00000   -1.50000
AFIX   0

C143  1    0.624876    0.819629    0.626482    11.00000    0.05689    0.13531 =
         0.12647    0.02179   -0.00478    0.02146
N40   5    0.593741    0.281362    0.690706    11.00000    0.12278    0.11244 =
         0.17142   -0.05947   -0.03433    0.02262
C122  1    0.565927    0.293828    0.419947    11.00000    0.06397    0.07029 =
         0.08092    0.00601    0.00725    0.00991
AFIX  43
H122  2    0.565918    0.270910    0.435219    11.00000   -1.20000
AFIX   0
C101  1    0.636588    0.827233    0.439685    11.00000    0.06761    0.07531 =
         0.17054   -0.00722   -0.03848   -0.01388
AFIX  43
H101  2    0.636724    0.862809    0.440715    11.00000   -1.20000
AFIX   0
C69   1    0.346240    0.748164    0.452774    11.00000    0.04363    0.21384 =
         0.10036    0.01036   -0.00792   -0.00231
C137  1    0.626942    0.371095    0.466992    11.00000    0.04063    0.12293 =
         0.08286   -0.02908    0.01251    0.00375
AFIX  43
H137  2    0.639736    0.356341    0.467246    11.00000   -1.20000
AFIX   0
C7AA  1    0.620049    0.817912    0.361144    11.00000    0.08313    0.12319 =
         0.12707    0.03412    0.00068   -0.03358
AFIX  43
H7AA  2    0.633102    0.814080    0.368232    11.00000   -1.20000
AFIX   0
C56   1    0.535781    0.824763    0.524151    11.00000    0.04805    0.24404 =
         0.09928   -0.02870   -0.01070    0.00008
AFIX 137
H56A  2    0.537198    0.812196    0.504918    11.00000   -1.50000
H56B  2    0.545358    0.807873    0.536371    11.00000   -1.50000
H56C  2    0.538229    0.860982    0.524433    11.00000   -1.50000
AFIX   0
C103  1    0.657374    0.703354    0.443915    11.00000    0.09648    0.08977 =
         0.15287    0.00575   -0.02206    0.00070
AFIX 137
H10A  2    0.666970    0.700484    0.428572    11.00000   -1.50000
H10B  2    0.648326    0.674650    0.443402    11.00000   -1.50000
H10C  2    0.664388    0.703809    0.461923    11.00000   -1.50000
AFIX   0
C126  1    0.592667    0.210618    0.392739    11.00000    0.08532    0.06899 =
         0.12054   -0.01796   -0.02004    0.00396
AFIX  43
H126  2    0.579989    0.201077    0.385977    11.00000   -1.20000
AFIX   0
C2    1    0.521838    0.100214    0.688613    11.00000    0.13453    0.13244 =
         0.13198    0.00339    0.00081   -0.00232
AFIX  43
H2    2    0.512763    0.090850    0.702916    11.00000   -1.20000
AFIX   0
C86   1    0.615336    0.825553    0.333235    11.00000    0.12522    0.17020 =
         0.10627    0.04283    0.00308   -0.04234
AFIX  43
H86   2    0.624320    0.829177    0.318027    11.00000   -1.20000
AFIX   0
C3AA  1    0.475177    0.806775    0.422943    11.00000    0.06552    0.11868 =
         0.10393    0.00022   -0.02555    0.00152
AFIX 137
H3AA  2    0.476619    0.830466    0.407345    11.00000   -1.50000
H3AB  2    0.462474    0.812469    0.432340    11.00000   -1.50000
H3AC  2    0.475637    0.772393    0.415704    11.00000   -1.50000
AFIX   0
C3    1    0.538959    0.146657    0.660459    11.00000    0.11048    0.10951 =
         0.10052    0.04421   -0.01961   -0.00444
C131  1    0.638147    0.275705    0.349541    11.00000    0.05755    0.11894 =
         0.09121   -0.01159    0.01958    0.01440
AFIX  43
H131  2    0.640211    0.241573    0.344635    11.00000   -1.20000
AFIX   0
C61   1    0.421163    0.731070    0.501961    11.00000    0.08010    0.13123 =
         0.10713    0.02210   -0.03118   -0.03089
AFIX  43
H61   2    0.425190    0.706612    0.515292    11.00000   -1.20000
AFIX   0
C47   1    0.524929    0.821520    0.664790    11.00000    0.05674    0.10557 =
         0.08702   -0.02704    0.00191   -0.00646
AFIX  43
H47   2    0.536107    0.833120    0.654587    11.00000   -1.20000
AFIX   0
C60   1    0.447317    0.767195    0.545403    11.00000    0.14044    0.22532 =
         0.11389    0.03971   -0.03376   -0.09296
AFIX 137
H60A  2    0.455769    0.787882    0.557461    11.00000   -1.50000
H60B  2    0.451254    0.731955    0.547094    11.00000   -1.50000
H60C  2    0.433484    0.770932    0.551214    11.00000   -1.50000
AFIX   0
C85   1    0.583610    0.832664    0.305073    11.00000    0.13529    0.17556 =
         0.08741    0.02793   -0.01456   -0.02396
AFIX 137
H85A  2    0.575209    0.862521    0.306418    11.00000   -1.50000
H85B  2    0.575299    0.802966    0.302280    11.00000   -1.50000
H85C  2    0.592689    0.836280    0.289155    11.00000   -1.50000
AFIX   0
C41   1    0.458037    0.789006    0.730140    11.00000    0.07922    0.16452 =
         0.12134   -0.05213    0.01397    0.00926
AFIX  43
H41   2    0.453925    0.823063    0.729695    11.00000   -1.20000
AFIX   0
C71   1    0.316037    0.740654    0.435674    11.00000    0.06544    0.35871 =
         0.09568   -0.00805   -0.02615   -0.01619
AFIX  43
H71   2    0.302051    0.741261    0.433692    11.00000   -1.20000
AFIX   0
PART 1
C81   1    0.541776    0.769654    0.419883    31.00000    0.06251    0.06136 =
         0.07845    0.00722   -0.01630    0.00309
AFIX  43
H81   2    0.549380    0.739695    0.419656    31.00000   -1.20000
AFIX   0
PART 0
C133  1    0.637927    0.407217    0.337583    11.00000    0.11071    0.13654 =
         0.07235    0.01494    0.00245   -0.02303
AFIX 137
H13A  2    0.639463    0.430184    0.353500    11.00000   -1.50000
H13B  2    0.625561    0.414763    0.327703    11.00000   -1.50000
H13C  2    0.649106    0.411337    0.324680    11.00000   -1.50000
AFIX   0
C43   1    0.511936    0.808694    0.734656    11.00000    0.10314    0.19937 =
         0.07885   -0.05187    0.00574   -0.00200
AFIX  43
H43   2    0.503291    0.798076    0.749218    11.00000   -1.20000
AFIX   0
C145  1    0.604326    0.224039    0.648951    11.00000    0.10048    0.08927 =
         0.14807   -0.00024    0.00384    0.00486
C0BA  1    0.329231    0.726051    0.415916    11.00000    0.10998    0.11908 =
         0.11352    0.00203   -0.00181    0.00276
AFIX  43
H0BA  2    0.325942    0.713368    0.397869    11.00000   -1.20000
AFIX   0
PART 1
C52   1    0.527568    0.790939    0.578904    21.00000    0.07961    0.19032 =
         0.08188   -0.02825   -0.01626    0.03903
AFIX  43
H52   2    0.539196    0.780147    0.569464    21.00000   -1.20000
AFIX   0
C49   1    0.495944    0.832565    0.605383    21.00000    0.07094    0.08976 =
         0.09476   -0.01879    0.01133    0.00980
AFIX  43
H49   2    0.485701    0.851060    0.614295    21.00000   -1.20000
AFIX   0
C79   1    0.539942    0.857234    0.408018    31.00000    0.07863    0.06873 =
         0.13893    0.03365    0.00757    0.00726
AFIX  43
H79   2    0.546003    0.886563    0.400652    31.00000   -1.20000
AFIX   0
PART 0
O1    6    0.613938    0.203836    0.701283    11.00000    0.10434    0.10966 =
         0.16806    0.01713   -0.00545    0.01196
C5    1    0.545223    0.188004    0.647270    11.00000    0.06415    0.11953 =
         0.09826    0.03179   -0.01364   -0.00342
AFIX  43
H5    2    0.556529    0.188335    0.635419    11.00000   -1.20000
AFIX   0
C130  1    0.640254    0.161605    0.396505    11.00000    0.10727    0.10123 =
         0.13816   -0.01724   -0.00126    0.04356
AFIX  43
H130  2    0.654054    0.165815    0.399484    11.00000   -1.20000
AFIX   0
C92   1    0.584412    0.847643    0.467088    11.00000    0.11081    0.06410 =
         0.09583   -0.00834   -0.00731    0.01008
AFIX  43
H92   2    0.581568    0.851270    0.486518    11.00000   -1.20000
AFIX   0
C45   1    0.555960    0.867060    0.705796    11.00000    0.07852    0.11649 =
         0.10197   -0.02392   -0.01637   -0.02132
AFIX 137
H45A  2    0.552976    0.902998    0.705041    11.00000   -1.50000
H45B  2    0.560966    0.855977    0.687508    11.00000   -1.50000
H45C  2    0.566003    0.860856    0.720228    11.00000   -1.50000
AFIX   0
C67   1    0.363600    0.759972    0.467508    11.00000    0.07553    0.16185 =
         0.11140   -0.03357   -0.00155   -0.01322
AFIX  43
H67   2    0.363593    0.772183    0.486247    11.00000   -1.20000
AFIX   0
PART 1
C78   1    0.520459    0.857350    0.419200    31.00000    0.08170    0.07932 =
         0.14993    0.01983    0.00091    0.01176
AFIX  43
H78   2    0.513048    0.887546    0.417995    31.00000   -1.20000
AFIX   0
PART 0
C129  1    0.632496    0.121618    0.387146    11.00000    0.13278    0.10113 =
         0.17161   -0.02583   -0.02676    0.04891
AFIX  43
H129  2    0.639208    0.091440    0.382493    11.00000   -1.20000
AFIX   0
O4    6    0.585276    0.367575    0.711702    11.00000    0.23598    0.23733 =
         0.23652   -0.00318   -0.00831    0.00502
PART 1
C80   1    0.522871    0.770945    0.431646    31.00000    0.07465    0.06592 =
         0.10212    0.01575    0.00938    0.00200
AFIX  43
H80   2    0.517674    0.741024    0.439573    31.00000   -1.20000
AFIX   0
PART 0
C4    1    0.564903    0.080111    0.646125    11.00000    0.17846    0.17517 =
         0.17979    0.00847   -0.00218    0.00551
AFIX 137
H4A   2    0.567437    0.101164    0.629646    11.00000   -1.50000
H4B   2    0.563484    0.045089    0.640223    11.00000   -1.50000
H4C   2    0.575993    0.083006    0.659284    11.00000   -1.50000
AFIX   0
O3    6    0.593033    0.280075    0.740154    11.00000    0.25640    0.25678 =
         0.25287    0.00304    0.00785   -0.00549
C128  1    0.596004    0.093085    0.374496    11.00000    0.15972    0.09515 =
         0.24272   -0.01868   -0.02509    0.01832
AFIX 137
H12A  2    0.588772    0.108428    0.358864    11.00000   -1.50000
H12B  2    0.586811    0.085997    0.389908    11.00000   -1.50000
H12C  2    0.602129    0.061745    0.368175    11.00000   -1.50000
AFIX   0
C90   1    0.585558    0.964238    0.482552    11.00000    0.30941    0.12518 =
         0.18599   -0.03610    0.03336    0.01127
AFIX 137
H90A  2    0.592517    0.943045    0.496158    11.00000   -1.50000
H90B  2    0.571795    0.968693    0.488529    11.00000   -1.50000
H90C  2    0.592071    0.997016    0.481478    11.00000   -1.50000
AFIX   0
PART 1
C53   1    0.525860    0.788848    0.607076    21.00000    0.09777    0.15466 =
         0.08260   -0.02874   -0.01314    0.02939
AFIX  43
H53   2    0.536882    0.776302    0.617270    21.00000   -1.20000
AFIX   0
PART 0
C82   1    0.548965    0.813664    0.408602    11.00000    0.06438    0.06398 =
         0.07606   -0.00418   -0.00311   -0.00529
C73   1    0.511181    0.814463    0.432298    11.00000    0.05804    0.08509 =
         0.09461   -0.00874   -0.00746   -0.00239
F7    3    0.621208    0.361535    0.744038    11.00000    0.29835    0.27107 =
         0.23624   -0.11747   -0.03989   -0.05600
PART 2
C76   1    0.542977    0.846500    0.427463   -31.00000    0.04305    0.07190 =
         0.13759    0.01050   -0.01243   -0.01519
AFIX  43
H76   2    0.552217    0.871173    0.433389   -31.00000   -1.20000
AFIX   0
C77   1    0.522722    0.847971    0.440302   -31.00000    0.06378    0.07518 =
         0.11109    0.01037    0.00141    0.01537
AFIX  43
H77   2    0.518954    0.872730    0.453611   -31.00000   -1.20000
AFIX   0
PART 0
F6AA  3    0.599644    0.841677    0.739024    11.00000    0.13850    0.29913 =
         0.08251   -0.01435   -0.00430    0.05455
F0AA  3    0.602706    0.784685    0.768623    11.00000    0.37471    0.19377 =
         0.19858   -0.04555    0.08666   -0.05963
C2AA  1    0.602482    0.833735    0.766628    11.00000    0.11396    0.17941 =
         0.08628   -0.01930    0.00618   -0.01964
F5AA  3    0.620880    0.851492    0.773740    11.00000    0.07732    0.28872 =
         0.14114    0.03875   -0.00282   -0.00577
O15   6    0.591844    0.860296    0.815731    11.00000    0.11573    0.39672 =
         0.07177    0.04799   -0.00003    0.02409
PART 2
C8AA  1    0.514101    0.782002    0.410113   -31.00000    0.06700    0.12558 =
         0.09225   -0.03673    0.00430   -0.05015
AFIX  43
H8AA  2    0.503862    0.762645    0.401788   -31.00000   -1.20000
AFIX   0
C9AA  1    0.533939    0.780795    0.401215   -31.00000    0.11532    0.08124 =
         0.13765   -0.06692    0.06194   -0.06073
AFIX  43
H9AA  2    0.537443    0.754474    0.388726   -31.00000   -1.20000
AFIX   0
PART 0
S1AA  7    0.590235    0.965430    0.777998    11.00000    0.26951    0.29506 =
         0.11824    0.02885    0.06624    0.14518
O68   6    0.581810    0.984911    0.759072    11.00000    0.59561    0.26186 =
         0.16043    0.00279   -0.03435    0.21966
N1AA  5    0.576891    0.905488    0.774296    11.00000    0.29257    0.22276 =
         0.16276   -0.02375   -0.06335    0.12439
C70   1    0.581708    0.994727    0.811304    11.00000    0.11143    0.34923 =
         0.20384    0.00671   -0.00375    0.08212
F3AA  3    0.562881    0.981292    0.816039    11.00000    0.25265    0.37294 =
         0.23243   -0.13710    0.06946   -0.02418
F9    3    0.631083    0.297117    0.726764    11.00000    0.19079    0.28847 =
         0.44546   -0.13527   -0.15832    0.06638
C4AA  1    0.618623    0.332044    0.721823    11.00000    0.15743    0.14841 =
         0.13753    0.00519    0.01278   -0.00410
F47   3    0.624103    0.362226    0.702662    11.00000    0.26410    0.30599 =
         0.23288    0.04393   -0.05260   -0.11285
C1AB  1    0.318882    0.775250    0.486571    11.00000    0.08461    0.41820 =
         0.14089   -0.03896    0.01192   -0.01426
AFIX 137
H1AA  2    0.319966    0.749839    0.501357    11.00000   -1.50000
H1AB  2    0.304942    0.784175    0.483892    11.00000   -1.50000
H1AC  2    0.326370    0.805167    0.492038    11.00000   -1.50000
AFIX  66
PART 2
C49A  1    0.507621    0.849785    0.609414   -21.00000    0.08780    0.09328 =
         0.12829   -0.02420    0.00284    0.00895
AFIX  43
H49A  2    0.505818    0.879207    0.620367   -21.00000   -1.20000
AFIX  65
PART 0
C48   1    0.509420    0.803409    0.622492    11.00000    0.04759    0.13321 =
         0.08032   -0.03311   -0.00466    0.00690
PART 2
C54   1    0.512059    0.760360    0.606467   -21.00000    0.08722    0.10290 =
         0.06427   -0.01757    0.00112    0.00243
AFIX  43
H54   2    0.513288    0.728664    0.615405   -21.00000   -1.20000
AFIX  65
C55   1    0.512899    0.763687    0.577364   -21.00000    0.09308    0.08585 =
         0.06130   -0.00870   -0.00928    0.01312
AFIX  43
H55   2    0.514702    0.734265    0.566411   -21.00000   -1.20000
AFIX  65
PART 0
C51   1    0.511100    0.810064    0.564286    11.00000    0.06164    0.10221 =
         0.08363   -0.01449   -0.00893    0.01029
PART 2
C50A  1    0.508461    0.853113    0.580311   -21.00000    0.09158    0.10629 =
         0.11047   -0.00327    0.00752    0.01529
AFIX  43
H50A  2    0.507232    0.884809    0.571373   -21.00000   -1.20000
AFIX   0
PART 0
S0AA  7    0.585374    0.868453    0.788417    11.00000    0.09780    0.30056 =
         0.08355   -0.00674   -0.00599    0.02450
O95   6    0.611119    0.956970    0.784809    11.00000    0.26453    0.38567 =
         0.27852    0.00714    0.13919    0.12422
F1AA  3    0.583071    1.039842    0.809352    11.00000    0.61280    0.25187 =
         0.22197   -0.00462    0.17033    0.02801
O17   6    0.567141    0.840114    0.782790    11.00000    0.13061    0.56115 =
         0.21130   -0.09353    0.00829   -0.05151
F2AA  3    0.588073    0.970885    0.832972    11.00000    0.22831    0.50435 =
         0.19331   -0.06667   -0.00359    0.00547
HKLF 4

REM  DataFiles/shelxt_a.res in Fdd2
REM R1 =  0.0543 for   26904 Fo > 4sig(Fo)  and  0.0916 for all   65365 data
REM   2073 parameters refined using    224 restraints

END

WGHT      0.1067      0.0000

REM Highest difference peak  0.553,  deepest hole -0.373,  1-sigma level  0.047
Q1    1   0.5901  0.2212  0.7121  11.00000  0.05    0.55
Q2    1   0.3282  0.7176  0.4588  11.00000  0.05    0.36
Q3    1   0.6073  0.3181  0.6991  11.00000  0.05    0.35
Q4    1   0.6183  0.2478  0.4113  11.00000  0.05    0.31
Q5    1   0.5980  0.7827  0.4082  11.00000  0.05    0.30
Q6    1   0.5000  0.5000  0.3870  10.50000  0.05    0.28
Q7    1   0.5124  0.2479  0.6860  11.00000  0.05    0.28
Q8    1   0.5918  0.2637  0.6618  11.00000  0.05    0.26
Q9    1   0.5845  0.6896  0.6771  11.00000  0.05    0.23
Q10   1   0.5479  0.7807  0.4116  11.00000  0.05    0.23
Q11   1   0.6218  0.2660  0.6866  11.00000  0.05    0.23
Q12   1   0.6085  0.1891  0.6678  11.00000  0.05    0.23
Q13   1   0.5844  0.2643  0.7186  11.00000  0.05    0.23
Q14   1   0.6412  0.8124  0.6986  11.00000  0.05    0.23
Q15   1   0.3282  0.6982  0.4127  11.00000  0.05    0.22
Q16   1   0.6006  0.1829  0.7207  11.00000  0.05    0.22
Q17   1   0.5163  0.2077  0.6804  11.00000  0.05    0.21
Q18   1   0.5697  0.1449  0.6514  11.00000  0.05    0.21
Q19   1   0.5852  0.1865  0.6569  11.00000  0.05    0.20
Q20   1   0.6244  0.2912  0.6958  11.00000  0.05    0.19
Q21   1   0.5711  0.7780  0.4061  11.00000  0.05    0.19
Q22   1   0.4862  0.7125  0.6780  11.00000  0.05    0.19
Q23   1   0.5891  0.8017  0.7958  11.00000  0.05    0.19
Q24   1   0.5424  0.7508  0.4102  11.00000  0.05    0.19
Q25   1   0.5451  0.4480  0.4120  11.00000  0.05    0.19
Q26   1   0.6196  0.8414  0.6624  11.00000  0.05    0.19
Q27   1   0.5329  0.7791  0.5194  11.00000  0.05    0.19
Q28   1   0.6046  0.1292  0.3675  11.00000  0.05    0.19
Q29   1   0.6013  0.2380  0.6103  11.00000  0.05    0.19
Q30   1   0.5775  0.5076  0.6112  11.00000  0.05    0.18
Q31   1   0.5452  0.3800  0.4288  11.00000  0.05    0.18
Q32   1   0.6037  1.0031  0.7587  11.00000  0.05    0.18
Q33   1   0.5735  0.4768  0.5615  11.00000  0.05    0.18
Q34   1   0.5827  0.1100  0.4116  11.00000  0.05    0.18
Q35   1   0.4550  0.8206  0.5601  11.00000  0.05    0.18
Q36   1   0.5849  0.3808  0.4175  11.00000  0.05    0.18
Q37   1   0.5803  0.3427  0.7294  11.00000  0.05    0.18
Q38   1   0.6133  0.2680  0.7502  11.00000  0.05    0.18
Q39   1   0.5496  0.3221  0.6660  11.00000  0.05    0.18
Q40   1   0.6409  0.4101  0.3694  11.00000  0.05    0.18
Q41   1   0.6208  0.6605  0.4713  11.00000  0.05    0.17
Q42   1   0.5490  0.8640  0.4691  11.00000  0.05    0.17
Q43   1   0.3286  0.6682  0.4520  11.00000  0.05    0.17
Q44   1   0.5371  0.3312  0.3819  11.00000  0.05    0.17
Q45   1   0.3193  0.7197  0.4902  11.00000  0.05    0.17
Q46   1   0.6395  0.6793  0.4313  11.00000  0.05    0.17
Q47   1   0.4368  0.7243  0.7290  11.00000  0.05    0.17
Q48   1   0.5760  0.7926  0.3795  11.00000  0.05    0.17
Q49   1   0.6100  0.7500  0.3899  11.00000  0.05    0.17
Q50   1   0.4908  0.5973  0.4176  11.00000  0.05    0.17
Q51   1   0.5598  0.3014  0.6798  11.00000  0.05    0.16
Q52   1   0.3307  0.7542  0.4148  11.00000  0.05    0.16
Q53   1   0.5384  0.3607  0.3884  11.00000  0.05    0.16
Q54   1   0.5815  0.7649  0.4089  11.00000  0.05    0.16
Q55   1   0.6057  0.7886  0.7834  11.00000  0.05    0.16
Q56   1   0.5798  0.8425  0.4331  11.00000  0.05    0.16
Q57   1   0.5577  0.2972  0.5990  11.00000  0.05    0.16
Q58   1   0.5566  0.8822  0.7498  11.00000  0.05    0.16
Q59   1   0.4262  0.8647  0.4840  11.00000  0.05    0.16
Q60   1   0.6076  0.6943  0.6698  11.00000  0.05    0.16
Q61   1   0.6082  0.2711  0.6203  11.00000  0.05    0.16
Q62   1   0.5725  0.6000  0.4523  11.00000  0.05    0.16
Q63   1   0.4815  0.8062  0.4281  11.00000  0.05    0.16
Q64   1   0.5523  0.8689  0.7602  11.00000  0.05    0.16
Q65   1   0.3562  0.7614  0.4180  11.00000  0.05    0.16
Q66   1   0.6117  0.8494  0.7024  11.00000  0.05    0.16
Q67   1   0.5563  1.0128  0.8380  11.00000  0.05    0.16
Q68   1   0.5869  0.6305  0.4925  11.00000  0.05    0.16
Q69   1   0.6044  0.2603  0.7067  11.00000  0.05    0.16
Q70   1   0.5319  0.7597  0.6803  11.00000  0.05    0.16
Q71   1   0.5613  0.2238  0.4154  11.00000  0.05    0.15
Q72   1   0.5711  0.9361  0.8006  11.00000  0.05    0.15
Q73   1   0.5368  0.8312  0.6203  11.00000  0.05    0.15
Q74   1   0.6043  0.4275  0.5290  11.00000  0.05    0.15
Q75   1   0.5756  0.8020  0.7620  11.00000  0.05    0.15
Q76   1   0.5610  0.4581  0.4001  11.00000  0.05    0.15
Q77   1   0.6566  0.4273  0.3712  11.00000  0.05    0.15
Q78   1   0.5087  0.7119  0.4401  11.00000  0.05    0.15
Q79   1   0.5522  0.5454  0.3861  11.00000  0.05    0.15
Q80   1   0.4650  0.8414  0.4025  11.00000  0.05    0.15
Q81   1   0.5679  0.5475  0.5008  11.00000  0.05    0.15
Q82   1   0.6344  0.1983  0.3510  11.00000  0.05    0.15
Q83   1   0.6077  0.1396  0.6222  11.00000  0.05    0.15
Q84   1   0.4685  0.6418  0.7400  11.00000  0.05    0.15
Q85   1   0.5837  1.0311  0.8212  11.00000  0.05    0.15
Q86   1   0.6012  0.3590  0.5396  11.00000  0.05    0.15
Q87   1   0.5160  0.7623  0.7478  11.00000  0.05    0.15
Q88   1   0.5481  0.6096  0.5813  11.00000  0.05    0.15
Q89   1   0.5151  0.9003  0.6197  11.00000  0.05    0.15
Q90   1   0.5041  0.7125  0.4303  11.00000  0.05    0.15
Q91   1   0.5599  0.8719  0.2893  11.00000  0.05    0.15
Q92   1   0.5770  0.6380  0.5164  11.00000  0.05    0.15
Q93   1   0.6299  0.2310  0.4102  11.00000  0.05    0.15
Q94   1   0.5514  0.4743  0.6014  11.00000  0.05    0.15
Q95   1   0.5114  0.6483  0.6781  11.00000  0.05    0.15
Q96   1   0.5766  0.8428  0.7088  11.00000  0.05    0.15
Q97   1   0.5168  0.1720  0.6877  11.00000  0.05    0.15
Q98   1   0.5751  0.4018  0.7127  11.00000  0.05    0.14
Q99   1   0.4944  0.8626  0.4017  11.00000  0.05    0.14
;
_shelx_res_checksum                33986
_shelx_hkl_file
;
  13 -15   7   49.02    4.91
  13 -15  37    2.47    1.32
  12 -12   6  198.26    9.50
  12 -12  38    0.81    0.82
   4 -26  -6    2.53    3.40
   3   1  33   26.23    3.41
  -4   4   4  759.13   22.49
  -4   2  46    8.76    3.17
  -4 -30 -12    0.82    3.53
  -5   3  45   -0.98    2.91
 -10 -28 -20   -1.17    4.50
 -12  10  20    7.52    3.29
 -12  10  24   -1.77    2.96
 -15 -11 -27   36.98    5.47
 -17  11  35    1.81    3.43
 -18 -18 -30    5.39    4.29
 -25  13  39    4.10    4.68
 -25 -11 -33   23.48    5.09
 -27  15  19   29.22    6.06
 -27  15  25   14.56    5.41
 -32  -6 -34    8.07    2.75
 -34   0 -30   40.85    2.68
 -35  17  21    2.28    3.93
 -35  17  23    0.29    3.41
 -39   7 -23   91.01    4.29
 -41   5 -27    2.35    0.89
 -47  11 -19    2.48    1.83
 -50  12 -18   -0.32    2.10
  15 -15  17    0.09    0.81
  15 -19  17   13.61    1.76
  15 -19  27    1.46    0.87
  14 -12  14   58.92    3.09
  14 -12  30    8.69    0.88
  14 -20  12    2.96    1.28
  13 -11  11   59.13    3.08
  13 -17   7    5.94    1.51
  13 -21   9   12.11    2.02
  12 -16   4    5.48    1.47
  12 -18   4    6.50    1.57
  11 -21   3   22.23    2.72
  11 -23   5   19.54    2.71
  10 -14   0    0.71    1.11
  10 -20   0   10.07    1.87
   8  -6  40    0.63    0.50
   7 -21  -5   47.29    4.08
   6 -22  -6    0.45    1.56
   5  -1  35   38.97    2.44
   5 -17  -9   10.98    2.07
   5 -27  -3    7.32    2.28
   4  -6  -4  717.57   20.57
   4 -14 -10   53.15    3.79
   3 -13 -11  234.38    9.41
   2   0  40   -0.04    0.93
   1 -25 -11    1.76    1.54
   1 -27  -9    0.30    1.69
   0   4  20  729.52   21.45
   0   4  24    6.16    1.21
   0   2  38    4.62    1.37
   0   0  44   40.19    3.06
   0 -22 -14   36.55    3.99
  -2  -8 -14    7.07    1.37
  -3   1  47    0.85    1.34
  -3 -11 -17  122.87    6.04
  -4 -28 -14    1.55    2.08
  -6   4  44    0.56    1.46
  -6 -22 -20    0.10    1.79
  -6 -28 -16    0.35    1.93
  -6 -30 -14    0.11    1.88
  -8  -8 -20   43.86    3.09
  -8 -28 -18    1.49    2.02
  -8 -30 -16    1.19    2.01
  -9 -21 -23    3.05    2.01
 -10   8   8  114.84    5.16
 -11 -15 -25    8.32    2.20
 -12  10  18  135.93    6.66
 -12  10  26  102.70    6.09
 -14  10  10   40.81    3.06
 -14   8  44    2.28    1.72
 -15  11  15   80.14    4.89
 -15  11  29   -0.15    1.50
 -16 -12 -28   10.77    2.10
 -18  12  30    2.14    1.81
 -20  12  36    9.16    2.68
 -20  -4 -26  190.01    6.95
 -22  -8 -30   88.46    4.89
 -22 -14 -32   -0.03    1.66
 -22 -20 -32   18.86    3.59
 -23  -3 -27   14.61    1.42
 -23  -9 -31    2.54    1.29
 -24  10  -6    1.13    0.99
 -24 -10 -32    3.81    1.53
 -27  15  17   28.18    3.43
 -29  15  11    5.18    1.58
 -29  15  33    7.72    2.34
 -29   9 -13   50.74    2.71
 -30   8 -16  198.39    6.63
 -30   0 -28   -0.17    0.45
 -31  15   7   50.32    3.92
 -31  13  -3   28.71    2.60
 -33  13  -5   88.50    4.73
 -33  11 -11   57.14    3.27
 -33  -7 -35   11.51    1.76
 -34  14  -2    0.01    0.96
 -35  17  19    0.26    1.39
 -35  17  25    7.87    2.37
 -36  14  -4   11.20    1.82
 -39  11 -15   37.71    2.52
 -39   7 -23   85.78    3.24
 -39 -11 -39   -0.09    1.24
 -40  18  18    3.74    1.99
 -40  18  26    0.35    1.56
 -41  13 -11  103.90    5.06
 -41  -9 -39    1.57    1.25
 -42  18  12    2.64    1.83
 -43  17   3    3.47    1.62
 -44   0 -34   -0.04    0.44
 -45  19  21    0.63    1.88
 -45  19  23    4.95    2.36
 -45  17   1   26.39    2.93
 -46  18   6    0.35    1.32
 -47  11 -19    2.00    0.83
 -47   9 -23   15.85    1.39
 -48  18   4    2.31    1.49
 -48  14 -12    4.95    1.22
 -50  18   2    1.46    1.38
 -52  20  20    4.62    2.18
 -52  20  22    0.82    1.84
 -52  20  24    0.09    1.70
  15 -15  27   49.91    2.69
  15 -19  25    2.37    1.18
  14 -14  12    1.97    1.09
  14 -22  16    8.70    1.79
  11 -13   3   87.23    4.55
  10  -6  34   55.73    1.99
  10 -18   0   29.98    3.08
  10 -22   2    6.66    2.08
  10 -24   4    7.74    2.14
   9 -21  -1   17.14    2.66
   9 -25   3   11.54    2.52
   8  -2  22   54.52    2.12
   8 -16  -4    8.21    1.90
   8 -18  -4   47.07    3.87
   8 -26   2    2.03    1.84
   6 -26  -2    1.86    1.95
   5  -3  41    4.88    1.03
   5 -25  -5   37.23    4.02
   4 -16 -10   22.52    2.87
   4 -18 -10   24.57    3.26
   3 -19 -11   28.51    3.51
   3 -29  -3    0.88    2.00
   2   2  32   45.81    3.02
   2 -20 -12   32.35    3.80
   2 -24 -10    6.44    2.58
   2 -28  -6    4.31    2.40
   1 -21 -13    2.95    2.28
   0   4  18    0.21    1.05
   0   4  26    0.04    1.01
   0  -6  54    0.43    0.84
   0 -12 -14    0.12    1.31
  -1   3  37   65.59    4.14
  -1 -25 -13    1.10    2.22
  -1 -29  -9    0.48    2.18
  -2 -22 -16    2.19    1.89
  -3   5  33   34.18    3.09
  -3  -1  51    0.20    1.09
  -3 -31  -9    0.48    1.90
  -4   6  30    4.48    1.57
  -4  -8 -16   63.22    3.73
  -4 -22 -18   24.30    3.59
  -6   4   0  181.29    5.81
  -6  -2 -12 3226.16   85.83
  -6 -12 -20   11.63    2.16
  -7   5  43   11.54    2.54
  -7 -21 -21    8.49    2.69
  -8   8  14   58.09    3.68
  -8   8  30   17.67    2.64
  -9   7   5  294.26    9.78
  -9   7  39   40.61    4.05
  -9 -13 -23   45.57    3.96
  -9 -25 -21   11.45    3.00
 -10 -14 -24    2.55    1.86
 -11   9  11    3.43    1.42
 -11   9  33    2.97    1.90
 -11   7  43    4.29    2.03
 -11  -9 -23    9.27    1.77
 -11 -17 -25   15.91    3.04
 -12 -24 -24    0.28    1.82
 -14   8   0  203.88    7.34
 -14   6  -6  410.11   12.10
 -17  -3 -23  425.24   12.91
 -17 -15 -29   13.18    2.65
 -17 -19 -29    1.21    2.18
 -20  12   8  143.32    6.74
 -21  13  13   46.58    3.90
 -21  13  31    0.78    2.04
 -21  11   1   37.07    2.92
 -21   7 -11    5.89    0.94
 -22  12   4  344.47   12.26
 -22  12  40    8.91    2.68
 -22   6 -14  124.26    4.23
 -22 -18 -32    2.77    2.31
 -23  -1 -25  187.06    6.10
 -24  14  14   19.47    2.88
 -24  14  30    4.79    2.29
 -25  -7 -31    2.78    1.29
 -26  10  -8   75.69    3.76
 -26 -14 -34   12.56    2.73
 -27  15  29    9.92    2.93
 -28  -6 -32   10.23    1.62
 -29  13  -1   31.46    2.83
 -30  16  20    8.75    2.72
 -30  16  22    6.16    2.57
 -30  16  24    3.90    2.45
 -30  14   2   12.22    2.08
 -30 -14 -36    6.13    2.18
 -32  16  32    4.60    2.68
 -34  16   8   21.89    2.98
 -35  17  17   29.00    3.64
 -35  17  27    1.39    1.94
 -35  15   1   16.86    2.45
 -35   7 -21   17.36    1.25
 -37  17  33    3.08    2.31
 -38  14  -6    8.25    1.81
 -38  12 -12    9.06    1.53
 -39  15  -3   12.06    2.12
 -40  18  16    5.06    2.35
 -40  18  28    3.77    2.27
 -41  17   5   26.04    3.08
 -42   6 -26    7.03    0.74
 -44  18   8    2.50    1.71
 -44  14 -10   20.82    2.31
 -45  19  17    2.76    2.22
 -45  19  19    6.54    2.31
 -45  19  25    2.11    2.09
 -45  19  27    2.68    2.47
 -47  19  13    3.89    2.02
 -47  17  -1    9.38    2.05
 -51  -1 -37    4.55    0.81
 -51  -7 -41    0.66    1.03
 -52  20  18    3.67    2.01
 -52  20  26    0.27    1.86
 -54  -4 -40    0.58    0.81
  15 -15  19   15.65    1.74
  15 -17  27    3.10    1.08
  15 -19  21    4.08    1.45
  15 -19  23    5.35    1.42
  14 -14  32    0.74    0.71
  14 -18  12    6.96    1.81
  14 -22  18    2.15    1.57
  13 -11  33   10.55    0.81
  13 -13   9   13.41    1.74
  13 -23  13    1.07    1.58
  12 -20   6    1.25    1.49
  11 -25   9    0.77    1.73
  10 -16   0   32.12    3.13
  10 -26   8    4.78    2.07
   9 -23   1   13.55    2.77
   8  -2  24  214.74    6.51
   8 -22  -2   19.85    2.99
   8 -24   0    2.69    2.09
   7 -19  -5   32.99    3.48
   7 -23  -3    2.43    2.14
   7 -25  -1    0.82    2.06
   5  -5  45    0.54    0.72
   4  -8  -6  268.27    9.24
   3  -7  51    1.10    0.75
   3 -15 -11   17.94    2.60
   3 -23  -9    6.58    2.53
   2   2  12 1394.50   37.84
   2 -26  -8    0.94    2.38
   1  -1  45    3.55    1.39
   1  -9 -11   42.66    3.05
   1 -13 -13  160.98    7.46
  -1   3   7  166.73    5.51
  -1 -21 -15    0.52    2.23
  -1 -27 -11    5.20    2.64
  -2   4  36   33.66    3.18
  -2   0  48    0.04    1.31
  -2  -6 -12   33.36    2.35
  -2 -12 -16    0.61    1.55
  -3 -21 -17   11.09    2.86
  -3 -25 -15    2.87    2.48
  -3 -29 -11    0.43    2.13
  -4   6  14  282.57    9.73
  -4 -12 -18   29.31    3.01
  -5   7  21   49.39    3.53
  -5   7  23   13.32    2.20
  -5 -21 -19    1.22    2.31
  -5 -25 -17   -0.07    2.49
  -5 -31 -11    3.35    2.51
  -7 -25 -19    2.79    2.38
  -7 -31 -13    0.49    2.38
  -8 -20 -22   11.01    3.13
  -9 -19 -23    9.65    2.94
 -10  -6 -20   92.36    4.48
 -10 -16 -24   28.67    3.71
 -10 -18 -24   49.90    5.03
 -10 -24 -22    0.89    2.26
 -11 -27 -21    1.75    2.54
 -12  10  16   19.60    2.61
 -12  10  28    6.89    2.11
 -12  -4 -20   13.62    1.53
 -13   9  39    2.22    2.25
 -14 -22 -26    8.43    3.10
 -15  11  31    0.72    2.03
 -15 -21 -27   34.66    4.78
 -16  10  40    1.41    2.22
 -16 -20 -28    3.82    2.65
 -17   9  -1  126.52    5.38
 -17   7  -7  117.02    4.48
 -17 -17 -29    6.62    2.60
 -21 -13 -31    3.18    2.01
 -22  10  -4   97.01    4.57
 -22 -16 -32   20.62    3.59
 -23  13  37   15.27    3.65
 -26  14   8    7.58    2.00
 -26  14  36    7.99    2.94
 -26  -8 -32   57.42    3.99
 -26 -18 -34    7.45    2.89
 -27  -9 -33    3.57    1.57
 -28  12  -4   39.85    3.01
 -28  10 -10   54.53    3.11
 -29  15  35   10.94    3.41
 -29  -7 -33   22.75    2.43
 -30  16  18    2.66    2.14
 -30  12  -6   19.16    2.21
 -30  -8 -34    0.98    1.34
 -30 -16 -36    0.44    2.12
 -33  15   3   10.05    2.24
 -33 -13 -37    2.28    1.90
 -35  17  15   12.15    2.93
 -35  17  29    6.16    2.75
 -35  13  -7    2.15    1.23
 -36 -12 -38    1.37    1.67
 -38  16   2   31.44    3.23
 -39  17   7   23.27    3.30
 -40  18  14    0.64    2.02
 -40  18  30    1.71    2.76
 -40  16   0   24.70    3.00
 -40  10 -18   40.41    2.49
 -41  15  -5   11.20    2.14
 -42  18  10    3.04    2.34
 -44  10 -20   12.90    1.48
 -45  19  29    1.01    2.36
 -46  -8 -40    1.57    1.30
 -48  16  -6    1.18    1.49
 -49  19   9    8.41    2.48
 -53  -3 -39    0.25    0.84
  15 -15  21    7.61    1.41
  15 -15  25    2.35    1.00
  15 -17  19    2.30    1.40
  15 -17  25    8.25    1.49
  14 -16  12   10.25    1.77
  14 -20  14    5.74    1.74
  14 -22  20    2.37    1.54
  13  -9  17  129.54    4.57
  13 -19   9    2.19    1.58
  11 -11   5  232.98    8.33
   9 -13  -1  604.82   18.98
   8  -2  20  151.89    4.61
   7  -1  23   22.53    1.45
   7 -15  -5   12.15    2.16
   6  -2  36  129.81    5.04
   6  -6   0    1.85    1.00
   6 -20  -6   27.70    3.46
   6 -28   2    3.35    2.23
   5 -21  -7   41.23    4.12
   4 -28  -2    6.29    2.59
   3  -1  41    1.32    1.12
   3 -17 -11  141.06    7.42
   3 -27  -5    8.57    2.87
   2 -14 -12   60.44    4.32
   2 -18 -12   81.15    5.63
   1   3  31   34.64    2.83
   1  -5  -7   95.74    3.96
   0 -20 -14   -0.16    2.15
   0 -24 -12    1.59    2.26
  -3 -27 -13    2.57    2.45
  -5   7  19  325.10   11.45
  -5 -27 -15    0.96    2.31
  -5 -29 -13    0.22    2.26
  -7   7  35    0.69    1.69
  -7   3  49    0.68    1.94
  -7 -27 -17    0.30    2.23
  -8   6  42    1.08    1.75
  -8   4  48    2.22    2.15
  -8 -14 -22    2.82    1.99
  -9   9  21   11.60    2.24
  -9   9  23   78.64    4.92
  -9 -15 -23   43.69    4.29
  -9 -17 -23   35.27    4.18
  -9 -27 -19    0.77    2.32
  -9 -29 -17    3.05    2.59
 -10  -2 -16   63.78    2.78
 -11   7   1  671.10   19.57
 -12  10  30  103.40    6.44
 -14  10  36   27.61    3.92
 -15  11  13   37.88    3.44
 -15   9  43    1.87    2.34
 -17  11  37    5.04    2.60
 -18  12  12   52.22    4.00
 -18  -6 -26   60.79    3.65
 -19  11  41    1.11    2.39
 -20  -2 -24  253.25    8.12
 -21  13  33    7.52    2.95
 -21 -19 -31    9.16    3.17
 -23  13   7    5.41    1.75
 -24  14  12    8.78    2.11
 -24  14  32    5.80    2.70
 -26  12  -2   30.63    2.70
 -26 -16 -34    0.80    2.22
 -27  15  31   11.40    3.26
 -29  15   9   26.49    3.16
 -30  16  16    1.08    2.05
 -30  16  28    3.10    2.57
 -32  16  34    1.27    2.73
 -35  17  31    5.06    2.98
 -35  -3 -33   22.50    1.90
 -36  16   4   36.21    3.63
 -38  18  20    5.48    2.53
 -38  18  24   14.19    3.26
 -38 -10 -38    4.68    1.94
 -39  -1 -33   14.32    1.25
 -40  -8 -38    1.05    1.39
 -42  16  -2   22.52    2.84
 -45  19  15    1.16    1.98
 -47  19  11    1.63    2.05
 -47  15  -9    0.08    1.40
 -49  17  -3    5.16    1.90
 -50  20  18   -0.02    2.06
 -50  20  20    1.16    2.27
 -50  20  22    0.01    2.22
 -50  20  24    2.00    2.32
 -50  20  26    0.86    2.58
 -50   8 -26   12.39    1.20
 -52  -2 -38    3.97    0.95
  15 -15  23    0.77    1.02
  15 -17  21   15.53    1.95
  15 -17  23    7.63    1.52
  14 -12  16   13.40    1.52
  13 -21  11    6.51    2.01
  13 -23  15    3.38    1.62
  12  -8  14    2.43    0.78
  12 -14   6    9.08    1.76
  12 -24  12   14.53    2.61
  11 -15   3  121.88    5.87
  11 -17   3   28.97    2.95
  11 -23   7    1.43    1.71
  10 -12   2  233.31    8.66
   9 -19  -1    2.38    1.62
   7  -1  21  167.55    5.33
   7  -5  41    0.64    0.69
   7 -17  -5   64.27    4.52
   7 -27   3    4.93    2.15
   5  -7  -3  107.12    4.48
   5  -9  -5  815.67   23.92
   3 -25  -7    0.68    1.98
   2 -16 -12    3.27    1.82
   1  -3  49    1.78    1.33
   1 -15 -13    0.99    1.53
   1 -23 -11    8.52    2.63
   1 -29  -5    0.80    2.26
   0  -2  -4    0.24    0.27
   0  -4  52    1.03    1.24
   0 -14 -14   94.84    5.54
   0 -26 -10   39.73    4.77
   0 -28  -8    3.44    2.35
  -1 -13 -15   15.05    2.31
  -1 -19 -15   23.44    3.32
  -2 -20 -16   28.96    3.75
  -2 -24 -14   13.24    3.33
  -2 -30  -8    0.51    2.18
  -3 -13 -17  104.91    5.89
  -4   6  32    5.11    1.90
  -4 -20 -18   13.13    2.99
  -4 -24 -16    5.21    2.59
  -5   7  27   51.32    3.86
  -5   5   5  577.02   16.77
  -5 -13 -19   22.94    2.93
  -6   2  50    2.02    2.03
  -6 -24 -18    5.03    2.61
  -6 -32 -10   -0.05    2.10
  -7 -19 -21    8.92    2.64
  -7 -29 -15    0.50    2.32
  -8   8  32    9.23    2.28
  -8  -2 -14  826.22   22.88
  -8 -16 -22   11.56    2.60
  -8 -18 -22   11.84    2.84
  -8 -24 -20    1.96    2.25
  -9   9  19   25.68    2.81
  -9   9  25   11.42    2.24
  -9   5  47    5.44    2.39
  -9  -9 -21   14.00    2.05
 -10   8  38   12.48    2.75
 -11   5  -5   40.48    2.00
 -11 -23 -23    6.38    2.70
 -12   8  42    1.92    2.15
 -12 -22 -24    0.94    2.20
 -12 -26 -22    1.18    2.43
 -13  -7 -23   76.66    4.24
 -13 -11 -25   28.22    3.09
 -14 -12 -26   90.57    5.67
 -15 -13 -27    1.23    1.31
 -16 -16 -28   12.26    2.78
 -16 -18 -28   21.79    3.57
 -16 -24 -26    0.58    2.23
 -17  11   7  156.39    6.92
 -17  -9 -27    5.70    1.79
 -18 -10 -28   53.84    4.18
 -19  13  21    9.67    2.58
 -19  13  23   28.39    3.69
 -19  13  25   35.92    4.05
 -19 -11 -29   40.38    3.86
 -20  12  38    6.30    2.66
 -20  10  -2   79.32    4.10
 -20 -12 -30    9.33    2.45
 -21  13  11   34.35    3.31
 -21 -15 -31   18.25    3.28
 -21 -17 -31   25.89    4.02
 -22  14  20   67.00    5.20
 -22  14  22   46.42    4.58
 -22  14  24   64.50    5.37
 -23   7 -13   26.73    1.75
 -25 -13 -33   20.02    3.24
 -26  14  38    7.29    2.92
 -27  15  13   39.85    3.88
 -28  14   4   52.73    4.00
 -29  15  37    1.17    2.21
 -29 -13 -35    7.96    2.51
 -30  16  30    4.77    2.70
 -31  15   5   67.97    4.71
 -32  16  10   30.28    3.57
 -32  12  -8   15.10    1.97
 -33  17  21    6.20    2.52
 -33  17  23    2.42    2.49
 -33  17  25    2.96    2.34
 -35  17  13   22.41    3.29
 -37  17   9   25.69    3.25
 -37  13  -9   35.38    2.88
 -38  18  18    5.50    2.66
 -38  18  26    0.79    2.17
 -40  18  12    8.62    2.63
 -40  14  -8   27.07    2.74
 -40   8 -22    2.41    0.85
 -43  19  19   16.81    3.32
 -43  19  21    1.64    2.29
 -43  19  23    6.42    2.78
 -43  19  25   -0.05    2.50
 -43   7 -25   29.91    1.65
 -44  18   6   12.57    2.66
 -44  16  -4   15.23    2.54
 -45  19  13    6.72    2.60
 -46  18   4    1.15    1.76
 -48  18   2    8.17    2.22
 -50  20  16    3.69    2.28
 -50  -6 -40    1.17    1.20
  14 -16  32   19.59    1.75
  14 -20  16   14.87    2.27
  13 -13  35   16.08    1.18
  13 -15   9  133.07    5.95
  13 -17   9    1.13    1.29
  12 -10  10   17.04    1.66
  12 -18   6   22.13    2.62
  11 -21   5   15.34    2.58
  11 -25  11    0.70    1.59
  10 -10   4 1056.79   30.00
  10 -20   2    8.99    2.19
  10 -24   6   19.98    2.97
   9  -3  25   87.72    2.96
   9 -15  -1   23.31    2.69
   9 -17  -1   95.46    5.44
   9 -25   5   33.17    3.74
   8 -20  -2    6.48    2.21
   8 -26   4    2.43    2.15
   7  -1  25  127.58    4.51
   7 -11  -3  105.26    5.07
   6 -10  -4  240.30    8.75
   6 -14  -6  115.21    5.99
   6 -18  -6   97.39    5.90
   5 -27  -1    7.64    2.49
   4 -24  -6    3.30    2.26
   4 -26  -4    1.71    1.98
   3  -9  53    0.36    0.66
   2  -4  -4 1799.66   48.52
   2 -10 -10   32.53    2.79
   1  -7  -9  285.55    9.60
   1 -17 -13   41.68    3.98
   0   4  16  696.19   20.29
  -1  -9 -13  132.47    5.95
  -2  -2  52    1.30    1.47
  -2 -14 -16   35.70    3.46
  -2 -26 -12    2.81    2.41
  -3   5  35   22.32    2.79
  -3   3  43    3.23    1.89
  -3 -19 -17    8.32    2.67
  -4  -4 -12  594.17   17.22
  -4 -30 -10    1.30    2.47
  -5   7  17    5.29    1.59
  -5   1  51    7.91    2.40
  -5 -19 -19   12.08    2.86
  -6 -14 -20   69.55    5.01
  -6 -18 -20   23.93    3.66
  -7   5   1  838.13   23.42
  -7 -15 -21   34.74    3.83
  -7 -17 -21   19.34    3.34
  -8   8  12   32.15    2.68
  -8  -6 -18  302.23   10.24
  -9   9  27    9.82    2.17
  -9   7  41    0.39    2.00
  -9   3  -7  217.17    6.19
  -9 -23 -21    2.93    2.56
 -10   6  46    2.70    2.25
 -10  -4 -18   65.33    3.22
 -10 -26 -20    1.74    2.66
 -12  10  14  225.94    9.09
 -13   9   5   14.44    1.90
 -13 -21 -25    1.54    2.42
 -14  10   8   31.06    2.77
 -14 -20 -26    6.22    2.80
 -15   7  -5  203.26    6.89
 -15  -5 -23   15.39    1.81
 -15 -19 -27    3.41    2.24
 -16  12  20   25.95    3.23
 -16  12  22   14.30    2.63
 -16  12  24    5.37    2.15
 -16  12  26    5.22    2.26
 -17 -23 -27    2.32    2.66
 -18  12  34    7.75    2.71
 -18 -22 -28    1.54    2.28
 -19  13  19    0.46    1.61
 -19  13  27   64.40    5.43
 -19 -21 -29    0.97    2.43
 -20   8  -8  157.59    5.78
 -20 -20 -30    2.13    2.20
 -22  14  18  127.72    7.23
 -23  13  39    7.75    3.24
 -24  14  34    0.09    2.51
 -24  12   0    0.57    1.37
 -25  15  21    4.06    2.27
 -25  15  23   10.15    2.94
 -25  15  25   14.96    3.11
 -25  13   3   80.44    4.79
 -27  15  33    5.71    3.08
 -27  -3 -29   65.46    3.32
 -29 -15 -35   12.01    3.01
 -30  16  14   17.96    3.16
 -32 -12 -36    5.76    2.18
 -33  17  19   21.51    3.50
 -33  17  27   10.79    3.26
 -34  16   6   14.96    2.71
 -35  17  33    4.80    2.86
 -35 -11 -37    0.97    1.78
 -36  10 -16    2.30    1.08
 -36   8 -20    1.47    0.84
 -38  18  16    8.59    2.86
 -38  18  28    7.06    2.86
 -39  -7 -37   17.24    2.32
 -41  17   3   40.47    3.89
 -42  18   8   26.30    3.54
 -43  19  17    1.51    2.44
 -43  19  27    2.73    2.54
 -43  19  29    0.53    2.33
 -43  17   1   17.13    2.71
 -43  15  -7   17.65    2.43
 -43  13 -13   11.64    1.91
 -44  12 -16    2.61    1.27
 -45  -7 -39    0.70    1.35
 -47  19   9    0.06    1.99
 -48  20  22    2.25    2.42
 -48  20  24    0.50    2.14
 -57  -5 -41    0.40    1.04
  14 -18  14   24.61    2.54
  13  -9  27   64.62    2.31
  13 -11  13   41.87    2.54
  13 -23  17    4.24    1.77
  12 -16   6   40.40    3.22
  12 -22  10    9.52    2.19
  12 -24  14    0.18    1.50
  10 -22   4   37.72    3.78
   9 -11   1   62.71    3.60
   9 -21   1   18.37    2.74
   8  -4  36    3.77    0.85
   7  -7   1 1821.21   49.57
   7 -21  -3   26.66    3.42
   6   0  22 1096.98   30.12
   6   0  24    0.75    0.91
   6 -16  -6   73.60    4.83
   6 -22  -4   13.53    2.90
   6 -26   0    1.10    2.17
   5  -1   9  514.45   13.73
   5 -13  -7   76.29    4.60
   5 -19  -7    3.64    1.97
   5 -23  -5    2.33    2.07
   4   0  36   33.72    2.56
   3   1  35    5.41    1.48
   3  -5  49    1.21    1.09
   3 -11  -9  171.69    7.29
   3 -29  -1    2.81    2.14
   2   2  34    1.89    1.31
   2 -22 -10   18.10    3.19
   2 -28  -4    1.28    2.06
   1 -25  -9   13.12    3.24
   1 -27  -7   15.82    3.26
   0   4  30    0.21    1.19
   0   2  40    0.15    1.54
   0 -16 -14    0.53    1.66
   0 -30  -4   -0.65    2.02
  -1   5  21  334.82   11.31
  -1   5  23  202.60    7.85
  -1   5  25   76.27    4.25
  -1  -1  49   -0.20    1.49
  -1 -15 -15   85.90    5.50
  -1 -23 -13    6.40    2.62
  -1 -29  -7    2.30    2.21
  -2   4   8  366.38   11.10
  -2   2  44    6.70    1.98
  -2 -18 -16   41.35    4.07
  -3  -9 -15  258.23    9.55
  -3 -15 -17   14.14    2.51
  -3 -17 -17   29.71    3.59
  -3 -23 -15    7.82    2.74
  -3 -31  -7    1.91    2.38
  -4   4  42    0.49    1.64
  -4 -14 -18   18.81    2.71
  -4 -16 -18   30.68    3.50
  -4 -18 -18    5.88    2.33
  -4 -28 -12   17.05    3.50
  -5   7  29   92.68    5.42
  -5 -15 -19   49.47    4.34
  -5 -17 -19   27.61    3.65
  -6  -6 -16  251.62    8.77
  -6 -16 -20    5.33    2.11
  -6 -26 -16   18.64    3.67
  -6 -30 -12    1.38    2.31
  -7  -9 -19    6.88    1.68
  -8 -26 -18    0.07    2.48
  -8 -30 -14    0.39    2.27
  -9   9  17   67.89    4.27
  -9   9  29    0.29    1.73
 -10 -22 -22    3.69    2.44
 -10 -28 -18    3.12    2.67
 -11   9   9  235.69    8.83
 -12  10  32    1.69    2.08
 -13 -25 -23    1.28    2.37
 -14  10  38    4.05    2.40
 -15 -15 -27   47.07    4.61
 -16  12  18   14.01    2.42
 -16  12  28   11.84    2.69
 -16  10  42   11.64    3.23
 -17  11  39    2.68    2.48
 -19  13  29    8.01    2.63
 -20  12   6  213.34    8.73
 -20 -14 -30   19.50    3.37
 -20 -18 -30    5.36    2.46
 -21  13  35    4.86    2.55
 -21  -5 -27   34.45    2.60
 -22  14  28   10.44    2.89
 -24   2 -22   94.50    2.80
 -25  15  19   16.39    3.09
 -25  15  27    1.98    2.57
 -25 -15 -33    0.91    2.06
 -25 -17 -33    2.57    2.25
 -27  15  11   10.55    2.33
 -28 -12 -34    2.20    2.01
 -29  15   7   27.43    3.12
 -30  16  32    2.17    2.62
 -31   9 -15   36.41    2.30
 -31  -3 -31   15.71    1.70
 -33  17  17    8.24    2.53
 -33  17  29    6.71    3.09
 -34  12 -10    7.84    1.55
 -36  -4 -34    7.20    1.51
 -37  -5 -35   10.06    1.72
 -37  -9 -37    3.87    1.78
 -38  18  30    0.57    2.42
 -38  -6 -36   12.07    1.97
 -39  17   5   12.56    2.47
 -39   1 -31   19.41    1.13
 -43  19  15    8.65    2.65
 -45  19  11    4.76    2.43
 -45  17  -1   26.32    3.09
 -46  14 -12   20.58    2.39
 -48  20  20    3.66    2.50
 -48  20  26    2.18    2.69
 -48  12 -18    5.45    1.38
 -48  10 -22    3.36    1.11
 -50  20  14    1.08    2.01
  14 -12  18   33.44    2.20
  14 -16  14    8.15    1.72
  14 -20  18    6.11    1.80
  13  -9  19   28.80    1.67
  13 -13  11   94.16    4.45
  13 -19  11   11.02    2.03
  13 -21  13   13.00    2.31
  12 -12   8  793.00   23.25
  12 -20   8    0.47    1.44
   9  -9   3   98.10    4.32
   9 -23   3   20.34    3.06
   8  -8   2  398.93   12.30
   8 -22   0   25.72    3.30
   8 -24   2    9.87    2.50
   7  -1  19  175.13    5.40
   7 -23  -1    9.50    2.57
   7 -25   1    1.37    1.82
   6  -8  -2 1397.33   38.84
   6 -24  -2    3.12    2.28
   4  -2  42    5.99    1.40
   4 -12  -8   27.44    2.76
   4 -20  -8   33.90    3.74
   4 -28   0    8.80    2.53
   2  -2  46    7.35    1.57
   2 -24  -8   85.99    6.25
   1   3  33   10.62    1.85
   1   1  41   21.62    2.52
   0 -22 -12    0.10    2.00
  -1   5  19   53.49    3.27
  -1   3  39   17.05    2.48
  -1   1  45    2.23    1.70
  -4   6  12  346.75   11.31
  -5   5  41   26.15    3.28
  -5   3  47   10.36    2.47
  -5  -9 -17   61.77    3.91
  -5 -23 -17    6.73    2.61
  -5 -31  -9   -0.03    2.32
  -6   4  46    8.37    2.47
  -6  -4 -14  684.90   19.69
  -6 -28 -14    3.30    2.50
  -8   8  34    9.18    2.42
  -8 -28 -16    4.22    2.67
 -10   8   6  318.24   10.69
 -11   9  37   26.40    3.82
 -11   7  45   10.69    2.95
 -11 -21 -23    5.89    2.56
 -11 -25 -21    4.86    2.79
 -12   6  -4  296.66    9.17
 -13  11  21    3.25    1.97
 -13  11  23   25.29    3.10
 -13  11  25   27.34    3.38
 -13   9  41    0.12    2.04
 -14  -8 -24    7.99    1.75
 -14 -14 -26  147.39    8.01
 -14 -24 -24   -0.80    2.52
 -15  11  11  113.84    5.83
 -15  11  35    1.16    2.22
 -15   9   1    8.51    1.57
 -18  12  10    0.43    1.44
 -18  12  36   44.03    4.85
 -18   8  -6  159.03    5.87
 -20  12  40    9.96    3.21
 -20 -16 -30    2.28    1.94
 -22  14  30   76.31    6.33
 -23 -11 -31   13.44    2.59
 -24  14  10    9.50    2.09
 -24  14  36    2.99    2.79
 -25  15  17   20.34    3.23
 -25  15  29    5.58    2.57
 -25  11  -5  117.89    5.31
 -26  14   6   47.94    3.80
 -27  15  35   11.70    3.40
 -27  11  -7   11.42    1.66
 -28  16  20   63.55    5.37
 -28  16  22   50.83    5.06
 -28  16  24   29.72    4.17
 -30  16  12   22.83    3.18
 -30   6 -20   23.08    1.31
 -31 -11 -35    6.58    2.14
 -32  16   8   46.32    4.14
 -32  14  -2    2.89    1.52
 -32 -14 -36    0.23    2.04
 -33  17  15    8.28    2.59
 -33  17  31   -0.52    2.36
 -34 -10 -36    3.09    1.77
 -36  18  22    0.19    2.16
 -37  17   7   10.85    2.57
 -37  15  -3   46.28    3.77
 -38  18  14    4.99    2.30
 -38  18  32    5.55    3.10
 -41  19  23    4.92    2.65
 -41  19  25    2.48    2.43
 -41 -11 -39   -0.26    1.73
 -42  14 -10   58.45    3.86
 -43  -9 -39    1.02    1.56
 -44  -6 -38    7.77    1.71
 -45  -1 -35    9.41    1.17
 -46  16  -6   34.69    3.32
 -47  17  -3    1.14    1.65
 -48  20  16    1.91    2.11
 -49  15 -11    7.27    1.90
 -49  -5 -39    0.52    1.18
 -50  20  12    5.61    2.20
  14 -18  16   68.99    4.14
  14 -18  30   -0.13    1.01
  14 -20  20   17.92    2.20
  14 -20  26    9.12    1.70
  11 -19   5   45.59    3.70
  10 -14   2  430.06   14.34
   8 -10   0    0.94    1.10
   8 -14  -2  164.48    7.25
   8 -18  -2   27.43    3.08
   7  -1  27   14.71    1.33
   7  -3   9  285.51    7.80
   7  -9  -1  938.56   26.94
   7 -27   5    5.93    2.34
   6   0  20    0.22    0.79
   6   0  26   16.54    1.53
   5 -15  -7  189.14    8.35
   5 -17  -7   23.64    3.02
   3 -27  -3    3.91    2.50
   2  -6  52    0.14    1.02
   2 -26  -6    0.80    2.07
   1 -21 -11   12.75    2.85
   0 -10 -12    0.24    1.35
  -1 -25 -11    0.72    2.25
  -1 -27  -9    0.39    2.15
  -2   4  38   14.45    2.39
  -2 -22 -14   10.62    2.81
  -3 -29  -9    1.20    2.45
  -4   6  34   21.41    2.71
  -4   2  48    6.19    2.05
  -5   7  15  186.30    7.36
  -5   7  31   45.44    3.81
  -6   6   6  406.27   12.54
  -7   5  45    3.49    2.18
  -7 -31 -11    0.61    2.51
  -8   6   2 1267.83   35.03
  -9   9  15   74.64    4.47
  -9   9  31   15.67    2.74
  -9 -25 -19    5.29    2.73
  -9 -31 -13    1.02    2.38
 -10   8  40   36.86    4.16
 -11  -7 -21    2.64    1.28
 -12  10  12   17.68    2.42
 -12   8   2  309.00   10.25
 -12 -12 -24   15.02    2.55
 -12 -20 -24    2.51    2.31
 -13  11  19   31.02    3.20
 -13  11  27    2.31    1.99
 -13 -13 -25    5.25    2.06
 -13 -27 -21    0.29    2.41
 -14 -16 -26    5.12    2.50
 -15  -1 -19   26.82    1.56
 -15 -23 -25    0.17    2.22
 -16  12  16    3.18    1.62
 -16  12  30    0.93    2.20
 -18  10   0   78.36    4.14
 -19  13  15    4.92    1.84
 -19 -13 -29    7.42    2.38
 -19 -19 -29    8.05    2.95
 -20  -8 -28   24.20    2.70
 -21  13   9   70.68    4.71
 -21  13  37   16.66    3.46
 -21  -9 -29    6.36    1.88
 -22 -10 -30   24.82    3.02
 -23  13   5   92.25    5.19
 -23  11  -3  105.49    5.01
 -24   8 -12   54.26    2.74
 -24 -14 -32    4.79    2.44
 -24 -18 -32   10.65    3.06
 -28  16  18   22.57    3.53
 -28  16  28    4.03    2.49
 -29  11  -9   43.13    2.88
 -29   5 -21   17.32    0.92
 -30  16  34    1.96    2.49
 -31   7 -19   17.92    1.32
 -33  15   1    2.28    1.56
 -34  14  -4    5.28    1.76
 -35 -13 -37   -0.05    1.78
 -36  18  20    1.68    2.13
 -36  18  24    1.26    2.26
 -36  18  26    3.17    2.67
 -36  16   2   27.95    3.19
 -36  -8 -36    5.17    1.77
 -38  16   0   -0.03    1.63
 -38 -12 -38    1.63    1.73
 -39  13 -11   -0.08    1.35
 -40  16  -2   18.81    2.68
 -40  -2 -34   17.49    1.64
 -41  19  19    4.84    2.59
 -41  19  27    0.70    2.65
 -41  11 -17    3.79    1.37
 -42  18   6    1.24    1.74
 -43  19  13    5.78    2.61
 -44  18   4    0.31    1.83
 -45  15  -9   21.74    2.58
 -45  11 -19   22.81    2.08
 -46  20  22    0.98    2.10
 -46  18   2    7.79    2.25
 -49  19   5    5.74    2.25
 -51   9 -25    0.80    0.86
  14 -14  16   13.28    1.72
  14 -20  22    1.03    1.34
  14 -20  24   10.93    1.86
  13 -17  11   25.12    2.60
  13 -21  15    5.11    1.71
  12 -22  12    2.10    1.63
  11  -7  13  126.85    4.31
  11 -13   5   60.73    3.64
  11 -21   7   20.18    2.63
  10 -16   2  120.69    6.03
  10 -24   8    1.27    1.78
   9 -25   7    3.36    2.08
   8 -16  -2   25.67    2.76
   8 -26   6   16.27    2.88
   7  -3  37   16.46    1.54
   7 -19  -3   11.78    2.46
   6  -4  42    5.50    1.18
   5  -1  37   15.94    1.78
   4 -18  -8    9.08    2.42
   3 -19  -9    6.04    2.19
   3 -23  -7   14.93    2.99
   3 -25  -5    4.10    2.27
   2   0   4    0.27    0.17
   2   0  42   34.66    2.92
   2  -8  -8  167.78    6.54
   2 -20 -10    4.70    2.33
   1 -29  -3    3.78    2.48
   0   0  46    0.29    1.39
   0 -28  -6    0.16    2.02
  -1  -7 -11  158.38    6.23
  -3   5  37   22.47    2.87
  -3 -25 -13    7.37    2.79
  -3 -27 -11    1.05    2.54
  -4 -22 -16   14.98    3.13
  -5 -29 -11    1.67    2.65
  -6   8  22  446.74   15.19
  -6   6  40    0.83    1.94
  -6 -22 -18    9.41    2.75
  -7 -25 -17   -0.23    2.47
  -8   6  44    7.26    2.49
  -8 -10 -20   79.24    4.74
 -11 -27 -19    0.00    2.68
 -11 -29 -17   -0.24    2.45
 -12   8  44    5.03    2.47
 -12 -24 -22    3.05    2.75
 -13  11  17    9.77    2.22
 -13  11  29   13.00    2.77
 -13 -17 -25   15.65    3.19
 -15  -3 -21  141.34    5.27
 -16 -22 -26    3.61    2.50
 -17 -21 -27    9.63    3.27
 -18 -12 -28  115.08    6.70
 -18 -20 -28    1.52    2.21
 -19 -17 -29    6.44    2.72
 -22  14  14  145.40    7.51
 -22  14  32    0.34    2.46
 -22  -6 -28   18.73    2.14
 -24 -16 -32    6.32    2.53
 -25  15  31    1.19    2.21
 -28  16  16   68.88    5.36
 -28  16  30    8.08    2.93
 -28 -14 -34    0.84    1.98
 -28 -16 -34    7.93    2.71
 -29  13  -3   13.03    2.00
 -31  17  21   27.94    3.88
 -31  17  23    4.35    2.43
 -31  15   3   22.56    2.84
 -31  13  -5   13.39    2.00
 -32  -4 -32   15.30    1.83
 -33  17  13    0.66    2.02
 -33  17  33    0.67    2.75
 -34  16   4    5.90    1.88
 -35  17   9   20.55    3.16
 -36  18  18   13.62    2.99
 -36  18  28    2.41    2.45
 -36  14  -6  100.35    5.23
 -38  18  12    1.01    1.89
 -39  15  -5    0.79    1.60
 -41  19  17   -0.21    2.20
 -41  19  29    2.48    2.81
 -41   9 -21   17.86    1.62
 -43  -5 -37   10.55    1.76
 -45  19   9    4.00    2.22
 -46  20  20    2.14    2.53
 -46  20  24    0.85    2.28
 -46  20  26    1.93    2.42
 -48  20  14    1.77    2.33
 -48  18   0    0.20    1.61
 -48  -4 -38    5.23    1.37
 -48  -8 -40    0.92    1.52
 -56  -4 -40    0.08    1.02
  14 -12  20   16.21    1.52
  14 -12  26   87.50    3.52
  14 -16  30    0.31    0.94
  13 -15  11  100.64    4.93
  13 -15  35    8.33    1.13
  12 -18   8   18.64    2.43
  11  -9   9  215.04    7.26
  11 -17   5   36.49    3.19
  10 -20   4    9.99    2.08
  10 -22   6    7.11    2.03
   9  -3  27   23.76    1.32
   9 -19   1    2.25    1.82
   8  -2  28    3.98    0.83
   7 -13  -3    2.48    1.61
   6  -4   4  338.58    9.71
   6 -20  -4    7.98    2.37
   6 -26   2    1.82    2.02
   5   1  21  228.86    7.43
   5   1  23   73.13    3.31
   5   1  25   67.70    3.24
   5 -21  -5    6.60    2.48
   4 -14  -8  159.15    7.32
   4 -16  -8   71.80    4.83
   4 -22  -6   12.10    2.63
   4 -26  -2    1.36    1.97
   3 -13  -9  102.24    5.46
   2  -6  -6 1402.84   38.70
   2  -8  54    0.24    0.90
   2 -12 -10   94.77    5.14
   1 -11 -11  202.02    8.20
   0   4  14    0.02    0.92
   0   4  32    7.68    1.76
   0 -24 -10    0.45    2.12
   0 -26  -8   -0.36    2.24
  -1   5  17   74.34    3.81
  -1   5  29   15.64    2.17
  -1 -21 -13    2.73    2.37
  -2 -10 -14  110.46    5.49
  -3   5   9  201.76    6.99
  -3   1  49    1.11    1.73
  -4 -30  -8   -0.07    2.12
  -5 -27 -13    0.75    2.25
  -6   8  20   43.04    3.37
  -6   8  26  214.80    9.11
  -6 -10 -18  107.11    5.54
  -7 -21 -19   20.34    3.60
  -7 -27 -15    0.48    2.58
  -7 -29 -13    0.64    2.37
  -8 -32 -10    1.03    2.26
  -9 -27 -17    7.35    2.89
  -9 -29 -15    1.52    2.38
 -10  10  22   77.95    5.04
 -10  10  24  107.01    6.14
 -10 -20 -22    2.54    2.47
 -10 -24 -20   11.24    3.11
 -11 -19 -23    7.58    2.74
 -12 -18 -24    7.05    2.77
 -13 -15 -25   15.22    2.77
 -13 -23 -23    0.41    2.16
 -14  10  40    8.29    2.82
 -14 -26 -22    0.10    2.58
 -15  11  37    5.00    2.38
 -16  12  14   39.85    3.60
 -16   8  -4  125.48    5.00
 -16  -6 -24    7.98    1.61
 -16 -10 -26  112.50    6.03
 -17  11  41    1.41    2.40
 -17 -11 -27   22.75    2.93
 -18  12  38    0.03    2.03
 -18  -4 -24   47.49    2.83
 -19  13  13    8.17    2.03
 -19  13  33   17.62    3.57
 -21  11  -1   37.27    2.86
 -21   9  -7  231.30    8.00
 -23   9  -9   67.63    3.36
 -23 -19 -31    3.17    2.51
 -24  14   8   29.34    3.11
 -24  14  38   -0.57    2.51
 -24   6 -16   10.82    0.98
 -26 -10 -32   15.76    2.66
 -27  15   9   19.46    2.75
 -27  13  -1   70.98    4.30
 -27   1 -25   63.90    2.32
 -28  14   2   14.86    2.22
 -28  -4 -30   29.99    2.36
 -30  16  10   34.32    3.74
 -31  17  19   26.35    3.89
 -31  17  27    7.23    3.02
 -33  13  -7   94.91    4.93
 -33  -9 -35    0.87    1.64
 -35  -7 -35    1.55    1.48
 -36  18  16    0.40    2.05
 -36  18  30    0.34    2.36
 -36  12 -12   36.63    2.71
 -37   9 -19    0.61    0.90
 -39  17   3   31.15    3.49
 -40  18   8   12.24    2.60
 -41  19  15    0.55    1.90
 -41  17   1   40.03    3.76
 -41  -3 -35    6.73    1.34
 -42  16  -4    5.48    1.84
 -42  -4 -36    4.92    1.35
 -43  19  11   26.76    3.66
 -43  17  -1   14.32    2.48
 -46  -2 -36    1.29    1.00
 -48  16  -8    3.47    1.55
  14 -12  22   47.26    2.53
  14 -12  24   22.10    1.66
  14 -18  28    3.43    1.25
  13  -9  21   51.18    2.25
  13 -19  13    8.12    1.94
  13 -21  17    2.54    1.59
  12 -14   8  159.44    6.64
  12 -16   8   17.90    2.26
  12 -20  10   13.28    2.35
  11 -11   7  108.94    4.77
  11 -15   5  144.89    6.47
  11 -23  11    6.41    2.05
  10  -4  24  147.34    4.22
   9 -13   1  626.45   19.44
   9 -23   5   11.76    2.52
   8 -20   0   19.24    2.86
   8 -24   4    0.06    1.66
   7 -17  -3    4.33    1.73
   7 -25   3    5.86    2.34
   6   0  28    1.13    0.96
   5 -23  -3    5.10    2.13
   5 -25  -1   13.07    2.89
   3  -9  -7  493.18   15.48
   3 -17  -9   38.46    3.72
   2 -28  -2    4.16    2.40
   1 -23  -9    8.27    2.83
   1 -27  -5    3.33    2.46
   0  -2  50    2.15    1.45
   0 -20 -12   31.58    3.92
  -1  -3  53    1.41    1.37
  -1  -5  -9  206.02    7.02
  -1 -29  -5    1.35    2.13
  -2 -24 -12   26.04    4.00
  -2 -28  -8   -0.12    2.04
  -3 -21 -15    9.53    2.80
  -4 -10 -16  210.91    8.47
  -5   7  33   61.70    4.54
  -5  -1  -9  470.68   13.05
  -5 -21 -17   10.07    2.78
  -6   8  18  148.54    6.66
  -6   8  28   10.94    2.23
  -6 -30 -10    0.05    2.27
  -7   7  39    9.95    2.51
  -8   8  10    3.50    1.36
  -8 -20 -20   -0.50    2.00
  -8 -24 -18    0.14    2.09
  -9   9  33   13.12    2.67
  -9   7  43    9.31    2.80
  -9  -7 -19   65.61    3.75
  -9 -11 -21  104.76    5.73
 -10  10  20   58.52    4.31
 -10  10  26    9.58    2.25
 -10 -12 -22   50.91    4.05
 -11   9  39    2.56    2.16
 -11 -13 -23   14.75    2.57
 -12  10  36   13.80    3.16
 -12 -14 -24    9.91    2.37
 -12 -16 -24   37.86    4.18
 -13  11  15   48.83    3.80
 -13  11  31    7.23    2.57
 -13   9  43    0.43    2.15
 -13   7  -3  452.65   13.58
 -13  -5 -21    6.12    1.29
 -14  10   6  168.65    7.02
 -14 -22 -24    1.07    2.17
 -15  11   9   31.57    2.99
 -17  11   5   96.94    5.03
 -18  12   8  217.82    8.92
 -18 -18 -28    3.25    2.50
 -19   9  -5   30.19    2.29
 -19 -23 -27    0.29    2.59
 -20  14  24   20.86    3.34
 -21  13  39    1.31    2.18
 -21 -21 -29   10.31    3.14
 -22  14  12  128.93    6.84
 -22  14  34   28.24    4.33
 -22 -20 -30    2.42    2.52
 -23   5 -17  128.34    4.01
 -23  -7 -29    4.22    1.54
 -24  -8 -30   22.51    2.60
 -25  15  13   28.06    3.35
 -25   7 -15   60.20    2.64
 -25  -5 -29   44.68    3.00
 -25  -9 -31   23.43    2.87
 -27  -1 -27  112.18    4.16
 -28  16  14   23.18    3.18
 -28  16  32    5.14    2.98
 -29  15   5   77.00    5.04
 -31  17  17   79.49    6.02
 -31  17  29   21.63    3.98
 -31  11 -11   10.68    1.53
 -31 -13 -35    4.59    2.21
 -32  16   6    2.54    1.94
 -32  10 -14    9.85    1.38
 -32   8 -18    8.63    1.12
 -33  -5 -33    4.95    1.46
 -34  -6 -34    7.40    1.72
 -36  18  14   16.79    3.11
 -36  18  32    0.91    2.67
 -37  17   5   15.87    2.79
 -37  11 -15   23.17    2.05
 -38  14  -8   16.60    2.19
 -39  19  23    0.74    2.45
 -39  19  25    6.03    2.74
 -40 -10 -38    6.06    2.19
 -41  15  -7    9.48    1.93
 -42  -8 -38    5.88    1.82
 -46  20  16    4.26    2.31
 -48  20  12    4.64    2.29
 -51  21  23    2.08    2.42
 -51  21  25   -0.16    2.41
  14 -14  18   97.06    4.40
  14 -16  18   23.51    2.21
  14 -18  20   13.39    2.00
  14 -18  26    4.22    1.32
  13  -9  23  118.88    4.00
  13 -11  15   47.56    2.66
  12  -8  16   19.53    1.35
  12 -22  14   35.17    3.23
  10 -24  10    8.26    2.25
   9 -21   3    1.62    1.62
   9 -25   9    4.20    2.01
   8 -22   2   16.68    2.87
   8 -26   8    2.51    1.96
   7 -21  -1   17.23    2.86
   7 -23   1    8.89    2.36
   6 -12  -4   23.06    2.44
   6 -22  -2    3.12    2.18
   6 -24   0   30.48    3.73
   5   1  27   47.46    2.71
   4  -4   0 1634.91   43.98
   4 -28   2    6.38    2.35
   2   2  36   11.91    2.00
   2  -4  50    3.58    1.32
   2 -18 -10   54.80    4.57
   1   3  35   62.74    3.97
   1 -19 -11   20.96    3.17
   1 -25  -7   12.47    3.05
  -1   5  31   13.67    2.13
  -1 -11 -13  179.16    7.64
  -2   6  22   98.18    4.95
  -2   6  24   22.21    2.42
  -2 -20 -14   10.96    2.86
  -2 -26 -10    0.27    2.09
  -3  -7 -13   47.17    3.01
  -4   6  36   14.71    2.66
  -4   4  44   20.06    2.89
  -4 -20 -16   10.62    2.73
  -4 -24 -14    0.30    2.12
  -5   7  13  138.22    5.86
  -5 -31  -7    4.62    2.78
  -6 -20 -18    9.57    2.75
  -6 -24 -16   12.09    3.11
  -7 -11 -19   80.61    4.87
  -8 -30 -12    2.21    2.57
  -9   9  13  258.09    9.64
  -9   7   3   56.56    3.05
  -9 -19 -21    2.86    2.28
 -10  10  18  121.67    6.23
 -10  10  28    3.00    1.97
 -10 -18 -22   17.81    3.16
 -10 -30 -14    0.07    2.23
 -11 -17 -23   18.63    3.31
 -11 -23 -21   33.72    4.54
 -12  -8 -22   36.01    2.94
 -12 -26 -20    1.00    2.40
 -12 -28 -18    1.98    2.45
 -15 -21 -25    3.56    2.63
 -15 -25 -23    3.41    2.62
 -16  12  34    2.33    2.46
 -16 -20 -26    1.15    2.25
 -17  13  21   49.19    4.34
 -17  13  23    1.04    2.04
 -17  13  25   15.46    3.05
 -17 -19 -27    1.29    2.31
 -18 -14 -28    6.03    1.98
 -19  13  35    8.54    2.80
 -20  14  20   20.79    3.25
 -20  14  26    5.17    2.59
 -20  12   4  221.02    8.80
 -20 -22 -28    2.01    2.30
 -23  15  21   11.80    2.97
 -23  15  23    8.64    2.67
 -23  15  25    6.70    2.84
 -23  15  27   19.87    3.52
 -23 -15 -31    1.47    2.07
 -23 -17 -31   18.67    3.30
 -26  14   4    8.33    1.98
 -27 -13 -33   11.69    2.81
 -27 -17 -33    0.13    1.92
 -29  -5 -31   13.68    1.88
 -29  -9 -33   17.95    2.57
 -31  17  31    6.10    3.05
 -31 -15 -35    2.95    2.24
 -32  -8 -34    4.24    1.81
 -34  18  22    7.99    2.93
 -34  18  24    3.29    2.69
 -34  18  26    0.10    2.16
 -34 -12 -36    0.27    1.87
 -35  17   7   13.93    2.59
 -37 -11 -37    0.71    1.78
 -39  19  19    0.10    2.34
 -39  19  27    3.52    2.54
 -41  19  13    0.95    2.19
 -42  18   4   18.98    2.87
 -44  20  20    4.14    2.45
 -44  20  22   -0.20    2.19
 -44  20  24   -0.06    2.22
 -44  20  26    0.87    2.61
 -44  18   2    4.96    1.86
 -44  16  -6    0.78    1.47
 -44  14 -12   31.04    2.84
 -45  17  -3   21.81    2.78
 -45   9 -23   35.33    2.17
 -46  20  14    2.07    2.33
 -47  19   5    0.79    1.69
 -47  15 -11   13.39    2.10
 -48  14 -14   37.31    2.97
 -49  11 -21   20.92    1.92
 -52  -6 -40    2.21    1.42
  14 -14  28    9.87    1.33
  14 -16  28    9.78    1.44
  14 -18  22    4.80    1.44
  14 -18  24   11.18    1.73
  13 -17  13    1.14    1.29
  13 -21  19    0.78    1.41
  12 -10  12   15.48    1.54
  12 -14  38    6.03    0.91
  11 -19   7   12.44    2.19
  11 -21   9   27.48    3.05
  10  -4  22   10.48    0.50
  10 -12   4  131.26    5.70
  10 -18   4    2.21    1.45
   9 -15   1   21.79    2.58
   7  -9  47    0.81    0.56
   6   0  18  767.86   21.19
   6  -2  38    3.87    1.18
   6 -18  -4  120.65    6.51
   5   1  19   15.59    1.37
   5 -11  -5  367.79   12.44
   5 -27   3    9.49    2.66
   4   2  24  393.43   12.24
   4 -10  -6  111.54    5.20
   3  -1  43    5.23    1.49
   3  -3  47    3.21    1.32
   3 -21  -7    1.65    1.94
   3 -27  -1    8.66    2.73
   2 -14 -10   29.87    3.08
   2 -16 -10   36.56    3.52
   2 -26  -4    6.99    2.67
   1  -1  47    8.07    1.79
   1 -29  -1    1.54    2.07
   0 -12 -12  132.50    6.38
  -1 -19 -13   27.40    3.56
  -1 -23 -11    7.69    2.79
  -1 -27  -7   14.00    3.08
  -2   6  20    4.18    1.52
  -2   0  50    1.38    1.55
  -2 -30  -4   -0.11    2.00
  -3   3  45    3.41    1.67
  -3 -11 -15   12.30    2.04
  -4 -26 -12    2.20    2.32
  -5   5  43    7.64    2.38
  -5  -7 -15  160.26    6.42
  -5 -11 -17  199.72    8.40
  -6   8  30   18.17    2.69
  -6 -26 -14    0.44    2.42
  -6 -28 -12   -0.08    2.42
  -7   7   7   70.82    3.67
  -7  -7 -17   13.47    1.74
  -7 -19 -19   30.59    3.90
  -7 -31  -9   -0.44    2.26
  -8 -26 -16    3.87    2.60
  -8 -28 -14    0.76    2.31
  -9 -23 -19    5.73    2.48
 -10  10  30   20.82    3.18
 -10   8  42    6.03    2.43
 -10 -26 -18    0.47    2.24
 -10 -28 -16    0.29    2.56
 -11   9   7  296.11   10.37
 -11 -15 -23    0.90    1.66
 -12  10  10   15.82    2.12
 -13   9   3  384.26   12.51
 -16  12  12   37.62    3.35
 -16  10   2  524.06   16.44
 -16 -24 -24    7.06    3.00
 -17  13  19    8.89    2.23
 -17  13  27    4.19    2.48
 -17  -7 -25   26.55    2.50
 -17 -13 -27    3.54    2.07
 -19  13  11   86.48    5.23
 -20  14  18   11.06    2.66
 -20  14  28   12.47    2.95
 -21  13   7    5.63    1.74
 -21  -3 -25   56.89    2.97
 -22  14  36   24.33    4.11
 -22 -12 -30   23.49    3.11
 -22 -18 -30    1.31    2.27
 -23  15  19    8.87    2.56
 -23  15  29   14.19    3.13
 -25  15  35    5.62    2.75
 -26  16  20   13.74    2.97
 -26  16  22    5.85    2.69
 -26  16  24    0.07    2.03
 -26  16  26   19.31    3.61
 -26  12  -4   22.97    2.32
 -26  -6 -30    8.69    1.69
 -27  -7 -31    1.22    1.38
 -27 -15 -33    6.10    2.52
 -28  16  34    5.41    2.80
 -28  12  -6  111.10    5.22
 -28  -8 -32    1.65    1.60
 -30  -6 -32    9.72    1.86
 -31  17  15    5.89    2.33
 -31  -7 -33   15.49    2.25
 -34  18  18    0.03    2.02
 -34  18  20    0.19    2.04
 -34  18  28    0.54    2.53
 -35  13  -9   36.61    2.91
 -39  19  17    1.98    2.32
 -39  19  29    3.58    2.66
 -40  18   6    2.90    2.08
 -41  13 -13   78.41    4.25
 -43  19   9    6.76    2.54
 -44  20  18    0.84    2.31
 -44  20  28    0.89    2.35
 -46  18   0    1.91    1.73
 -47  -7 -39    0.40    1.39
 -48  20  10    2.18    2.23
 -49  13 -17    3.68    1.43
 -55  -3 -39    0.33    0.98
  14 -14  20   21.96    1.98
  14 -16  20   20.09    2.08
  13 -15  13   35.02    2.72
  13 -19  15    6.64    1.78
  13 -21  21    1.45    1.30
  12 -12  10   31.71    2.41
  12 -18  10   21.65    2.54
  12 -20  12   13.16    2.21
  12 -22  16    2.81    1.71
  11 -23  13   15.99    2.51
  10  -6  12   13.45    1.04
   8  -8  44    1.14    0.59
   8 -12   0   50.46    3.38
   8 -18   0   -0.02    1.38
   7  -7  45    1.79    0.76
   6  -8  48    0.14    0.67
   6 -16  -4   22.40    2.72
   6 -26   4   24.85    3.32
   5  -3  43    9.85    1.49
   5 -19  -5   38.71    3.76
   4   2  22  162.15    5.92
   4   2  26   45.24    2.74
   4   0  38    0.05    1.18
   4 -20  -6    9.89    2.41
   3  -5  -3  610.19   17.44
   2 -24  -6    1.20    2.05
   1  -5  53    0.35    1.11
   1 -13 -11   62.86    4.24
   1 -17 -11  121.93    6.80
   0   4  34    0.26    1.38
   0  -8 -10    0.10    1.05
   0 -18 -12    0.28    1.80
   0 -28  -4    2.85    2.46
  -1   5  15   79.75    3.89
  -1 -25  -9   11.70    3.17
  -2   6  28   35.95    3.10
  -2   2  46    6.70    2.09
  -3 -19 -15    8.67    2.64
  -3 -23 -13    4.64    2.64
  -5 -23 -15    5.54    2.55
  -6   8  16   41.55    3.18
  -6   6  42    7.83    2.43
  -7   5  47    0.71    1.92
  -7 -23 -17    6.14    2.63
  -8   8  38   10.33    2.61
  -8 -12 -20   42.88    3.65
  -8 -18 -20    8.28    2.67
  -9   9  35    2.11    1.89
  -9   5  -3  643.90   18.10
  -9 -13 -21   93.23    5.76
  -9 -17 -21   21.99    3.45
  -9 -31 -11    0.91    2.61
 -10  10  16  119.18    6.02
 -10 -14 -22   45.71    4.08
 -10 -16 -22   10.58    2.49
 -12 -22 -22   13.82    3.20
 -13  11  13   40.38    3.39
 -13  -9 -23  117.41    5.85
 -13 -25 -21    1.60    2.43
 -14  12  22   46.79    4.15
 -14  12  24   20.25    2.99
 -14  12  26   90.85    6.13
 -14  10  42   11.15    3.13
 -15  11  39    6.78    2.71
 -17  13  29    6.73    2.61
 -17   9  -3  168.52    6.41
 -17 -15 -27   25.69    3.48
 -17 -23 -25    1.12    2.35
 -18  12  40    4.05    2.68
 -18   0 -20    0.58    0.57
 -19  11   1    9.12    1.75
 -21 -11 -29    8.44    2.24
 -23  15  17   11.22    2.73
 -24  12  -2   10.56    1.82
 -24  -2 -26    2.49    0.95
 -25  15  11    7.39    2.08
 -26  16  18   15.62    2.97
 -26  16  28    2.62    2.57
 -26   8 -14  143.90    5.19
 -27  15   7   85.22    5.32
 -28  16  12   33.61    3.66
 -30  16   8    1.35    1.76
 -30  12  -8    9.28    1.65
 -30 -12 -34    8.51    2.40
 -31  17  33    8.42    3.06
 -31  -1 -29    3.24    0.93
 -34  18  30    1.77    2.61
 -34 -14 -36   10.88    2.66
 -35  15  -3   34.66    3.21
 -36  18  12    0.12    1.89
 -36  16   0    9.65    2.19
 -38  18   8    2.83    1.91
 -38  10 -18   20.07    1.79
 -39  19  15    4.38    2.25
 -39  -9 -37    0.25    1.53
 -40  14 -10   -0.06    1.27
 -41  19  11    3.94    2.22
 -41  -7 -37    6.56    1.79
 -42  12 -16   13.75    1.85
 -42  10 -20   43.91    2.60
 -43  15  -9   21.47    2.55
 -44  20  16    1.08    2.35
 -45  -9 -39    0.77    1.59
 -46  20  12    2.61    2.31
 -46  12 -18    3.55    1.28
 -47  17  -5    0.27    1.52
 -49  21  19    6.15    2.53
 -49  21  21    1.52    2.26
 -49  21  23    2.76    2.46
 -49  21  25    0.87    2.27
  14 -14  22  185.40    6.72
  14 -14  26  142.20    5.38
  14 -16  22   29.23    2.40
  14 -16  26    3.63    1.21
  13 -11  31    7.95    0.89
  10 -10   6  542.12   16.30
  10 -14   4    8.16    1.78
  10 -16   4    8.72    1.89
  10 -20   6   19.11    2.66
  10 -24  12    2.23    1.70
   9 -23   7    4.73    2.07
   9 -25  11    3.01    1.90
   8 -24   6    9.97    2.32
   8 -26  10    3.23    1.82
   7  -5   5  165.38    5.31
   7 -25   5    2.07    2.06
   5   1  29    2.96    1.08
   4   2  20   57.38    2.91
   3  -7  -5  127.84    5.12
   3 -25  -3    3.42    2.14
   2   2  10 1280.37   34.70
   1   3  11  484.09   14.09
   1  -7  55    0.39    0.98
   1 -15 -11  111.31    6.13
   0 -14 -12    0.00    1.40
   0 -16 -12   52.42    4.26
   0 -22 -10   74.90    5.75
  -2   6  18  143.89    6.08
  -2 -12 -14   65.28    4.35
  -3  -3  -9  729.50   20.37
  -3 -25 -11    8.64    2.90
  -3 -27  -9    6.61    2.96
  -4 -12 -16   49.97    3.79
  -4 -18 -16    5.94    2.32
  -4 -30  -6    1.13    2.18
  -5   7  35   32.62    3.58
  -5   3  49   17.62    2.93
  -5 -29  -9   -0.15    2.11
  -6   8  32   20.15    2.85
  -6 -12 -18   36.11    3.36
  -6 -18 -18   38.42    4.27
  -7   9  25   48.08    3.83
  -8   6  46    1.17    2.00
  -9 -15 -21    2.67    2.06
 -10  10  32   13.67    2.83
 -10  -8 -20   33.35    2.85
 -10 -32 -10   -0.02    2.15
 -11  -5 -19   36.77    2.53
 -11 -25 -19    2.01    2.68
 -12  10  38   22.82    3.58
 -13  -3 -19  110.91    4.36
 -13 -21 -23    8.56    2.75
 -13 -27 -19    4.52    2.75
 -14  12  20   14.65    2.53
 -14  12  28   17.10    3.08
 -14   8  -2  245.27    8.33
 -14 -10 -24   10.55    1.96
 -14 -20 -24   10.56    3.08
 -14 -24 -22    1.32    2.29
 -15 -11 -25   16.61    2.52
 -15 -19 -25    2.51    2.34
 -16  12  36   12.50    3.29
 -16 -12 -26    5.29    2.01
 -16 -18 -26   24.43    3.64
 -18  -2 -22   62.02    2.86
 -18  -8 -26   62.88    4.04
 -18 -22 -26   -0.66    2.45
 -19  13  37   13.97    3.58
 -19  -5 -25   91.05    4.36
 -19 -21 -27    6.70    2.80
 -20  14  32   27.68    4.00
 -20 -10 -28   31.23    3.25
 -20 -20 -28    4.16    2.67
 -21 -19 -29    2.11    2.52
 -22  14  10  140.90    7.13
 -22  10  -6   53.01    3.10
 -22 -16 -30    1.13    1.28
 -23  13   3   71.74    4.39
 -24  14   6   74.05    4.80
 -24  10  -8   82.75    4.03
 -25  15  37    2.19    2.68
 -26  16  30    0.56    2.51
 -26 -18 -32   -0.11    1.72
 -28  16  36    0.97    2.74
 -29  17  21    6.02    2.51
 -29  17  23    4.70    2.49
 -29  17  27    5.05    2.85
 -31  17  13   78.94    5.68
 -31  15   1   49.61    3.87
 -33  17   9    9.82    2.38
 -33   9 -17   18.60    1.61
 -33 -11 -35    1.57    1.79
 -34  18  16    0.43    1.95
 -34  18  32    0.57    2.37
 -34  16   2    1.83    1.69
 -36 -10 -36    3.24    1.78
 -37  19  23   21.14    3.73
 -37  19  25    2.30    2.39
 -37  15  -5  205.70    8.58
 -37 -13 -37    2.93    2.26
 -39  17   1   60.75    4.56
 -40 -12 -38    1.01    1.93
 -42  20  22    3.00    2.48
 -42  20  24    0.80    2.20
 -42  20  26    2.81    2.54
 -46  16  -8   13.72    2.17
 -48  18  -2   11.58    2.32
 -51  -5 -39    4.51    1.45
 -54  -2 -38    0.95    0.95
  14 -14  24   14.75    1.58
  14 -16  24   41.86    2.75
  13 -13  33    2.54    0.83
  13 -19  17    1.16    1.44
  12 -14  10   24.40    2.30
  12 -16  10   24.15    2.50
  12 -22  18   22.25    2.59
  11 -13   7    0.98    1.14
  11 -17   7   23.18    2.61
  11 -23  15    6.16    1.86
  10  -4  26   57.26    1.96
   9  -7   7   24.48    1.69
   9 -11   3   81.26    4.12
   8  -2  30   41.45    2.13
   8 -14   0  207.61    8.33
   7 -11  -1   19.55    2.21
   7 -19  -1   40.65    3.70
   6   0  30   13.10    1.48
   6  -6  46    0.63    0.81
   6 -20  -2    1.68    1.72
   5  -7  49    0.37    0.80
   5 -17  -5   15.88    2.61
   5 -21  -3   29.78    3.46
   5 -25   1   15.70    2.98
   4   2  28   35.83    2.52
   4 -22  -4   12.16    2.77
   4 -24  -2    1.81    2.17
   2 -28   0    0.72    1.98
   1 -27  -3   11.03    2.83
   0 -24  -8    8.79    2.84
   0 -26  -6   10.04    2.78
  -1   5  33   18.81    2.50
  -1   1  47    9.72    2.10
  -1 -13 -13  164.82    7.54
  -1 -15 -13    1.68    1.53
  -1 -29  -3    3.67    2.27
  -2   6  30   12.40    2.09
  -2 -22 -12    3.05    2.44
  -2 -28  -6    1.98    2.24
  -3  -5 -11  117.78    4.67
  -4   6  38   17.07    2.74
  -5 -17 -17   29.66    3.59
  -5 -25 -13    0.11    2.49
  -7   9  21  190.77    8.25
  -7   9  27   15.09    2.48
  -7   7  41    7.37    2.37
  -7 -13 -19   82.13    5.18
  -7 -15 -19    7.67    2.16
  -7 -17 -19   22.29    3.27
  -7 -29 -11    1.76    2.35
  -8   4  -4  200.52    6.12
  -8 -14 -20   56.59    4.46
  -8 -16 -20    3.59    1.88
  -8 -22 -18    9.73    2.87
  -9   9  11  129.10    5.89
  -9   7  45    0.12    1.92
  -9 -25 -17   29.09    4.50
  -9 -29 -13    1.22    2.62
 -10   6  -2 1061.62   29.39
 -11   9  41    0.65    2.28
 -11 -27 -17   -0.08    2.24
 -11 -29 -15    0.22    2.30
 -13  11  35    6.87    2.62
 -13  -1 -17  346.76   10.11
 -14  12  18   36.00    3.56
 -14  12  30   15.75    3.04
 -14  -6 -22    6.96    1.47
 -16 -14 -26    0.81    1.90
 -16 -16 -26   23.40    3.54
 -16 -26 -22    0.10    2.50
 -19  -9 -27    6.12    1.88
 -20  10  -4   37.36    2.63
 -22  14  38   11.93    3.57
 -22  12   0  669.09   20.66
 -23  15  33    3.90    2.54
 -25 -19 -31   14.12    3.54
 -26  16  16   22.66    3.42
 -26  16  32    2.60    2.49
 -26 -14 -32    1.12    1.89
 -26 -16 -32    2.27    2.07
 -29  17  19    5.71    2.50
 -29  17  29   13.94    3.59
 -29  15   3   60.09    4.32
 -30  14  -2   15.38    2.23
 -30 -14 -34    2.62    2.04
 -30 -16 -34    0.72    2.06
 -32  16   4   21.83    2.91
 -32  14  -4   28.52    2.76
 -36  -2 -32    6.82    1.25
 -37  19  19    1.33    2.10
 -37  19  27    8.03    3.04
 -37  17   3   17.33    2.68
 -37  13 -11    1.82    1.28
 -39  19  13    7.74    2.53
 -40  16  -4   38.73    3.44
 -41  17  -1   43.61    3.82
 -42  20  20   -0.62    2.30
 -42  20  28    0.03    2.62
 -43  19   7   20.61    3.21
 -44  20  14    2.05    2.11
 -45  19   5   10.28    2.43
 -46  20  10    0.77    1.91
 -46  10 -22   68.97    3.32
 -46  -6 -38    1.93    1.40
 -47  21  23    0.05    2.23
 -47  19   3    0.67    1.83
 -47   7 -27    0.83    0.72
 -48  20   8   12.03    2.87
 -52   0 -36    7.16    0.99
  13 -11  17   11.23    1.42
  13 -13  15  123.00    5.13
  13 -17  15   27.99    2.60
  12 -20  14   42.33    3.46
  12 -22  20    1.15    1.47
  11 -15   7   60.61    3.76
  11 -19   9   15.74    2.45
  11 -21  11    5.16    1.87
   9  -3  29   64.74    2.53
   9  -5  11  385.01   10.80
   9 -21   5    5.59    1.90
   8  -6   6  226.07    7.09
   8 -20   2    6.34    2.10
   8 -22   4   24.03    3.15
   7 -23   3    1.49    1.95
   6 -24   2    3.43    2.21
   5 -15  -5  211.42    8.86
   5 -23  -1    1.28    2.14
   5 -27   5    7.12    2.49
   4  -8  -4 1517.68   42.09
   4 -18  -6    1.99    1.93
   3   3  23  272.36    9.19
   3   3  25   30.85    2.38
   3 -19  -7    8.81    2.41
   2 -20  -8   24.81    3.27
   1   3  37   74.28    4.48
  -1  -1  51    0.87    1.45
  -2  -8 -12  588.72   18.04
  -2 -14 -14   40.49    3.61
  -2 -16 -14   38.12    3.70
  -3   7  23  255.47    9.74
  -3 -13 -15   64.46    4.42
  -3 -15 -15   20.41    2.85
  -4   2  50    9.63    2.44
  -4 -14 -16   43.28    3.75
  -4 -22 -14   14.29    3.07
  -5 -13 -17   60.11    4.32
  -5 -31  -5    0.35    2.08
  -6   8  14  186.43    7.45
  -6 -14 -18   30.13    3.35
  -6 -16 -18   48.63    4.36
  -6 -22 -16   36.39    4.33
  -6 -30  -8    0.69    2.19
  -7   9  19    7.03    1.93
  -7   9  29   68.74    4.84
  -7 -27 -13    2.97    2.47
  -9   9  37    7.89    2.51
  -9 -27 -15    0.30    2.24
 -10  10  14   92.26    5.09
 -10   8   4  583.37   17.60
 -11  11  21  149.41    7.40
 -11  11  23   18.77    2.94
 -11  11  25    5.14    2.16
 -11  11  27   32.42    3.57
 -12 -24 -20    1.96    2.39
 -15  11   7    4.63    1.44
 -15 -23 -23    3.15    2.73
 -17  13  33    7.05    2.83
 -18  12   6  119.58    5.92
 -20  14  14    5.99    2.17
 -20  14  34    3.38    2.46
 -21   1 -21   18.34    1.02
 -21 -13 -29    1.17    1.84
 -21 -17 -29   12.37    3.04
 -24 -20 -30    2.40    2.54
 -25  15   9   20.79    2.84
 -25 -11 -31    2.94    1.92
 -26  10 -10   30.64    2.29
 -27   9 -13   58.64    2.98
 -28  16  10   50.05    4.26
 -29  17  17    8.54    2.56
 -29  17  31    7.83    3.12
 -31  17  11   24.80    3.32
 -32  18  22    2.98    2.55
 -32  18  26    1.63    2.53
 -32  12 -10   50.64    3.25
 -34  18  14    0.68    1.93
 -34  14  -6   18.13    2.34
 -35  17   5   29.46    3.29
 -35   1 -29   23.15    1.31
 -37  19  17    4.39    2.35
 -37  19  29   -0.27    2.21
 -38  -8 -36    0.28    1.45
 -40  18   4   40.36    3.95
 -41  19   9    4.18    2.32
 -42  20  18    3.83    2.37
 -42  18   2   38.17    3.80
 -43  17  -3    3.77    1.84
 -45   1 -33    0.75    0.64
 -46   6 -28    6.70    0.80
 -47  21  19    4.47    2.59
 -47  21  21    0.42    2.21
 -47  21  25    3.04    2.49
 -48   8 -26   12.01    1.23
 -58  -4 -40    0.36    1.06
  13 -15  33    4.11    1.04
  13 -19  19    8.77    1.88
  13 -19  29    7.67    1.53
  12 -18  12   10.70    1.93
  11 -23  17   20.43    2.69
  10 -22  10   13.09    2.41
  10 -24  14    0.49    1.66
   8  -4  10  322.06    8.96
   7  -1  31   75.19    3.34
   7 -21   1   15.93    2.58
   6 -10  -2   79.04    4.06
   6 -22   0   15.06    2.66
   6 -26   6   -0.35    1.85
   5  -1  39    1.74    1.17
   5  -9  -3  973.47   27.95
   4  -2  44   12.83    1.74
   3   3  21  287.46    9.46
   3   3  27   32.56    2.47
   3 -27   1    8.47    2.47
   2   2  38   34.13    2.98
   2 -26  -2    7.91    2.48
   1  -3  51    0.48    1.25
   1 -23  -7    9.30    2.65
   1 -25  -5    9.44    2.61
   1 -29   1    1.96    2.09
   0   4  36  102.37    5.54
   0  -4  -6    1.05    0.85
   0  -6  -8    0.67    1.09
  -1 -21 -11   10.25    2.68
  -2   6  16    3.81    1.39
  -2   6  32    8.26    2.03
  -2 -24 -10    6.87    2.65
  -2 -26  -8    1.79    2.21
  -2 -30  -2    0.42    2.26
  -3   7  21  358.73   12.40
  -3   7  27   35.51    3.20
  -3 -29  -5    2.53    2.28
  -4 -28  -8   10.73    3.23
  -5   7  11   18.99    2.03
  -5   7  37  101.14    6.28
  -6   8  34    1.57    1.89
  -7 -31  -7    0.02    2.19
  -8   8  40    0.12    1.90
  -8 -30 -10   -0.19    2.19
  -9  -5 -17   28.06    2.13
  -9 -21 -19    0.52    2.13
 -10  10  34   17.77    3.04
 -10   8  44    0.25    1.92
 -10 -24 -18    0.52    2.29
 -10 -30 -12    0.01    2.29
 -11   7  -1  655.45   19.00
 -11  -9 -21  244.98    9.48
 -12  10   8   39.74    3.05
 -12 -20 -22    4.40    2.40
 -12 -30 -14    0.11    2.56
 -13  11  11   64.25    4.18
 -13 -19 -23    4.01    2.44
 -14  12  16   14.73    2.44
 -14  10   4   16.81    2.04
 -14 -18 -24   13.09    3.10
 -14 -26 -20    3.68    2.65
 -14 -28 -18    0.05    2.41
 -15  11  41    0.88    2.23
 -15 -13 -25   11.59    2.39
 -15 -17 -25    9.42    2.60
 -16  12  38    0.67    2.37
 -16  -4 -22   38.46    2.49
 -16 -22 -24    0.97    2.49
 -17 -25 -23    4.64    2.75
 -19  13   9   88.28    5.18
 -19  13  39    8.20    3.19
 -20  -6 -26   49.20    3.28
 -20 -18 -28    0.67    2.19
 -21  13   5    6.77    1.82
 -22 -22 -28    1.49    2.38
 -23  15  13   29.70    3.36
 -23  15  35    0.89    2.38
 -23 -21 -29    1.13    2.27
 -24   0 -24   65.90    2.62
 -24 -10 -30   10.28    2.23
 -25 -17 -31    0.21    1.18
 -26  16  34    0.02    2.54
 -26  14   2   81.41    4.86
 -30  16   6    1.60    1.77
 -32  18  20    0.25    1.96
 -32  18  28    2.53    2.46
 -32 -10 -34    4.04    1.80
 -33  17   7   22.18    3.17
 -33 -13 -35    0.81    1.91
 -34  10 -16   19.33    1.76
 -37  19  31    1.74    2.48
 -38  18   6    5.39    2.25
 -39  15  -7    4.13    1.72
 -39  -5 -35    7.27    1.59
 -40   0 -32    0.53    0.73
 -42  20  16    1.83    2.29
 -42  16  -6   25.91    2.92
 -42 -10 -38    2.09    1.83
 -43  11 -19   22.15    1.98
 -44  20  12    2.07    2.07
 -44  18   0    8.05    2.24
 -45  15 -11    9.10    1.88
 -46  14 -14   42.38    3.16
  13 -19  21    7.56    1.70
  13 -19  27    5.97    1.47
  12  -8  18  111.14    3.85
  12  -8  30    7.14    0.48
  11  -9  11    2.96    0.98
  11 -11   9  106.65    4.62
  10 -18   6    3.99    1.64
   9  -9   5   83.53    3.84
   9 -17   3  108.28    5.68
   9 -23   9    3.39    1.80
   8 -10   2  107.51    4.77
   8 -24   8    0.26    1.74
   7 -17  -1   17.97    2.51
   7 -25   7    5.71    2.23
   5   1  17  674.53   18.92
   5  -5   1   29.54    1.76
   4   2  18  114.92    4.40
   4  -6  -2 4268.54  113.78
   4  -6  50    2.52    1.04
   4 -16  -6   55.77    4.21
   4 -26   2    1.39    2.09
   3   1   9  586.39   16.14
   3   1  39   29.45    2.65
   2  -2  48    2.96    1.38
   2 -22  -6   13.66    2.98
   0   0  48   39.34    3.35
   0 -28  -2    0.14    2.21
  -1 -27  -5    3.09    2.48
  -2   4  42    3.40    1.83
  -3   1  51   -0.35    1.73
  -3 -21 -13   27.55    3.73
  -4   4  46   24.13    3.27
  -4  -8 -14   93.96    4.64
  -4 -24 -12    2.41    2.28
  -4 -26 -10   11.66    3.32
  -5   5   3  437.94   12.94
  -5   5  45    0.12    1.84
  -5  -5 -13  181.91    6.54
  -5 -21 -15   22.29    3.64
  -6  -8 -16   45.12    3.15
  -6 -24 -14    7.42    2.71
  -6 -28 -10    0.91    2.54
  -7   9  17   55.70    3.80
  -7   9  31   80.80    5.46
  -7  -5 -15  148.32    5.65
  -7 -21 -17   21.51    3.76
  -9 -31  -9    2.68    2.46
 -10 -20 -20    3.88    2.33
 -11  11  19   88.44    5.30
 -11  11  29   34.82    3.76
 -12  10  40   21.10    3.68
 -12 -10 -22  171.28    7.60
 -12 -26 -18    0.02    2.54
 -12 -28 -16    0.94    2.38
 -13  11  37    6.26    2.62
 -13 -23 -21    7.74    3.05
 -14  10  44    5.33    2.51
 -14 -12 -24    9.01    2.01
 -15 -15 -25    1.57    1.84
 -17 -21 -25   30.13    4.53
 -18  14  22   54.05    4.71
 -18  14  24    9.35    2.71
 -18  14  26  118.13    7.36
 -18  10  -2   87.72    4.31
 -18 -20 -26    4.73    2.60
 -18 -24 -24    2.44    2.48
 -19 -19 -27    7.00    2.83
 -20 -12 -28    2.34    1.85
 -21  15  21   56.77    5.06
 -21  15  23   46.42    4.63
 -21  15  25   45.39    4.64
 -22  14   8   20.41    2.75
 -22  -4 -26    4.48    1.28
 -24  16  22   30.92    3.95
 -24  16  24    1.11    2.36
 -24  16  26    7.50    2.68
 -27  15   5   82.45    5.10
 -27  13  -3   57.02    3.72
 -28  -2 -28   21.98    1.74
 -28 -10 -32   10.09    2.24
 -29  17  15   14.42    2.90
 -29  17  33   19.79    3.89
 -29  13  -5   33.16    2.80
 -29 -13 -33   15.45    3.02
 -29 -17 -33   21.12    3.81
 -31   1 -27    7.77    0.83
 -32  18  18    4.76    2.33
 -32  18  30    6.30    2.78
 -33 -15 -35    3.35    2.37
 -34  18  12    6.05    2.46
 -35  -9 -35    3.64    1.80
 -36  14  -8   45.20    3.31
 -36 -12 -36    3.09    2.07
 -37  19  15   14.00    3.17
 -37  -3 -33    1.68    1.12
 -38  -4 -34   12.30    1.72
 -39  19  11   35.51    3.99
 -39  11 -17   28.80    2.27
 -39 -11 -37    3.82    2.04
 -40  20  22    2.16    2.51
 -40  20  24    5.36    2.93
 -40  20  26    1.76    2.60
 -42  14 -12    3.47    1.64
 -44  -8 -38    2.23    1.63
 -45  17  -5   15.97    2.44
 -46  20   8    0.90    1.83
 -46  18  -2    5.19    1.94
 -48  16 -10    0.27    1.42
 -50  -4 -38    1.03    1.16
 -54  -6 -40    0.56    1.35
  13 -17  31    5.29    1.24
  13 -19  23    5.44    1.58
  13 -19  25   10.31    1.73
  12 -10  14  241.25    7.92
  12 -20  16   20.72    2.50
  11 -21  13   23.03    2.70
  10 -20   8   21.55    2.71
   9  -5  37    2.52    0.74
   9 -13   3  307.62   10.78
   9 -15   3   65.15    4.08
   8  -4  38    4.93    0.97
   7 -13  -1    0.66    1.28
   7 -15  -1  292.38   10.95
   6 -18  -2   12.34    2.49
   5 -25   3   26.23    3.41
   3 -17  -7  211.92    9.36
   3 -21  -5   53.62    4.65
   3 -25  -1    8.19    2.60
   2 -18  -8   19.74    2.89
   2 -28   2    2.80    2.34
   1 -19  -9   19.94    2.98
   0  -4  54   -0.28    1.20
  -1   5  13   82.94    3.86
  -1   5  35   43.43    3.55
  -1  -9 -11   47.63    3.24
  -1 -23  -9    8.62    2.64
  -1 -25  -7   13.20    3.12
  -2   4   6 1077.32   29.67
  -2 -20 -12   35.74    3.98
  -3   7  19  176.58    7.25
  -3   7  29   16.07    2.42
  -3   5  41    7.76    2.23
  -3   3  47    3.88    2.00
  -4   4   2  363.82   10.69
  -4 -30  -4    0.92    2.01
  -6   6  44    0.02    1.94
  -6 -26 -12   18.98    3.84
  -7  -1 -11 1040.07   28.10
  -8 -26 -14    2.71    2.49
  -8 -28 -12    1.15    2.28
 -10 -26 -16    3.58    2.79
 -10 -28 -14    1.75    2.45
 -11  11  17  163.44    7.58
 -11  11  31    3.99    2.30
 -11   9  43    4.23    2.46
 -11  -3 -17   64.75    2.97
 -11 -19 -21    4.09    2.21
 -11 -31 -11    0.30    2.56
 -14  12  34    5.58    2.75
 -14 -14 -24   16.22    2.75
 -14 -16 -24   41.49    4.33
 -15  -7 -23  120.10    5.57
 -15 -25 -21    0.29    2.44
 -17  13  13   21.94    2.81
 -17  13  35    3.69    2.51
 -18  14  28   17.63    3.40
 -20  14  12   21.77    2.99
 -20  14  36    5.39    2.89
 -21  15  19   20.82    3.34
 -21  15  29   18.86    3.48
 -21  -7 -27    1.58    1.42
 -22  -8 -28   19.33    2.42
 -23  11  -5   18.85    2.07
 -23  -9 -29   36.78    3.31
 -24  16  20    2.59    2.45
 -24  16  28    1.96    2.32
 -24 -18 -30   11.31    3.11
 -25  13  -1   18.38    2.26
 -25  11  -7    3.22    1.28
 -25 -15 -31    1.62    2.19
 -26  16  36    3.68    3.03
 -27  17  23    2.18    2.25
 -29  17  35    1.62    2.51
 -29 -15 -33    8.88    2.73
 -31  13  -7   16.22    2.04
 -32  18  16    1.52    2.22
 -32  18  32    4.05    2.80
 -35  19  21    0.95    2.50
 -35  19  23    5.75    2.62
 -35  19  25    2.73    2.52
 -35  19  27    7.07    3.08
 -36  18   8    2.12    1.86
 -36 -14 -36    0.40    1.98
 -40  20  28    2.11    2.54
 -41  19   7    3.12    1.96
 -42  20  14    2.57    2.08
 -43  19   5    2.46    2.05
 -44  20  10   11.25    2.83
 -45  21  21    6.20    2.93
 -45  21  23    2.12    2.43
 -45  21  25    0.64    2.37
 -45  21  27    2.98    2.89
 -45  19   3    0.93    1.85
 -45  -5 -37    2.35    1.36
 -47  21  15   12.26    3.24
 -47  19   1    4.70    2.09
 -47  13 -17   33.99    2.65
 -49   9 -25    5.32    1.08
 -49  -7 -39    2.69    1.60
  13 -11  19   34.65    2.10
  12 -16  12    3.08    1.33
  11  -7  15  217.80    6.63
  11 -11  39    4.55    0.52
  11 -17   9   15.62    2.15
  10 -12   6    3.76    1.34
   9 -19   5   20.94    2.70
   8  -8   4  237.83    7.90
   7  -3  39    9.62    1.28
   7  -9   1  974.02   27.74
   6 -24   4   40.43    3.90
   5  -7  -1   14.19    1.66
   5 -19  -3   18.26    2.72
   5 -27   7    7.06    2.40
   4 -20  -4   17.11    2.74
   4 -24   0    4.04    2.12
   3   3  19  474.54   14.30
   3 -13  -7  244.80    9.54
   3 -15  -7   43.00    3.57
   3 -23  -3    9.98    2.70
   2   4  24  348.37   11.54
   2   4  26   73.95    3.98
   1 -27  -1    5.02    2.53
   0   2  44    0.08    1.38
   0 -26  -4    0.62    1.95
  -1 -29  -1    2.68    2.39
  -2 -28  -4    0.58    1.97
  -3   5   7  576.73   16.80
  -3 -23 -11    0.19    1.99
  -3 -27  -7    2.10    2.46
  -4   6  40    0.72    1.83
  -4 -20 -14    3.35    2.39
  -5  -3 -11  789.94   22.04
  -6   8  36    7.83    2.31
  -6   6   4 1003.51   28.15
  -6 -20 -16   12.08    2.87
  -7   7  43    4.53    2.22
  -7 -29  -9    2.68    2.38
  -8  10  24   20.26    2.70
  -9   9  39    0.83    2.02
 -10  10  12    7.55    1.76
 -10  10  36    0.36    2.08
 -10 -32  -8    1.03    2.22
 -11   9   5   93.64    4.59
 -11  -1 -15  209.77    6.42
 -11 -23 -19    5.45    2.62
 -12   8   0 1756.81   48.28
 -12  -6 -20   14.10    1.79
 -12 -18 -22    7.07    2.52
 -13 -17 -23   22.37    3.35
 -14  12  14   62.48    4.37
 -15  13  21   36.69    3.85
 -15  13  23   11.67    2.52
 -15  13  25    8.89    2.40
 -15  13  27    7.26    2.61
 -15 -27 -19    1.78    2.56
 -16  12  40    0.91    2.39
 -16  -8 -24   27.75    2.67
 -18  14  18   86.50    5.71
 -19 -11 -27   37.64    3.61
 -19 -23 -25    3.80    2.58
 -20 -14 -28   12.22    2.98
 -20 -22 -26    0.64    2.18
 -21  15  31   24.08    4.00
 -21  11  -3    0.95    1.16
 -23  15  11   72.71    4.99
 -23  15  37    3.37    2.83
 -23 -19 -29    1.97    2.46
 -24  16  18   62.84    5.22
 -24  16  30    1.65    2.23
 -24  14   4   37.11    3.34
 -25  -3 -27   34.81    2.32
 -26  16  12   37.43    3.81
 -27  17  21    4.18    2.41
 -27  17  27    4.93    2.55
 -27  17  29    2.32    2.37
 -27  11  -9  239.89    8.53
 -28  16   8   27.89    3.24
 -28 -18 -32    0.15    1.44
 -29  17  13    4.06    2.15
 -31  17   9   14.07    2.59
 -31  -9 -33    8.41    2.15
 -32  16   2   18.52    2.55
 -34  16   0    1.27    1.59
 -34  12 -12    1.10    1.17
 -34  -8 -34   11.19    2.21
 -35  19  19    6.90    2.86
 -35  19  29    4.70    2.76
 -35  17   3   20.09    2.78
 -37  19  13   -0.11    2.20
 -37  17   1    2.14    1.80
 -39  17  -1   61.54    4.46
 -39  13 -13    1.80    1.17
 -40  20  18    5.91    2.49
 -41  15  -9   80.01    4.62
 -44  16  -8   48.86    3.72
 -45  21  19    0.60    2.18
 -47  11 -21    4.52    1.24
 -47  -9 -39    2.10    1.82
  13 -11  29   11.55    1.09
  13 -13  17   20.39    1.89
  13 -15  17  101.20    4.75
  13 -17  19   67.01    3.91
  12 -12  36    8.28    0.88
  12 -14  12   43.93    3.00
  12 -18  14   11.41    1.95
  12 -20  18   31.98    2.94
  11 -19  11    9.22    1.93
  10 -16   6   22.96    2.50
  10 -22  12   25.92    2.94
   9  -9  43    0.23    0.34
   8  -6  42    0.89    0.73
   8 -20   4   -0.08    1.42
   8 -22   6   10.27    2.32
   7  -5  43   10.45    1.25
   7  -7   3   25.98    1.89
   7 -19   1   50.94    4.10
   7 -23   5    1.24    1.83
   6  -6   2  736.26   20.74
   6  -8   0  564.01   16.76
   6 -12  -2  279.55   10.08
   6 -26   8    5.74    2.25
   5  -9  51    0.05    0.65
   5 -23   1    2.54    1.94
   4   0  40   55.19    3.41
   4  -8  52    1.02    0.83
   4 -22  -2    2.53    2.16
   3 -27   3    4.75    2.47
   2   4  22   33.57    2.52
   2 -12  -8   76.59    4.49
   1  -7  -7  282.98    9.41
   0 -10 -10  319.15   11.17
   0 -22  -8    0.10    1.91
   0 -24  -6   -0.40    2.09
  -1   3   5  765.82   21.16
  -1 -19 -11   22.57    3.19
  -2   6  34   26.58    3.04
  -2   2  48    2.96    1.80
  -3   7  31   27.31    2.96
  -3  -9 -13   19.35    2.15
  -3 -25  -9    2.54    2.38
  -5 -23 -13    4.36    2.61
  -5 -27  -9    3.61    2.47
  -6   8  12  313.45   10.81
  -6 -30  -6    1.71    2.57
  -7   9  15    2.39    1.40
  -7   9  33   25.81    3.29
  -7  -9 -17   50.71    3.47
  -7 -23 -15   12.18    3.20
  -8  10  26   45.94    3.99
  -8  10  28   22.68    2.99
  -9   9   9   42.42    3.08
  -9   7  47    7.32    2.55
  -9 -19 -19    4.84    2.51
  -9 -23 -17    1.49    2.09
  -9 -29 -11    0.63    2.56
 -10 -10 -20   63.15    4.15
 -11  11  33   36.06    4.07
 -11 -29 -13    0.68    2.77
 -13  11  39    4.04    2.50
 -13 -13 -23   49.08    4.22
 -13 -15 -23    4.59    2.06
 -13 -25 -19    2.61    2.55
 -13 -27 -17   -0.09    2.24
 -13 -29 -15    1.59    2.57
 -15  13  19   48.05    4.16
 -15  13  29   14.29    3.12
 -15  11  43    3.58    2.55
 -15 -21 -23    4.27    2.42
 -16  12   8   94.34    5.19
 -16 -20 -24    0.93    1.99
 -16 -24 -22    1.62    2.62
 -17  13  37   11.52    3.33
 -17  -9 -25    4.30    1.54
 -18 -10 -26   18.01    2.51
 -18 -18 -26   15.95    3.22
 -19 -17 -27    4.97    2.34
 -20  14  38    0.07    2.08
 -21  15  17   31.95    3.63
 -21 -21 -27   11.30    3.37
 -22 -20 -28    4.29    2.61
 -23  -5 -27   10.60    1.63
 -24  16  32    7.39    3.07
 -24 -12 -30   36.57    3.82
 -24 -16 -30    2.49    1.86
 -25  15   7   93.89    5.56
 -27  17  19   20.10    3.29
 -27  17  31   14.48    3.43
 -27   7 -17    5.16    0.88
 -27  -9 -31   38.42    3.47
 -27 -19 -31    9.03    3.08
 -28   8 -16   90.28    3.63
 -30  18  22    6.08    2.58
 -30  18  26    1.79    2.61
 -32  18  14    8.84    2.78
 -32 -12 -34    6.03    2.21
 -32 -16 -34    2.10    2.12
 -33  15  -3    7.09    1.84
 -33  13  -9   21.54    2.29
 -35  19  17    1.94    2.40
 -35  19  31    1.07    2.58
 -35  11 -15   27.02    2.18
 -36  -6 -34    4.55    1.58
 -38  18   4    2.29    1.75
 -38  16  -4   11.27    2.15
 -38  14 -10    5.34    1.66
 -40  20  16    2.03    2.38
 -40  18   2    5.47    2.19
 -41  -9 -37   15.91    2.47
 -42  20  12    0.58    1.97
 -43  -7 -37    0.22    1.38
 -44  -4 -36    3.94    1.37
 -45  21  17    1.63    2.07
 -47  21  13   10.70    2.74
 -47  17  -7    6.48    1.83
 -49  -3 -37    8.36    1.47
 -57  -3 -39    4.28    1.24
  13 -13  31   32.37    1.92
  13 -17  29   29.59    2.30
  12 -16  36    2.01    0.92
  11 -13   9   12.33    1.68
  11 -15   9   59.36    3.69
  11 -21  15   11.87    2.12
  10  -4  28   50.16    1.86
  10 -14   6  261.86    9.55
   9 -23  11    5.37    2.01
   8  -2  32   25.67    1.69
   8 -24  10    9.52    2.33
   7 -21   3   28.80    3.35
   7 -25   9    0.61    1.85
   6 -16  -2   25.87    2.80
   6 -20   0   25.77    3.05
   6 -22   2    2.91    1.99
   5 -21  -1   10.49    2.40
   4   2  32   19.52    2.03
   4  -4  48    4.09    1.25
   3   3  31   19.72    2.14
   3  -5  51    1.76    1.14
   2 -14  -8   21.03    2.57
   2 -16  -8   16.98    2.55
   1   3  39   18.08    2.40
   1  -3  -3  764.38   21.00
   1 -11  -9  742.70   22.64
   1 -17  -9    1.83    1.93
   1 -21  -7    1.16    2.07
   1 -25  -3    5.91    2.39
   0   4  38    0.48    1.64
   0  -2  52    0.07    1.32
   0 -18 -10   40.06    3.91
   0 -28   0    9.67    2.69
  -2   6  14    4.69    1.35
  -2   0  52   -0.26    1.64
  -2  -6 -10  407.72   12.65
  -2 -22 -10   18.08    3.27
  -3   7  17   30.01    2.57
  -3 -19 -13    1.81    1.94
  -3 -29  -3    1.66    2.19
  -4   8  22  106.68    5.56
  -4   8  26   14.70    2.34
  -4   6   8  186.63    6.72
  -4   0  -6    0.17    0.26
  -4 -28  -6    2.36    2.27
  -5   7  39    3.48    2.19
  -5  -9 -15   44.44    3.23
  -5 -19 -15   -0.33    1.85
  -5 -25 -11   20.12    3.73
  -7   7   5  907.68   25.94
  -7  -3 -13  259.74    8.14
  -7 -19 -17    2.02    2.32
  -7 -25 -13    8.46    2.91
  -7 -31  -5    0.38    2.09
  -8  10  20   84.54    5.11
  -8   8  42    5.44    2.57
  -8 -30  -8    0.81    2.21
  -9  -1 -13  403.17   11.44
  -9  -3 -15  148.82    5.26
  -9 -25 -15    6.95    2.68
  -9 -27 -13    4.59    2.64
 -10   8  46    1.89    2.20
 -10 -18 -20   74.39    5.77
 -11  11  15   16.72    2.53
 -11 -11 -21  154.24    7.29
 -11 -17 -21    7.45    2.60
 -11 -25 -17    1.82    2.39
 -11 -27 -15    5.14    2.79
 -12  12  24   14.39    2.80
 -12  12  26   35.17    3.85
 -12  10  42    7.11    2.73
 -12 -12 -22   13.71    2.38
 -12 -16 -22   15.50    2.92
 -12 -22 -20    0.64    2.03
 -13  11   9   75.73    4.46
 -14  12  36    2.11    2.39
 -15  11   5  310.33   11.03
 -16  10   0    2.50    1.37
 -17  13  11    5.79    1.86
 -17  -5 -23   67.06    3.58
 -17 -19 -25    1.54    2.08
 -17 -23 -23    1.37    2.08
 -18  14  32    2.48    2.40
 -18  12   4  391.02   13.39
 -19  13   7  130.09    6.40
 -19  11  -1    8.31    1.64
 -19 -13 -27   58.82    4.73
 -19 -15 -27    6.68    2.37
 -21  15  33    7.32    2.86
 -24  16  16    4.43    2.14
 -26  -8 -30   16.92    2.42
 -26 -20 -30    6.84    2.96
 -27  17  17   13.33    3.09
 -28 -12 -32   38.10    4.06
 -28 -16 -32    5.41    2.51
 -29  15   1  118.81    6.20
 -29   9 -15   31.51    2.10
 -30  18  20   10.17    2.78
 -30  18  28    1.79    2.39
 -30  18  30    0.95    2.35
 -30  16   4   20.19    2.82
 -30  -8 -32   27.87    2.97
 -32 -14 -34    2.45    2.10
 -33  17   5   12.55    2.48
 -33  -3 -31   10.39    1.50
 -35  15  -5   78.97    4.66
 -35 -11 -35    3.38    2.09
 -36  18   6   37.19    3.78
 -37  19  11    0.62    1.89
 -38  20  22    6.52    3.02
 -38  20  24    1.61    2.62
 -38  20  26    8.71    3.36
 -38  20  28    0.35    2.42
 -38   8 -22   40.87    2.12
 -38 -10 -36   11.04    2.44
 -40  12 -16   64.74    3.55
 -41  -1 -33    3.79    1.01
 -42  18   0   14.01    2.59
 -43  21  21    1.97    2.37
 -43  21  23    1.38    2.62
 -43  21  25    2.42    2.78
 -43  21  27    4.79    2.81
 -44  20   8    1.65    2.17
 -44  12 -18    1.34    1.24
 -45  21  15    6.28    2.50
 -50  10 -24    1.88    0.87
  13 -11  21    3.56    0.94
  13 -17  21   15.78    1.98
  12 -20  20   16.36    2.31
  10 -18   8   16.60    2.32
  10 -20  10   13.31    2.25
   8 -12   2  132.41    5.80
   8 -16   2   26.54    2.71
   6  -2  40   25.97    2.10
   6  -4  44    0.23    0.93
   6 -14  -2   36.33    3.11
   5   1  33   32.42    2.43
   5 -11  -3  419.14   13.69
   5 -17  -3   23.42    2.91
   4  -2   4  147.38    4.18
   4 -26   4    2.49    1.92
   2   4  20 1574.12   43.60
   2   2  40   17.91    2.33
   2 -20  -6    3.37    2.17
   1   1  45    4.03    1.67
   1  -1  49    0.58    1.35
  -1   5  37   24.26    2.88
  -1 -27  -3    9.57    2.89
  -2 -10 -12   82.34    4.50
  -2 -18 -12   79.90    5.67
  -2 -24  -8   91.60    6.57
  -2 -26  -6    1.23    2.08
  -3   7  33   40.88    3.73
  -3   3   1  643.38   17.73
  -4   8  28    6.14    1.90
  -4 -22 -12    1.35    2.16
  -7   9  35   47.36    4.40
  -8  10  30   33.85    3.71
  -8 -18 -18   16.40    3.21
 -10  10  38   -0.31    2.00
 -10 -22 -18    1.83    2.50
 -10 -30 -10   -0.51    2.60
 -12  12  22   17.65    2.76
 -12  12  28   63.22    5.18
 -12 -14 -22   50.85    4.39
 -12 -30 -12    0.45    2.49
 -13   9   1   31.72    2.47
 -14  12  12   49.16    3.85
 -14 -24 -20   10.10    3.26
 -14 -30 -14    0.94    2.23
 -15  13  17   79.25    5.24
 -16 -26 -20    1.32    2.46
 -16 -28 -18    0.30    2.60
 -18  14  34    9.88    3.06
 -19  -3 -23  421.61   12.83
 -19 -25 -23    0.21    2.39
 -20  14  10   15.09    2.46
 -22  14   6  138.63    6.83
 -23 -11 -29    6.26    2.07
 -23 -17 -29    9.13    2.80
 -24  16  34    0.20    2.51
 -24  12  -4   23.32    2.35
 -24  -6 -28  150.84    6.47
 -25  -7 -29   54.91    3.72
 -25 -21 -29    3.11    2.46
 -26  16  10  183.80    8.76
 -26  12  -6   39.65    2.94
 -27  17  33    0.76    2.63
 -27  15   3   29.98    3.18
 -28  14  -2   16.38    2.28
 -28 -14 -32    4.80    2.44
 -29  17  11    3.30    2.08
 -29  11 -11    3.17    1.25
 -30  18  18   17.09    3.40
 -30  14  -4   41.62    3.28
 -32  18  12    2.55    2.02
 -33  19  23    0.19    2.10
 -33  19  25    2.63    2.43
 -33  -7 -33   20.05    2.50
 -34  -4 -32   11.86    1.70
 -35  19  15   25.85    3.65
 -35  -5 -33    5.85    1.60
 -37   7 -23    9.37    0.96
 -38  20  30    0.24    2.39
 -39   9 -21   17.17    1.54
 -40  20  14    2.54    2.18
 -40  16  -6    8.67    1.95
 -41  19   5    4.94    2.18
 -42  20  10    9.04    2.55
 -42  -2 -34    5.64    1.22
 -43  21  19    9.71    2.96
 -43  19   3    8.84    2.40
 -43  17  -5    0.67    1.57
 -43  -3 -35    9.25    1.52
 -44  18  -2    4.28    1.88
 -44 -10 -38    0.67    1.80
 -46   0 -34   17.05    1.38
 -47  21  11    4.03    2.43
 -47  15 -13   41.27    3.26
 -48  22  22    2.24    2.38
 -48  22  24   -0.08    2.25
 -48  -2 -36    7.24    1.30
 -53  -5 -39    3.79    1.46
  13 -13  19   34.83    2.35
  13 -15  19   10.17    1.60
  13 -17  23   26.30    2.35
  13 -17  25   15.43    1.88
  13 -17  27    9.85    1.55
  12 -14  36    4.88    0.96
  12 -16  14   32.49    2.71
  12 -18  16    0.52    1.39
  11 -21  17    3.08    1.64
  10  -8  10   42.69    2.27
  10 -10   8  150.79    5.73
  10 -22  14    7.63    2.01
   9  -3  31   26.68    1.54
   9 -17   5   15.49    2.30
   8 -14   2  168.08    7.14
   6 -26  10    1.96    2.00
   5 -25   5   42.87    4.16
   4 -18  -4   11.78    2.33
   3  -7  53    0.56    0.93
   3 -19  -5    4.21    1.99
   3 -25   1   10.68    2.74
   2   4  30   50.07    3.39
   2  -8  -6  106.00    4.72
   2 -24  -2    2.09    2.06
   1   5  23  206.39    7.86
   1   5  25   76.11    4.17
   1 -13  -9   26.01    2.82
   1 -15  -9   45.88    3.74
  -1   1  49   -0.34    1.61
  -1 -17 -11  114.91    6.65
  -1 -29   1    3.14    2.41
  -2   6  36   14.70    2.50
  -4   8  20   16.11    2.25
  -4   8  30    5.97    1.97
  -4 -26  -8    7.46    2.64
  -4 -30  -2    0.55    2.36
  -5 -29  -5    1.03    2.16
  -6   8  38   12.89    2.74
  -6 -18 -16   67.92    5.44
  -6 -22 -14    0.98    2.26
  -8  10  18   87.64    5.07
  -8   6   0  341.87   10.50
  -8 -10 -18   82.19    4.70
  -8 -22 -16   18.92    3.46
  -9   9  41    4.70    2.33
  -9 -17 -19   37.14    4.14
  -9 -31  -7    1.13    2.30
 -10  -6 -18   98.96    4.59
 -10 -16 -20    7.69    2.42
 -11  11  35   10.93    2.70
 -11   9  45    1.42    2.20
 -11 -13 -21   25.00    3.09
 -11 -15 -21   31.73    3.68
 -11 -31  -9    0.16    2.34
 -12  12  20   14.19    2.41
 -12  12  30   24.39    3.65
 -12  10   6  143.00    6.21
 -12 -24 -18    0.35    2.18
 -13  -7 -21    5.44    1.48
 -14  -4 -20  144.84    5.53
 -14 -26 -18    2.22    2.44
 -14 -28 -16    1.24    2.36
 -15  13  33    0.55    2.37
 -16  12  42    0.70    2.48
 -16  -2 -20   21.19    1.57
 -17  13  39    1.24    2.40
 -18 -12 -26  114.06    6.52
 -18 -16 -26    6.13    2.49
 -18 -22 -24    2.13    2.39
 -20 -24 -24    0.14    2.38
 -21  15  35    6.43    2.94
 -21  13   3    3.70    1.62
 -22   4 -18   19.40    0.83
 -22 -18 -28    1.21    2.26
 -23  15   9   82.02    5.27
 -26   6 -18  244.32    7.24
 -27  17  15   16.59    3.06
 -27 -17 -31   12.44    2.91
 -28  16   6   38.99    3.73
 -29  -7 -31    7.35    1.78
 -30  18  32    1.00    2.35
 -31  17   7    7.82    2.16
 -31 -11 -33    9.07    2.34
 -31 -17 -33   10.11    3.08
 -32  14  -6    6.23    1.72
 -32  -6 -32    0.98    1.33
 -33  19  21    9.43    2.82
 -33  19  27    3.28    2.47
 -33  19  29   -0.14    2.64
 -34  18   8   33.59    3.79
 -35 -13 -35    0.68    1.91
 -35 -15 -35    8.21    2.81
 -37  15  -7    8.52    2.01
 -38  20  18    2.93    2.32
 -39  19   7   11.82    2.77
 -43  21  17    8.72    2.78
 -43  15 -11    1.26    1.50
 -44  14 -14    9.30    1.73
 -45  21  13    2.97    2.44
 -45  19   1    3.99    1.94
 -46  16 -10   16.64    2.37
 -47  -1 -35    1.86    0.93
 -48  22  20    0.47    2.21
 -48  14 -16    5.01    1.63
 -48  12 -20    9.68    1.50
 -48  -6 -38    3.67    1.55
  13 -11  23   25.25    1.69
  12  -8  20   28.82    1.51
  12 -12  14   74.80    3.66
  12 -20  24    3.25    1.44
  12 -20  26    6.35    1.56
  11 -17  11    2.96    1.42
  11 -19  13    5.01    1.78
   9  -7  41    1.12    0.59
   9 -11   5   16.98    1.90
   9 -19   7   24.28    2.84
   9 -21   9    7.72    2.11
   9 -23  13    1.25    1.71
   7 -23   7    2.51    1.87
   7 -25  11    3.46    1.93
   6   0  34   73.57    3.63
   6 -10  50    0.00    0.43
   6 -24   6    3.07    2.09
   5 -15  -3  188.15    8.10
   4   2  16  447.35   13.12
   4 -10  -4    9.06    1.65
   4 -24   2    1.85    1.89
   3   3  17  198.33    6.81
   3  -9  -5  578.15   17.61
   3 -27   5    9.99    2.72
   2 -22  -4    2.74    1.99
   1  -5  -5  103.52    4.07
   1 -27   1    5.54    2.50
   0 -12 -10    0.38    1.36
   0 -14 -10   82.29    4.99
  -1 -11 -11  196.00    8.00
  -1 -25  -5    8.86    2.83
  -2   4  44    8.51    2.28
  -2 -28  -2    2.63    2.25
  -3   7  15  219.37    8.17
  -3   5  43   19.67    2.95
  -3 -17 -13  120.99    6.91
  -3 -27  -5    9.92    2.82
  -4   6  42    1.40    1.82
  -4   4  48    3.67    2.05
  -4  -6 -12  349.02   11.18
  -4 -10 -14   98.54    5.07
  -4 -24 -10   18.45    3.42
  -5   5  47    3.51    2.07
  -6   6  46    0.25    1.94
  -6 -10 -16    2.29    1.42
  -6 -26 -10    2.44    2.35
  -7   7  45    1.67    2.12
  -7   5  -1  910.28   25.17
  -7 -17 -17   31.97    3.81
  -8  10  32   17.85    2.92
  -8   8   6    3.87    1.38
  -8 -28 -10    0.71    2.28
  -9   7   1  538.63   15.99
  -9 -11 -19   30.62    2.97
 -10 -12 -20   26.25    2.90
 -10 -14 -20    5.55    2.10
 -10 -28 -12    0.36    2.59
 -11 -21 -19    3.68    2.38
 -12  12  18    1.17    1.46
 -12 -26 -16    0.28    2.31
 -12 -28 -14    1.48    2.64
 -12 -32  -8    0.27    2.34
 -13  11  41    2.94    2.43
 -13 -31 -11    1.44    2.37
 -14  12  38    2.55    2.62
 -15  13  15   74.46    4.93
 -15 -19 -23    7.75    2.71
 -15 -23 -21   10.47    3.22
 -16 -18 -24    8.86    2.86
 -17 -11 -25   35.13    3.51
 -17 -17 -25    8.18    2.53
 -17 -25 -21    3.60    2.94
 -18  14  14   43.30    3.86
 -18 -14 -26  119.12    7.08
 -19  15  23    1.83    2.32
 -19  15  27    8.93    2.91
 -19 -21 -25    0.83    2.24
 -20 -20 -26    3.53    2.55
 -21  15  13   10.28    2.42
 -21 -19 -27    2.43    2.42
 -22  16  22   19.47    3.47
 -22  16  24   -0.28    2.05
 -22  16  26    5.90    2.49
 -22  16  28   23.61    3.94
 -22  12  -2   59.65    3.71
 -22 -10 -28   43.04    3.74
 -23 -13 -29   32.02    3.75
 -23 -15 -29   19.09    3.25
 -25  17  23   12.11    3.03
 -25  17  25    5.23    2.79
 -25  17  27   11.05    3.05
 -27  17  35    0.08    2.29
 -27 -11 -31   35.98    3.71
 -28  12  -8   22.59    2.22
 -30  18  16   10.85    2.71
 -30  10 -14    2.96    1.09
 -30  -4 -30   30.40    2.41
 -31  -5 -31    1.70    1.33
 -33  19  19    2.79    2.28
 -33  19  31    3.67    2.91
 -34   8 -20  102.57    3.87
 -35  19  13    4.52    2.53
 -35  13 -11    0.59    1.09
 -35   9 -19    1.54    0.86
 -38  20  16    5.31    2.47
 -40  20  12    1.63    2.33
 -40  -8 -36    6.98    1.93
 -41  21  25    1.31    2.47
 -41 -11 -37    5.41    2.16
 -42  -6 -36    9.72    1.87
 -46  18  -4    0.70    1.73
 -46  -8 -38    1.24    1.75
  13 -11  25   27.01    1.68
  13 -15  21    8.96    1.46
  13 -15  29   12.41    1.54
  12 -10  16   18.50    1.57
  11 -21  19    4.53    1.66
  10  -6  36   14.67    0.93
  10 -22  16   16.50    2.49
   9 -15   5   43.80    3.28
   8 -18   4   51.03    3.87
   6 -18   0  170.36    7.90
   5  -1  41    3.94    1.30
   5  -3  45    1.49    1.11
   4   2  34    2.06    1.36
   4 -20  -2    2.90    1.81
   3   3  33   17.08    2.10
   3   1  41    1.47    1.39
   3  -3  49    0.18    1.19
   3 -21  -3   42.95    4.19
   3 -23  -1   -0.22    2.04
   2   4  18   13.33    1.64
   2  -4  52    3.27    1.31
   1   5  21  329.00   11.05
   1   5  29   17.05    2.17
   0   4  10    0.12    0.74
   0 -20  -8   25.96    3.36
   0 -26  -2   48.05    4.67
  -1   3  45    6.05    2.01
  -1 -13 -11   61.27    4.16
  -1 -15 -11  109.33    6.12
  -1 -23  -7   10.44    2.68
  -2  -4  -8  411.43   12.18
  -2 -16 -12    3.87    1.85
  -3   7  35   69.57    4.87
  -3 -11 -13    5.28    1.69
  -3 -21 -11   21.69    3.38
  -4   8  18   12.17    2.03
  -4   8  32    4.14    2.03
  -5   7  41   20.66    3.09
  -5 -21 -13    8.58    2.65
  -6 -24 -12   11.02    3.01
  -7   9  13  122.17    5.72
  -7   9  37    8.80    2.68
  -7 -11 -17  115.34    5.94
  -7 -29  -7    1.17    2.55
  -8  10  16   94.39    5.18
  -8  -6 -16  238.30    8.38
  -8 -16 -18   41.71    4.02
  -8 -24 -14    3.26    2.45
  -9  11  25   80.52    5.34
  -9 -13 -19   31.68    3.25
  -9 -15 -19   31.97    3.61
  -9 -21 -17    5.88    2.69
 -10  10  10   48.77    3.43
 -10 -26 -14    3.53    2.84
 -11  11  13  297.21   11.09
 -11  11  37    1.15    2.28
 -12  10  44    0.50    2.19
 -12 -20 -20   15.64    3.14
 -14  -8 -22   29.70    2.73
 -15  13  35    1.63    2.47
 -16  14  24    2.72    2.39
 -16  14  26    1.02    2.29
 -16 -10 -24   10.44    2.14
 -16 -22 -22    8.80    2.89
 -17  11   1   34.30    2.82
 -17 -15 -25    4.56    2.12
 -17 -27 -19    1.30    2.71
 -18  14  36   19.12    3.72
 -18   8  -8   48.57    2.62
 -18  -6 -24    7.20    1.44
 -19  15  21   45.75    4.43
 -21  15  37   10.73    3.44
 -21 -23 -25    0.42    2.36
 -22  16  20   12.28    2.89
 -22  16  30    3.08    2.67
 -24  14   2   39.34    3.34
 -25  17  21   18.17    3.28
 -25  17  29    4.86    2.79
 -25  15   5   51.62    3.98
 -26 -18 -30    6.51    2.74
 -27  17  13   33.93    3.70
 -27 -13 -31    4.48    2.29
 -27 -15 -31   11.43    2.81
 -28  18  26    1.98    2.32
 -29  17   9   14.34    2.77
 -30 -18 -32    2.26    2.12
 -31 -13 -33    0.07    1.77
 -31 -15 -33    7.01    2.60
 -33  19  17    0.04    2.33
 -34  14  -8   44.40    3.27
 -34 -10 -34    5.67    2.17
 -35  17   1   51.46    4.16
 -36  20  22    7.27    2.81
 -36  20  24    0.83    2.59
 -36  20  26    2.36    2.70
 -36  20  28    0.07    2.28
 -37  17  -1    1.57    1.76
 -37  -9 -35   10.16    2.18
 -40  14 -12   25.64    2.51
 -40  10 -20   23.38    1.87
 -41  21  21    3.15    2.75
 -41  21  23    0.86    2.30
 -41  21  27    3.52    2.73
 -42  20   8    6.74    2.38
 -42  16  -8   11.32    2.16
 -43  21  15   12.83    3.18
 -43   9 -23   17.56    1.53
 -44  20   6    8.06    2.47
 -45  17  -7   23.23    2.68
 -46  22  24    1.07    2.46
 -46  20   4    0.74    1.96
 -51   5 -31    0.57    0.35
 -56  -2 -38    1.32    1.01
  13 -13  21    9.61    1.40
  13 -15  27   28.97    2.14
  12 -18  18   42.26    3.20
  11 -15  39    4.20    0.89
  10 -16   8   42.10    3.20
  10 -20  12   10.27    2.05
   9 -13   5  195.90    7.61
   7 -15   1  284.80   10.61
   7 -19   3   10.97    2.32
   7 -21   5   44.49    3.94
   6 -22   4   16.33    2.74
   5 -19  -1    3.17    1.70
   5 -23   3    6.36    2.12
   4 -16  -4  208.23    8.86
   4 -22   0   19.16    3.02
   4 -26   6    1.34    1.87
   3 -17  -5   66.82    4.62
   2   4  32   46.08    3.31
   2   0  46   10.21    1.98
   2  -6  54    0.17    0.99
   2 -18  -6   73.45    5.05
   2 -26   2    9.91    2.75
   1 -19  -7   22.44    3.07
   0   4  40   74.45    4.84
   0 -24  -4    9.99    2.63
   0 -28   2    0.27    2.09
  -1   5  39   38.88    3.57
  -1  -1  53    0.99    1.67
  -1  -7  -9  286.26    9.59
  -2 -12 -12   20.59    2.48
  -2 -14 -12   53.33    4.07
  -3   3  49   -0.18    1.70
  -3 -15 -13   10.88    2.21
  -3 -23  -9    9.18    2.68
  -3 -25  -7    0.88    2.39
  -3 -29  -1    2.28    2.35
  -4 -16 -14   34.33    3.50
  -5   9  25   32.27    3.22
  -5 -11 -15  222.90    8.93
  -5 -27  -7    3.61    2.48
  -7 -21 -15   54.00    5.02
  -8  10  34    6.29    2.38
  -8   8  44    1.40    2.21
  -8 -12 -18   89.90    5.28
  -9  11  21  106.30    5.95
  -9  11  23   38.91    3.63
  -9  11  27  146.37    7.72
  -9 -29  -9    3.05    2.80
 -10  10  40    2.01    2.38
 -10   8   2  222.29    7.85
 -11 -29 -11    1.92    2.58
 -13 -19 -21    8.04    2.70
 -13 -23 -19    3.41    2.42
 -13 -29 -13    1.63    2.45
 -15  -9 -23    3.74    1.63
 -15 -25 -19   10.32    3.41
 -15 -27 -17    0.84    2.40
 -15 -29 -15    0.79    2.39
 -16  14  22    7.79    2.36
 -16  14  28   21.35    3.51
 -16  12   6  103.44    5.35
 -16   8  -6  272.90    8.86
 -17  13   9   90.00    5.20
 -17  13  41    0.46    2.36
 -17 -13 -25    5.33    1.80
 -18 -24 -22    1.43    2.58
 -19  15  19    2.45    2.02
 -19  15  31    0.73    2.46
 -19   7 -11   65.50    2.86
 -19  -7 -25   32.69    2.81
 -20  14   8   44.85    3.73
 -20  12   0    2.63    1.44
 -20  -8 -26   54.82    3.78
 -21  -9 -27    2.34    1.64
 -22  16  18    1.55    2.20
 -22 -16 -28   15.50    3.20
 -22 -22 -26    2.00    2.33
 -23 -21 -27    2.29    2.60
 -24  16  12    8.47    2.27
 -24 -20 -28    0.62    2.36
 -25  17  19   34.92    4.11
 -25  17  31    3.18    2.81
 -25 -19 -29    5.05    2.59
 -26  16   8    3.49    2.05
 -26 -10 -30   16.41    2.59
 -28  18  20   10.91    2.83
 -28  18  22    1.66    2.32
 -28  18  28    2.67    2.47
 -29 -19 -31    0.97    2.43
 -30  18  14   15.42    2.93
 -30  12 -10   63.94    3.61
 -32  16   0    2.83    1.77
 -33  17   3   20.00    2.86
 -33   7 -21   28.67    1.59
 -34 -16 -34    4.13    2.46
 -36  20  20    0.38    2.23
 -36  20  30    3.21    2.65
 -36  18   4    3.36    2.02
 -36  10 -18    7.86    1.30
 -38  20  14    5.71    2.57
 -38  18   2    3.72    1.91
 -39  15  -9   10.35    2.00
 -40  18   0   39.26    3.72
 -41  13 -15   57.14    3.46
 -41   7 -25    9.21    0.98
 -45  21  11   15.35    3.04
 -45  13 -17   12.55    1.83
 -45   5 -29    0.40    0.34
 -46  22  20    0.56    2.19
 -46  22  22    0.43    2.27
 -51  -7 -39    2.41    1.63
  13 -15  23    5.54    1.28
  13 -15  25   16.11    1.73
  12 -16  34    1.19    0.92
  11  -9  13  172.09    5.92
  11 -15  11    5.82    1.54
  11 -19  15    0.58    1.29
  11 -21  21    4.60    1.62
  10 -12   8   68.61    3.69
  10 -18  10   45.79    3.50
   9 -23  15    0.81    1.77
   8 -24  14    1.49    1.63
   7 -13   1    0.53    1.38
   7 -25  13    6.94    2.13
   6 -20   2    1.64    1.77
   5 -21   1   12.39    2.43
   5 -25   7   16.40    2.92
   4 -12  -4   25.96    2.64
   4 -14  -4  178.66    7.67
   1   5  19   55.00    3.25
   1   5  31   14.03    2.10
   1   3   9  298.47    9.04
   0   6  24    0.06    1.30
   0   2   4    0.36    0.33
   0   2  46    4.82    1.80
   0   0  50    0.15    1.49
  -1 -27  -1    6.37    2.66
  -2   6  12   31.89    2.33
  -2   6  38    8.97    2.37
  -2 -26  -4    8.66    2.70
  -3 -13 -13  109.09    5.83
  -4 -12 -14    0.41    1.33
  -4 -14 -14   25.84    3.03
  -4 -28  -4   12.62    2.98
  -5   9  27   18.63    2.57
  -5   9  29    1.38    1.69
  -5 -13 -15   74.02    4.80
  -5 -15 -15  105.76    6.14
  -5 -23 -11    5.29    2.50
  -6   8  10   25.14    2.31
  -6   8  40   23.55    3.35
  -6 -12 -16   14.51    2.19
  -6 -14 -16   24.89    3.01
  -7 -13 -17    1.40    1.53
  -7 -27  -9    0.99    2.22
  -8 -30  -6   -0.07    2.16
  -9  11  29   40.57    3.95
  -9   9   7  109.68    5.08
  -9   9  43    0.30    2.02
 -10 -30  -8    0.01    2.22
 -11  -7 -19  139.86    5.97
 -12  12  16   10.49    2.15
 -12  12  34   44.69    4.79
 -13  13  25    7.24    2.37
 -13  11  43    0.01    2.17
 -13 -25 -17    3.53    2.55
 -13 -27 -15    7.30    3.01
 -14  12  10    7.50    1.86
 -14  12  40    3.38    2.51
 -14 -18 -22    4.71    2.45
 -15 -17 -23    6.86    2.68
 -16  14  20   32.82    3.63
 -16   6 -10  629.15   17.63
 -16   0 -18    0.26    0.55
 -16 -16 -24   96.69    6.51
 -17 -21 -23   15.86    3.35
 -18  14  12   64.54    4.66
 -18  14  38   14.46    3.68
 -19  15  17    5.44    2.17
 -19  15  33    0.83    2.19
 -19  13   5   10.16    1.93
 -19   9  -7    8.23    1.31
 -21   9  -9   77.76    3.62
 -21 -17 -27   35.58    4.40
 -22  -2 -24    3.56    0.97
 -22 -12 -28    5.18    1.96
 -22 -14 -28   12.36    2.80
 -25  17  17   14.46    2.93
 -25  17  33    2.99    2.51
 -25  13  -3   79.84    4.44
 -26 -16 -30    1.05    2.05
 -27  13  -5   28.69    2.60
 -28  18  30   12.13    3.35
 -28   0 -26   -0.02    0.63
 -30  16   2   34.77    3.32
 -30 -10 -32   11.19    2.33
 -31  19  25   18.24    3.79
 -31  19  27   12.80    3.32
 -31  17   5   43.13    3.97
 -33  19  15   59.32    5.21
 -34  18   6   25.03    3.32
 -34 -12 -34   12.43    2.66
 -35  19  11   40.97    4.26
 -36  20  18    3.73    2.35
 -36  16  -4   39.03    3.40
 -36   0 -30    0.07    0.70
 -39  19   5   10.28    2.56
 -39  -7 -35    8.90    1.81
 -40  20  10    1.87    2.04
 -41  21  17    1.60    2.44
 -41  19   3   10.20    2.51
 -41  11 -19   35.51    2.45
 -41  -5 -35   16.50    2.10
 -42  18  -2   40.36    3.68
 -43  21  13    7.49    2.70
 -43  19   1    8.89    2.35
 -43  -9 -37    5.60    2.00
 -44  10 -22   50.81    2.72
 -46  22  18   -0.77    2.15
 -47  -5 -37    7.51    1.66
 -52  -4 -38    0.58    1.18
  13 -13  23   47.82    2.64
  13 -13  25    5.50    1.10
  13 -13  27   21.03    1.69
  12 -18  30    7.56    1.51
  11 -13  11   16.15    1.86
  11 -17  13   54.15    3.65
  10 -14   8   48.47    3.22
  10 -22  18    1.63    1.59
   9  -9   7  108.80    4.43
   9 -21  11    0.70    1.72
   8 -22  10   15.29    2.52
   7 -23   9    1.49    1.74
   6 -10   0   13.71    1.83
   6 -24   8   32.62    3.55
   4   0  42   -0.27    1.24
   4  -2  46    8.84    1.49
   3 -25   3    2.10    2.13
   3 -27   7    2.10    2.10
   1 -21  -5   26.49    3.50
   1 -23  -3    7.68    2.47
   0   6  22   33.00    2.73
   0   6  28   -0.12    1.19
  -1 -19  -9   20.32    3.18
  -4   8  16   67.40    4.02
  -4   8  34    4.85    1.93
  -4 -20 -12   26.22    3.52
  -5   9  21   14.37    2.22
  -5 -25  -9   11.10    2.97
  -6 -20 -14    3.18    2.38
  -7 -23 -13    7.48    2.88
  -7 -25 -11    2.14    2.29
  -8 -20 -16    0.28    1.96
  -9  11  19   30.19    3.17
  -9  11  31   70.77    5.41
  -9 -23 -15    2.39    2.24
  -9 -27 -11    0.35    2.53
  -9 -31  -5   -0.19    2.20
 -11  11  39    9.28    2.82
 -11 -19 -19    3.85    2.23
 -11 -25 -15    1.25    2.30
 -11 -27 -13    2.21    2.72
 -12  -4 -18  217.22    7.42
 -12 -30 -10    0.18    2.50
 -13  13  21    8.88    2.29
 -13  13  23   45.94    4.21
 -13  13  27   21.45    3.24
 -13  13  29    0.94    1.95
 -13  11   7    2.47    1.48
 -14 -22 -20    2.95    2.35
 -14 -30 -12    1.12    2.67
 -15  13  37   -0.36    2.21
 -16  14  32    1.69    2.43
 -16 -12 -24    1.96    1.31
 -16 -14 -24    2.72    1.99
 -16 -24 -20   10.54    3.10
 -17   9  -5  169.86    6.30
 -18 -20 -24    6.23    2.51
 -18 -26 -20    1.59    2.53
 -19 -19 -25    5.41    2.62
 -20  -4 -24   83.46    3.94
 -20 -18 -26   12.68    3.15
 -21  15  11   16.03    2.61
 -22  16  16   20.20    3.20
 -22  16  34    4.06    2.81
 -22  14   4   22.48    2.68
 -23  15   7    5.83    1.91
 -23  13  -1   34.20    2.94
 -27  17  11   59.46    4.78
 -28  18  18    0.20    2.01
 -28  18  32    1.24    2.41
 -28  16   4   26.84    3.10
 -29  13  -7   28.88    2.54
 -30  18  12   23.24    3.31
 -30 -16 -32    3.43    2.54
 -31  19  21   23.80    3.90
 -31  19  29    9.02    3.12
 -31  15  -3   22.51    2.65
 -34 -14 -34    2.47    2.24
 -36   6 -24   11.62    0.88
 -37  19   7    7.30    2.44
 -38  20  12    4.55    2.19
 -38  16  -6   10.88    2.13
 -39  21  23    1.27    2.35
 -39  21  25    7.12    2.92
 -39  21  27    0.62    2.40
 -41  17  -5   31.33    3.12
 -44  22  24   -0.96    2.38
 -44  22  26    3.05    2.62
 -45  21   9    7.73    2.43
 -45  19  -1    3.97    1.88
 -45  15 -13   11.89    1.94
  12  -8  22   41.72    1.80
  11 -13  39   10.91    0.99
  10 -22  20    6.84    1.84
   9  -7   9  322.41    9.70
   9 -17   7   25.07    2.63
   9 -19   9    1.42    1.53
   9 -23  17    0.61    1.39
   8 -16   4    4.93    1.70
   8 -24  16    6.62    2.07
   7  -1  35   15.57    1.62
   4 -24   4    8.91    2.32
   4 -26   8    8.12    2.24
   3   3  35   13.28    1.97
   3 -11  -5  645.41   19.81
   3 -15  -5    1.34    1.68
   2   4  34   18.18    2.37
   2  -2  50    3.10    1.42
   2  -6  -4   28.15    1.98
   2 -20  -4   77.16    5.33
   2 -24   0    7.07    2.31
   1  -3  53    0.84    1.30
   1  -5  55   -0.17    1.07
   0  -8  -8   73.14    3.77
   0 -18  -8   -0.11    1.66
  -2   2  50    3.48    1.90
  -2 -22  -8    4.66    2.36
  -2 -24  -6    1.25    2.09
  -2 -28   0   -0.22    2.19
  -3   7  37   77.63    5.33
  -3  -7 -11  147.62    5.86
  -4   6  44    1.77    1.92
  -4 -26  -6   -0.15    2.08
  -5   9  19  103.66    5.40
  -5   9  31   66.71    4.87
  -5 -29  -3    1.01    2.12
  -6   4  -2  435.58   12.37
  -6 -28  -6    2.66    2.35
  -7   9  39    5.51    2.27
  -8  10  14   18.89    2.44
  -8  10  36   51.28    4.88
  -9 -25 -13   24.25    3.94
 -10  10  42    1.57    2.33
 -11  11  11    6.83    1.89
 -11   9   3  127.18    5.42
 -11 -31  -7    0.52    2.26
 -12  12  36   10.35    3.06
 -12  -8 -20   36.37    2.88
 -12 -18 -20    7.38    2.45
 -12 -22 -18   19.34    3.59
 -13   7  -5   66.37    3.05
 -13 -31  -9    1.15    2.34
 -15  -5 -21    5.65    1.27
 -15 -11 -23   10.86    2.07
 -15 -15 -23    0.85    1.92
 -15 -21 -21    9.89    2.93
 -15 -31 -11    2.20    2.34
 -16 -26 -18    2.61    2.49
 -16 -28 -16    0.80    2.69
 -19  15  35    9.88    3.34
 -20  10  -6   48.85    2.94
 -20 -22 -24    0.80    2.38
 -21 -11 -27    2.99    1.72
 -21 -15 -27   53.97    4.93
 -22  10  -8   26.79    2.18
 -22   8 -12   28.17    1.90
 -22 -24 -24    4.08    2.79
 -24  16  10    9.84    2.28
 -25  17  15   76.92    5.59
 -25  17  35    7.71    3.34
 -25  -1 -25   82.31    3.33
 -25  -9 -29    0.34    1.49
 -25 -17 -29    2.92    2.26
 -26 -12 -30   13.82    2.73
 -26 -14 -30   23.46    3.43
 -27  15   1   52.14    3.94
 -28  18  16   18.32    3.16
 -28  18  34    3.10    2.86
 -29  17   7    9.47    2.42
 -30 -12 -32   25.34    3.40
 -30 -14 -32    1.49    1.94
 -31  19  19   10.03    3.06
 -31  19  31    7.26    3.07
 -32  18   8    3.89    2.13
 -33  19  13   36.46    4.27
 -33  15  -5   20.25    2.46
 -33 -17 -33    0.59    1.93
 -34  20  26    3.55    2.55
 -36  20  16    6.15    2.49
 -36  14 -10   60.13    3.79
 -37  13 -13    6.09    1.54
 -37  11 -17   45.81    2.77
 -39  21  21    4.83    2.86
 -40   2 -30    0.89    0.54
 -40 -10 -36    5.08    2.09
 -41  21  15    3.21    2.42
 -42  20   6    2.33    2.08
 -43  21  11    6.38    2.43
 -44  22  22    1.56    2.63
 -44  20   4    3.46    2.09
 -44  16 -10    1.73    1.50
 -45  11 -21   11.42    1.48
 -45  -7 -37    1.04    1.52
 -46 -10 -38    1.77    1.77
 -55  -1 -37    0.80    0.91
 -59  -3 -39    0.03    1.02
  12 -12  16   12.55    1.48
  12 -14  16   25.75    2.24
  12 -18  22    9.48    1.77
  12 -18  28    7.00    1.53
  11 -19  17    1.51    1.49
  10  -4  30   14.82    0.96
  10 -20  14    3.07    1.75
   6   0  36    0.38    1.09
   5  -9  -1  254.65    8.79
   5 -17  -1   34.23    3.28
   5 -23   5    2.18    1.75
   4   2  36    4.57    1.58
   4 -18  -2    3.13    1.72
   3   3  15   32.17    2.02
   3 -19  -3   36.42    3.67
   3 -23   1   -0.06    1.81
   2   4  16 1168.81   32.63
   2 -10  -6  776.43   23.11
   2 -16  -6   12.68    2.27
   2 -22  -2    4.89    2.30
   2 -26   4    7.16    2.33
   1   5  33   18.72    2.44
   1   1  47    8.00    1.92
   1  -9  -7   96.95    4.61
   1 -17  -7  179.98    8.39
   0   6  20    0.48    1.24
   0   6  30   59.41    4.02
   0 -26   0   -0.03    1.93
   0 -28   4    5.02    2.52
  -1 -25  -3    5.62    2.54
  -2   4  46    0.87    1.72
  -3   7  13   46.74    3.06
  -3   5  45   15.92    2.75
  -3 -27  -3    4.92    2.58
  -4 -22 -10   36.45    4.31
  -5   7  43    0.63    1.75
  -5 -19 -13   28.24    3.56
  -6   6  48    1.90    2.03
  -6 -30  -2    3.74    2.55
  -7   9  11    2.85    1.50
  -7   7  47    2.14    2.07
  -7 -19 -15   17.63    3.02
  -7 -29  -5    3.12    2.33
  -9  11  17  192.09    8.35
  -9  11  33   75.37    5.69
  -9  -7 -17   36.43    2.74
  -9 -19 -17   13.56    2.88
 -10 -22 -16   18.20    3.41
 -10 -28 -10    0.75    2.28
 -12  12  14   78.24    4.88
 -12 -28 -12    1.10    2.28
 -13  13  19   38.49    3.80
 -13  -9 -21   48.75    3.52
 -13 -17 -21   15.18    3.06
 -14  12  42   -0.33    2.36
 -14 -10 -22   51.19    3.79
 -14 -16 -22   30.80    3.83
 -14 -24 -18    5.34    2.82
 -14 -28 -14    0.55    2.57
 -14 -32  -8    0.55    2.51
 -15  13  39   -0.05    2.32
 -15  11   3  270.57    9.80
 -15 -13 -23   15.19    2.67
 -16  14  34    0.57    2.17
 -17 -23 -21    3.57    2.47
 -18  14  40    1.96    2.40
 -18  10  -4   55.46    3.23
 -18   6 -12   14.09    1.15
 -19 -25 -21    4.60    3.01
 -20  16  24   12.53    2.95
 -20  16  26   10.19    2.84
 -21 -13 -27   31.29    3.59
 -21 -21 -25   30.01    4.52
 -22  16  36    7.91    3.03
 -23  17  25   40.28    4.61
 -23  17  27    9.67    2.96
 -24  -8 -28   47.95    3.61
 -24 -18 -28   11.98    3.18
 -29  -9 -31   27.71    3.04
 -29 -17 -31    6.45    2.70
 -31  19  17    5.04    2.42
 -31  13  -9   58.70    3.60
 -32  12 -12   19.24    2.00
 -32   0 -28   48.73    2.25
 -34  20  22    6.44    2.97
 -34  20  24    3.58    2.48
 -34  20  28    3.07    2.53
 -34  20  30    0.77    2.40
 -37 -13 -35    7.57    2.54
 -40  -4 -34    8.07    1.56
 -41  15 -11   18.85    2.39
 -44  22  20    1.67    2.39
 -46  14 -16    4.47    1.61
 -55  -5 -39    2.25    1.35
  12  -8  28   62.76    2.10
  12 -10  18  142.91    5.08
  12 -16  18    0.75    1.08
  12 -18  24    8.84    1.75
  12 -18  26    7.00    1.55
  11  -7  17   18.31    1.16
  10 -16  10  119.08    5.67
   9  -3  33   26.97    1.61
   9 -21  13    6.63    1.87
   9 -23  19    6.55    1.79
   8 -12   4    9.56    1.72
   8 -14   4  238.07    9.00
   8 -18   6   48.77    3.73
   8 -20   8   10.10    2.15
   7  -3  41    7.94    1.24
   7 -17   3    5.73    1.75
   6 -12   0   23.20    2.43
   6 -14   0   93.36    4.95
   6 -22   6   -0.09    1.66
   5 -25   9    9.51    2.50
   4  -8  -2  150.31    5.81
   3  -7  -3  202.15    7.04
   3 -21  -1   34.85    3.64
   2  -4  -2  818.02   22.60
   1   5  17   73.69    3.72
  -1   7  27   14.57    2.30
  -1 -21  -7    2.34    2.04
  -2 -18 -10   58.48    4.76
  -3 -29   1    2.03    2.11
  -4   8  36    7.39    2.18
  -4  -4 -10  178.70    6.06
  -4 -24  -8    3.59    2.30
  -5   9  33    5.14    2.09
  -5  -7 -13  120.97    5.21
  -6  10  26   18.11    2.63
  -6   8  42    7.59    2.45
  -6 -22 -12   16.68    3.13
  -6 -26  -8    5.49    2.55
  -8   8  46    0.45    2.11
  -8 -22 -14    7.88    2.89
 -10  12  24   17.70    2.89
 -10  12  26   44.54    4.25
 -10  10   8  150.04    6.50
 -10 -18 -18   29.57    3.87
 -12   6  -6    6.51    0.97
 -12 -24 -16    9.98    2.82
 -13  13  33    1.48    2.38
 -14 -26 -16    8.44    3.00
 -15   9  -3    9.09    1.47
 -17  15  25    3.89    2.31
 -17  13   7  101.58    5.50
 -17 -29 -15   -0.10    2.42
 -18  14  10  119.45    6.38
 -19  15  37    7.02    2.87
 -19 -27 -19    2.30    2.57
 -20  16  22    4.24    2.51
 -20 -10 -26  113.15    6.06
 -20 -16 -26   10.25    2.75
 -21   7 -13   95.97    3.64
 -21  -5 -25   77.73    4.01
 -22 -20 -26    1.85    2.22
 -23  17  21   23.07    3.50
 -23  17  23   39.20    4.46
 -23  17  29    4.56    2.85
 -23  -7 -27    8.85    1.75
 -23 -19 -27   13.06    3.11
 -23 -23 -25   -0.45    2.34
 -24  10 -10    7.18    1.33
 -25  15   3   82.84    5.06
 -25 -15 -29    4.15    2.44
 -26  18  22    2.51    2.31
 -26  18  26    7.99    3.08
 -26  18  28   15.18    3.45
 -26  16   6  167.93    7.96
 -28 -18 -30   11.20    3.15
 -30  18  10    0.69    1.81
 -30   8 -18   27.47    1.72
 -31   9 -17    1.69    0.85
 -33 -15 -33    3.73    2.22
 -34  20  20    1.55    2.22
 -35  15  -7   29.42    2.89
 -36  20  14    1.08    2.13
 -36  18   2   28.87    3.32
 -37  -1 -31   36.38    2.15
 -38  20  10    3.25    2.18
 -38  18   0   21.41    2.88
 -38  -6 -34   16.45    2.26
 -39  21  17    3.88    2.38
 -39  -3 -33    0.77    1.10
 -40  16  -8   11.24    2.10
 -40 -12 -36    4.78    2.11
 -41  21  13    3.32    2.43
 -42  14 -14   10.12    1.83
 -42  12 -18   40.05    2.68
 -43  17  -7    6.15    1.94
 -43 -11 -37    0.58    1.68
 -44  22  18    2.65    2.32
 -46  18  -6    1.17    1.43
 -48  -8 -38    3.68    1.75
 -50  -6 -38    4.13    1.62
 -51  -3 -37    1.73    1.17
 -52   8 -28    0.10    0.70
  12 -12  34   37.09    1.86
  12 -14  34    2.11    0.90
  11 -15  13   29.11    2.47
  11 -17  15   22.05    2.39
  11 -19  19    3.80    1.53
  10 -18  12   51.35    3.61
   9 -15   7   15.19    2.06
   8  -4  40   13.45    1.31
   8 -22  12    2.08    1.72
   7  -9   3   85.36    3.92
   6  -2  42    6.41    1.33
   6 -24  10    4.03    2.00
   5 -19   1    3.52    1.72
   5 -21   3   27.53    3.16
   4 -20   0    0.14    1.74
   4 -22   2    1.93    1.73
   3  -1  47    1.29    1.31
   3 -25   5    3.48    2.03
   2 -14  -6    4.45    1.82
   1 -25   1    4.25    2.31
   0   6  32    0.00    1.50
   0   4  42   -0.04    1.54
   0 -20  -6    0.24    1.69
   0 -24  -2   -0.27    1.77
  -1   7  23   10.87    1.96
  -1   7  29    1.78    1.58
  -1   5  41   13.13    2.49
  -1   3  47    4.74    1.89
  -1   1  51    1.37    1.55
  -1 -17  -9    1.26    1.72
  -1 -27   1    5.73    2.50
  -2   6  40    0.79    1.71
  -3 -21  -9   36.48    4.10
  -3 -25  -5    3.25    2.23
  -4   6   6   92.17    3.99
  -4 -18 -12    4.91    1.94
  -4 -28  -2    6.25    2.71
  -5   9  17   66.01    4.15
  -5 -27  -5    6.89    2.85
  -6  10  24   48.63    3.92
  -6  10  28    0.32    1.71
  -6 -24 -10    4.02    2.39
  -8  10  38    7.89    2.78
  -8   2  -8  591.61   15.70
  -8 -18 -16   22.71    3.37
  -8 -24 -12    7.42    2.89
  -8 -26 -10    3.52    2.41
  -8 -30  -4    0.39    2.12
  -9  11  35   23.82    3.59
  -9   9  45    0.38    2.00
  -9 -29  -7    1.32    2.32
 -10  12  22   57.28    4.53
 -10  12  28   11.74    2.59
 -10  12  30   35.41    3.95
 -10  -4 -16  118.88    4.68
 -10  -8 -18   50.74    3.32
 -10 -24 -14    2.09    2.48
 -11  11  41    2.27    2.44
 -11 -17 -19   72.05    5.59
 -11 -29  -9    3.45    2.49
 -12  12  38    0.74    2.39
 -12  10   4  344.82   11.65
 -12 -26 -14    2.01    2.43
 -13  13  17   19.99    2.85
 -13 -29 -11    3.73    2.66
 -14  -2 -18   97.16    3.73
 -14 -12 -22   46.16    3.91
 -14 -14 -22  193.98    9.20
 -15  13  11   92.76    5.36
 -15 -29 -13    0.85    2.72
 -16  14  36   16.54    3.62
 -16  -6 -22   74.93    3.96
 -17  15  27   21.27    3.51
 -17  -3 -21   30.33    2.04
 -17 -25 -19    3.84    2.66
 -17 -27 -17    2.17    2.65
 -18 -22 -22    0.43    2.35
 -19  -1 -21  301.81    9.07
 -19 -17 -25    5.10    2.19
 -20  16  20    4.37    2.47
 -20  14   6  182.91    8.04
 -20 -24 -22    1.10    2.62
 -21  15   9    5.04    1.87
 -21  11  -5  132.35    5.66
 -23  17  19   33.97    4.00
 -23  17  31   16.24    3.82
 -23  11  -7   41.80    2.82
 -24 -22 -26    1.20    2.30
 -25 -11 -29    3.24    1.73
 -25 -21 -27    0.79    2.31
 -26  18  20   27.85    3.81
 -26  18  30    5.68    3.04
 -26  14  -2   86.80    4.81
 -26 -20 -28    1.65    2.34
 -27  17   9   24.20    3.25
 -27 -19 -29    1.47    2.38
 -28  18  14    2.98    2.19
 -28  14  -4   44.37    3.31
 -28  -8 -30   13.41    2.26
 -29  19  25    6.25    2.73
 -29  19  27    0.91    2.30
 -29 -15 -31    1.35    1.96
 -31  19  15   14.02    2.99
 -31  17   3   55.62    4.26
 -32  10 -16   32.49    2.17
 -33  19  11   56.50    4.94
 -33  17   1   76.17    5.01
 -33 -11 -33    9.69    2.28
 -33 -13 -33   26.54    3.61
 -34  20  18    0.34    2.26
 -34  18   4   36.39    3.74
 -35  17  -1   40.68    3.64
 -35  -7 -33    5.22    1.74
 -37  21  25    1.45    2.38
 -37  21  27    1.27    2.39
 -37  19   5   25.67    3.25
 -38  12 -16    4.81    1.30
 -38  -2 -32    2.89    1.08
 -39  19   3    5.96    2.15
 -40  18  -2    4.77    2.00
 -41  19   1    9.84    2.33
 -42  22  22    0.69    2.17
 -42  22  24    1.33    2.70
 -42  22  26    0.53    2.73
 -42  -8 -36    4.73    1.79
 -43  21   9    7.94    2.49
 -44  22  16    3.68    2.55
 -45  21   7   10.42    2.73
 -46  12 -20   30.61    2.33
 -47   9 -25    2.95    0.93
 -53  -7 -39    0.19    1.28
 -54   0 -36   -0.13    0.76
  12 -16  20   74.01    3.93
  11 -11  13  285.58    9.33
  10 -20  16    6.04    1.82
   9 -11   7   67.34    3.55
   8  -8   6    4.35    1.03
   7  -1  15  149.83    4.46
   6 -20   4    6.69    1.93
   5   1  37   17.31    1.97
   4 -26  10   11.05    2.56
   2   4  36   33.42    3.05
   2   2   8  582.93   16.23
   1   5  35   44.79    3.58
   1  -1  51    1.50    1.45
   1 -27   5    2.01    1.95
   0   6  18  133.71    5.70
   0 -16  -8   48.98    3.93
   0 -22  -4    0.00    1.77
  -1   7  21   58.17    3.72
  -1  -5  -7   88.56    3.70
  -2 -26  -2    7.73    2.57
  -3   7  39   30.05    3.54
  -3   5   5  169.31    5.86
  -3 -23  -7   12.09    2.84
  -4   8  14  104.29    5.00
  -5   9  35   10.01    2.58
  -5   7   7 1382.13   38.50
  -5 -29  -1    0.54    2.07
  -6  10  30    3.98    2.08
  -6 -18 -14   64.33    5.08
  -7   9  41    3.56    2.13
  -7 -27  -7    7.61    2.75
  -9  11  15   37.38    3.24
 -10  12  20   28.83    3.20
 -10 -30  -6    2.16    2.55
 -11 -21 -17    5.21    2.58
 -12 -16 -20   81.21    5.71
 -13  13  35   19.39    3.65
 -13 -11 -21    4.49    1.68
 -13 -15 -21    8.54    2.27
 -14  14  26  151.30    8.36
 -14 -20 -20   19.94    3.61
 -15  13  41    1.80    2.31
 -15 -23 -19    3.04    2.42
 -16  14  14   10.46    2.41
 -16  12   4    2.02    1.38
 -16  10  -2  517.04   15.96
 -17  15  21    7.06    2.37
 -17  15  31    2.96    2.66
 -17  -7 -23   39.45    2.97
 -18  -8 -24   58.61    3.85
 -19  15  13   11.54    2.45
 -19  11  -3   21.39    2.15
 -19  -9 -25   25.38    2.79
 -19 -21 -23    8.54    2.84
 -20  16  32    1.90    2.27
 -20 -12 -26    8.14    2.20
 -20 -14 -26    1.85    1.55
 -20 -26 -20    0.41    2.42
 -22  16  12   39.61    3.87
 -23  17  33    8.16    3.26
 -23  15   5   57.75    4.16
 -23  -3 -25  154.47    5.76
 -24 -16 -28    1.14    2.13
 -25  11  -9   70.54    3.72
 -25 -13 -29    0.89    2.01
 -26  18  32    0.53    2.63
 -29  19  21    6.25    2.59
 -29  19  29    0.44    2.20
 -29 -11 -31    5.97    2.18
 -29 -13 -31    9.63    2.60
 -30  16   0   38.08    3.45
 -30  14  -6   18.50    2.29
 -32  18   6   13.48    2.66
 -32   6 -22   26.03    1.30
 -33  11 -15   14.87    1.67
 -36  20  12    2.69    2.24
 -37  21  21    2.86    2.63
 -37  21  23    1.27    2.30
 -37  21  29    1.95    2.54
 -37  15  -9  123.44    5.90
 -38  14 -12   42.64    3.15
 -39  21  15    0.80    2.22
 -39  -9 -35   11.08    2.37
 -41  21  11    9.02    2.58
 -42  22  20    2.62    2.57
 -42  20   4    4.59    2.02
 -43  19  -1   11.19    2.38
 -44  -6 -36    5.38    1.63
 -46   8 -26   12.13    1.17
  12  -8  26    1.53    0.49
  12 -14  18   62.57    3.38
  10 -14  10  130.31    5.71
   9 -13   7  189.81    7.34
   9 -19  11   19.43    2.47
   9 -21  15    5.54    1.92
   8  -2  16  684.98   18.33
   8  -6   8  251.72    7.66
   7 -15   3   32.56    2.94
   5  -1  43    1.46    1.24
   5 -11  -1  519.34   16.25
   5 -25  11   16.86    2.79
   4 -16  -2   17.80    2.45
   4 -24   6    3.91    2.14
   3   3  37    1.00    1.35
   2 -18  -4    9.92    2.24
   2 -24   2    1.62    2.11
   1   3  43   -0.26    1.60
   1 -13  -7   59.51    3.95
   1 -19  -5  154.76    7.77
   1 -23  -1   63.95    5.09
   0   6  34   15.49    2.40
   0  -2  54    3.43    1.52
  -1   7  31    2.19    1.49
  -2 -28   2    4.31    2.25
  -4   8  38    5.15    2.31
  -5 -17 -13   29.02    3.42
  -5 -21 -11   32.29    3.96
  -5 -25  -7   16.98    3.43
  -6  10  20  177.63    7.90
  -6  10  32   13.27    2.63
  -6   6   2  713.84   20.37
  -6  -4 -12  298.03    9.34
  -6 -28  -4    1.03    2.35
  -7   7   3   20.14    1.92
  -7 -17 -15    6.98    2.21
  -7 -21 -13    7.40    2.74
  -8  10  12   44.32    3.33
  -8  -4 -14  357.79   11.02
  -8  -8 -16   51.96    3.35
  -9 -17 -17   10.43    2.53
  -9 -21 -15    6.04    2.44
  -9 -27  -9    7.59    2.64
 -10  12  32   54.03    5.00
 -10  10  44    5.37    2.57
 -11 -31  -5    1.61    2.31
 -12  12  12  108.50    5.74
 -12   8  -2  278.23    9.14
 -12 -10 -20    5.50    1.50
 -12 -30  -8    1.57    2.42
 -13   5  -9  177.25    5.50
 -13  -5 -19   23.66    2.01
 -13 -13 -21    8.12    2.13
 -13 -27 -13    2.31    2.46
 -14  14  22  187.76    9.18
 -14  14  24   16.97    2.99
 -14  14  28    8.73    2.79
 -14 -30 -10    0.10    2.34
 -15 -19 -21    4.55    2.33
 -15 -25 -17    1.95    2.67
 -15 -27 -15    1.60    2.49
 -16  14  38    3.39    2.80
 -16 -30 -12   -0.05    2.29
 -17  15  19   12.38    2.74
 -17  15  33   10.61    3.05
 -19  13   3   54.69    3.73
 -19 -15 -25   53.07    4.84
 -20  16  18   16.45    2.92
 -20  16  34   10.12    3.41
 -20 -20 -24   11.09    3.03
 -21 -23 -23    2.84    2.71
 -23  17  17    3.80    2.37
 -23 -17 -27   12.55    3.02
 -24  16   8    5.85    2.00
 -25   9 -13  208.66    7.08
 -26  18  18   24.61    3.58
 -26  18  34    6.49    2.99
 -27  -7 -29   10.20    1.92
 -28  18  12    4.82    2.20
 -28  16   2   42.18    3.67
 -28 -16 -30    6.98    2.58
 -29  19  19    6.30    2.56
 -29  19  31    0.24    2.32
 -29  17   5   35.25    3.58
 -32  20  24    2.52    2.46
 -32  20  26    1.73    2.55
 -32  20  28    1.34    2.41
 -32 -16 -32    5.07    2.49
 -33  13 -11   81.95    4.30
 -34  20  16    4.85    2.42
 -34  16  -4    5.35    1.80
 -35  19   7   30.39    3.52
 -36 -14 -34    3.18    2.30
 -37  -5 -33    6.58    1.55
 -39  17  -5   11.81    2.14
 -40  20   6   21.85    3.29
 -42  22  18    0.23    2.12
 -43  13 -17   52.08    3.23
 -44  22  14    3.03    2.47
 -44  20   2    0.83    1.72
 -45  17  -9   18.84    2.48
 -45  -9 -37    3.76    1.93
 -46  16 -12    6.48    1.71
 -49  11 -23    7.43    1.25
 -52   2 -34    2.00    0.61
 -53   1 -35    1.23    0.73
  12 -12  18    1.18    0.96
  12 -16  22   13.48    1.77
  12 -16  30    7.17    1.33
  11 -19  29    5.00    1.43
  10  -8  12  531.36   15.27
  10 -12  10   50.75    3.03
  10 -20  18   19.10    2.45
   9 -17   9   63.65    4.04
   8 -20  10    8.01    2.03
   8 -22  14    9.14    2.09
   7 -23  13    6.23    2.16
   6  -6  48    2.47    0.86
   6  -8   2 1366.45   37.76
   5  -5  49    0.44    0.93
   5 -13  -1   40.40    3.11
   5 -23   7    3.17    1.94
   4   0   8 1741.90   46.18
   3 -17  -3   76.41    4.88
   2   0  48    0.10    1.40
   2 -26   6    1.11    2.03
   1 -21  -3    0.33    1.84
   0   2  48    0.21    1.55
   0 -14  -8    0.09    1.37
   0 -26   2   50.89    4.63
  -1 -15  -9   45.47    3.74
  -2   8  26   48.24    3.75
  -2 -16 -10   36.76    3.53
  -2 -20  -8   25.83    3.34
  -2 -24  -4   47.99    4.75
  -3 -27  -1    7.47    2.72
  -4   6  46   16.25    2.95
  -4  -2  -8   82.59    2.99
  -4  -8 -12    2.91    1.23
  -4 -26  -4    1.02    2.30
  -5   7  45   14.81    3.05
  -5 -23  -9    4.62    2.39
  -6  -8 -14  163.57    6.64
  -7 -23 -11    8.44    2.74
  -7 -25  -9    1.07    2.46
  -7 -29  -3   -0.15    2.06
  -8  10  40    9.49    2.73
  -8   8   4  212.91    7.63
  -8 -28  -6    6.44    2.62
  -9  11  37   23.48    3.67
 -10  12  18   33.58    3.31
 -10 -16 -18    0.22    1.62
 -11  11   9  107.57    5.42
 -11   7  -3  171.30    6.02
 -11 -15 -19    3.41    2.04
 -11 -23 -15    6.00    2.78
 -11 -27 -11    1.08    2.28
 -12  12  40    9.88    2.95
 -12 -14 -20    1.61    1.68
 -12 -20 -18   30.44    4.14
 -13  13  15  125.58    6.60
 -13  13  37   15.10    3.23
 -13  11   5   80.11    4.43
 -13   9  -1   34.76    2.47
 -13 -25 -15    5.45    2.94
 -13 -31  -7    1.79    2.44
 -14  14  20   23.72    3.11
 -15   5 -11   14.99    1.04
 -15 -31  -9    0.23    2.60
 -16 -18 -22   51.79    5.06
 -16 -22 -20    2.99    2.33
 -17 -17 -23    1.07    1.89
 -18 -16 -24   38.12    4.30
 -18 -24 -20   -0.70    2.28
 -18 -26 -18   -0.05    2.26
 -18 -28 -16    1.53    2.63
 -19 -11 -25   35.90    3.45
 -21 -19 -25    1.56    2.20
 -22  14   2   89.21    5.03
 -22  12  -4  338.80   11.53
 -22 -18 -26    4.39    2.52
 -22 -22 -24    2.81    2.41
 -23  17  35    4.33    2.78
 -24  12  -6  129.87    5.70
 -24   8 -14   17.21    1.43
 -24  -4 -26   36.50    2.50
 -24 -10 -28   15.81    2.49
 -24 -14 -28   25.05    3.57
 -25  17  11   61.87    4.83
 -25   5 -19  158.75    4.67
 -29  19  33    1.70    2.53
 -29   7 -19   36.43    1.80
 -30  18   8    3.58    2.10
 -31  19  13    4.58    2.31
 -32  20  22   10.70    3.04
 -32  20  30   -0.02    2.54
 -32  14  -8    6.79    1.65
 -34  -6 -32    6.02    1.68
 -36 -12 -34    5.02    2.14
 -39  21  13    5.25    2.59
 -39  13 -15    2.13    1.35
 -40  22  26    1.72    2.41
 -40   6 -26   21.14    1.11
 -42  16 -10   23.62    2.62
 -43  15 -13    3.45    1.46
 -45  19  -3    1.12    1.68
 -45  -3 -35   16.67    1.84
 -54  -4 -38    1.63    1.28
 -58  -2 -38    1.08    1.00
  12 -10  32    1.56    0.59
  12 -16  28   22.62    2.00
  11  -9  15   14.52    1.33
  11 -15  37    4.51    1.01
  11 -17  17   70.99    4.09
  11 -19  23    9.01    1.77
  11 -19  25    5.58    1.54
  11 -19  27    1.43    1.22
  10 -18  14   63.83    4.03
   9  -5  39    4.85    0.85
   8 -16   6   11.35    1.89
   7  -1  37   14.42    1.62
   7 -11   3  113.29    5.05
   7 -13   3    3.18    1.49
   7 -21   9   32.04    3.29
   6   0  14 1656.79   44.26
   6 -16   2   29.57    2.91
   6 -22   8    6.63    2.09
   4   2  38   16.75    2.10
   4  -4  50    2.38    1.15
   3  -5  -1  828.09   23.05
   3 -23   3   10.08    2.44
   2   2  44    6.54    1.90
   2 -20  -2    2.02    1.80
   2 -22   0   19.57    3.08
   1 -27   7   14.01    2.76
   0 -12  -8  375.52   12.98
  -1   7  19   30.17    2.66
  -1   7  33    9.82    2.08
  -1   5   9  204.67    6.99
  -1 -19  -7   22.48    3.10
  -2   8  28   25.96    2.90
  -4 -16 -12    7.77    2.27
  -5   9  15   41.45    3.20
  -5   9  37    4.38    2.10
  -6  10  18  109.99    5.76
  -6  10  34    0.12    1.87
  -6   8  44    4.89    2.19
  -6 -16 -14    4.16    1.90
  -7  11  25    6.79    2.03
  -8 -30  -2    0.52    2.05
  -9   9   5   78.20    4.04
  -9  -9 -17   61.80    3.86
  -9 -23 -13    1.30    2.23
  -9 -25 -11    2.57    2.38
 -10  12  34    5.48    2.50
 -10 -20 -16    6.22    2.62
 -10 -28  -8    2.02    2.34
 -11  11  43    3.02    2.40
 -11 -11 -19   83.44    4.96
 -14  14  32    1.18    2.40
 -15  13   9   48.98    3.70
 -16 -28 -14    0.07    2.61
 -17  15  17    5.96    2.12
 -17  15  35    1.48    2.57
 -17  11  -1   37.63    2.77
 -17 -21 -21   23.64    3.77
 -18  14   8   46.72    3.80
 -19  15  11   13.47    2.40
 -20  16  16   13.23    2.64
 -20  16  36    1.12    2.79
 -20  12  -2    0.06    1.16
 -20   6 -14  223.86    6.78
 -21 -25 -21    2.07    2.88
 -23  17  15   30.42    3.69
 -23 -21 -25   -0.10    2.05
 -24 -12 -28    9.01    2.27
 -25 -23 -25    1.29    2.62
 -26  18  16   97.49    6.57
 -26  16   4   20.55    2.75
 -26  12  -8   15.58    1.88
 -26  -2 -26   28.51    1.95
 -26  -6 -28   10.91    1.89
 -27  17   7   23.71    3.08
 -27  11 -11   85.76    4.09
 -27 -17 -29    1.62    2.12
 -28 -10 -30    6.17    2.08
 -29  19  17   16.13    3.26
 -29  15  -3   59.89    4.03
 -29  -1 -27    6.01    1.05
 -31 -17 -31    3.53    2.50
 -32  20  20    1.81    2.21
 -32 -14 -32    8.63    2.49
 -33  -1 -29    3.54    0.99
 -34  20  14    1.22    1.98
 -36  20  10    0.48    2.13
 -36  16  -6    7.10    1.94
 -36  -4 -32    0.66    1.17
 -37  21  17    2.16    2.24
 -39 -11 -35    3.58    2.09
 -39 -13 -35    4.55    2.35
 -40  22  22   -0.06    2.52
 -40  22  24    0.93    2.39
 -42  22  16   -0.32    2.30
 -42 -10 -36   27.18    3.31
 -43  21   7    9.99    2.77
 -44  22  12    8.08    2.57
 -44  18  -6   14.10    2.42
 -45  23  23    1.52    2.61
 -47  13 -19    8.31    1.54
 -49  -5 -37    4.45    1.52
 -51   7 -29   10.41    0.96
  12 -10  20   10.07    1.15
  12 -14  20    1.49    1.11
  12 -14  32   13.26    1.40
  12 -16  24   36.32    2.60
  12 -16  26    2.55    1.29
  10 -16  12   71.29    4.07
   9 -21  17    6.96    1.93
   8  -2  36    2.35    0.95
   8 -18   8   12.39    2.14
   7  -5   7  341.03    9.84
   7 -17   5   63.72    4.13
   6   0  38   17.06    1.88
   6  -4  46    9.05    1.33
   5  -3   5  821.44   22.10
   5  -7   1   11.60    1.40
   5 -25  13   -0.17    1.64
   4  -6   0   17.55    1.58
   4 -10  -2   75.87    3.94
   4 -14  -2    6.24    1.85
   4 -22   4   13.64    2.65
   3 -19  -1    2.12    1.66
   3 -21   1   38.98    3.73
   3 -25   7    1.14    1.78
   2   4  14  392.76   12.03
   2   4  38   12.51    2.10
   1   5  15   78.47    3.77
   1   5  37   24.17    2.81
   1 -25   3    5.52    2.36
   0  -6  -6  601.97   17.57
  -1   5  43    4.99    2.16
  -1 -11  -9  715.27   21.90
  -1 -13  -9   25.55    2.73
  -2   8  22   42.40    3.35
  -2   8  30   16.24    2.47
  -2   6  42    3.11    1.93
  -2   4   4 1735.33   46.83
  -2   4  48    6.28    2.10
  -2   2   0  809.38   21.78
  -2 -10 -10   33.91    2.78
  -2 -14 -10   28.73    2.94
  -3   7  11  133.57    5.53
  -3   7  41    2.08    1.84
  -3  -9 -11   25.37    2.35
  -3 -15 -11   20.74    2.82
  -4 -24  -6    4.24    2.56
  -4 -28   0    9.03    2.76
  -5 -27  -3    7.13    2.66
  -6 -20 -12   13.32    2.78
  -6 -26  -6    0.19    2.28
  -7  11  23   10.16    2.28
  -7  11  27   26.92    3.21
  -7  11  29    1.14    1.95
  -7   9   9  309.23   10.69
  -7   9  43    2.07    2.14
  -8 -20 -14    7.23    2.43
  -9  11  13  205.20    8.46
 -10   6  -4  519.02   14.97
 -10 -10 -18  122.74    6.02
 -11  13  23   15.19    2.63
 -11  13  25    5.93    2.23
 -11  13  27    4.60    2.35
 -11  13  29    8.51    2.51
 -12 -28 -10    0.93    2.31
 -13 -19 -19    7.32    2.50
 -14  14  18   96.35    5.95
 -14  14  34   19.38    3.58
 -14  10   0    0.90    1.26
 -14 -28 -12    0.86    2.39
 -16  14  12    5.61    1.91
 -16  14  40    2.03    2.57
 -16 -24 -18    2.10    2.31
 -16 -26 -16    2.19    2.79
 -18  -4 -22   49.05    2.87
 -18 -10 -24    1.03    1.47
 -18 -14 -24   10.47    2.55
 -19 -23 -21   16.68    3.72
 -21  17  23   12.31    2.94
 -21  17  25   20.22    3.50
 -21  17  27   39.92    4.86
 -21  17  29   12.22    3.10
 -21  15   7    3.35    1.64
 -22  16  10   29.49    3.32
 -23  -9 -27   20.63    2.59
 -23 -15 -27    7.48    2.28
 -24  18  24    0.52    2.42
 -24  18  26   18.42    3.55
 -24  18  28   13.11    3.45
 -24 -20 -26    2.32    2.45
 -25 -19 -27    3.29    2.51
 -26 -18 -28   13.84    3.22
 -26 -22 -26    1.91    2.39
 -28 -12 -30   15.83    2.90
 -28 -14 -30   28.08    3.75
 -30  -6 -30   34.51    2.83
 -30 -18 -30    1.11    2.28
 -31  15  -5   65.93    4.15
 -32  20  18    9.80    3.05
 -32 -12 -32    8.49    2.41
 -33  -5 -31    1.17    1.24
 -34  18   2   11.07    2.31
 -35  21  23    4.76    2.93
 -35  21  25    0.44    2.22
 -35  21  27    1.71    2.45
 -35  21  29    0.63    2.61
 -35  -3 -31    5.09    1.28
 -36  18   0    1.12    1.77
 -37  21  15    7.56    2.61
 -37  19   3   13.43    2.67
 -39  19   1    9.52    2.31
 -40  22  20    2.33    2.62
 -41  21   9    7.85    2.47
 -41  17  -7   26.74    2.93
 -41  -7 -35    2.04    1.47
 -42 -12 -36   10.98    2.78
 -45  23  21    0.08    2.30
 -45 -11 -37    0.02    1.74
 -47  -7 -37    5.21    1.86
 -57  -5 -39    0.27    1.21
 -61  -3 -39    0.31    1.07
  10 -20  20    3.91    1.58
   9 -19  13    4.05    1.59
   8 -22  16   16.18    2.46
   7  -5  45    3.99    0.98
   7 -19   7   12.75    2.25
   7 -23  15    9.25    2.27
   6 -24  14    6.71    2.02
   5 -21   5    6.98    2.16
   4  -6  52    1.92    1.01
   4 -12  -2  210.57    8.18
   4 -18   0    0.85    1.51
   4 -20   2    1.96    1.66
   4 -24   8    3.18    2.05
   3 -15  -3   79.79    4.78
   0   6  16   -0.08    1.13
   0   6  36   -0.04    1.56
   0   0  52   35.91    3.35
   0 -18  -6   25.46    3.08
   0 -24   0    5.16    2.40
  -1  -3  -5  754.78   20.82
  -1 -21  -5   27.89    3.62
  -1 -23  -3    8.29    2.51
  -2   8  32   32.33    3.43
  -2 -26   0    5.34    2.53
  -2 -28   4    0.74    2.14
  -3 -19  -9    6.68    2.26
  -3 -25  -3    2.86    2.15
  -4   8  12    3.57    1.33
  -4   8  40    6.83    2.26
  -4 -22  -8   27.10    3.63
  -5   5   1   27.34    1.72
  -5  -9 -13   57.21    3.57
  -5 -15 -13   24.66    2.95
  -5 -29   1    0.51    2.17
  -7  11  31    4.96    2.26
  -7  -9 -15    0.61    1.16
  -7 -15 -15   10.77    2.28
  -8 -14 -16  130.94    6.82
  -8 -26  -8    0.46    2.44
  -9  11  39   15.49    3.41
 -10  12  16   74.16    4.83
 -10  12  36   41.88    4.68
 -10 -12 -18   32.09    3.19
 -10 -30  -4    1.83    2.56
 -11  13  21   23.97    3.08
 -11  13  31   13.64    2.95
 -11 -19 -17    3.48    2.16
 -11 -29  -7    3.34    2.71
 -12  12  42    5.57    2.59
 -12  -2 -16   58.66    2.59
 -12 -22 -16    1.84    2.41
 -13  13  13   10.73    2.17
 -13  13  39    2.18    2.50
 -13 -29  -9    1.40    2.33
 -14  -6 -20   26.46    2.30
 -14 -18 -20   15.69    3.19
 -14 -24 -16    2.25    2.36
 -14 -26 -14    5.58    2.88
 -15 -29 -11    1.87    2.54
 -17  15  37    8.04    3.12
 -17  13   5   88.27    4.94
 -17 -15 -23   42.70    4.20
 -17 -29 -13    3.10    2.74
 -18  16  22    1.54    2.19
 -18  16  24   38.21    4.32
 -18  16  26    4.13    2.33
 -18  16  30    0.39    2.09
 -18 -12 -24   78.06    5.13
 -18 -20 -22    3.54    2.52
 -19 -25 -19    4.84    2.73
 -19 -27 -17    5.36    3.16
 -20  14   4    8.68    1.99
 -21  17  21   15.54    3.24
 -21  17  31   28.63    4.40
 -22 -24 -22    9.52    3.44
 -23  13  -3   73.45    4.20
 -24  18  22   21.44    3.55
 -24  18  30    9.96    3.16
 -24  16   6   38.34    3.51
 -25  15   1  154.50    7.15
 -25  13  -5   30.17    2.60
 -26  18  14   39.60    4.32
 -27  19  25    9.50    3.00
 -27  19  27    4.92    2.66
 -27  19  29    1.15    2.62
 -27  -3 -27   49.28    2.80
 -27 -21 -27    0.50    2.46
 -28  18  10   29.71    3.54
 -28  12 -10   81.35    4.12
 -28 -20 -28    2.62    2.72
 -29  19  15   34.64    4.19
 -29  -5 -29   22.31    2.22
 -29 -19 -29    0.00    2.40
 -31  19  11   13.89    2.88
 -32  18   4    8.94    2.28
 -33  17  -1   71.51    4.71
 -34  20  12   11.51    2.77
 -34  14 -10    2.24    1.40
 -34  -2 -30   16.12    1.62
 -35  21  21    3.99    2.40
 -35  19   5   21.99    3.14
 -35 -15 -33    6.12    2.65
 -38  18  -2    5.15    1.93
 -38  16  -8    0.42    1.48
 -38  -8 -34    6.11    1.85
 -39  21  11    9.05    2.78
 -39  15 -11   20.02    2.36
 -40  20   4    2.25    1.98
 -41  19  -1    8.13    2.28
 -41   1 -31    8.22    0.97
 -42  22  14    1.40    2.12
 -42  20   2    1.29    1.80
 -44  14 -16   35.23    2.74
 -44  -2 -34   19.10    1.82
 -45  23  19    0.62    2.09
 -50  -8 -38    7.44    2.17
  12 -12  20   15.92    1.55
  11 -17  33    2.14    1.07
   9 -15   9  101.32    5.00
   8 -10   6  585.41   17.43
   8 -14   6   80.30    4.36
   7  -7  47    1.37    0.70
   6  -4   6 2163.59   57.57
   6 -18   4  104.36    5.66
   5   1  39    1.64    1.24
   5  -7  51    1.44    0.83
   5 -19   3   15.57    2.51
   5 -23   9    7.25    2.14
   3   3  39   17.87    2.39
   3  -3  51    1.79    1.27
   3  -5  53    0.55    1.04
   3  -9  -3   24.71    2.17
   2 -16  -4    5.15    1.77
   2 -24   4   48.90    4.41
   2 -26   8    1.95    2.06
   1  -7  -5 1092.49   30.68
   1 -17  -5    3.45    1.67
   0   4   8 1647.66   44.73
   0 -26   4   -0.14    2.06
  -1   7  17   64.71    3.76
  -1   7  35   19.47    2.82
  -2   8  20   38.62    3.15
  -2 -12 -10   90.66    4.99
  -3  -5  -9  218.80    7.32
  -3 -11 -11   50.55    3.53
  -3 -13 -11  215.74    8.93
  -4 -10 -12   16.53    2.18
  -4 -14 -12   11.34    2.12
  -6  10  16    1.05    1.44
  -6  10  36   17.31    3.05
  -6 -10 -14   11.53    1.86
  -6 -14 -14   77.81    5.02
  -6 -22 -10    1.04    2.11
  -6 -24  -8   29.65    3.93
  -6 -28  -2    2.84    2.44
  -7 -27  -5    5.38    2.65
  -8  10  10    2.82    1.43
  -8  10  42   14.38    3.17
  -8 -10 -16   94.53    5.01
  -8 -22 -12    1.62    2.32
  -8 -24 -10   10.02    2.88
  -9 -11 -17  185.90    7.97
  -9 -13 -17   48.94    3.87
 -10  10   6  542.92   17.02
 -10 -22 -14    6.44    2.55
 -10 -26 -10    1.43    2.25
 -11  -5 -17  234.55    8.08
 -12  12  10   29.70    2.89
 -12 -24 -14   -0.18    2.33
 -12 -26 -12    4.01    2.55
 -12 -30  -6   -0.15    2.42
 -14  14  36    2.34    2.54
 -14  12   6  102.13    5.28
 -15  15  25    2.67    2.14
 -15  15  27   53.23    5.01
 -15  11   1  121.71    5.54
 -15  -7 -21   56.77    3.53
 -15 -17 -21   16.21    3.01
 -16  -8 -22   39.71    3.11
 -16 -16 -22    5.19    2.40
 -17 -23 -19    3.63    2.51
 -18  16  32    0.21    2.14
 -18  12   0  271.44    9.85
 -18 -30 -12   -0.22    2.52
 -20 -22 -22    7.19    2.87
 -21  17  19   14.35    2.98
 -21  17  33    2.30    2.68
 -22   0 -22   47.80    2.08
 -22  -8 -26  166.30    7.31
 -22 -26 -20    0.18    2.40
 -23   7 -15  380.30   11.11
 -23 -11 -27   27.24    3.28
 -23 -13 -27   16.37    2.84
 -24  18  20    8.59    2.77
 -24  18  32    9.28    3.13
 -25  17   9   -0.13    1.84
 -27  19  21   22.51    3.66
 -27  19  31    6.26    3.00
 -27  13  -7   87.46    4.50
 -27  -9 -29   10.70    2.13
 -27 -15 -29    8.62    2.66
 -30  20  24    1.21    2.17
 -30  20  26    1.30    2.53
 -30  20  28    1.06    2.64
 -30  -2 -28    8.88    1.30
 -31  17   1   11.04    2.29
 -31  -9 -31   61.61    4.38
 -31 -15 -31    1.12    2.04
 -32  20  16    9.40    2.70
 -32  -4 -30    2.24    1.17
 -33  19   7   11.81    2.70
 -33  15  -7    5.01    1.53
 -35  21  19    0.57    1.92
 -35  13 -13   46.24    3.08
 -35 -11 -33   11.12    2.49
 -35 -13 -33    4.28    2.17
 -38  22  26   -0.20    2.32
 -38  20   6    0.09    1.70
 -38  10 -20   53.92    2.78
 -40  14 -14    0.55    1.29
 -43  23  23    3.05    2.56
 -43  23  25    0.26    2.60
 -44  22  10    1.55    2.29
 -44  20   0   -0.37    1.69
 -45   7 -27   11.90    0.99
 -49  -1 -35    1.47    0.99
 -52  -6 -38    2.66    1.52
  12 -12  32    9.00    1.07
  12 -14  22   45.91    2.77
  12 -14  30    2.98    1.05
  11 -11  15   17.71    1.68
  11 -13  15   31.28    2.36
  10  -4  32   19.31    1.15
  10 -18  16   72.06    4.26
  10 -20  24    4.23    1.52
   9  -5  13  304.45    8.58
   9 -17  11   27.56    2.66
   9 -21  19    0.01    1.39
   8 -20  12    6.39    1.95
   7 -21  11   60.00    4.30
   6 -10   2   86.65    4.15
   6 -14   2   29.55    2.72
   4  -2  48    5.18    1.43
   3   1  45    5.59    1.65
   2  -8  -4  187.55    6.87
   1   3  45    6.56    2.05
   1   1  49    0.59    1.46
   1 -23   1   67.41    5.21
   0 -20  -4   28.04    3.37
   0 -22  -2    0.19    1.78
  -1   3  49    1.51    1.76
  -2 -18  -8   21.52    3.10
  -3   9  25   69.85    4.60
  -3   9  27   28.75    3.12
  -3   9  29    5.30    1.91
  -3 -23  -5   11.03    2.87
  -3 -27   1    6.63    2.65
  -4 -12 -12   11.58    2.12
  -5   9  39   31.85    4.00
  -5 -11 -13   69.81    4.30
  -5 -13 -13   97.77    5.49
  -5 -25  -5   38.26    4.34
  -6 -12 -14   59.03    4.02
  -7  11  19   83.08    5.11
  -7  11  33   42.03    4.33
  -7 -11 -15   94.46    5.19
  -7 -13 -15   46.29    3.74
  -7 -19 -13   24.95    3.44
  -7 -29  -1    0.98    2.16
  -8 -12 -16   27.10    2.80
  -9 -27  -7    6.30    2.72
 -10  12  38   31.33    4.29
 -10   8   0   69.88    3.48
 -10 -24 -12    3.10    2.35
 -11  13  19   37.36    3.66
 -11  13  33    0.01    2.13
 -12 -18 -18   43.99    4.54
 -13 -31  -5    0.48    2.23
 -14   0 -16    0.28    0.52
 -14 -30  -8    0.54    2.32
 -15  15  23    0.84    2.14
 -15 -31  -7    0.83    2.29
 -16 -30 -10    0.73    2.33
 -17   5 -13  169.53    5.14
 -17 -13 -23    2.25    1.80
 -17 -25 -17    6.35    2.80
 -17 -27 -15    2.25    2.61
 -17 -31  -9    0.56    2.38
 -18  16  20   30.84    3.75
 -19  -5 -23    6.48    1.35
 -20 -28 -16   -0.68    2.42
 -21  13  -1    2.42    1.39
 -21 -21 -23    7.57    3.01
 -23  15   3   40.42    3.50
 -23 -23 -23    0.68    2.56
 -24  18  18   11.24    2.83
 -24  18  34    4.21    2.88
 -27  19  19   18.17    3.51
 -27  19  33    1.73    2.52
 -28  10 -14   17.81    1.66
 -28   2 -24    1.75    0.42
 -29  19  13   44.46    4.46
 -29  17   3    0.83    1.58
 -30  20  30    3.29    2.68
 -30  18   6   12.63    2.50
 -31  -3 -29   24.12    2.03
 -34 -16 -32    9.79    2.83
 -35  21  17    2.76    2.54
 -37  21  13   10.59    2.73
 -37   9 -21   42.13    2.26
 -38  22  22    0.65    2.52
 -38  22  24    0.29    2.31
 -38 -14 -34    2.95    2.23
 -39  11 -19   48.64    2.80
 -40  22  16   12.67    2.95
 -41  21   7    9.85    2.64
 -42  22  12    0.44    2.27
 -42  10 -22    8.77    1.27
 -42   0 -32   -0.03    0.79
 -43  23  21   -0.28    2.26
 -43  21   5    1.48    2.04
 -43  19  -3   10.57    2.26
 -43  17  -9    3.62    1.66
 -43  -1 -33   17.35    1.59
 -44  16 -12    7.06    1.80
 -44  -8 -36   11.76    2.25
  12 -10  22  167.14    5.56
  11 -15  17   17.97    2.02
  11 -17  21    8.39    1.64
  10 -14  12   14.58    1.85
  10 -20  26    6.13    1.65
   9 -21  21   12.83    2.10
   8 -12   6  313.51   10.60
   8 -22  18    9.80    2.07
   7 -23  17    5.19    1.83
   6   2  26   13.15    1.57
   6   2  28   30.91    2.26
   6 -12   2  269.02    9.57
   6 -24  16   12.02    2.33
   5   3  25  157.91    6.08
   5   3  27    8.08    1.44
   5   1  13 3436.67   91.24
   3 -11  -3  237.91    8.77
   3 -23   5    9.29    2.53
   3 -25   9    3.84    1.98
   2  -4  54    0.10    1.10
   1   5  39   38.10    3.49
   1 -19  -3    8.24    2.18
   0   6  38    0.77    1.67
  -1 -17  -7  185.62    8.53
  -1 -25   1    4.35    2.38
  -1 -27   5    2.85    2.20
  -2   8  34   18.41    2.85
  -3   9  31   14.18    2.54
  -4   6  48    0.00    1.74
  -4 -18 -10   25.40    3.25
  -4 -26  -2    1.56    2.00
  -4 -28   2    6.24    2.42
  -5   9  13   55.87    3.58
  -5   7  47    2.07    2.14
  -6   8  46    9.90    2.72
  -8  12  26   28.13    3.38
  -8 -28  -4   -0.09    2.25
  -8 -30   0    0.00    2.17
  -9  11  41    9.73    2.98
  -9   7  -1  506.46   15.00
 -10  12  14   23.36    2.70
 -10 -18 -16   71.86    5.48
 -11  13  35    5.49    2.56
 -11  11   7  112.15    5.45
 -11   9   1  147.55    5.88
 -13  13  41    2.82    2.54
 -13 -17 -19   69.54    5.48
 -13 -21 -17    3.94    2.33
 -13 -27 -11    5.24    2.92
 -15  15  21    8.26    2.46
 -15  15  31    6.90    2.71
 -15  -3 -19  116.44    4.50
 -15 -23 -17    1.03    2.37
 -15 -27 -13    2.37    2.52
 -16  14  10   20.07    2.72
 -16 -20 -20   25.57    3.82
 -17  15  39    4.96    2.78
 -17 -11 -23   26.23    2.93
 -18  16  18    4.93    2.18
 -18  16  34    3.91    2.75
 -19  15   9    3.24    1.58
 -20  -2 -22   90.04    3.67
 -20  -6 -24    8.62    1.64
 -20 -24 -20    5.98    3.05
 -20 -26 -18   -0.06    2.20
 -21  17  17   10.19    2.59
 -22 -20 -24    2.56    2.45
 -24 -22 -24    0.34    2.23
 -26  18  12   60.18    4.95
 -26 -16 -28    2.27    1.81
 -27  17   5   29.23    3.31
 -27   9 -15   80.71    3.49
 -27 -11 -29   56.92    4.48
 -27 -13 -29   32.66    3.67
 -28  16   0   40.84    3.51
 -29  13  -9   67.97    3.86
 -30  20  20   14.21    3.14
 -30 -16 -30    2.71    2.21
 -31  19   9   12.28    2.61
 -31 -13 -31   12.07    2.67
 -32  20  14    3.11    2.43
 -33  21  23    2.96    2.44
 -33  21  25   -0.35    2.50
 -33  21  27    1.30    2.68
 -33  21  29    0.80    2.52
 -34  20  10    5.40    2.31
 -37  17  -5   14.76    2.35
 -38  22  20    1.60    2.57
 -38 -10 -34    1.38    1.84
 -39  21   9   10.86    2.84
 -40  12 -18   17.30    1.83
 -40  -6 -34   20.24    2.45
 -41  -9 -35    5.01    1.96
 -43  23  19    2.39    2.42
 -43  11 -21    0.72    0.94
 -47  -9 -37    0.08    1.72
 -53  -3 -37    1.36    1.16
 -57  -1 -37    0.14    0.88
  12 -14  24   10.00    1.42
  12 -14  26   14.53    1.56
  12 -14  28   11.96    1.44
  11  -7  19  126.02    4.03
  11 -13  37    0.45    0.71
  11 -17  31    1.84    1.07
  10 -10  12    8.92    1.30
  10 -16  14   70.16    4.02
   9 -13   9  122.81    5.36
   9 -19  15   22.16    2.49
   8 -16   8   20.52    2.34
   8 -18  10   89.14    5.00
   7   1  27   14.82    1.49
   7 -15   5   11.63    1.94
   6   2  24  252.59    8.37
   5   3  23   47.15    2.78
   5 -15   1  139.93    6.46
   4   4  24   65.34    3.54
   4   4  26   36.87    2.67
   4   2  40   21.03    2.38
   4 -22   6    8.87    2.26
   4 -24  10   19.52    2.94
   3  -1  49    1.00    1.31
   2   4  40   22.14    2.67
   2  -2  52    0.84    1.30
   2 -14  -4   27.36    2.83
   2 -18  -2   50.36    4.00
   2 -22   2    4.55    2.16
   2 -26  10    0.67    1.87
   1 -21  -1    9.22    2.29
   1 -25   5    9.34    2.39
   0 -16  -6    0.18    1.44
  -1   7  37    5.70    2.01
  -2   8  18    1.67    1.28
  -2   6  44   11.42    2.68
  -2 -20  -6    2.68    1.96
  -3   9  21  266.03   10.23
  -3   7  43    8.22    2.41
  -4   8  42    0.77    1.96
  -5 -21  -9   15.48    3.01
  -5 -23  -7    1.63    2.03
  -5 -29   3    1.62    2.02
  -6  10  38   10.30    2.70
  -6  -2 -10 1650.83   44.36
  -7  11  35    1.68    2.22
  -7   9  45    2.13    2.40
  -7 -21 -11   56.34    5.03
  -7 -25  -7    4.79    2.42
  -8  12  24   34.42    3.66
  -8  12  28    0.20    1.73
  -8  12  30   17.24    3.10
  -8 -18 -14   80.17    5.81
  -9  11  11   86.01    4.79
  -9  -5 -15   32.49    2.25
  -9 -21 -13    6.64    2.51
  -9 -29  -3    5.16    2.51
 -10 -28  -6    3.78    2.66
 -11  13  17    9.08    2.11
 -11 -21 -15   11.54    2.89
 -12  14  26   16.96    3.15
 -12  14  28   12.93    2.90
 -12  10   2  273.48    9.60
 -12  -6 -18    7.35    1.51
 -13 -23 -15    3.82    2.43
 -14  14  38    6.15    2.67
 -14 -16 -20   20.70    3.30
 -15  15  19   15.96    2.80
 -15  15  33    9.89    3.15
 -15  13   7  114.14    5.82
 -15 -15 -21    7.20    2.35
 -15 -25 -15    5.33    2.68
 -16 -14 -22    7.33    2.21
 -17  15  13   29.08    3.26
 -17 -19 -21    2.78    2.39
 -18  14   6   73.16    4.60
 -18 -28 -14    1.97    2.55
 -20  16  12   53.53    4.38
 -21  15   5   15.27    2.32
 -22  16   8   11.88    2.27
 -22 -10 -26   48.99    3.93
 -23 -19 -25    3.86    2.50
 -23 -25 -21    1.21    2.51
 -24  18  16    4.01    2.28
 -24  14  -2   38.02    3.12
 -24 -18 -26   18.75    3.56
 -25 -17 -27   13.90    3.21
 -26  16   2   39.76    3.46
 -26  14  -4    7.62    1.72
 -26  -8 -28   74.74    4.57
 -27  19  17   13.17    2.97
 -28  18   8    0.77    1.70
 -28  14  -6   13.65    2.03
 -30  20  18   14.84    3.13
 -32  16  -4   18.65    2.48
 -33  21  21   -0.18    2.21
 -33 -17 -31    0.18    2.19
 -34  10 -18    7.92    1.22
 -34  -8 -32   57.17    4.13
 -35  21  15   -0.39    2.18
 -35  15  -9   33.24    2.95
 -35  11 -17   34.73    2.36
 -36  14 -12   27.19    2.53
 -37  -7 -33    2.10    1.61
 -38 -12 -34    0.15    1.79
 -40  22  14    2.57    2.43
 -40  16 -10    0.48    1.29
 -41   9 -23   19.84    1.54
 -41 -13 -35    1.33    2.02
 -42  18  -6    1.74    1.64
 -42  -4 -34   -0.13    1.18
 -44  12 -20    2.81    1.20
 -46   2 -32    5.66    0.72
 -46  -6 -36   11.28    2.03
 -48   0 -34    0.01    0.79
 -48  -4 -36   24.30    2.34
  12 -10  30   92.44    3.23
  12 -12  22   15.70    1.49
  11 -15  35   -0.01    0.84
  11 -17  23   18.21    2.06
  10 -18  18   29.91    2.75
   9 -11   9  143.49    5.64
   9 -21  23    3.20    1.54
   8  -6  44    4.81    0.85
   8 -20  14    8.86    2.04
   8 -22  20   16.67    2.39
   7   1  25  117.17    4.52
   7   1  29    4.57    1.16
   7 -19   9   93.16    5.26
   7 -23  19    6.82    1.99
   6  -2  44    1.50    1.10
   6 -20   8   17.26    2.55
   5 -21   7   37.53    3.59
   4   4  30    1.72    1.29
   3   5  25   14.72    1.93
   3 -17  -1   63.18    4.41
   3 -21   3   40.74    3.75
   2 -20   0   64.01    4.77
   1 -15  -5  102.66    5.56
   0 -24   2    0.07    1.79
  -1   5  45    2.85    1.91
  -2   8  36   49.56    4.34
  -2  -6  -8   37.85    2.40
  -2 -22  -4    2.78    2.04
  -3   9  33    4.51    1.97
  -3   5  49    1.10    1.84
  -3 -17  -9   45.66    4.06
  -4 -24  -4    7.88    2.58
  -5   9  41    7.36    2.62
  -5   3  -3   96.46    3.13
  -5 -27  -1   10.11    2.74
  -6  10  14    7.83    1.77
  -6 -26  -4   21.10    3.61
  -7  11  17  124.27    6.31
  -7  -5 -13   35.46    2.30
  -7 -23  -9    1.19    2.08
  -8  12  22    4.27    1.96
  -8  12  32   44.80    4.48
  -8  10  44    1.85    2.23
  -9 -23 -11    6.80    2.57
  -9 -25  -9    4.26    2.40
 -10  12  40    3.07    2.43
 -10  -2 -14   89.07    3.37
 -11 -17 -17   72.94    5.49
 -11 -23 -13   15.01    3.37
 -11 -25 -11    0.45    2.10
 -11 -29  -5    3.12    2.38
 -12  14  22   47.83    4.36
 -12  14  24   10.73    2.53
 -12 -28  -8    2.11    2.38
 -14  14  14  273.38   11.05
 -14 -20 -18    5.90    2.51
 -14 -28 -10    0.80    2.53
 -15  15  35    6.59    2.77
 -16 -12 -22   16.77    2.55
 -16 -28 -12    0.16    2.32
 -18  16  36    4.11    2.64
 -18 -18 -22   15.90    3.22
 -18 -24 -18    2.25    2.61
 -18 -26 -16    0.30    2.58
 -19 -17 -23   12.89    2.94
 -19 -21 -21    3.60    2.37
 -19 -29 -13    5.76    2.95
 -20 -16 -24    9.99    2.76
 -21 -15 -25   45.49    4.53
 -21 -23 -21    0.70    2.50
 -22  18  24    5.73    2.54
 -22  18  26    4.93    2.82
 -22  18  28   -0.35    2.56
 -22 -12 -26   20.79    3.08
 -23  17  11  127.05    7.07
 -25  19  25   27.62    4.11
 -25  19  27    1.87    2.46
 -25   1 -23   45.93    1.87
 -25 -21 -25    6.02    2.73
 -26 -20 -26    2.82    2.43
 -28 -18 -28    2.24    2.33
 -29 -17 -29    8.69    2.50
 -30  12 -12   12.01    1.64
 -30  -8 -30    9.18    2.04
 -32 -18 -30    1.95    1.89
 -33  21  19    6.58    2.68
 -34  16  -6   17.77    2.34
 -34 -14 -32    6.85    2.42
 -35  19   3    3.11    2.01
 -36  22  26    1.34    2.50
 -36  22  28    2.19    2.63
 -37  21  11   13.90    2.91
 -37  19   1    5.85    2.13
 -38  20   4    4.93    2.20
 -39  17  -7   23.71    2.67
 -40  20   2   16.00    2.78
 -41  23  23    0.86    2.61
 -41  23  25    1.86    2.50
 -41  15 -13   64.05    3.94
 -41 -11 -35    1.26    1.88
 -42  22  10    0.04    2.15
 -43  23  17    1.20    2.20
 -44 -10 -36    0.47    1.76
  12 -12  30   23.73    1.62
  11 -17  25   18.97    2.04
  11 -17  29    4.90    1.30
   9  -7  11  309.15    9.24
   8 -22  22    6.62    1.82
   7  -1  39    3.47    1.18
   7  -3  43   29.99    2.09
   7 -17   7   28.42    2.82
   7 -21  13    6.03    1.89
   6   2  22   20.37    1.70
   6   0  40   -0.03    1.09
   6 -16   4   20.51    2.47
   6 -22  12   13.89    2.45
   5   3  31   44.16    3.04
   5  -9   1  259.49    8.81
   4   4  22   63.68    3.42
   4 -20   4   17.01    2.57
   3   5  29   32.32    2.76
   3 -19   1    1.86    1.76
   3 -25  11    9.90    2.45
   2   2  46    6.46    1.87
   2 -10  -4  138.67    5.86
   2 -12  -4   37.63    3.03
   2 -24   6    1.64    2.01
   1   5  13   86.44    3.89
   1  -3  55    0.00    1.16
   0   6  14  270.84    9.22
   0   2  50    3.07    1.81
   0 -26   6    9.81    2.48
  -1   7  15  156.32    6.36
  -1 -19  -5  157.43    7.91
  -1 -23  -1   68.43    5.31
  -3   9  19   72.04    4.38
  -3 -25  -1   11.13    2.87
  -4  10  24   19.62    2.70
  -4  10  26   51.46    4.11
  -4  10  28   44.89    3.93
  -4 -20  -8   31.10    3.68
  -5   7   5  206.17    7.26
  -6   8   6  189.48    7.07
  -6 -28   0   -0.11    2.22
  -7  11  37    3.44    2.32
  -8  12  20   44.57    3.78
  -8  -2 -12   18.25    1.28
  -8 -26  -6   14.03    3.11
  -9   5  -5 1291.06   34.96
  -9 -17 -15   27.80    3.43
 -11  13  37    0.44    2.28
 -12  14  32   15.83    3.40
 -12 -16 -18    0.91    1.67
 -12 -20 -16   23.98    3.51
 -12 -30  -4    1.58    2.36
 -13  -7 -19   71.41    3.89
 -13 -29  -7    2.97    2.72
 -14  14  40    0.32    2.33
 -15  -9 -21   76.92    4.49
 -15 -13 -21   31.68    3.32
 -15 -29  -9    4.19    2.68
 -16 -26 -14   12.20    3.28
 -17 -29 -11    1.71    2.79
 -18  16  16   91.00    5.96
 -19  17  23   13.77    3.00
 -19  17  25    4.33    2.38
 -19  17  29    7.06    2.91
 -21  17  15   42.68    4.18
 -21 -25 -19    2.41    2.79
 -21 -27 -17    1.07    2.46
 -22  18  22    6.45    2.74
 -22  18  30    1.55    2.38
 -22  18  32    2.91    2.54
 -24  16   4    4.30    1.72
 -24 -24 -22    1.40    2.60
 -25  19  29    5.73    2.71
 -25  19  31   12.62    3.67
 -25  17   7   10.73    2.27
 -26   8 -16   17.33    1.38
 -27  19  15   17.26    3.34
 -27 -19 -27    5.03    2.41
 -28  20  24    0.57    2.21
 -28  20  26    0.54    2.38
 -28  20  28    2.94    2.53
 -29  19  11    3.29    2.06
 -29 -21 -27    1.13    2.48
 -30  20  16   32.22    4.20
 -30  14  -8   29.85    2.67
 -30 -14 -30    4.94    2.14
 -30 -20 -28    3.23    2.64
 -31 -19 -29    7.08    2.92
 -32  20  12   16.05    3.01
 -32  18   2   40.52    3.75
 -33  19   5    4.06    2.15
 -33   9 -19   72.02    3.13
 -34  18   0   56.75    4.33
 -34 -12 -32    2.70    1.90
 -36  22  22    7.83    2.84
 -36  22  24    2.15    2.44
 -36  20   6   -0.14    1.96
 -36  18  -2   29.97    3.22
 -36  12 -16   26.48    2.17
 -36   8 -22   15.32    1.25
 -37 -15 -33    0.86    2.27
 -38  22  16    2.60    2.44
 -39  19  -1    9.09    2.22
 -40  22  12    7.11    2.53
 -41  23  21    2.17    2.43
 -41  21   5   13.28    2.78
 -41  13 -17   58.22    3.40
 -42  20   0    0.35    1.63
 -43  23  15    2.11    2.14
 -43  21   3    6.10    2.14
 -47   1 -33    1.03    0.73
 -49  -7 -37    0.90    1.58
 -56  -4 -38    4.52    1.46
  12 -10  24    0.46    0.66
  12 -12  24   17.65    1.54
  11  -9  17  188.90    6.19
  11 -11  37    1.43    0.56
  11 -13  17   11.54    1.54
  11 -15  19    5.03    1.37
  11 -17  27    4.75    1.34
  10 -14  40    1.47    0.78
   9 -15  11   18.05    2.11
   9 -17  13    9.96    1.78
   9 -19  17   17.34    2.36
   7   1  23   21.02    1.65
   7  -9   5   26.87    2.01
   7 -13   5   54.73    3.44
   6   2  32   46.34    2.95
   6 -18   6  107.34    5.72
   5   3  21   64.64    3.24
   5 -13   1   45.31    3.25
   5 -17   3   25.28    2.84
   4   4  32  105.14    5.14
   4 -18   2    3.78    1.74
   3   5  23   66.79    3.72
   3   5  31   92.67    4.91
   3   3  41    3.24    1.70
   2   6  28   32.37    2.87
   1  -1  53    1.18    1.45
   1  -9  -5  343.22   11.30
   0   4  46    0.07    1.70
  -1  -7  -7  273.40    9.11
  -1 -21  -3   -0.17    1.91
  -1 -27   7   16.29    3.08
  -2   4  50    3.72    2.06
  -2 -16  -8   18.13    2.61
  -3   9  35    0.92    1.73
  -3 -27   3    4.60    2.27
  -4  10  30    0.09    1.69
  -4   4   0 1634.59   43.97
  -6  10  40    4.03    2.17
  -6 -20 -10    2.69    2.04
  -6 -24  -6    2.77    2.24
  -7   9   7  182.71    7.13
  -7 -27  -3    3.04    2.36
  -7 -29   1    1.82    2.36
  -8  12  34    4.49    2.39
  -8   6  -2 1296.90   35.50
  -9  11  43    4.75    2.80
 -10 -20 -14    3.04    2.22
 -10 -26  -8    2.61    2.69
 -11  13  15   28.82    3.08
 -12  14  20    1.15    1.87
 -12  14  34    1.95    2.36
 -12  12   8  775.15   23.78
 -13 -15 -19   12.10    2.60
 -13 -31  -3    2.89    2.56
 -14  -8 -20   47.39    3.36
 -14 -14 -20   19.31    2.87
 -14 -22 -16    9.73    2.86
 -14 -26 -12    5.11    2.71
 -14 -30  -6    0.98    2.54
 -15  15  17    0.90    1.68
 -15  15  37    0.82    2.13
 -15 -19 -19   21.13    3.47
 -16  16  24   93.10    6.44
 -16  16  26   24.25    3.78
 -16 -24 -16    6.00    2.85
 -16 -30  -8   -0.26    2.33
 -17  13   3   44.43    3.44
 -18  16  38    0.25    2.25
 -18 -30 -10    0.26    2.67
 -19  17  21    7.84    2.56
 -19  17  31    4.94    2.61
 -19 -27 -15    2.98    2.61
 -20  14   2  110.61    5.64
 -20 -20 -22    7.24    2.85
 -21  -9 -25    6.54    1.84
 -21 -13 -25    6.86    1.97
 -22  18  20   26.73    3.74
 -22 -22 -22    1.03    2.52
 -24  18  14   22.87    3.31
 -25  19  21    6.27    2.55
 -25  19  33    3.38    3.07
 -25  -7 -27   15.15    2.14
 -26  18  10   19.07    2.88
 -26 -10 -28   11.95    2.38
 -26 -12 -28   10.90    2.47
 -27  15  -3   28.13    2.85
 -28  20  30    0.61    2.31
 -28  20  32   -0.04    2.31
 -30  18   4    2.86    1.99
 -31  19   7    3.22    2.09
 -31  13 -11  133.52    5.76
 -33  21  17    2.23    2.39
 -35  21  13    2.41    2.09
 -36  22  20    3.14    2.43
 -36   2 -28    0.26    0.38
 -39  -5 -33    1.21    1.35
 -41  23  19    1.30    2.46
 -41  19  -3   12.57    2.40
 -43  -7 -35   17.63    2.44
 -44  18  -8    2.68    1.65
 -45  17 -11   45.34    3.49
 -45  13 -19    2.93    1.23
 -51   9 -27    0.77    0.76
 -51  -5 -37    7.80    1.79
 -60  -2 -38    4.09    1.23
  12 -10  26   93.74    3.43
  12 -10  28    6.89    0.87
  12 -12  26   33.12    2.01
  12 -12  28   59.35    2.73
  10 -16  16   15.62    2.01
   8   0  26   -0.19    0.74
   8   0  28   96.00    3.86
   8  -2  38    9.64    1.31
   8  -4  42    4.40    0.99
   5   3  33  100.26    4.84
   5   1  41    4.90    1.46
   5 -11   1  491.24   15.39
   4   0  46   -0.06    1.27
   4 -24  12    1.83    1.86
   3 -23   7   15.36    2.60
   2   6  24   24.42    2.39
   2   6  30    8.91    1.92
   2   0  50    1.00    1.45
   1   5  41   14.43    2.56
   1   3   7  165.53    5.39
   1 -13  -5   95.69    5.08
   1 -23   3    8.12    2.30
   1 -25   7   14.42    2.82
   0   6  40   -0.27    1.61
   0  -4  -4 2099.38   56.36
   0  -8  -6    0.37    1.23
   0 -14  -6   91.03    5.14
   0 -18  -4    0.12    1.76
   0 -22   0   -0.47    2.04
  -1   7  39   12.25    2.58
  -1 -25   3    6.69    2.47
  -2   8  16  491.81   15.74
  -2   8  38   26.16    3.38
  -2   6   8   39.91    2.45
  -4  10  32    2.04    1.89
  -4   8  10   25.91    2.28
  -4 -16 -10   22.40    2.86
  -4 -26   0    1.18    2.19
  -4 -28   4   13.52    2.99
  -5 -25  -3   22.75    3.49
  -6 -22  -8    4.81    2.32
  -7  11  15  101.50    5.45
  -8  10   8   10.05    1.77
  -8 -20 -12    7.41    2.47
  -8 -24  -8   -0.21    2.10
  -8 -28  -2    3.74    2.29
  -9  13  27    0.12    1.84
  -9 -27  -5   17.35    3.40
 -10  12  12  125.71    6.22
 -10  -6 -16   14.86    1.72
 -10 -16 -16   17.46    2.90
 -11  13  39   13.02    3.35
 -12 -22 -14   37.95    4.45
 -14  12   4  403.62   13.61
 -15 -31  -5   -0.41    2.21
 -16  16  22    6.21    2.46
 -16  16  30    4.71    2.54
 -16  16  32   36.09    4.59
 -16  14   8   24.18    2.76
 -16  -4 -20   49.50    2.79
 -16 -18 -20   10.16    2.85
 -17  15  11    1.21    1.53
 -17  -1 -19  222.64    6.91
 -17 -31  -7    1.68    2.74
 -18  10  -6  118.83    4.98
 -19  17  33    8.14    2.85
 -19  15   7   48.38    3.90
 -19 -23 -19    2.88    2.43
 -19 -25 -17   10.07    3.22
 -20  16  10    0.85    1.58
 -20  10  -8   62.52    3.27
 -21  -3 -23  144.96    5.44
 -21 -11 -25    4.15    1.81
 -21 -19 -23    4.08    2.47
 -22  18  34    2.96    2.68
 -25  19  19   20.40    3.58
 -25 -23 -23    7.65    2.96
 -28  20  20    2.34    2.34
 -28  18   6   33.56    3.54
 -29  17   1   15.85    2.61
 -29  15  -5   70.68    4.29
 -29  -7 -29   29.38    2.83
 -29 -15 -29   14.29    3.01
 -30  20  14   17.00    3.12
 -30 -10 -30    9.68    2.28
 -31  21  23    1.25    2.39
 -31  21  25    0.34    2.19
 -31  21  27    0.15    2.29
 -31  21  29    0.94    2.50
 -31  17  -1   13.03    2.36
 -33  -7 -31    0.50    1.51
 -33 -15 -31    9.46    2.77
 -36  16  -8   11.74    2.10
 -36  -6 -32    6.06    1.64
 -36 -16 -32    1.36    2.25
 -37  21   9   14.47    3.00
 -37  15 -11   49.60    3.48
 -37  13 -15   69.05    3.81
 -37  -9 -33    1.38    1.66
 -37 -13 -33    1.29    2.09
 -38  22  14    2.51    2.42
 -39  23  25    3.22    2.68
 -40 -14 -34    5.91    2.52
 -41  23  17    0.79    2.28
 -41  -3 -33   28.33    2.30
 -42  22   8    1.55    1.96
 -47  11 -23   18.85    1.69
 -48  12 -22    4.01    1.19
 -54  -6 -38    0.08    1.34
  11 -11  17  159.57    5.77
  10  -6  16   17.21    1.03
  10  -8  14    8.77    1.06
  10 -14  14  131.50    5.55
   8  -8   8   23.71    1.70
   8 -14   8  192.94    7.57
   8 -18  12   35.18    3.05
   8 -20  16    0.54    1.40
   7 -11   5   26.23    2.26
   5 -23  13    1.94    1.76
   4   2  12  174.79    5.65
   4  -8   0  910.18   25.85
   4 -14   0  237.30    9.15
   4 -22   8   24.63    3.10
   3   5  21  313.61   10.53
   3   5  33   37.34    3.08
   3  -7  55    1.77    0.88
   2  -6  56    0.15    0.97
   1 -11  -5  568.04   17.74
   1 -17  -3   50.99    4.02
   0 -20  -2   -0.41    1.82
  -1   3   3  776.99   21.32
  -2 -24   0    8.29    2.55
  -3   7  45    0.34    1.89
  -3 -19  -7   12.00    2.56
  -4  10  20   15.49    2.32
  -4   8  44    0.94    2.00
  -4   6   4  643.99   18.60
  -4  -6 -10  201.41    7.10
  -5   9  11  249.40    9.13
  -5   9  43    1.26    2.23
  -6 -16 -12    0.79    1.83
  -7  11  39    1.78    2.21
  -8  12  18   97.88    5.59
  -8  12  36   12.44    3.09
  -8   8   2  398.69   12.48
  -8 -16 -14   40.21    3.92
  -8 -22 -10   11.67    3.00
  -9  13  23   43.48    4.05
  -9  13  25   87.49    5.85
  -9  13  29   31.42    3.78
  -9  13  31   17.57    3.23
  -9   9   3   88.78    4.30
  -9 -29  -1    3.42    2.36
 -10  12  42    1.81    2.38
 -10 -22 -12   27.41    3.94
 -10 -24 -10   11.06    2.87
 -11 -15 -17   18.88    2.93
 -11 -27  -7    0.56    2.21
 -12  14  18   65.29    4.86
 -12  14  36    5.23    2.77
 -12 -24 -12   11.24    3.02
 -13 -19 -17    1.69    2.07
 -14  14  12    1.36    1.57
 -15 -27 -11    3.36    2.60
 -16  10  -4  180.81    6.79
 -17   9  -7   53.07    2.86
 -17 -17 -21   33.62    4.09
 -17 -27 -13    1.53    2.40
 -18 -16 -22    1.47    1.78
 -19  17  19    1.08    2.00
 -19  17  35    1.96    2.77
 -19  11  -5   42.00    2.86
 -19   9  -9   22.98    1.85
 -19 -15 -23    0.79    2.04
 -20 -14 -24   21.48    3.13
 -20 -28 -14    0.82    2.54
 -21  11  -7   43.31    2.82
 -22  18  18   36.31    4.27
 -22  16   6   63.02    4.53
 -22  -4 -24   37.93    2.52
 -22 -18 -24    6.15    2.47
 -22 -24 -20    1.74    2.37
 -22 -26 -18    3.79    2.98
 -23  17   9    3.87    1.93
 -23  15   1   50.32    3.77
 -23 -21 -23    0.52    2.15
 -26 -22 -24    3.49    2.60
 -27  19  13   11.40    2.77
 -27  17   3   29.85    3.19
 -28   6 -20  142.81    4.41
 -29  19   9   18.45    2.96
 -31  21  21    6.87    2.94
 -32  20  10    1.05    2.18
 -32  14 -10   20.89    2.22
 -33  21  15   20.55    3.60
 -35  21  11    2.60    2.17
 -37 -11 -33    0.27    1.81
 -39  23  23    0.21    2.54
 -40  22  10   11.41    2.71
 -40  -8 -34    4.28    1.87
 -41  17  -9   27.81    2.93
 -42  16 -12    1.63    1.54
 -42  14 -16    5.54    1.64
 -46  14 -18   23.66    2.25
 -47  -3 -35    6.05    1.45
 -52  -2 -36    2.59    1.14
  11 -15  21   28.56    2.27
  10 -18  22   18.89    2.24
   9 -19  19    6.46    1.68
   8   0  24  121.17    4.35
   8 -16  10   27.19    2.59
   7 -19  11    5.43    1.80
   7 -21  15   49.06    3.82
   6 -14   4  133.65    6.03
   6 -20  10    4.31    1.80
   6 -22  14    0.95    1.74
   4   4  20  470.94   14.42
   4   4  34    8.48    1.79
   4   2  42    5.39    1.69
   3 -25  13    8.03    2.27
   2   6  22   96.09    4.72
   2   6  32    8.52    1.90
   2 -16  -2  135.47    6.63
   2 -22   4    2.89    1.88
   2 -24   8   94.01    6.01
   1   7  27   13.66    2.16
   1   7  29    1.80    1.42
   1   3  47    4.11    1.93
   1 -21   1    8.78    2.36
   0 -24   4    9.98    2.45
   0 -26   8   -0.10    1.94
  -1   3  51    0.02    1.55
  -2   6  46   11.13    2.63
  -2 -26   4    9.58    2.67
  -3   9  17  183.00    7.60
  -3   9  37   11.64    2.56
  -3 -15  -9   15.14    2.40
  -3 -21  -5   52.02    4.56
  -4  10  34    8.75    2.43
  -5  11  25   31.23    3.37
  -5  11  27   49.39    4.22
  -5  11  29    6.32    2.12
  -5 -19  -9   17.49    3.05
  -5 -27   1    8.42    2.66
  -6   0  -8    1.58    0.38
  -7 -25  -5    2.14    2.46
  -8  -6 -14   64.97    3.40
 -10  10   4 1084.35   31.20
 -10 -28  -4    0.36    2.16
 -10 -30   0    2.81    2.37
 -11  -7 -17   16.84    1.89
 -11 -19 -15   -0.37    2.10
 -13  15  23    4.36    2.14
 -13  15  25   13.99    2.87
 -13  15  27   27.96    3.75
 -13  15  31    7.10    2.66
 -13  13   9   13.61    2.29
 -13  -3 -17  171.63    5.93
 -13  -9 -19   34.07    2.86
 -13 -27  -9    3.32    2.49
 -14 -18 -18   35.38    4.06
 -15  15  39    6.95    3.16
 -15   9  -5    0.82    0.99
 -15 -21 -17   15.57    3.44
 -16  16  20   44.45    4.35
 -16  16  34    8.44    3.24
 -17  11  -3  393.50   12.78
 -17  -5 -21  115.78    4.98
 -17 -23 -17    1.65    2.53
 -17 -25 -15    3.07    2.71
 -18 -20 -20    0.84    2.26
 -18 -28 -12    0.66    2.38
 -19  -7 -23   31.28    2.68
 -20  12  -4  214.91    8.10
 -22  12  -6   19.17    2.04
 -22  10 -10  379.23   11.91
 -23  11  -9  176.71    6.70
 -23  -5 -25   32.53    2.56
 -24 -20 -24    4.42    2.64
 -25  19  17    0.81    2.38
 -25  -9 -27    3.98    1.70
 -25 -13 -27   30.04    3.57
 -25 -19 -25   23.80    3.88
 -28  20  18    0.10    2.01
 -28 -16 -28    1.15    1.35
 -30  10 -16   18.25    1.68
 -31  21  19   11.22    2.96
 -31  15  -7   54.81    3.71
 -31  11 -15   25.80    2.04
 -32   8 -20   25.99    1.59
 -32 -16 -30    7.11    2.66
 -33 -13 -31   -0.16    1.94
 -34  22  24    3.65    2.78
 -34  22  26    4.29    2.78
 -34  22  28    2.11    2.59
 -35  17  -5   24.57    2.79
 -35 -17 -31    1.38    2.26
 -36  22  16    1.86    2.27
 -38  14 -14   19.38    2.18
 -39  23  21    4.54    2.66
 -40  18  -6    3.63    1.72
 -40 -12 -34    0.74    1.81
 -41  23  15    2.74    2.25
 -45  -5 -35   23.64    2.55
 -46  -8 -36    4.11    1.84
 -49  -9 -37    7.31    2.25
  10 -18  24   52.65    3.44
  10 -18  30    0.40    1.05
   7   1  21  170.11    5.73
   7 -15   7  119.87    5.65
   6   2  20  782.57   22.11
   6   2  34    2.64    1.24
   3   1  47    1.10    1.44
   3  -7  -1 2544.45   68.64
   3 -21   5   55.63    4.38
   1   7  23   12.62    1.96
   1   7  31    2.35    1.45
   1   1  51    2.01    1.58
   1  -5  -3  141.95    4.99
   1 -19  -1   42.94    3.81
   0 -10  -6  707.91   21.27
  -1   5  47    4.63    2.09
  -1 -13  -7   62.19    4.14
  -1 -27   9    0.75    2.05
  -2 -14  -8   24.57    2.71
  -2 -18  -6   75.02    5.09
  -2 -22  -2    5.43    2.21
  -3  -7  -9  462.88   14.25
  -5  11  23   73.14    4.95
  -5  11  31   28.09    3.56
  -5 -15 -11  227.93    9.67
  -5 -23  -5    1.89    2.02
  -6  10  12  144.73    6.42
  -6  10  42    2.36    2.34
  -6 -26  -2    1.82    2.11
  -6 -28   2    3.09    2.41
  -7   7   1 1702.83   46.56
  -7 -15 -13    1.87    1.82
  -7 -19 -11    7.62    2.28
  -9  13  21   95.66    5.88
  -9  13  33   34.37    4.27
  -9  11   9  147.41    6.55
  -9 -15 -15   62.59    4.61
  -9 -19 -13    3.72    2.13
  -9 -25  -7    2.61    2.27
 -11  13  13  127.74    6.50
 -11  13  41   17.13    3.74
 -11  11   5  233.97    8.83
 -11 -29  -3    5.43    2.55
 -12  14  38    4.80    2.58
 -12  -8 -18  106.66    5.15
 -12 -30  -2    0.56    2.15
 -13 -11 -19   32.03    3.07
 -14 -28  -8    1.71    2.70
 -15  13   5  131.40    6.31
 -15 -23 -15    2.97    2.44
 -15 -25 -13    4.34    2.79
 -16  16  36    1.37    2.35
 -16   8  -8    0.07    0.86
 -16 -28 -10    1.91    2.63
 -18  14   4  103.53    5.51
 -18  12  -2   52.35    3.36
 -18  -6 -22   60.87    3.53
 -19  17  17    2.92    2.17
 -19 -19 -21   17.66    3.32
 -20  18  28    2.05    2.36
 -20 -10 -24   57.81    4.14
 -20 -12 -24   10.83    2.46
 -20 -24 -18    5.42    2.72
 -20 -26 -16    0.07    2.47
 -21  15   3   89.01    5.16
 -21 -29 -13    0.46    2.47
 -22  18  16   66.45    5.42
 -22   6 -16   27.42    1.40
 -23  19  25    5.50    2.55
 -23  19  27   15.51    3.63
 -23  19  29    4.24    2.72
 -23 -27 -17    0.96    2.63
 -24  12  -8   34.68    2.60
 -25  17   5    8.78    2.28
 -25 -11 -27    7.62    2.11
 -26  18   8    0.75    1.72
 -26 -18 -26    4.99    2.69
 -26 -24 -22    1.69    2.50
 -27 -17 -27    4.90    2.25
 -27 -21 -25    1.16    2.18
 -28  -6 -28    2.89    1.36
 -28 -20 -26    0.77    2.29
 -30  20  12    0.85    1.93
 -32  -6 -30    1.98    1.35
 -33  19   3    1.77    1.97
 -33  -9 -31   39.05    3.61
 -34  22  22    2.57    2.47
 -34  20   6   35.88    3.79
 -34 -18 -30   -0.16    1.55
 -35  19   1   36.92    3.72
 -36  20   4    9.19    2.32
 -37  19  -1    5.75    2.04
 -38  22  12    2.30    2.08
 -38  20   2    6.88    2.09
 -38  16 -10  101.32    5.26
 -38  -4 -32   27.30    2.38
 -39  23  19   -0.28    2.50
 -39  21   5   14.22    2.86
 -40  20   0    0.45    1.71
 -40  -2 -32   22.81    1.94
 -40 -10 -34   18.75    2.84
 -41  21   3    0.55    1.86
 -43  -9 -35    6.03    1.98
 -43 -11 -35    3.15    1.96
 -45   9 -25    5.49    0.94
 -46 -10 -36    0.62    1.76
  11 -13  19   40.19    2.52
  11 -15  23    1.04    1.02
  10  -4  34    3.20    0.53
  10 -12  14   26.34    2.10
  10 -18  26    7.51    1.55
  10 -18  28   43.43    3.00
   9  -3  37   12.66    1.25
   9 -13  11   37.95    2.72
   9 -17  15   23.36    2.44
   8 -12   8  199.22    7.39
   8 -20  18   24.71    2.63
   7 -17   9   31.68    2.88
   6  -8   4  381.95   11.70
   5   3  19  240.83    7.98
   5   3  35    5.29    1.61
   5 -15   3  178.22    7.53
   5 -23  15    6.64    2.01
   4 -10   0   15.28    1.88
   4 -20   6    9.23    2.06
   3   5  35   26.15    2.75
   3   1   7  120.75    3.75
   3 -23   9    7.16    2.25
   2   6  34   31.75    3.11
   2  -6  -2  204.42    6.83
   2 -18   0   65.32    4.56
   2 -20   2    3.01    1.84
   1 -25   9   14.25    2.79
   0   8  28   73.33    4.71
   0   6  42   27.06    3.29
  -1   7  13  110.39    4.92
  -1   7  41    0.58    1.82
  -1   5   7  101.96    4.06
  -1  -9  -7  100.22    4.73
  -1 -17  -5    3.39    1.70
  -1 -23   1   70.46    5.29
  -2   8  40    0.38    1.73
  -2  -8  -8  162.30    6.32
  -2 -20  -4   78.57    5.48
  -4  10  18  206.94    8.56
  -4  10  36   22.89    3.33
  -4 -14 -10   46.37    3.72
  -4 -28   6    1.77    2.23
  -5  11  33    0.38    2.00
  -7  11  41    0.26    2.07
  -7 -21  -9   33.45    3.91
  -7 -23  -7    2.22    2.40
  -7 -27  -1   13.86    3.28
  -7 -29   3    0.33    1.97
  -8  12  16   30.09    3.12
  -8  12  38    1.42    2.26
  -8 -26  -4    1.90    2.17
  -9  13  35   30.43    4.18
 -10 -14 -16   28.02    3.13
 -11 -13 -17   10.91    2.24
 -11 -21 -13   26.16    3.70
 -11 -25  -9    0.19    2.05
 -12  14  16   24.77    2.98
 -12   0 -14    0.18    0.48
 -12 -12 -18    0.56    1.46
 -12 -18 -16    0.31    1.85
 -13  15  21   10.19    2.46
 -13  15  33    4.93    2.47
 -13 -21 -15    7.25    2.60
 -13 -23 -13    0.48    2.01
 -13 -25 -11    2.36    2.34
 -13 -29  -5    2.07    2.38
 -14  10  -2  210.19    7.68
 -14   8  -6   77.75    3.47
 -14 -30  -4    0.64    2.22
 -15 -17 -19    3.40    2.38
 -15 -29  -7    5.65    2.83
 -16  16  18   12.51    2.65
 -16 -20 -18    5.49    2.41
 -17  15   9   15.84    2.43
 -17 -29  -9    1.04    2.44
 -18  16  12   38.13    3.78
 -19 -13 -23   25.37    3.16
 -19 -29 -11    2.21    2.70
 -20  18  24    1.49    2.49
 -20  18  26   14.69    3.26
 -20  18  30    5.66    2.95
 -20  16   8   10.52    2.23
 -20 -30 -10    0.79    2.37
 -21  17  11    7.30    2.22
 -21  13  -3    5.94    1.55
 -21 -21 -21   25.08    4.08
 -23  19  23    3.67    2.61
 -23  19  31    2.23    2.88
 -23  13  -5   90.83    4.62
 -23 -25 -19    3.24    2.87
 -24 -14 -26   11.63    2.47
 -25  19  15   38.60    4.26
 -26  20  24    1.99    2.61
 -26  20  26    3.28    2.52
 -26  20  28    2.64    2.54
 -26  20  30    7.40    3.24
 -26  16   0    2.75    1.65
 -27  19  11   15.00    3.02
 -28  20  16    4.23    2.33
 -29  -9 -29   15.59    2.46
 -29 -11 -29   19.56    2.97
 -29 -19 -27    0.50    2.22
 -30  16  -4   20.23    2.48
 -30 -18 -28    0.52    2.38
 -31  21  17    9.96    3.00
 -31  19   5    6.56    2.24
 -32  18   0   14.65    2.41
 -32   2 -26   95.63    3.06
 -33  21  13    1.84    2.13
 -33  13 -13    9.61    1.66
 -33 -11 -31   40.32    3.86
 -33 -19 -29    0.21    2.19
 -34  22  20    1.57    2.25
 -35  -5 -31   31.67    2.68
 -36 -14 -32    2.38    2.25
 -37  23  25    1.24    2.44
 -37  17  -7    8.55    1.89
 -39 -15 -33    1.10    2.32
 -42  24  24    0.06    2.62
 -42  22   6    0.04    1.76
 -42  20  -2    0.99    1.68
 -50   8 -28   -0.36    0.41
  11 -13  35    6.28    1.01
  11 -15  31    0.39    0.94
  10 -10  14   94.22    3.94
  10 -16  36    4.59    1.12
   9 -15  13    8.81    1.69
   9 -19  21    3.17    1.46
   8 -10   8   10.20    1.49
   7 -21  17   20.65    2.67
   6 -16   6   75.39    4.42
   6 -18   8   72.53    4.53
   6 -22  16   35.52    3.31
   5 -19   7    4.57    1.83
   4   4  36   48.67    3.54
   4 -16   2   19.09    2.55
   3   5  19  242.42    8.48
   3   3  43    3.02    1.69
   3 -13  -1  291.78   10.51
   3 -17   1   59.55    4.12
   3 -19   3   38.81    3.60
   2   6  20    3.20    1.47
   1   7  21   58.05    3.66
   1   7  33   10.05    2.06
   1   5  43    5.93    2.01
   1 -23   5   30.96    3.59
   0   8  26    0.22    1.50
   0   8  30   -0.21    1.50
   0   6  12    0.08    0.92
  -1 -25   5    7.53    2.38
  -2   8  14   10.73    1.82
  -2 -12  -8   76.34    4.43
  -3   9  39    5.25    2.21
  -3 -13  -9  105.98    5.55
  -4 -18  -8    7.24    2.23
  -4 -26   2    1.59    1.79
  -6 -14 -12   59.45    4.32
  -7  11  13   70.23    4.38
  -8 -14 -14   85.26    5.29
  -8 -28   0    0.45    2.04
  -9  13  19   35.22    3.50
  -9 -21 -11    0.36    1.97
  -9 -23  -9    4.72    2.39
 -10  14  26   48.32    4.56
 -10  14  28   29.30    3.73
 -10  12  10   52.09    3.71
 -10 -18 -14   62.97    5.04
 -10 -26  -6    0.88    2.14
 -11 -23 -11    5.94    2.70
 -12 -10 -18  145.58    6.70
 -13  15  19   11.42    2.48
 -13  15  35    8.93    3.16
 -14  14  10  305.57   11.66
 -15  15  13   44.86    4.03
 -15  11  -1  121.25    5.37
 -15 -31  -3    2.90    2.51
 -16  16  38    4.50    2.69
 -16 -16 -20   40.75    4.24
 -16 -30  -6   -0.05    2.45
 -17  17  25   11.03    3.04
 -17  17  31    9.01    3.00
 -17 -15 -21    5.81    2.30
 -17 -31  -5    0.67    2.66
 -18 -14 -22   50.04    4.37
 -18 -22 -18    6.93    2.68
 -18 -24 -16    2.82    2.37
 -18 -26 -14   -0.25    2.33
 -18 -30  -8    0.60    2.51
 -19  17  15   17.27    2.96
 -19 -31  -7    0.14    2.32
 -20  18  22   16.86    3.28
 -20  18  32    8.26    3.05
 -20 -18 -22   13.42    2.93
 -21 -17 -23    9.15    2.85
 -21 -27 -15    1.64    2.88
 -22 -16 -24    0.00    2.05
 -23  19  21   16.46    3.39
 -23  19  33    2.18    2.66
 -23  17   7   64.32    4.65
 -23 -15 -25    6.40    2.46
 -24  16   2   15.16    2.45
 -24 -22 -22    2.83    2.74
 -25  13  -7   46.25    3.18
 -25  11 -11   32.70    2.35
 -26  20  32    1.47    2.58
 -27 -23 -23    3.74    2.81
 -29  21  23   -0.29    2.14
 -29  21  25    3.01    2.51
 -29  21  27   -0.27    2.24
 -29  21  29   -0.11    2.28
 -29   9 -17  177.54    6.05
 -30  18   2   23.28    2.99
 -32  16  -6    2.94    1.66
 -32 -14 -30    0.33    1.84
 -33  15  -9   37.78    3.07
 -34  22  18    0.72    1.93
 -34  18  -2   11.78    2.37
 -35  21   9    0.72    2.09
 -36  22  14    2.26    2.20
 -36  -8 -32   13.61    2.31
 -37  23  23   -0.33    2.26
 -39  19  -3    6.25    2.01
 -39  15 -13   34.44    2.91
 -39  -1 -31   23.93    1.81
 -40  22   8    8.01    2.68
 -41  23  13   -0.16    1.96
 -42  24  22    0.40    2.28
 -42  18  -8   29.29    2.97
 -43  17 -11    8.52    1.97
 -48  -6 -36    4.78    1.77
 -50  -4 -36    3.50    1.39
 -51  -7 -37    0.49    1.56
 -55  -3 -37    2.48    1.28
 -58  -4 -38    0.59    1.23
  11 -15  25    7.81    1.43
  11 -15  29    0.50    0.99
  10 -14  16   31.35    2.47
   9  -9  11  128.47    4.82
   8   0  22    0.35    0.68
   8 -18  14   84.23    4.74
   6   0  42   29.57    2.46
   6 -12   4   26.84    2.35
   5  -3  49   16.39    1.83
   5 -17   5   20.94    2.56
   5 -21  11   28.14    3.10
   4  -2  50    8.21    1.64
   4 -24  16    5.80    1.93
   2   2  48    3.29    1.76
   2 -24  10    7.69    2.32
   1 -15  -3   36.05    3.22
   0   8  32   24.47    2.99
   0   4  48    5.94    2.16
   0 -16  -4   73.86    4.71
   0 -22   2    0.50    1.85
   0 -26  10   36.73    3.84
  -1 -19  -3    8.07    2.20
  -1 -21  -1    9.69    2.56
  -2 -24   2    1.32    1.89
  -2 -26   6    1.07    2.09
  -3   9  15  314.07   11.13
  -3   7  47    1.72    2.03
  -3   5   3  682.45   19.31
  -4  10  38   10.17    2.82
  -4   8  46    0.40    1.95
  -4 -20  -6    7.55    2.29
  -4 -22  -4   12.62    2.68
  -5  11  35    1.17    1.94
  -5   9  45    3.49    2.32
  -5 -13 -11   88.24    5.05
  -5 -25  -1   15.23    3.21
  -6  12  26   17.68    2.89
  -6  12  28    0.06    1.91
  -6 -18 -10  103.36    6.29
  -6 -24  -4   45.74    4.58
  -7  -7 -13   54.39    3.19
  -8  12  40   15.47    3.34
  -9  13  37    3.51    2.50
  -9 -13 -15   68.08    4.59
  -9 -27  -3   14.29    3.35
  -9 -29   1    5.50    2.73
 -10  14  24    2.05    2.13
 -10  14  30   23.14    3.48
 -10 -12 -16   80.90    4.89
 -11  -9 -17  189.00    7.68
 -11 -11 -17  153.72    7.07
 -12  14  40    1.98    2.63
 -12 -26  -8    5.65    2.82
 -13 -17 -17   36.74    4.02
 -16  16  16   59.96    4.90
 -16  14   6   19.29    2.48
 -16  12   0   25.93    2.53
 -16 -26 -12    3.82    2.53
 -17  17  23    1.51    2.13
 -17  17  33    2.19    2.46
 -17 -19 -19    2.22    2.15
 -19  15   5   13.00    2.32
 -19  13  -1   24.23    2.46
 -19 -11 -23    7.57    1.96
 -20  18  20    9.48    2.87
 -20  18  34    7.80    3.06
 -21 -23 -19    1.87    2.51
 -21 -25 -17   18.01    3.83
 -22  18  14   16.08    2.89
 -22 -20 -22    9.31    2.81
 -23  19  19    8.43    2.69
 -24  18  10   34.25    3.68
 -24  14  -4   33.95    2.84
 -24  -8 -26    1.98    1.45
 -24 -12 -26   59.68    4.64
 -24 -26 -18    4.14    2.79
 -25   7 -17  107.84    3.77
 -26  20  20   20.43    3.66
 -26  12 -10   33.64    2.52
 -28  20  14    0.89    2.05
 -28  18   4    2.09    1.84
 -29  19   7   40.66    3.95
 -31  21  15   -0.01    2.04
 -31  -5 -29    0.27    1.18
 -32  22  26    1.04    2.32
 -32  22  28    2.12    2.94
 -34  14 -12   55.80    3.50
 -35 -15 -31    6.03    2.50
 -36 -12 -32    1.86    1.92
 -37  23  21   -0.08    2.12
 -37   1 -29   13.83    1.05
 -38  22  10   10.07    2.79
 -38 -16 -32    2.56    2.29
 -39  23  15    0.53    2.18
 -39  -7 -33   38.88    3.32
 -42  24  20   -0.77    2.21
 -46  -2 -34    1.65    1.10
  11  -9  19   39.35    2.01
  11 -11  19   87.84    3.72
  11 -15  27    2.52    1.11
  10 -12  40    1.04    0.43
   9 -19  23    9.69    1.86
   8  -8  46    0.22    0.31
   8 -20  20    0.89    1.41
   7   1  35   15.21    1.76
   7  -1  41    2.82    1.18
   7 -19  13   23.07    2.72
   7 -21  19   17.26    2.39
   6 -10   4  241.59    8.36
   6 -20  12   13.71    2.29
   5   1  43    1.46    1.33
   5 -23  17    7.93    2.00
   4   4  18  138.56    5.38
   4  -4  52    3.81    1.24
   3  -3  53    0.80    1.18
   2   6  36   15.75    2.56
   2 -22   6   10.45    2.38
   1   7  35   19.95    2.79
   0   8  22    0.27    1.33
   0   2  52    0.28    1.47
   0 -24   6    0.34    1.74
  -1   9  27   80.94    5.02
  -3 -11  -9  178.23    7.37
  -3 -17  -7  212.07    9.32
  -3 -23  -1    0.58    1.87
  -3 -27   7    1.15    1.87
  -4 -12 -10   41.70    3.27
  -5  11  19   50.08    3.90
  -5 -27   3    8.37    2.53
  -6  12  24    9.28    2.35
  -6  12  30   64.18    5.13
  -6  10  44   11.44    3.08
  -6 -28   4    1.83    2.01
  -7   5  -3  488.12   13.92
  -7 -13 -13   61.31    4.23
  -8  -8 -14   64.33    3.66
  -8 -24  -6   10.39    2.72
  -9  13  17   55.45    4.22
 -10  14  22   44.94    4.34
 -10  14  32   19.49    3.44
 -10 -10 -16  103.50    5.32
 -10 -28  -2    1.79    2.47
 -11 -27  -5    4.17    2.47
 -12   8  -4  199.70    6.89
 -12   4 -10   52.40    1.90
 -13  15  37    3.11    2.66
 -14  16  24   44.20    4.48
 -14  16  26    5.51    2.62
 -14  16  30   -0.22    2.33
 -14  -4 -18  142.71    5.40
 -16 -22 -16    2.48    2.21
 -17  17  21   37.19    4.16
 -17 -27 -11    1.35    2.47
 -19   5 -15    7.08    0.71
 -19 -27 -13    4.58    2.75
 -22  16   4   69.14    4.66
 -22  14  -2   87.46    4.76
 -22 -28 -14    1.86    2.55
 -23 -19 -23    1.76    2.27
 -24  -2 -24   28.64    1.90
 -24 -10 -26   36.24    3.32
 -24 -24 -20    1.17    2.45
 -25  19  13   18.63    3.26
 -25 -21 -23   -0.18    2.47
 -26  14  -6   46.76    3.29
 -26  -4 -26    0.56    1.04
 -27  13  -9   62.29    3.63
 -27 -15 -27    9.51    2.36
 -28 -22 -24    0.06    2.52
 -29  17  -1   12.75    2.30
 -30  20  10   20.28    3.16
 -31 -15 -29    2.27    2.16
 -32  22  22    1.42    2.28
 -32  22  24    1.20    2.33
 -33  21  11   13.53    2.85
 -34  22  16    0.29    2.34
 -36  22  12    3.99    2.30
 -36 -10 -32    0.29    1.62
 -37  23  19    0.76    2.48
 -37  -3 -31    6.23    1.39
 -38  12 -18    0.76    1.09
 -39  17  -9    8.09    1.94
 -39 -13 -33    0.35    1.98
 -41  23  11   -0.21    1.96
 -42  24  18   -0.06    2.05
 -44  16 -14    0.07    1.35
 -44  -4 -34    5.13    1.50
 -51  -1 -35   17.84    1.71
 -53  -5 -37   10.43    1.89
 -59  -1 -37    0.92    0.97
 -62  -2 -38    0.75    1.06
  11  -7  21    3.13    0.59
  11 -13  21   24.21    1.99
  10 -16  20   12.12    1.73
   9  -1  29  148.25    5.08
   9  -5  41    0.40    0.69
   9 -17  17    7.87    1.72
   9 -19  25    6.15    1.62
   9 -19  27   19.76    2.23
   9 -19  29   11.95    1.77
   8  -6  10  528.52   14.85
   8 -14  10  163.45    6.64
   8 -16  12   42.67    3.13
   7  -7   7   75.48    3.16
   7 -13   7    1.05    1.23
   6 -22  18   10.95    2.25
   5   3  37   19.49    2.27
   5  -5  51    1.10    0.95
   3   5  37   22.07    2.58
   3   3  11 1670.92   45.21
   3  -1  51   -0.12    1.28
   3  -9  -1  762.49   22.22
   3 -11  -1  152.38    6.31
   3 -21   7    1.61    1.63
   3 -23  11    0.11    1.76
   2   4  44    8.45    2.18
   1 -21   3    0.09    1.85
   1 -25  11    1.84    1.93
   0   8  34    0.27    1.52
   0  -2  -2  108.30    3.39
   0 -18  -2  140.60    7.10
   0 -20   0   24.06    3.12
  -1   9  25    4.93    1.77
  -1   9  29   35.95    3.51
  -1   9  31   59.05    4.49
  -1   7  43   11.81    2.62
  -2   8  42    6.23    2.25
  -3   9  41   -0.19    1.98
  -4  10  16  203.78    8.34
  -4   8   8   44.70    2.87
  -5  11  37   24.33    3.64
  -5   9   9   85.62    4.35
  -5 -17  -9   12.10    2.43
  -6  12  22   11.46    2.40
  -6  12  32    2.89    2.07
  -6   6   0    2.36    0.90
  -6  -8 -12  312.43   10.60
  -6 -12 -12   77.75    4.65
  -6 -22  -6    0.43    1.94
  -6 -26   0    0.30    2.14
  -7  11  43   10.80    2.96
  -7 -25  -3    5.75    2.44
  -8  12  14  240.40    9.64
  -8 -12 -14  228.32    9.22
  -8 -20 -10    9.74    2.52
  -9  -9 -15   66.00    3.93
  -9 -11 -15   36.25    3.14
 -10  14  34   14.50    3.35
 -10 -20 -12   11.00    2.71
 -10 -24  -8    1.23    2.51
 -11  13  11   16.24    2.43
 -11 -17 -15   19.59    3.15
 -11 -29  -1    1.54    2.46
 -12 -20 -14   37.51    4.20
 -12 -24 -10    1.73    2.21
 -12 -28  -4    3.96    2.46
 -12 -30   0    1.14    2.34
 -13  15  17  103.81    6.28
 -13  13   7   18.21    2.46
 -13  11   1   31.88    2.66
 -13 -27  -7   13.88    3.23
 -14  16  32   21.89    3.95
 -14 -16 -18   24.73    3.22
 -14 -22 -14   -0.05    2.23
 -14 -24 -12    4.81    2.53
 -15 -27  -9    0.38    2.46
 -17  17  19   45.76    4.44
 -17  17  35    3.44    2.66
 -18  16  10   16.27    2.61
 -18  -2 -20   38.54    2.12
 -18  -8 -22   98.55    5.07
 -18 -12 -22   46.02    3.79
 -18 -18 -20   49.50    4.91
 -19 -23 -17   10.02    2.98
 -19 -25 -15   21.15    3.90
 -20  18  18    0.23    2.20
 -20   8 -12  202.96    6.69
 -20 -28 -12    0.14    2.72
 -22 -22 -20    3.56    2.37
 -23  19  17    9.73    2.68
 -23 -13 -25   77.53    5.41
 -24 -18 -24    1.05    2.15
 -25  -3 -25   11.93    1.47
 -25 -17 -25    2.79    2.31
 -26  20  18    9.94    2.79
 -26  18   6   32.79    3.46
 -26   0 -24   -0.03    0.66
 -26 -16 -26   15.07    3.18
 -26 -20 -24    1.44    2.25
 -27  19   9    3.96    2.03
 -27  17   1   26.77    3.07
 -28  -8 -28    5.42    1.77
 -28 -12 -28   40.52    3.98
 -29  21  19    3.00    2.40
 -29 -21 -25    2.15    2.56
 -32  -8 -30    7.15    1.84
 -32 -12 -30    3.07    2.09
 -34  20   4   20.20    3.10
 -34  16  -8   18.06    2.28
 -34  -4 -30   10.34    1.64
 -34 -16 -30    7.26    2.64
 -35  23  25   -0.52    2.43
 -35  23  27    0.49    2.35
 -35  15 -11   43.79    3.17
 -36  20   2    4.95    2.12
 -37  21   5    6.05    2.39
 -37  11 -19   10.55    1.44
 -38  20   0    0.03    1.53
 -38  18  -6    5.11    1.77
 -39  21   3    5.46    2.19
 -39  13 -17    7.08    1.54
 -39  -9 -33    4.27    1.88
 -39 -11 -33   11.62    2.52
 -40  24  22    0.69    2.21
 -40  24  24    1.19    2.47
 -40  16 -12    4.43    1.62
 -41  11 -21   18.87    1.71
 -42  12 -20    1.96    1.09
 -43  13 -19   41.91    2.78
 -45  -7 -35    7.19    1.88
  10 -14  38    0.78    0.78
   9  -1  25   77.30    2.97
   8   0  34    0.00    0.96
   8  -2  40   14.87    1.55
   8  -4  12  545.28   14.73
   8 -20  22   13.47    2.07
   5  -1  47    2.56    1.29
   5  -7   3  110.07    4.27
   5 -13   3  104.77    5.04
   5 -23  19    6.62    2.02
   4   4  38    1.74    1.54
   4   2  44   12.86    2.19
   2   6  18  150.66    6.11
   2  -2  54    0.80    1.30
   1   7  19   28.26    2.53
   1   3  49    0.87    1.65
   0   6  44   -0.16    1.83
   0 -26  12   -0.17    1.75
  -1 -23   3    8.77    2.53
  -1 -25   7   10.67    2.64
  -2 -16  -6   14.53    2.39
  -3 -19  -5    4.20    2.00
  -3 -21  -3   44.31    4.18
  -3 -25   3    1.82    1.95
  -4 -10 -10   69.90    3.99
  -5  -3  -9   26.81    1.62
  -5  -9 -11  225.80    8.42
  -5 -11 -11  195.79    7.95
  -6  12  34   16.19    3.17
  -6  10  10   85.89    4.62
  -6 -10 -12  122.67    5.69
  -7   9   5   25.31    2.25
  -7  -9 -13   96.56    4.81
  -7 -11 -13   60.98    4.00
  -7 -17 -11   12.00    2.54
  -7 -27   1   11.73    2.87
  -8  12  42    1.98    2.59
  -8  10   6  580.46   17.97
  -8 -10 -14   20.89    2.38
  -8 -22  -8    1.90    2.05
  -9  13  39    5.93    2.66
 -10  14  20    6.33    2.14
 -10   4  -8  699.44   19.01
 -10 -22 -10   10.30    2.96
 -11   9  -1  135.16    5.43
 -12 -22 -12    2.17    2.21
 -13  15  39    1.27    2.50
 -13   7  -7   77.86    3.27
 -14  16  34    2.15    2.65
 -14 -28  -6    0.45    2.47
 -14 -30  -2    0.77    2.19
 -15  15  11   37.74    3.59
 -15  -5 -19   42.18    2.67
 -15 -15 -19   18.19    2.81
 -15 -19 -17   14.22    2.99
 -16 -14 -20   28.87    3.33
 -16 -28  -8    0.76    2.27
 -17  17  37    0.32    2.26
 -17  -7 -21   49.28    3.26
 -17 -13 -21   49.67    4.14
 -17 -21 -17   14.24    3.08
 -18 -28 -10   -0.06    2.58
 -19 -17 -21   10.51    2.77
 -21  19  27    3.07    2.43
 -21  19  29    4.24    2.71
 -21  17   9    7.37    2.14
 -21 -29 -11    1.52    2.73
 -22 -14 -24   66.61    5.15
 -22 -24 -18   17.39    3.69
 -22 -26 -16    1.29    2.40
 -23   9 -13  151.23    5.47
 -24  20  26    3.87    2.51
 -24  20  28    0.82    2.54
 -24  20  30    3.38    2.64
 -25  17   3   26.42    3.01
 -25  15  -3   82.96    4.72
 -25 -25 -19   12.22    3.43
 -27 -19 -25    7.76    2.90
 -28  20  12    2.57    2.09
 -28  14  -8    1.29    1.27
 -28 -10 -28   26.34    3.07
 -28 -18 -26    1.91    2.30
 -29  21  17    0.36    2.01
 -29 -17 -27    3.74    2.43
 -30  -4 -28   27.60    2.33
 -30 -16 -28    3.19    1.97
 -30 -20 -26    0.92    2.36
 -31  21  13    6.55    2.58
 -32  22  20    0.81    2.18
 -32  20   6    8.15    2.47
 -32 -10 -30   27.53    3.23
 -33  19   1    1.83    1.94
 -33  17  -5   13.76    2.24
 -33 -17 -29    7.23    2.45
 -34  22  14    6.86    2.45
 -35  23  23    0.56    2.48
 -35 -13 -31    2.21    2.10
 -38  22   8    2.11    2.00
 -39  23  13    4.96    2.61
 -40  24  20    2.80    2.44
 -40  22   6    2.98    2.00
 -41  21   1    0.86    1.57
 -42  -8 -34   13.40    2.31
 -42 -12 -34    2.57    2.08
 -48  -8 -36    5.63    1.93
 -55   1 -35    5.74    0.99
  11 -13  33    0.32    0.80
  10 -16  22   14.75    1.88
   9  -1  31   36.26    2.03
   8 -18  16   24.81    2.59
   7   1  19  173.36    5.70
   7 -17  11   10.47    1.89
   7 -21  21    7.25    1.80
   6   2  18  336.65   10.22
   6 -22  20    0.42    1.39
   5 -19   9   14.21    2.32
   4   0  48   12.67    1.99
   4 -14   2    8.32    1.87
   4 -20   8   35.33    3.38
   4 -22  12    1.50    1.74
   3   5  17  478.40   14.65
   2   6  38    9.93    2.23
   2   0  52    0.28    1.41
   2 -12  -2   77.13    4.28
   2 -20   4   74.53    4.97
   2 -24  12   26.72    3.24
   1   7  37    4.30    1.85
   1 -17  -1    3.34    1.62
   1 -19   1   44.81    3.85
   1 -23   7   10.55    2.51
   0   8  20   44.43    3.23
   0   8  36   47.98    4.23
  -1   9  33   15.66    2.63
  -1   5  49    0.09    1.76
  -1 -15  -5  104.57    5.70
  -2  10  28    9.66    2.12
  -2  -4  -6 1122.42   30.76
  -2 -22   0   23.38    3.16
  -3   7   7  363.70   11.55
  -4  10  40   -0.34    2.05
  -4 -24   0    3.28    2.16
  -4 -26   4    1.84    2.14
  -5  11  17  209.78    8.77
  -6  12  20   16.70    2.61
  -6   8   4  377.89   12.01
  -7  13  27   16.40    2.83
  -8 -26  -2    3.20    2.41
  -8 -28   2    4.11    2.48
  -9  11   7   67.54    4.09
  -9 -25  -5   30.76    4.06
 -10  14  36    6.02    2.60
 -11  15  27    2.97    2.27
 -12 -16 -16   52.54    4.50
 -13 -19 -15    8.40    2.55
 -14  16  20   21.60    3.36
 -15 -29  -5    3.46    2.80
 -16  -6 -20   80.63    4.09
 -16 -30  -4    0.08    2.18
 -17  15   7   17.91    2.49
 -17 -25 -13   18.78    3.65
 -17 -29  -7    2.58    2.76
 -17 -31  -3    2.89    2.54
 -18  18  28    2.50    2.57
 -18  18  30    3.99    2.46
 -18  14   2  160.28    7.09
 -19 -29  -9    3.07    2.69
 -20  18  16   26.13    3.55
 -20  16   6   62.89    4.51
 -20 -16 -22    3.92    2.26
 -20 -26 -14    2.07    2.48
 -20 -30  -8    1.03    2.33
 -21  19  23    6.66    2.70
 -21  19  25    1.65    2.27
 -21  19  31    8.55    3.11
 -21 -15 -23   42.80    4.36
 -21 -31  -7    2.43    2.54
 -22  -6 -24    5.27    1.38
 -23 -11 -25    7.71    2.08
 -24  20  24    3.73    2.52
 -24  20  32    8.30    3.41
 -24  18   8   32.45    3.58
 -26  20  16   27.20    3.78
 -27  21  25    3.52    2.74
 -27  21  27    1.46    2.44
 -27  21  29    2.44    2.63
 -27  21  31    0.68    2.70
 -27  15  -5   85.36    4.72
 -27 -13 -27   70.30    5.37
 -28  12 -12    9.69    1.51
 -29  13 -11   18.53    2.02
 -29   1 -25    2.04    0.64
 -31  19   3   10.21    2.28
 -31 -19 -27   12.20    3.39
 -32  22  18    4.02    2.61
 -32 -18 -28    3.18    2.50
 -33  21   9    8.55    2.64
 -34  12 -16    4.18    1.21
 -35  23  21    0.97    2.61
 -35  19  -1   29.55    3.27
 -35  -7 -31    3.38    1.60
 -36  10 -20    2.09    0.91
 -36  -2 -30   24.35    1.96
 -38 -14 -32    1.03    1.91
 -40  20  -2   16.80    2.61
 -40  14 -16   20.81    2.18
 -40  10 -22   11.37    1.33
 -41  -5 -33   16.60    2.18
 -42 -10 -34    6.74    2.23
 -44  14 -18    7.25    1.57
 -44   8 -26    8.57    0.98
 -45  -9 -35    2.98    1.78
 -45 -11 -35    3.60    2.11
 -48 -10 -36    1.41    1.82
  11 -13  23   13.27    1.54
  10 -12  16   75.78    3.61
  10 -14  18   29.43    2.32
   9 -13  13  261.36    9.03
   9 -15  15   64.32    3.67
   8 -20  26    6.53    1.65
   7  -3  45    8.60    1.33
   7  -5  47    0.87    0.80
   7 -11   7  103.68    4.59
   7 -15   9   52.22    3.43
   7 -19  15   16.73    2.28
   7 -21  23    9.78    1.90
   6   2  38    3.71    1.44
   6 -14   6  105.11    5.12
   6 -18  10   94.61    5.25
   6 -20  14    1.76    1.54
   5   3  17  219.84    7.30
   5 -21  13    8.54    2.11
   3   3  45    3.32    1.83
   3 -15   1  161.27    7.09
   2  -8  -2  420.44   13.00
   2 -18   2   45.44    3.67
   1   5  45    2.24    1.93
   1 -25  13    0.25    1.78
   0   4   6    0.96    0.86
  -1   9  21   10.68    2.00
  -2  10  26   27.76    3.07
  -2  10  30   22.55    2.99
  -2   8  12  667.83   20.12
  -2 -18  -4   10.57    2.26
  -2 -20  -2    2.20    1.83
  -2 -26   8    2.21    1.88
  -3 -27   9    7.86    2.51
  -5  11  39    1.18    2.16
  -5 -19  -7    6.32    2.21
  -5 -21  -5    9.07    2.66
  -6  12  36   14.81    3.14
  -7  13  25   17.49    2.97
  -7  13  29   11.96    2.65
  -7  13  31    2.74    2.31
  -7  11  11  136.51    6.29
  -7  -3 -11   99.50    3.74
  -7 -23  -5    1.95    2.23
  -8   0 -10    0.35    0.41
  -9  13  15   67.37    4.55
  -9  -3 -13  757.30   21.24
  -9 -27  -1    8.82    2.73
  -9 -29   3    4.39    2.37
 -10  14  18   27.74    3.34
 -10   8  -2  209.21    7.22
 -10   0 -12    0.66    0.47
 -11  15  23    0.64    1.86
 -11  15  25   11.10    2.67
 -11  15  31    1.04    2.07
 -11 -25  -7    5.34    2.48
 -12  14  12   44.51    3.76
 -13 -15 -17   96.46    6.00
 -13 -25  -9    6.81    2.69
 -14  16  36   11.24    3.19
 -14  14   8   16.90    2.54
 -15  13   3   27.67    2.70
 -15 -21 -15   51.19    5.10
 -16 -18 -18   43.51    4.54
 -17  17  17   33.95    3.83
 -17   7 -11   34.47    1.91
 -18  18  24   18.79    3.58
 -18  18  32    5.47    2.99
 -18 -30  -6    1.99    2.49
 -19  -3 -21   30.64    2.04
 -19 -31  -5    1.06    2.38
 -20 -22 -18    2.52    2.30
 -21  19  21    3.52    2.36
 -21  19  33    9.28    3.28
 -21  15   1   31.77    3.03
 -23  19  15   67.08    5.46
 -23  17   5    1.06    1.74
 -23  -9 -25   27.44    2.89
 -23 -21 -21    3.92    2.45
 -23 -27 -15    8.64    3.18
 -25  19  11   11.48    2.62
 -26 -22 -22    0.22    2.47
 -27  21  23    1.10    2.29
 -27  -7 -27    2.56    1.44
 -29  19   5    4.77    1.99
 -29  15  -7   25.88    2.62
 -29  -3 -27    7.86    1.35
 -29 -23 -23    2.23    2.49
 -30  22  24    2.03    2.44
 -30  22  26    2.18    2.76
 -30  22  28   -0.30    2.43
 -31 -13 -29   13.63    2.88
 -33  11 -17   33.38    2.23
 -33  -3 -29   12.36    1.63
 -35  23  19    3.85    2.50
 -35  17  -7   16.80    2.39
 -35  13 -15    3.98    1.37
 -36  22  10    3.45    2.20
 -36  16 -10    6.70    1.73
 -37  23  15    6.55    2.53
 -37  19  -3   10.61    2.29
 -38  24  24   -0.98    2.50
 -38  -6 -32    3.61    1.49
 -40  24  18   -0.39    2.12
 -40  18  -8   10.76    2.18
 -41  23   9   12.68    2.71
 -45  -1 -33    0.62    0.96
 -46  12 -22    8.15    1.33
 -47  13 -21    0.79    1.12
 -47  -5 -35    6.73    1.71
 -50  10 -26   28.62    1.83
  11 -11  35    8.12    0.90
  10 -16  32    7.35    1.38
   9  -7  43    7.11    0.60
   7   1  37   14.63    1.79
   6  -6  50    0.96    0.81
   6 -16   8   11.62    1.94
   6 -22  22    9.42    1.99
   5   3  39   27.87    2.75
   5  -9   3  976.46   27.64
   5 -15   5  214.27    8.46
   4 -18   6    1.64    1.60
   3   5  39   27.33    2.91
   3   1  49    1.12    1.44
   3  -5  55    0.99    1.02
   2  -4  56    1.19    1.14
   2 -10  -2   23.77    2.20
   2 -22   8    3.87    2.06
   0 -22   4    0.18    1.82
   0 -24   8    9.73    2.54
  -1   9  35    4.47    2.20
  -1 -21   1    7.83    2.18
  -2  10  24   29.27    3.08
  -2  10  32    4.95    2.04
  -2   8  44    2.22    2.00
  -2 -24   4   47.78    4.33
  -3   9  13   20.29    2.21
  -3   9  43   -0.20    1.95
  -3 -15  -7   42.22    3.52
  -6 -16 -10   27.42    3.09
  -6 -24  -2    2.13    2.35
  -6 -28   6    5.29    2.27
  -7  13  23   48.12    4.26
  -7  13  33   45.42    4.71
  -7 -19  -9   93.00    6.05
  -8 -16 -12   45.01    3.89
  -9  13  41    3.87    2.68
  -9 -19 -11   19.46    3.22
  -9 -23  -7    5.41    2.60
 -10  14  38    1.00    2.24
 -10  12   8   64.31    4.08
 -10 -26  -4    8.24    2.76
 -10 -28   0    1.07    2.17
 -11  15  33    3.19    2.39
 -11   7  -5  190.24    6.39
 -11 -19 -13    5.60    2.25
 -12 -26  -6    5.52    2.55
 -13 -21 -13   16.78    3.19
 -13 -23 -11    3.80    2.37
 -14  16  18   28.49    3.48
 -14  16  38    0.59    2.29
 -14   4 -12  726.17   19.54
 -14 -14 -18   93.18    5.78
 -15  17  25    8.86    2.78
 -15  17  29   22.32    3.91
 -15 -23 -13    2.28    2.18
 -17  -9 -21   37.59    3.17
 -17 -17 -19   47.74    4.52
 -18  18  22   13.90    3.15
 -18 -20 -18   21.96    3.72
 -18 -26 -12   -0.36    2.28
 -19  17  11   23.22    3.03
 -20  -4 -22   46.97    2.77
 -20 -24 -16    0.97    2.30
 -21  -5 -23   46.45    2.91
 -21 -27 -13   -0.38    2.35
 -22 -18 -22    7.17    2.79
 -23 -23 -19    0.53    2.44
 -23 -25 -17    8.68    3.30
 -24  20  20    3.66    2.61
 -24 -20 -22    1.56    2.37
 -24 -28 -14    2.35    2.72
 -26  20  14    6.99    2.51
 -26  10 -14  112.78    4.51
 -26 -14 -26   31.91    3.85
 -26 -24 -20    7.15    3.27
 -27  19   7    4.85    2.09
 -27  -1 -25   66.59    2.93
 -28  18   2   18.41    2.76
 -28   8 -18   11.75    1.14
 -28  -2 -26   55.70    2.84
 -29  21  15   11.86    2.92
 -30  22  22    2.35    2.41
 -30  18   0    1.64    1.59
 -30  14 -10    6.56    1.54
 -30 -22 -24    2.84    2.53
 -31  21  11    1.65    2.27
 -31  -7 -29    0.22    1.26
 -32  22  16    2.80    2.39
 -32  18  -2   40.58    3.60
 -33   1 -27   16.52    1.18
 -34  22  12    0.76    2.02
 -34 -14 -30    4.80    2.26
 -35  -9 -31   10.98    2.35
 -35 -11 -31    9.02    2.30
 -36  14 -14   18.25    2.08
 -37 -15 -31    1.93    2.25
 -38  24  22    0.64    2.53
 -39  23  11    3.66    2.28
 -39   7 -25   27.59    1.38
 -41  17 -11   21.03    2.48
 -42  20  -4    5.74    1.90
 -45  15 -17   10.92    1.75
 -45  11 -23   17.48    1.63
 -53  -7 -37    4.16    1.73
 -54  -2 -36    1.60    1.13
 -60  -4 -38    1.01    1.25
  11 -11  21  160.21    5.64
  10 -16  24   27.60    2.34
   8 -12  10  163.71    6.34
   8 -18  18   15.97    2.22
   5 -17   7   24.61    2.69
   4  -6   2 4348.88  115.66
   4 -16   4  195.67    8.13
   4 -22  14   10.93    2.26
   1   7  17   63.32    3.67
   1   7  39   13.18    2.41
   1  -7  -3  282.26    9.18
   0   8  18    0.15    1.25
   0   8  38   -0.53    1.65
   0   4  50   -0.03    1.60
  -1   7  11  134.56    5.50
  -1   7  45    4.91    2.18
  -1  -5  -5  101.23    3.96
  -1 -17  -3   51.57    4.00
  -1 -25   9   13.19    2.60
  -2  10  34   33.13    3.68
  -3 -23   1    0.23    2.01
  -4  10  14  106.25    5.34
  -4  10  42    0.84    1.92
  -4 -22  -2    3.27    2.05
  -5   7   3  104.95    4.39
  -6  12  18   41.27    3.63
  -6  12  38    2.04    2.21
  -6 -26   2    2.51    2.07
  -8  12  12   87.98    4.98
  -9 -21  -9    6.56    2.57
 -10  10   2  531.25   16.43
 -11  15  21   33.87    3.83
 -11  15  35    0.39    2.32
 -11 -15 -15   15.49    2.56
 -11 -21 -11    3.85    2.39
 -11 -23  -9    6.85    2.57
 -11 -27  -3    2.33    2.51
 -11 -29   1    2.53    2.27
 -12  -4 -16  236.83    7.87
 -14 -18 -16   66.23    5.41
 -14 -26  -8   17.02    3.44
 -15  17  23    9.30    2.75
 -15  17  31    3.22    2.56
 -15  17  33    3.35    2.50
 -15 -13 -19   49.26    3.98
 -16  16  12   92.09    5.78
 -16 -26 -10    8.24    2.87
 -17  17  15   30.96    3.59
 -18  18  20   60.81    5.23
 -18  16   8  123.66    6.57
 -18 -22 -16    2.79    2.03
 -18 -24 -14    3.44    2.40
 -19  15   3   38.33    3.33
 -19 -27 -11    7.28    2.93
 -20  18  14   66.07    5.18
 -21  19  19   16.17    3.26
 -22  18  10    8.17    2.41
 -22 -12 -24   14.64    2.73
 -22 -28 -12    1.84    2.50
 -23 -17 -23   34.66    4.27
 -24  16   0    0.27    1.47
 -24 -16 -24    1.18    2.07
 -25 -15 -25   13.79    2.95
 -26  18   4    3.51    2.01
 -27  21  19    3.89    2.48
 -27  -9 -27   25.36    2.87
 -27 -11 -27    0.21    1.59
 -27 -21 -23    0.14    2.41
 -28  20  10    5.86    2.28
 -28  16  -4   30.59    2.91
 -30  22  20    2.59    2.36
 -30 -14 -28    0.09    1.85
 -31   7 -21  112.63    3.76
 -31 -11 -29   29.95    3.40
 -33  23  23    2.15    2.30
 -33  23  25    0.42    2.37
 -33  23  27   -0.14    2.27
 -34   0 -28   -0.02    0.72
 -35  21   5    6.48    2.21
 -37  23  13    0.91    2.03
 -37  21   3    0.46    1.81
 -38  24  20    1.05    2.34
 -38 -12 -32   11.86    2.64
 -40  24  16    5.17    2.55
 -40  22   4   14.12    2.69
 -41 -13 -33    4.34    2.38
 -43  -3 -33    0.21    1.15
 -44   6 -28    0.62    0.31
 -50  -6 -36    2.57    1.64
 -57  -3 -37    2.69    1.31
  11 -13  25    4.59    1.16
  10  -8  16   22.64    1.46
  10 -10  16  114.50    4.41
  10 -16  26    2.76    1.17
  10 -16  28   12.89    1.67
  10 -16  30    4.14    1.25
   9  -1  23  362.63   10.42
   9 -17  21   18.84    2.17
   8   0  20  586.05   16.39
   8   0  36   44.98    2.68
   8 -16  14   41.92    3.07
   5 -21  15   18.58    2.68
   4   4  16  623.28   18.17
   4   4  40   13.36    2.23
   2   6  16    4.00    1.29
   2   6  40    0.26    1.57
   2   4  10  328.89   10.07
   2   4  46    0.46    1.59
   2   2  50    3.57    1.73
   1 -11  -3   23.00    2.37
   1 -21   5   28.28    3.28
   1 -23   9    8.85    2.17
   0  -6  -4    1.18    1.05
  -1   9  19   24.42    2.63
  -1   9  37    1.25    1.63
  -1 -19  -1   37.85    3.66
  -2   6   6 1385.98   38.20
  -2 -14  -6    5.26    1.83
  -2 -26  10    0.77    1.74
  -3  11  25    0.61    1.50
  -3  11  27   90.68    5.71
  -3  11  29   19.99    2.98
  -3  11  31   24.41    3.35
  -3 -25   5    4.54    2.17
  -4 -18  -6    1.72    1.74
  -4 -20  -4   15.16    2.88
  -5  11  15  203.40    8.42
  -5  11  41    9.68    2.82
  -5 -15  -9   11.67    2.29
  -7  13  21   20.00    2.80
  -7  13  35   21.10    3.47
  -7 -25  -1    0.99    2.18
  -7 -27   3    4.69    2.31
  -8 -24  -4    0.87    2.00
  -9   9   1   22.19    2.06
  -9 -15 -13    6.66    2.01
 -10  14  16   31.77    3.30
 -10  14  40    2.28    2.60
 -12  12   4   82.84    4.55
 -12 -28  -2    4.93    2.65
 -13 -27  -5    6.06    2.89
 -13 -29  -1    3.09    2.32
 -15  15   9   16.74    2.60
 -16  14   4   13.73    2.14
 -16  -8 -20  116.32    5.55
 -16 -10 -20   50.84    3.64
 -16 -20 -16   25.51    3.82
 -17 -27  -9    0.69    2.69
 -18 -16 -20   27.46    3.47
 -19 -15 -21   45.98    4.38
 -19 -19 -19    2.56    2.32
 -20   0 -20  441.46   12.49
 -20 -14 -22    1.66    1.65
 -21  17   7   20.97    2.79
 -21 -13 -23   23.16    2.97
 -21 -21 -19   14.82    3.30
 -21 -25 -15    2.85    2.59
 -22  16   2   57.50    4.11
 -22 -10 -24   28.56    3.05
 -23  19  13    8.06    2.66
 -23 -29 -11    5.42    2.94
 -24  20  18    1.67    2.18
 -24 -26 -16    3.32    2.62
 -25 -19 -23    4.30    2.35
 -28 -20 -24    0.65    2.32
 -29 -15 -27    9.27    2.67
 -30  16  -6    3.02    1.50
 -30   0 -26   54.70    2.43
 -31  15  -9    2.91    1.31
 -31  -9 -29    9.81    2.13
 -31 -21 -25    0.73    2.41
 -32  20   4    6.68    2.30
 -32  10 -18   31.73    2.05
 -33 -15 -29    7.45    2.51
 -34  20   2    4.02    2.01
 -36  22   8    5.29    2.25
 -36  20   0    3.33    1.93
 -36 -16 -30    1.76    2.20
 -37  15 -13   31.87    2.79
 -39  21   1    0.70    1.54
 -42  16 -14    8.79    1.69
 -44  -6 -34    1.16    1.44
 -50   0 -34   12.32    1.35
 -52  -4 -36    1.32    1.29
 -55  -5 -37    1.12    1.41
  11  -9  21  260.44    7.93
  11 -13  27    2.79    0.99
  11 -13  29   10.11    1.29
  10 -14  20    7.90    1.47
   9  -3  39   15.86    1.38
   9  -7  13  174.81    5.60
   9 -11  13  203.43    7.12
   8  -4  44    5.39    1.02
   8 -14  12   91.04    4.46
   7 -17  13   58.43    3.77
   7 -19  17    2.94    1.63
   6   0  44    0.38    1.18
   6  -6   6  404.48   11.77
   6 -20  16   12.38    2.12
   5   1  45    2.90    1.43
   4  -6  54    1.27    0.90
   4 -12   2  207.62    7.86
   4 -20  10   19.13    2.60
   3 -23  15    6.48    2.13
   1  -9  -3  100.61    4.54
   1 -25  15    0.01    1.71
   0   6  46    4.06    1.93
   0 -12  -4   76.33    4.35
   0 -16  -2    0.18    1.61
   0 -20   2    0.25    1.71
  -1 -13  -5   99.86    5.21
  -1 -23   5   29.66    3.43
  -2  10  36    2.43    1.96
  -4 -24   2    2.17    1.98
  -4 -26   6    0.34    2.01
  -5 -27   7    5.29    2.28
  -6 -18  -8   81.67    5.51
  -7  13  37    1.26    1.96
  -7 -15 -11   17.56    2.55
  -8  14  26    0.52    2.01
  -8  14  28   53.86    4.81
  -8  14  30   12.02    3.03
  -8 -28   4    0.42    1.96
  -9  13  13  268.25   10.56
 -10 -24  -6   20.99    3.59
 -11  15  19    3.82    2.15
 -11  15  37    5.98    2.87
 -12  16  26    3.04    2.31
 -12  16  30    8.61    3.00
 -12 -14 -16   26.26    3.07
 -12 -18 -14   10.25    2.54
 -12 -24  -8   25.13    3.76
 -13  15  13   38.00    3.58
 -13  13   5  396.49   13.59
 -13  -5 -17   46.57    2.75
 -14  16  16   42.06    4.11
 -14 -24 -10    2.15    2.25
 -14 -28  -4    3.92    2.35
 -15  17  21   18.06    3.19
 -15  17  35   13.86    3.47
 -15  -7 -19  175.42    6.98
 -15 -11 -19    2.11    1.47
 -15 -17 -17   32.07    3.84
 -15 -29  -3    4.22    2.61
 -16 -22 -14    1.70    2.08
 -16 -24 -12    7.90    2.79
 -16 -28  -6    0.26    2.17
 -16 -30  -2    0.18    2.21
 -18  18  18   42.17    4.40
 -18 -28  -8   -0.09    2.15
 -20 -28 -10    2.98    2.67
 -21  19  17   10.15    2.69
 -21 -23 -17    0.82    2.16
 -21 -29  -9    0.65    2.39
 -22  20  26    2.04    2.65
 -22  20  28    3.01    2.74
 -22  20  30    2.65    2.85
 -22   8 -14   21.34    1.52
 -24  18   6   26.74    3.29
 -24 -22 -20    1.87    2.34
 -24 -24 -18    0.98    2.55
 -25  21  25    7.28    2.84
 -25  21  27    1.47    2.61
 -25  21  29    2.10    2.70
 -25  21  31    1.46    2.54
 -25  19   9   15.90    2.74
 -26  20  12   16.91    3.05
 -26  -6 -26   33.37    2.70
 -26 -12 -26   27.10    3.30
 -26 -18 -24    6.96    2.54
 -27  21  17    1.65    2.35
 -27 -17 -25   -0.07    2.18
 -27 -23 -21   12.46    3.43
 -27 -25 -19    0.41    2.39
 -28 -16 -26   19.97    3.46
 -29  21  13    2.22    2.13
 -29 -19 -25    5.53    2.83
 -30  22  18    9.47    3.08
 -30  20   6   27.88    3.38
 -31  -1 -27    9.16    1.18
 -32  22  14    2.53    2.14
 -32 -16 -28    2.14    2.19
 -32 -20 -26    0.91    2.44
 -33  23  21   -0.10    2.16
 -33 -19 -27    2.43    2.41
 -34  -6 -30    7.70    1.71
 -34 -12 -30    2.59    1.98
 -34 -18 -28    0.27    2.26
 -35  23  15    0.70    2.10
 -35   9 -21   94.58    3.65
 -35 -17 -29    5.88    2.66
 -36  24  24    1.33    2.40
 -36  18  -6   31.13    3.08
 -37  17  -9   24.86    2.71
 -38  24  18   -0.06    2.15
 -38  20  -2    7.20    2.11
 -38 -10 -32    4.41    1.85
 -39  23   9    6.30    2.61
 -40  24  14    0.99    2.38
 -41  21  -1    1.09    1.69
 -41  19  -7    3.72    1.87
 -41 -11 -33    0.76    1.74
 -42  18 -10    3.44    1.67
 -50  -8 -36    0.23    1.63
 -58   0 -36   -0.12    0.85
  11  -9  35   11.27    0.67
  10 -10  40    0.95    0.34
  10 -14  36    5.35    1.06
   7  -1  43   14.78    1.73
   6 -12   6  566.73   17.32
   6 -18  12  133.21    6.31
   5 -19  11    4.89    1.71
   4   2  46    7.87    1.84
   3   5  41    7.92    1.98
   3  -5   1  765.71   21.28
   3 -13   1  285.60   10.25
   2   2   6 1235.53   33.25
   2 -14   0   24.76    2.59
   2 -20   6    2.95    1.80
   1  -3  -1  771.21   21.04
   0 -18   0    0.51    1.66
   0 -24  10    0.40    1.86
  -2  10  20   25.12    2.68
  -2 -22   2    4.50    2.24
  -3  11  23   54.19    4.18
  -3  11  33   39.35    4.14
  -3 -17  -5   66.33    4.71
  -3 -21  -1   30.78    3.50
  -4 -14  -8  153.35    7.15
  -5 -23  -1    2.14    2.02
  -6  12  16   14.97    2.28
  -6  12  40    4.38    2.52
  -6 -20  -6   26.58    3.35
  -7  13  19   81.54    5.31
  -8  14  24   83.92    5.77
  -8  14  32   80.25    6.12
  -8 -18 -10   83.89    5.63
  -8 -22  -6   10.77    2.77
  -8 -26   0    7.82    2.57
  -9   7  -3   61.52    2.91
  -9 -25  -3   10.71    2.99
 -10 -14 -14  134.04    6.80
 -12  16  24   36.02    4.26
 -12  16  32   15.96    3.34
 -12  14  10   25.41    2.86
 -13 -13 -17   19.53    2.59
 -14  -6 -18   65.77    3.55
 -14 -12 -18   29.62    3.05
 -14 -20 -14    5.40    2.34
 -14 -22 -12   11.91    2.94
 -15  17  37    1.25    2.46
 -17  15   5   32.23    3.16
 -17 -29  -5    0.60    2.29
 -18  12  -4  380.48   12.53
 -18 -30  -4    1.11    2.54
 -19  19  25    5.86    2.85
 -19  19  27    8.23    2.85
 -19  19  29    6.58    2.83
 -19  19  31    3.56    2.80
 -19 -25 -13    7.78    2.90
 -19 -29  -7    5.05    2.74
 -19 -31  -3    0.41    2.28
 -20  16   4   12.86    2.30
 -20  12  -6  205.80    7.70
 -20 -18 -20    6.81    2.61
 -20 -30  -6    0.01    2.56
 -21  13  -5    3.55    1.39
 -21 -31  -5    0.67    2.65
 -22  20  24    3.72    2.56
 -22  20  32   18.15    3.90
 -22 -20 -20    4.69    2.61
 -22 -26 -14    1.87    2.48
 -22 -30  -8    1.42    2.49
 -24  20  16    2.20    2.37
 -25  21  23    0.02    2.09
 -25  17   1   10.62    2.20
 -25 -27 -15    2.00    2.56
 -27  17  -1   25.09    2.78
 -28  22  24    0.63    2.23
 -28  22  26    1.37    2.72
 -28  22  28    0.83    2.37
 -29  19   3   38.80    3.79
 -30  -6 -28   18.42    2.23
 -30 -12 -28    7.17    2.31
 -30 -18 -26    0.75    2.22
 -31  21   9    0.30    2.09
 -31  19   1   14.50    2.59
 -31  13 -13   37.13    2.67
 -31 -17 -27    7.20    2.68
 -32  16  -8   49.24    3.52
 -32  14 -12   22.26    2.22
 -33  23  19   -0.06    2.29
 -33  19  -1    1.81    1.83
 -34  22  10    9.98    2.61
 -36  24  22    0.67    2.28
 -37  23  11    2.46    2.35
 -37  -5 -31    0.37    1.23
 -37 -13 -31   22.14    3.46
 -38  16 -12    6.96    1.68
 -39   9 -23   24.55    1.62
 -40  -4 -32   33.07    2.66
 -40 -14 -32    7.97    2.60
 -41  -9 -33   14.42    2.56
 -44   0 -32   17.65    1.51
 -47  -7 -35    2.38    1.63
 -47 -11 -35    1.07    1.93
 -49   9 -27    3.56    0.83
 -54   2 -34    0.09    0.66
 -61  -1 -37    0.05    0.94
  11 -11  23   17.76    1.47
  10 -12  18   36.28    2.33
   9  -9  13  255.22    8.14
   9 -17  23   34.59    2.73
   9 -17  33    2.44    1.14
   8 -18  20    7.82    1.67
   7   1  39    2.10    1.24
   7 -13   9  187.24    7.17
   6   2  40   27.92    2.60
   6   0  12    1.49    0.52
   5   3  41    5.50    1.64
   4 -22  16   14.10    2.36
   3   5  15  125.25    5.04
   2  -4   0  872.82   23.90
   2 -22  10   20.13    2.75
   2 -24  16   17.26    2.71
   1   7  41    0.71    1.68
   1   5  47    4.25    1.96
   1   3  51   -0.11    1.65
   1 -19   3    6.39    2.04
   0   8  40    3.56    2.04
   0 -22   6   42.49    3.93
  -1   9  39   17.42    2.90
  -1 -25  11    1.02    1.73
  -2   8  46    0.93    1.93
  -2   4   2  833.92   22.99
  -2 -24   6    1.31    2.01
  -3  11  35   16.53    3.04
  -3   9  45    3.95    2.32
  -3  -1  -5  234.79    6.64
  -3 -19  -3   36.80    3.72
  -4  12  28   18.75    2.98
  -4  12  30   37.85    3.95
  -4  10  44    5.45    2.39
  -5   9   7  124.62    5.41
  -5 -25   3   24.59    3.57
  -6  10   8   32.81    2.69
  -6 -14 -10   23.40    2.81
  -7  11   9  179.94    7.44
  -8  14  22    3.28    1.97
  -8  14  34   18.16    3.42
  -8   8   0  490.69   14.79
  -8 -14 -12   77.32    4.93
  -9 -27   1   10.79    2.78
 -10 -20 -10   14.21    2.96
 -10 -22  -8   24.74    3.52
 -10 -26  -2    2.05    2.21
 -10 -28   2    2.26    2.14
 -11  15  39    4.70    2.81
 -11 -25  -5    3.24    2.56
 -11 -29   3    3.16    2.26
 -12  16  22   13.63    3.01
 -12  16  34    0.77    2.39
 -12 -20 -12   18.81    3.19
 -12 -22 -10   10.30    2.89
 -13 -17 -15   25.00    3.42
 -15  17  19    3.09    2.25
 -15  -9 -19  152.77    6.77
 -16  18  28   19.94    3.79
 -16  18  30    9.21    2.90
 -16  16  10   16.19    2.49
 -16 -16 -18   13.31    2.74
 -17  11  -5   99.28    4.58
 -17 -19 -17    1.45    2.01
 -19  19  23    8.84    2.99
 -19  19  33    5.94    2.95
 -19  17   9    6.34    2.18
 -19  13  -3   48.42    3.30
 -19  11  -7    4.46    1.28
 -19   7 -13   70.59    2.86
 -19 -23 -15    6.81    2.90
 -21  -7 -23  159.52    6.76
 -21 -11 -23   60.54    4.36
 -21 -17 -21   13.45    2.98
 -22  12  -8  144.85    5.94
 -23  17   3   35.20    3.32
 -23  13  -7    6.43    1.50
 -25   9 -15  164.29    5.70
 -25 -13 -25    7.22    2.25
 -25 -21 -21    8.86    3.09
 -26 -10 -26    5.46    1.89
 -27  19   5   15.34    2.63
 -28  22  22    9.22    2.98
 -28  20   8   11.02    2.64
 -28 -22 -22    8.33    3.19
 -29  11 -15    3.42    1.12
 -30  22  16    3.26    2.31
 -31  23  25    2.08    2.53
 -31  23  27    3.19    3.01
 -31  17  -5   37.88    3.25
 -31   5 -23    5.07    0.38
 -32  22  12    2.45    2.08
 -34 -10 -30    6.82    2.08
 -35  19  -3    4.39    1.87
 -36  24  20    0.36    2.16
 -38  24  16    3.43    2.17
 -40  20  -4    1.73    1.72
 -43  17 -13    2.80    1.49
 -44  -8 -34    9.58    2.14
 -44 -10 -34    1.55    1.84
 -47  -9 -35    0.53    1.66
   9 -13  15   63.86    3.39
   9 -17  25    8.65    1.68
   7 -15  11   18.34    2.15
   7 -19  19   31.12    2.85
   6 -20  18    7.87    1.96
   5   5  29    2.65    1.39
   5   1  11   77.35    2.76
   5 -13   5   99.75    4.85
   5 -21  17   10.57    2.03
   4   6  28   42.99    3.20
   4   6  30    5.04    1.61
   4  -8   2  160.29    5.87
   4 -10   2   68.98    3.56
   3   3  47    4.06    1.81
   3 -19   7   11.89    2.15
   3 -21  11   17.07    2.64
   1 -17   1    1.82    1.49
   0   8  16   84.28    4.45
   0  -8  -4  114.19    4.84
   0 -10  -4    0.09    1.10
  -1   9  17  109.47    5.40
  -1   7  47    0.71    1.89
  -2  10  38   10.98    2.66
  -2 -12  -6   49.22    3.45
  -2 -16  -4    2.72    1.59
  -2 -26  12    1.58    1.99
  -3   9  11   28.70    2.49
  -3   3  -1  603.41   16.54
  -3 -13  -7  253.06    9.73
  -3 -25   7    0.68    2.01
  -4  12  26    1.10    1.68
  -4  12  32   24.10    3.47
  -4  10  12   20.66    2.31
  -5  11  43    0.99    2.29
  -5   5  -1   38.67    1.98
  -5 -17  -7   24.06    3.14
  -5 -21  -3   29.06    3.49
  -7  13  39   -0.12    2.28
  -7 -23  -3    1.33    1.83
  -8  14  36    5.31    2.65
  -8  12  10  157.00    7.00
 -10  14  14  134.74    6.87
 -11  15  17   18.57    2.83
 -11 -13 -15   28.85    3.05
 -12  16  36    2.21    2.56
 -13 -25  -7    7.09    2.63
 -14  14   6  280.60   10.68
 -14 -10 -18  297.03   10.97
 -15  11  -3  234.03    8.42
 -15 -25  -9    4.15    2.50
 -16  18  24    7.75    2.87
 -16  12  -2  126.59    5.64
 -16  10  -6  171.95    6.42
 -17  13  -1   98.12    4.95
 -17 -15 -19   11.08    2.50
 -18  18  16   63.25    5.25
 -19  19  21   20.83    3.47
 -20  14  -2  108.09    5.38
 -20 -12 -22    0.03    0.93
 -20 -26 -12    0.56    2.33
 -21  19  15   21.87    3.34
 -21  11  -9  124.31    5.16
 -22  20  20    6.41    2.63
 -22  18   8   26.73    3.22
 -22  14  -4   21.02    2.38
 -22 -16 -22   19.75    3.24
 -22 -22 -18    2.38    2.24
 -22 -24 -16    1.51    2.43
 -23  19  11   11.48    2.45
 -23 -15 -23   10.24    2.61
 -23 -27 -13    2.59    2.61
 -24  14  -6   70.20    4.05
 -24 -14 -24    6.27    2.16
 -25  -5 -25   81.78    4.13
 -25 -23 -19    8.29    3.19
 -25 -25 -17    7.62    3.05
 -26  -8 -26  112.53    5.70
 -27  21  15    0.30    1.99
 -28 -24 -20    0.31    2.33
 -29  21  11   14.86    3.07
 -29 -13 -27   23.73    3.47
 -30 -10 -28    0.42    1.57
 -31  23  23    3.54    2.47
 -33  15 -11   18.85    2.21
 -33 -13 -29    0.86    1.77
 -34  -8 -30   13.04    2.20
 -35  23  13    0.78    2.21
 -38  22   4    0.50    1.87
 -38  18  -8    2.62    1.50
 -39  25  23   -0.08    2.28
 -39 -15 -31    1.69    2.21
 -42  -2 -32   26.22    2.11
  11  -7  23   93.31    3.02
  11 -11  33   31.79    1.69
  10 -14  22   48.32    2.88
   9  -1  35   54.60    2.74
   9 -17  27    6.57    1.44
   9 -17  31   10.89    1.59
   8  -2  42   22.21    1.81
   8 -16  16   24.39    2.40
   7  -5   9  252.52    7.40
   6   4  26  100.25    4.59
   6   4  30   67.86    3.80
   6 -10   6  122.77    5.01
   6 -14   8   27.78    2.48
   6 -16  10   27.55    2.59
   5   5  25   40.82    2.86
   5   5  31    9.53    1.74
   5 -17   9   16.16    2.27
   4   6  32    3.44    1.62
   4   4  42   -0.21    1.36
   4  -2  52   -0.14    1.16
   4 -14   4  178.72    7.32
   4 -18   8    3.85    1.75
   3   7  27   36.82    3.10
   3   7  29   16.08    2.30
   3   7  31   30.54    2.98
   3 -23  17    3.75    1.92
   2   6  42    2.33    1.74
   2 -16   2  139.22    6.59
   1   7  15  164.43    6.52
   1 -23  11    7.42    2.16
  -1 -11  -5  547.98   17.18
  -1 -21   3    0.18    1.78
  -2  10  18   94.27    5.17
  -2 -20   0   66.57    4.78
  -3  11  37    8.47    2.62
  -3  -5  -7  559.74   16.23
  -3 -23   3   12.01    2.50
  -4  12  24   55.50    4.34
  -4  12  34   14.86    2.95
  -4   8   6  271.76    9.23
  -4   6   2 4191.76  111.74
  -4 -22   0   20.54    3.16
  -4 -26   8   10.49    2.59
  -5  11  13   66.59    4.15
  -5 -13  -9    9.81    2.00
  -5 -19  -5   40.79    3.87
  -5 -27   9    4.51    2.10
  -6  12  42    3.49    2.55
  -6  -4 -10  765.80   21.56
  -7  13  17    1.58    1.68
  -7 -17  -9   30.33    3.40
  -7 -27   5    6.62    2.63
  -8  14  20   62.45    4.82
  -8  -4 -12  512.97   14.99
  -8 -28   6    5.20    2.50
  -9  15  27   32.08    4.05
  -9  15  31    0.98    2.00
  -9  11   5   14.74    1.97
  -9 -13 -13  253.36   10.06
  -9 -17 -11   29.76    3.50
  -9 -23  -5   14.54    3.02
 -10  12   6    3.82    1.54
 -11 -27  -1    5.29    2.48
 -12 -12 -16   10.26    2.08
 -12 -26  -4    7.38    2.65
 -12 -28   0    1.50    2.29
 -13  15  11  103.76    5.89
 -13 -11 -17    8.17    1.89
 -13 -29   1    3.08    2.53
 -14  -8 -18  105.16    5.08
 -14 -16 -16   40.77    3.95
 -14 -26  -6    0.76    2.18
 -15  17  17   37.43    4.12
 -15 -19 -15   36.00    4.07
 -16  18  22   56.17    5.14
 -16  18  34    4.20    2.65
 -16  -2 -18    9.50    1.10
 -17 -21 -15   48.11    4.90
 -17 -23 -13    0.25    2.05
 -18  16   6    2.49    1.78
 -18  10  -8  347.66   11.07
 -18 -14 -20   18.75    2.92
 -18 -18 -18   39.98    4.35
 -18 -26 -10    0.91    2.30
 -19 -13 -21    7.73    2.20
 -20 -20 -18    9.31    2.85
 -21 -27 -11    3.88    2.91
 -23  15  -3   48.29    3.49
 -24  20  14    5.51    2.35
 -24 -28 -12    0.67    2.47
 -25  21  19    2.71    2.52
 -25  19   7   15.81    2.71
 -25  13  -9   28.34    2.43
 -26  20  10   10.76    2.78
 -26 -20 -22   13.80    3.20
 -28  22  20    0.85    2.02
 -28  18   0    7.95    2.04
 -29 -21 -23    0.16    2.04
 -30  18  -2   24.25    2.92
 -30  -8 -28   16.64    2.34
 -31  23  21    0.69    2.18
 -31   9 -19   15.47    1.36
 -33  21   5    7.14    2.36
 -33  17  -7   22.38    2.56
 -33 -21 -25    0.02    2.27
 -34  24  26    3.50    2.90
 -34  22   8    0.21    1.88
 -35  21   3    4.65    2.19
 -36  24  18   -0.59    2.37
 -36 -14 -30    2.78    2.09
 -37  21   1    0.29    1.78
 -37  13 -17   89.83    4.23
 -37 -11 -31   10.61    2.49
 -38  24  14    0.33    2.21
 -39  25  21    0.30    2.22
 -39  23   7    2.06    2.27
 -39  17 -11   25.52    2.64
 -40  22   2    2.36    1.92
 -41  13 -19   14.73    1.80
 -42  14 -18   18.57    2.03
 -43 -13 -33    1.31    2.08
 -48  -2 -34    7.31    1.40
   9 -15  19   29.00    2.41
   9 -17  29    4.92    1.34
   8   0  38   -0.01    1.03
   7 -17  15    6.97    1.75
   6   4  32   35.02    2.77
   6   2  16  245.96    7.69
   6  -8   6  185.00    6.35
   5   5  33    8.29    1.88
   5  -1  49    0.28    1.18
   5  -3  51    2.82    1.20
   5 -15   7  202.90    8.02
   4   6  24   78.49    4.20
   4   0  50   -0.14    1.24
   4 -16   6   56.61    3.79
   4 -20  12   29.81    3.05
   4 -22  18   20.98    2.61
   3   7  33   36.95    3.35
   3  -1  53    0.91    1.31
   3 -11   1  162.12    6.46
   3 -15   3   76.82    4.45
   3 -17   5   67.70    4.35
   2   8  26   45.91    3.59
   2   8  28   25.03    2.72
   2   8  30   17.21    2.43
   2 -24  18    3.71    1.78
   1 -21   7    1.21    1.79
   0   8  42    0.44    1.86
   0   6  48   -0.14    1.68
   0 -24  12    2.02    1.90
  -1   9  41    5.26    2.35
  -1  -7  -5 1120.17   31.36
  -1 -15  -3   41.40    3.51
  -1 -23   7   11.10    2.53
  -2   8  10   74.31    3.86
  -2  -6  -6 1455.72   40.00
  -2 -18  -2   49.53    3.98
  -3  11  19   30.09    3.00
  -4  12  22   77.51    5.10
  -6   2  -6  287.62    7.78
  -7  13  41    5.64    2.61
  -7 -13 -11   15.18    2.24
  -7 -21  -5   45.71    4.42
  -7 -25   1    1.04    2.21
  -8  14  38    7.58    3.00
  -8 -24  -2    8.94    2.75
  -9  15  25    9.21    2.55
  -9  15  33   17.29    3.55
  -9  13  11   36.22    3.25
 -11  13   7    1.52    1.40
 -11  -5 -15  136.02    5.30
 -11 -23  -7    1.12    2.32
 -12  16  38    2.49    2.59
 -13  17  29   32.27    4.26
 -13  17  31    9.52    3.07
 -13  11  -1   24.20    2.22
 -13  -7 -17  118.21    5.23
 -13 -23  -9    2.92    2.40
 -13 -27  -3    8.45    2.74
 -14  12   0  604.24   18.68
 -14  10  -4   16.64    1.88
 -14 -28  -2    0.36    2.08
 -15  15   7   39.72    3.52
 -15 -21 -13   14.00    3.19
 -15 -23 -11    2.76    2.15
 -15 -27  -5    0.96    2.20
 -16  18  36    3.18    2.84
 -16 -30   0   -0.17    2.07
 -17 -27  -7    3.38    2.53
 -19  19  19    2.47    2.31
 -19 -27  -9    9.79    3.36
 -20  -6 -22    3.86    1.26
 -20 -24 -14    2.11    2.37
 -21  17   5    5.82    1.87
 -22  20  18    4.42    2.48
 -22 -28 -10    3.09    2.85
 -23 -21 -19    7.83    2.74
 -23 -25 -15    5.86    3.04
 -24  12 -10  161.75    6.33
 -24  -4 -24   46.85    2.82
 -25  15  -5   50.39    3.52
 -25 -11 -25   65.95    4.70
 -26  18   2   13.68    2.34
 -26  14  -8    6.70    1.52
 -26 -26 -16    3.21    2.60
 -27  21  13    2.74    2.12
 -27 -19 -23    2.04    2.45
 -28  22  18   10.48    2.95
 -28 -14 -26   21.17    3.30
 -29  -5 -27   39.19    2.83
 -29 -23 -21    0.13    2.58
 -30  22  14    4.67    2.34
 -30 -20 -24    0.56    2.34
 -32  20   2    1.60    1.86
 -32 -14 -28    9.14    2.45
 -33  23  15    3.41    2.47
 -33  -5 -29   51.05    3.35
 -34  24  22    2.22    2.47
 -34  24  24    1.46    2.49
 -34  20   0    8.66    2.23
 -34  16 -10    3.31    1.54
 -34 -20 -26    3.87    2.71
 -35 -15 -29    3.38    2.32
 -36  12 -18    1.84    1.15
 -37  23   9    9.18    2.59
 -37  -7 -31   19.78    2.50
 -38  14 -16   67.00    3.78
 -38 -16 -30    1.69    2.32
 -39  21  -1   -0.16    1.58
 -40  12 -20   53.09    2.94
 -40 -12 -32    6.43    2.34
 -43  15 -17    0.64    1.20
 -43   1 -31    2.43    0.85
 -49   7 -29    1.08    0.53
 -49   1 -33    0.22    0.75
 -49  -5 -35    5.08    1.62
 -52  -6 -36    3.15    1.65
  11  -9  23    8.97    0.97
  11 -11  25    5.15    0.98
  10  -2  28   19.37    1.22
  10  -2  30   30.68    1.62
  10  -6  18  100.95    3.23
  10 -12  38   27.76    1.58
  10 -14  34   12.16    1.38
   8  -6  46    0.93    0.66
   8 -18  24   27.23    2.51
   7   3  27   17.77    1.80
   7   1  17 1495.33   40.37
   7 -19  21    7.90    1.76
   6   4  24  130.69    5.38
   6  -2  48    5.39    1.35
   6 -18  14   64.92    4.09
   6 -20  20   26.64    2.75
   5   5  23   78.96    4.02
   5   3  15  342.32   10.42
   5 -19  13   27.78    2.89
   5 -21  19    1.10    1.53
   4   6  34   21.95    2.57
   3   1  51    0.37    1.42
   3 -23  19    0.35    1.50
   2   8  32   31.90    3.18
   2   4  48    4.81    1.82
   1   7  43   11.74    2.53
   1   5   9  204.43    6.92
   0 -20   4   27.88    3.06
  -1   5   5   99.19    3.92
  -1  -9  -5  343.63   11.29
  -1 -19   1   41.57    3.69
  -1 -25  13    0.74    1.85
  -2  10  40    0.79    2.00
  -2 -24   8   92.91    5.91
  -4  12  36   22.66    3.50
  -4 -12  -8   23.87    2.55
  -4 -16  -6   55.36    4.11
  -4 -24   4    7.89    2.35
  -5  13  27   38.04    4.03
  -5  13  29   31.42    3.78
  -5  13  31   28.58    3.70
  -6  12  14   52.05    3.81
  -7   9   3   82.28    4.01
  -7 -19  -7   20.40    3.03
  -8 -26   2    2.45    2.27
  -9  15  23   40.63    4.14
  -9  15  35    9.00    2.90
  -9 -21  -7    0.02    2.15
 -10 -12 -14   22.07    2.54
 -11 -19 -11   11.32    2.74
 -11 -21  -9   26.47    3.51
 -12  16  18    0.35    2.05
 -12  -6 -16   10.99    1.61
 -13  17  23   26.14    3.61
 -13  17  33   10.73    3.03
 -13 -21 -11    4.92    2.52
 -15 -15 -17    0.22    1.72
 -16  18  20   10.52    2.95
 -16 -18 -16    8.37    2.45
 -17  17  11    4.86    2.15
 -17 -29  -3    4.95    2.66
 -18  18  14   18.95    3.15
 -18 -28  -6    1.81    2.44
 -18 -30  -2    5.14    2.85
 -19  15   1   23.76    2.68
 -19  -5 -21   70.78    3.63
 -19 -17 -19    0.71    2.08
 -20  20  26    6.05    2.68
 -20  20  28    4.37    2.90
 -20  20  30    0.25    2.55
 -20  18  10   57.19    4.65
 -20  10 -10   84.23    3.83
 -20 -10 -22  177.01    7.85
 -20 -28  -8    1.05    2.66
 -20 -30  -4    0.04    2.15
 -21  19  13   11.72    2.78
 -21  -1 -21   17.26    1.32
 -21 -19 -19   15.53    3.09
 -21 -29  -7    0.46    2.29
 -21 -31  -3    0.77    2.64
 -22 -30  -6   -0.79    2.34
 -23  21  25   -0.35    2.45
 -23  21  27    1.27    2.32
 -23  21  29    1.14    2.42
 -23  21  31    3.59    2.71
 -23 -23 -17    7.65    3.05
 -23 -29  -9    0.16    2.38
 -23 -31  -5    1.02    2.71
 -24  18   4   12.92    2.47
 -24 -30  -8    0.80    2.31
 -25  21  17    7.80    2.86
 -26  22  26    2.36    2.64
 -26  22  28   -0.19    2.40
 -26 -16 -24    0.34    1.75
 -26 -22 -20    4.59    2.54
 -26 -24 -18    1.42    2.70
 -27  15  -7   81.56    4.55
 -27 -15 -25   22.71    3.47
 -28  10 -16   27.08    1.91
 -28 -18 -24    5.77    2.66
 -30  20   4   17.60    2.78
 -31  23  19    1.23    2.28
 -31 -15 -27   10.67    2.77
 -31 -19 -25   17.06    3.58
 -32  22  10    2.14    2.22
 -33 -11 -29   48.99    4.32
 -35  23  11    1.04    2.26
 -35 -19 -27    5.46    2.82
 -36  20  -2    5.00    1.96
 -36 -18 -28    0.82    2.36
 -37 -17 -29    3.98    2.48
 -39  25  19   -0.21    2.51
 -39  -3 -31    4.76    1.34
 -40  -6 -32   22.38    2.55
 -43  -5 -33   19.11    2.29
 -45  13 -21   40.29    2.62
 -46  14 -20    3.36    1.35
 -46 -12 -34    1.40    1.90
 -49  11 -25    2.52    0.94
 -57  -5 -37    1.44    1.42
 -59  -3 -37    0.71    1.19
  11 -11  31    4.11    0.84
  10 -14  24    2.84    1.18
   9 -13  41    3.50    0.81
   8 -14  14   85.05    4.23
   8 -18  32    1.77    1.09
   7   3  31   39.54    2.76
   7 -11   9  178.06    6.58
   6   4  34   11.73    1.87
   5   5  35   33.60    3.03
   5  -5   5  570.97   15.97
   5  -7  53    1.82    0.76
   3   7  23  273.70    9.96
   3   7  35   64.74    4.49
   3  -3  55    0.79    1.14
   2   8  34   23.91    2.98
   2   6  14    5.16    1.28
   2 -12   0  156.44    6.52
   1   9  27   78.22    4.84
   1   9  29   29.89    3.11
   1   9  31   60.98    4.43
   0 -22   8   -0.22    1.64
  -1   7   9  282.76    9.44
  -1 -17  -1    2.08    1.72
  -2 -10  -6  772.43   22.95
  -2 -22   4    2.62    2.08
  -3  11  39   10.12    2.84
  -3 -11  -7  172.39    7.11
  -3 -21   1   40.38    3.85
  -4  12  20   78.93    4.98
  -4 -18  -4   10.40    2.22
  -4 -20  -2    3.13    1.84
  -5  13  25   91.07    5.89
  -5  13  33   20.58    3.42
  -5 -23   1    2.02    2.10
  -5 -25   5   40.13    4.21
  -6 -12 -10  162.26    7.12
  -6 -16  -8   11.69    2.29
  -6 -22  -2    3.18    2.09
  -8  14  18   37.94    3.62
  -8  14  40    3.94    2.51
  -8 -12 -12   74.47    4.48
  -9  15  21    6.28    2.12
  -9 -25  -1   23.20    3.62
  -9 -27   3   13.69    2.97
 -10   6  -6   93.74    3.52
 -10 -16 -12   69.32    4.90
 -10 -24  -4    8.68    2.65
 -10 -28   4    0.14    2.20
 -11 -11 -15   17.73    2.27
 -12  14   8  162.13    7.38
 -12  10  -2  291.00    9.80
 -12 -10 -16   14.55    2.11
 -12 -24  -6    5.42    2.49
 -13  17  35    1.65    2.55
 -13  -1 -15   83.81    3.06
 -14  16  12    7.73    2.16
 -15  17  15   10.32    2.64
 -15   9  -7   73.56    3.43
 -16  14   2   40.76    3.30
 -16 -14 -18    5.37    1.94
 -16 -24 -10    0.29    2.13
 -17  19  27    0.75    2.11
 -17  19  29    2.69    2.39
 -17  -3 -19  621.57   17.95
 -18  -4 -20   74.75    3.57
 -18 -20 -16    5.97    2.49
 -18 -22 -14    2.09    2.09
 -19  19  17   13.97    2.94
 -19  17   7    6.01    1.96
 -19 -11 -21   28.19    2.92
 -19 -29  -5    2.77    2.50
 -20  20  24   12.84    3.35
 -20  20  32    7.30    3.03
 -20  -8 -22   27.19    2.63
 -20 -16 -20    3.97    2.24
 -21 -25 -13   13.99    3.61
 -22  20  16    2.41    2.17
 -22  16   0  149.68    6.99
 -23  21  23   -0.23    2.44
 -23  19   9    2.16    1.80
 -23  11 -11   32.85    2.30
 -23  -3 -23   38.62    2.37
 -24  20  12    8.05    2.55
 -24 -12 -24   89.84    5.66
 -24 -26 -14    3.67    2.71
 -25  -7 -25   16.08    2.10
 -25  -9 -25   25.45    2.73
 -26  22  24    6.52    2.78
 -26  16  -4   18.94    2.40
 -28  20   6    8.76    2.31
 -29  23  25    0.97    2.37
 -29  23  27    0.32    2.43
 -29  21   9    3.03    2.04
 -29 -11 -27   30.11    3.36
 -29 -17 -25    7.37    2.72
 -30 -16 -26    1.42    2.02
 -30 -22 -22    1.52    2.40
 -32 -18 -26    1.71    2.31
 -33  13 -15   26.80    2.28
 -33 -17 -27    9.16    2.81
 -34  24  20    7.37    2.81
 -34  18  -6   23.95    2.76
 -34  14 -14    0.55    1.19
 -34 -16 -28    4.95    2.55
 -35  17  -9   16.73    2.32
 -36  -4 -30   39.81    2.82
 -37  25  23    0.66    2.35
 -38  24  12   12.38    3.05
 -39  19  -7   10.70    2.23
 -40  18 -10    0.27    1.40
 -40  16 -14    3.26    1.49
 -40 -10 -32    0.73    1.86
 -42 -14 -32    2.58    2.40
 -51  -3 -35    0.59    1.19
 -52  -8 -36    9.35    2.26
 -56  -2 -36    0.11    1.03
  11 -11  27   31.42    1.85
  10  -2  26    9.44    0.88
  10 -10  18  115.50    4.36
  10 -12  20   28.67    2.04
   9  -1  21  346.10    9.86
   9 -15  37   14.94    1.50
   8 -18  26   19.84    2.19
   8 -18  28    0.65    1.21
   8 -18  30   11.19    1.72
   7   3  25   56.02    3.04
   7   3  33   33.37    2.63
   7  -1  13 1076.32   28.65
   6   2  42    8.35    1.76
   6  -4  50    0.33    0.89
   5   3  43   11.51    2.08
   5   1  47    3.70    1.45
   5 -11   5  335.73   11.02
   5 -21  21    0.58    1.42
   4   6  22   39.84    2.90
   4   6  36   15.96    2.41
   4   4  14  334.88   10.40
   4 -22  20    1.91    1.66
   3  -7   1 2622.36   70.55
   3  -9   1  745.01   21.64
   3 -19   9    6.82    1.90
   3 -21  13   27.25    3.00
   2   6  44   11.87    2.41
   2   2  52    1.87    1.62
   1   9  25    3.01    1.61
   1   9  33   12.42    2.40
  -1   9  15  123.48    5.71
  -2  10  16   25.27    2.62
  -2  -8  -6  112.16    4.84
  -3   7   5  114.91    4.70
  -3 -25   9    3.37    1.89
  -4  12  38   19.02    3.38
  -4 -26  10   11.70    2.69
  -5  13  23  189.10    8.90
  -5  13  35    3.64    2.37
  -5  -5  -9 1212.49   33.51
  -5 -11  -9  274.84   10.04
  -6 -26   6    0.29    2.01
  -7  13  15   43.99    3.67
  -7   7  -1 1817.84   49.43
  -8 -16 -10   23.37    2.93
  -9  15  37   14.39    3.52
  -9 -11 -13  191.69    7.94
 -10  16  30    3.88    2.37
 -10 -26   0   27.67    3.91
 -11 -25  -3    0.94    2.09
 -13  17  21   14.28    3.05
 -13  17  37    3.69    2.83
 -13   9  -5   16.78    1.64
 -14 -18 -14   25.81    3.42
 -14 -24  -8    2.90    2.33
 -16  18  18   47.85    4.66
 -16  16   8   99.63    5.74
 -17  19  25    0.81    2.44
 -17  19  31    2.46    2.45
 -17  19  33    2.39    2.73
 -17   9  -9    4.32    1.08
 -17   1 -17  291.89    8.19
 -17 -13 -19    9.46    2.17
 -18 -12 -20  156.82    7.54
 -19 -25 -11   22.92    3.88
 -20  20  22    7.91    2.78
 -21 -15 -21   48.78    4.51
 -21 -23 -15    4.98    2.55
 -22  18   6   50.98    4.24
 -22  -2 -22   78.56    3.36
 -22 -14 -22   41.05    3.97
 -22 -18 -20   29.88    4.01
 -23 -13 -23    2.83    1.53
 -24 -20 -20    3.80    2.35
 -25 -27 -13    0.63    2.69
 -26  22  22    0.87    2.19
 -26  20   8    9.49    2.36
 -27  19   3    3.80    1.84
 -27  13 -11  132.11    5.63
 -27 -21 -21    3.35    2.71
 -27 -25 -17    0.75    2.68
 -28  22  16    1.37    2.12
 -28  16  -6   39.29    3.19
 -28  14 -10   21.45    2.18
 -29  23  23    1.04    2.53
 -29  19   1    6.13    2.14
 -30  22  12    0.31    2.17
 -30 -24 -20    2.06    2.59
 -31  23  17    3.27    2.38
 -31  19  -1   17.38    2.69
 -32  24  26   -0.04    2.39
 -33  23  13    2.45    2.25
 -33  -7 -29   19.94    2.43
 -33  -9 -29   26.68    3.01
 -34  24  18    1.23    2.18
 -35  15 -13   35.11    2.87
 -35  11 -19    0.02    0.90
 -36  24  14    0.66    2.06
 -36  22   4   22.08    3.14
 -36 -12 -30    8.15    2.32
 -37  25  21    1.47    2.20
 -38  20  -4    5.24    1.90
 -39  11 -21   22.73    1.80
 -39 -13 -31    3.49    2.28
 -40  -8 -32   36.38    3.32
 -43   9 -25   67.92    2.80
 -44  12 -22    0.16    0.92
 -46  -6 -34    0.79    1.46
 -46 -10 -34    3.48    2.02
 -49  -7 -35    3.50    1.87
 -49  -9 -35    2.21    1.77
 -54  -4 -36    0.08    1.24
  10  -2  32    2.48    0.74
  10 -14  26   46.35    2.68
   9  -1  37    5.14    1.17
   9  -5  15   28.19    1.21
   9 -11  15   36.99    2.33
   9 -13  17   51.66    2.96
   9 -15  21    5.47    1.31
   7   1  41    2.58    1.30
   7  -3  47    3.35    1.03
   7  -7  49    1.01    0.60
   7 -15  13    1.75    1.18
   6   0  46    9.86    1.72
   6 -20  22    2.90    1.50
   4   4  44   18.89    2.64
   4   2  48    5.71    1.82
   4  -4  54    1.70    1.06
   4 -20  14    6.10    1.85
   2   8  22   37.85    3.06
   2   8  36   49.66    4.17
   1   5  49   -0.29    1.69
   1 -19   5  165.46    7.64
   0  10  26   26.25    2.98
   0  10  28   -0.13    1.62
   0  10  30   30.84    3.34
   0  10  32    0.09    1.74
   0   8  14    0.33    1.23
   0 -16   0  299.54   11.24
   0 -18   2  145.60    7.03
   0 -24  14   -0.30    1.75
  -1   9  43    8.00    2.39
  -1 -25  15    0.13    1.68
  -2  10  42    0.12    1.80
  -3  11  17  128.73    6.30
  -3  11  41    3.81    2.48
  -3  -7  -7  375.78   11.81
  -3  -9  -7  482.10   15.08
  -3 -23   5   11.99    2.64
  -4  -6  -8  183.04    6.48
  -6  14  28    5.73    2.32
  -6  14  30   14.44    2.92
  -6   8   2 1322.08   36.78
  -6 -18  -6  104.97    6.21
  -6 -20  -4    7.96    2.31
  -6 -24   2    3.26    2.34
  -7 -11 -11  125.02    5.91
  -7 -23  -1    9.22    2.48
 -10  16  26    2.61    2.20
 -10  16  32    7.95    2.98
 -10  -6 -14  325.22   10.58
 -10 -10 -14  100.43    5.15
 -10 -22  -6    6.67    2.52
 -11  11   1    6.88    1.59
 -11  -7 -15  216.30    7.90
 -11  -9 -15   15.61    2.03
 -11 -27   1    4.36    2.56
 -12  16  16   54.36    4.57
 -12 -28   2    4.93    2.57
 -13  15   9  138.82    6.86
 -13  13   3   11.90    2.08
 -13 -25  -5   14.33    3.17
 -13 -29   3    0.89    2.32
 -14  18  28    4.36    2.47
 -15 -25  -7   14.69    3.21
 -16 -20 -14    2.09    2.13
 -16 -22 -12   17.11    3.22
 -17  19  23    7.41    2.86
 -17  15   3  148.21    6.89
 -17 -17 -17   35.99    4.05
 -17 -25  -9   24.32    4.11
 -19 -19 -17   11.74    2.79
 -20  16   2   18.07    2.42
 -22 -26 -12    0.79    2.28
 -24   6 -18  138.71    4.30
 -24 -24 -16    5.83    2.79
 -25  21  15   18.76    3.32
 -25  17  -1    7.46    1.93
 -26  12 -12   32.42    2.41
 -26 -28 -12    0.47    2.71
 -27  21  11   14.78    3.02
 -27 -23 -19    6.33    2.84
 -28  -4 -26   65.29    3.50
 -28 -12 -26    5.76    2.05
 -29  23  21    0.20    2.20
 -29  15  -9   23.77    2.38
 -29  -7 -27    9.66    1.91
 -29  -9 -27   19.94    2.65
 -31 -21 -23    1.93    2.55
 -32  24  24    4.60    3.00
 -32  12 -16    8.11    1.42
 -32 -12 -28   10.76    2.59
 -33  21   3    3.38    1.90
 -33  19  -3    0.85    1.72
 -37  23   7    7.61    2.42
 -38  22   2    0.68    1.80
 -41  17 -13    8.30    1.79
 -41  -1 -31   10.02    1.38
 -41 -15 -31    7.30    2.71
 -43  -7 -33    8.21    1.94
 -43  -9 -33    3.92    1.93
 -45 -13 -33   -0.29    1.90
 -46  -8 -34    1.09    1.57
  10 -14  28   28.65    2.10
  10 -14  30   25.55    1.95
   8   2  28    3.26    1.06
   7  -1  45   15.87    1.81
   7 -13  11   13.29    1.69
   7 -17  17   36.23    2.90
   7 -19  25    2.23    1.33
   6   4  22   64.89    3.37
   6   4  36    7.02    1.69
   6 -16  12    2.34    1.30
   6 -18  16   63.84    4.04
   6 -20  24    9.86    1.87
   5   5  21  189.70    7.07
   5   5  37   13.48    2.22
   5 -17  11   34.24    2.93
   5 -19  15    0.08    1.39
   5 -21  23    5.24    1.67
   4 -18  10   22.66    2.60
   4 -22  22    5.12    1.77
   3   7  21  359.66   12.16
   3   7  37   72.94    4.85
   2 -18   6   68.92    4.44
   2 -22  14   14.52    2.46
   1   9  35    4.76    2.15
   1   3   5  786.84   21.64
   1 -15   1  305.74   11.16
   1 -21   9    0.92    1.74
   0   8  44    9.23    2.50
  -1 -21   5   30.25    3.33
  -1 -23   9    8.17    2.18
  -2 -14  -4   28.86    2.87
  -3 -17  -3   78.92    4.98
  -3 -19  -1    2.75    1.94
  -4  10  10   68.90    3.96
  -4 -22   2    2.29    1.94
  -5  13  21   42.17    3.90
  -5  13  37    2.16    2.28
  -5  11  11  175.12    7.36
  -5 -15  -7  202.35    8.71
  -5 -21  -1    9.75    2.45
  -6  14  26   32.43    3.88
  -6  14  32    5.73    2.56
  -6   4  -4  369.71   10.50
  -6 -10 -10   81.69    4.36
  -7  11   7  102.32    5.06
  -8  14  16  140.42    7.12
  -8  12   8  193.10    7.92
  -8 -10 -12   42.82    3.13
  -8 -18  -8   13.27    2.65
  -8 -20  -6   25.53    3.43
  -9  15  19   29.60    3.41
  -9  15  39    1.43    2.34
 -10  16  24   24.09    3.50
 -10  16  34    3.21    2.54
 -10  -8 -14    7.11    1.43
 -11  15  13   30.93    3.38
 -11 -15 -13   25.19    3.11
 -12 -18 -12   10.01    2.49
 -12 -22  -8    9.16    2.60
 -12 -26  -2   22.45    3.63
 -13  17  19   72.25    5.58
 -13 -27  -1    2.73    2.27
 -14  18  32    4.63    2.87
 -14  14   4   95.16    5.18
 -14 -20 -12    4.40    2.40
 -14 -22 -10    4.96    2.36
 -15 -29   1    0.12    2.04
 -16   6 -12  209.33    6.39
 -17  19  21    2.54    2.28
 -19  19  15   11.88    2.85
 -19  -7 -21   24.66    2.35
 -19  -9 -21   50.47    3.64
 -19 -23 -13    2.87    2.35
 -20  20  20   20.61    3.47
 -20 -26 -10    0.48    2.26
 -22  20  14    8.57    2.60
 -23  21  19    6.84    2.82
 -23  17   1   11.19    2.17
 -23 -17 -21   24.13    3.65
 -23 -27 -11    8.09    3.09
 -24 -10 -24   19.59    2.52
 -24 -28 -10    2.81    2.59
 -25  19   5    2.28    1.74
 -25 -19 -21    3.58    2.30
 -27   7 -19   49.24    2.07
 -28  22  14   28.83    3.80
 -28 -20 -22    0.60    2.25
 -28 -26 -16    0.31    2.25
 -29  17  -5   30.37    2.94
 -30  16  -8    0.84    1.35
 -31  23  15    4.22    2.61
 -31  21   5    7.80    2.48
 -31 -23 -21    0.99    2.37
 -32  24  22   -0.57    2.55
 -32  22   8    7.10    2.48
 -32  -4 -28   11.04    1.67
 -35  23   9    0.21    1.91
 -35  21   1    8.11    2.15
 -35 -13 -29    0.55    1.88
 -36  18  -8    3.01    1.56
 -36  16 -12    7.67    1.69
 -37  25  19   -0.18    2.33
 -37  21  -1    0.90    1.68
 -38  24  10    2.42    2.36
 -38 -14 -30    6.15    2.35
 -40 -16 -30    1.32    2.37
 -41  19  -9    4.05    1.81
 -45  -3 -33   13.27    1.80
 -53   3 -33    2.34    0.64
 -63  -1 -37    1.10    1.06
  10  -8  18   62.26    2.56
   9  -3  41    2.74    0.93
   8   2  26  103.95    4.32
   8   2  32   26.41    2.16
   8   0  18    0.19    0.57
   8   0  40   20.80    1.94
   7   3  23    9.27    1.38
   7   3  35   21.43    2.23
   7 -19  27    1.37    1.30
   7 -19  29    6.70    1.54
   6 -12   8  128.52    5.42
   4   6  20   60.44    3.50
   4   6  38   17.33    2.57
   4 -12   4   30.40    2.47
   3   5  45   20.12    2.79
   3   3   9  779.46   21.64
   3   3  49    0.50    1.52
   3 -13   3   96.59    4.80
   2 -10   0 1019.60   29.15
   2 -14   2   39.37    3.07
   1   7  13  103.70    4.66
   1   7  45    4.54    2.27
   1 -23  15   10.53    2.32
   0  10  24   -0.05    1.45
   0  10  34   10.33    2.35
   0   2   2  114.45    3.55
  -1  11  27    1.38    1.78
  -1  11  29   54.11    4.43
  -1  11  31   23.97    3.18
  -2 -20   2    2.20    1.76
  -2 -24  10    8.60    2.46
  -4  12  18   32.82    3.18
  -4  12  40   10.01    3.05
  -4  -8  -8   45.02    2.89
  -4 -24   6    4.13    2.30
  -6  14  24    6.45    2.37
  -6  14  34   18.78    3.57
  -6  12  12   84.41    4.88
  -6  10   6  121.03    5.45
  -6  -6 -10  159.69    5.93
  -7 -15  -9   59.61    4.34
  -8   6  -4  126.29    4.48
  -8 -26   4    1.46    2.12
  -9  13   9  123.33    6.08
  -9  -7 -13  184.78    6.94
  -9  -9 -13  243.20    8.97
  -9 -15 -11   15.92    2.58
  -9 -23  -3   20.99    3.47
  -9 -27   5   18.18    3.15
 -10  16  22   15.05    2.98
 -10  16  36    5.37    2.85
 -10  10   0  829.56   24.17
 -10 -20  -8   18.08    3.01
 -10 -28   6    4.84    2.30
 -11   9  -3  133.56    5.29
 -12 -20 -10   12.65    2.74
 -14  18  24   13.29    3.06
 -14  18  34   -0.32    2.25
 -14 -26  -4    2.68    2.23
 -14 -28   0    9.20    2.80
 -15 -17 -15    9.09    2.37
 -15 -27  -3   -0.59    2.11
 -16  18  16    7.89    2.52
 -16 -26  -6    5.66    2.65
 -17  17   9   26.60    3.12
 -18  16   4   38.13    3.46
 -18 -16 -18    5.92    2.32
 -18 -30   0   -0.33    2.43
 -19 -21 -15    8.44    2.66
 -20  18   8    8.18    2.15
 -21  21  29    9.31    3.21
 -21  17   3    3.23    1.86
 -21 -27  -9    0.13    2.54
 -22 -20 -18    5.77    2.66
 -22 -24 -14   15.47    3.53
 -22 -28  -8    0.63    2.35
 -23 -31  -3    0.08    2.55
 -24  22  28   -0.35    2.29
 -24  22  30    3.57    2.92
 -24  20  10   28.56    3.69
 -24   8 -16   25.81    1.60
 -24  -6 -24  220.31    8.27
 -24 -16 -22   31.57    3.96
 -24 -30  -6    1.28    2.46
 -25 -15 -23    6.25    2.34
 -25 -25 -15    8.68    3.10
 -25 -29  -9    2.38    2.58
 -26  22  18    0.62    2.41
 -26 -14 -24    0.57    1.50
 -26 -18 -22    4.13    2.51
 -27 -13 -25   72.84    5.36
 -28 -22 -20    1.68    2.37
 -28 -24 -18    5.25    2.76
 -29  23  19    1.68    2.29
 -29 -19 -23    3.85    2.30
 -30  22  10    3.99    2.19
 -32  24  20    6.00    2.73
 -32 -20 -24    2.90    2.51
 -33  23  11    3.60    2.46
 -34   8 -22    3.00    0.76
 -35  25  23    1.68    2.45
 -36  24  12    1.99    2.23
 -36  -6 -30   22.50    2.52
 -38 -18 -28    7.52    2.70
 -39 -17 -29    2.60    2.41
 -42 -12 -32    3.47    2.33
 -43  11 -23    2.54    0.96
 -47  -1 -33    1.63    1.02
 -48  10 -26    0.72    0.76
  11  -9  25   89.40    3.23
  11  -9  33    2.03    0.55
   9  -5  43   17.08    1.22
   9 -15  23   42.64    2.78
   8 -10  12   42.49    2.47
   8 -16  20    2.90    1.36
   7  -7   9  418.71   12.22
   6 -14  10   23.89    2.27
   6 -20  26   -0.06    1.31
   5  -9   5  825.56   23.56
   5 -21  25    0.26    1.43
   3   5  13   26.90    2.02
   3 -17   7  191.60    8.05
   3 -21  15   10.43    2.15
   2   8  20   41.91    3.15
   2  -6   0 3635.00   96.97
   2 -16   4    5.55    1.75
   2 -20  10    4.86    1.90
   1   9  21   10.35    1.94
   1 -11  -1  828.37   24.37
   0 -12  -2   -0.16    1.23
   0 -22  10   71.46    4.90
  -1  11  25   93.51    5.63
  -1  11  33   -0.10    1.86
  -2 -22   6   12.11    2.40
  -3   9   9  361.23   11.97
  -3 -25  11   10.81    2.59
  -4 -26  12    1.15    1.99
  -5  13  19   22.89    2.85
  -5  13  39    8.74    2.78
  -5  -7  -9  128.65    5.22
  -5 -17  -5   17.46    2.62
  -5 -19  -3   17.66    2.70
  -5 -25   7   18.86    3.21
  -6  14  36    1.91    2.29
  -6 -26   8    4.68    2.18
  -7  13  13   64.10    4.31
  -7  -9 -11    1.60    1.21
  -7 -27   9    1.76    1.86
  -8  -8 -12   33.98    2.61
 -11 -23  -5   21.01    3.52
 -14  18  22    5.76    2.63
 -14  18  36    1.52    2.62
 -14  16  10    1.89    1.87
 -15  15   5    8.17    2.02
 -15 -23  -9    5.15    2.39
 -16 -12 -18   14.22    2.30
 -16 -28  -2    0.05    2.04
 -17  19  19    0.60    2.06
 -17 -11 -19   53.48    3.94
 -17 -19 -15    1.31    1.86
 -17 -23 -11    4.51    2.36
 -18  20  28    1.29    2.34
 -18  20  30    1.07    2.31
 -18 -10 -20   44.04    3.51
 -18 -28  -4    2.01    2.53
 -19 -15 -19    2.57    1.97
 -19 -27  -7    7.56    2.87
 -19 -29  -3    2.50    2.65
 -20  20  18    7.65    2.52
 -20 -18 -18    0.43    2.22
 -20 -28  -6    0.93    2.61
 -20 -30  -2    0.02    2.18
 -21  21  25   31.56    4.57
 -21  21  27    9.57    3.08
 -21  21  31   10.56    3.38
 -21   7 -15    0.61    0.64
 -21 -29  -5   -0.04    2.45
 -22 -22 -16    1.33    2.19
 -22 -30  -4    3.28    2.49
 -23  21  17    3.64    2.28
 -23  19   7    5.76    2.00
 -23 -11 -23    3.90    1.77
 -23 -29  -7    0.65    2.32
 -24  22  24    0.29    2.23
 -24  22  26    0.81    2.27
 -24  -8 -24  112.73    5.64
 -25  21  13    1.13    2.07
 -25 -21 -19    3.00    2.40
 -25 -23 -17   15.96    3.67
 -26  18   0    0.95    1.68
 -26 -26 -14    2.97    2.73
 -27  23  25    2.04    2.43
 -27  23  27    2.10    2.47
 -28  20   4   21.68    3.13
 -28  18  -2   17.84    2.52
 -28 -10 -26    4.39    1.86
 -30  20   2   12.32    2.38
 -31  17  -7    6.74    1.86
 -31  11 -17   51.37    2.77
 -32  20   0    0.59    1.81
 -33 -19 -25    1.18    2.35
 -34  20  -2    5.31    2.02
 -34 -14 -28   15.03    2.98
 -35  -3 -29    4.24    1.30
 -36  -8 -30    2.26    1.64
 -37  25  17    2.34    2.31
 -37  17 -11    3.61    1.59
 -37 -15 -29    3.09    2.15
 -38  -2 -30    6.07    1.29
 -39  21  -3    3.36    1.75
 -39 -11 -31    7.94    2.35
 -42  18 -12    5.85    1.79
 -54  -6 -36    1.22    1.51
 -60   0 -36    0.18    0.91
  10  -4  38   12.05    1.05
  10 -12  22   54.77    2.80
   9 -15  35    7.37    1.25
   6   4  38    3.33    1.66
   5  -5  53    0.44    0.87
   5  -7   5  201.83    6.64
   5 -13   7   81.77    4.22
   5 -15   9   15.68    2.00
   4 -14   6   63.49    3.81
   4 -16   8   68.78    4.16
   4 -20  16    9.79    2.00
   3 -15   5    2.09    1.40
   2   4  50    4.01    1.90
   2  -8   0 1544.53   42.49
   0   6   8    0.15    0.98
   0 -20   6   -0.24    1.52
  -1  11  35   24.91    3.47
  -1   9  45    4.12    2.14
  -1 -19   3    5.71    1.85
  -2  10  14  121.17    5.74
  -2  10  44    0.69    2.12
  -2 -16  -2  132.75    6.55
  -2 -18   0   58.95    4.27
  -3  11  43    0.35    2.01
  -4  12  42    1.63    2.33
  -4 -14  -6   66.03    4.28
  -5 -23   3    4.17    2.25
  -6  14  22   10.94    2.41
  -6 -22   0   21.96    3.10
  -7  15  27    4.84    2.25
  -7  15  29   16.68    3.14
  -7  15  31    6.16    2.46
  -7 -21  -3   27.81    3.44
  -9  15  17   84.55    5.50
  -9 -25   1   25.38    3.50
 -10  16  20   13.60    2.89
 -10  16  38    1.99    2.20
 -10  14  10  131.56    6.54
 -10 -24  -2    6.74    2.62
 -11  17  29    4.43    2.42
 -11  17  31    2.49    2.62
 -11  17  33    3.41    2.35
 -11  13   5   63.64    4.02
 -12 -14 -14   34.04    3.29
 -13  17  17   41.58    4.13
 -13 -17 -13    1.49    1.94
 -13 -23  -7    6.03    2.44
 -17 -21 -13    2.44    2.16
 -18  20  26    3.91    2.54
 -18  20  32    1.75    2.55
 -18  -6 -20   27.27    2.30
 -18  -8 -20  108.06    5.30
 -19  19  13    9.48    2.43
 -19  17   5   79.09    5.03
 -20 -14 -20   24.35    3.22
 -21  21  23   11.75    3.32
 -23 -19 -19    7.53    2.60
 -23 -25 -13    7.64    2.96
 -24  22  22    3.36    2.40
 -24  18   2   49.49    3.92
 -26  22  16    4.50    2.39
 -26  20   6    0.90    1.63
 -27  23  23    5.03    2.97
 -27  21   9    9.37    2.69
 -27   9 -17   17.51    1.41
 -27  -3 -25   67.55    3.31
 -27 -27 -13    1.11    2.46
 -29  23  17    3.40    2.60
 -29  13 -13   22.67    2.11
 -29 -25 -17    2.12    2.73
 -30  24  26    2.09    2.74
 -30  14 -12    8.40    1.56
 -30 -18 -24    6.42    2.46
 -31  23  13    4.08    2.51
 -31  15 -11   30.28    2.64
 -31 -17 -25    5.91    2.58
 -32  24  18    0.89    2.45
 -32 -10 -28   34.60    3.48
 -32 -16 -26    6.55    2.30
 -32 -22 -22    0.14    2.11
 -33 -15 -27   41.50    4.52
 -34  24  14   -0.05    2.24
 -34 -18 -26    0.69    2.23
 -35  25  21    0.61    2.28
 -35 -17 -27    3.29    2.10
 -36 -16 -28    2.89    2.25
 -37  19  -7    4.78    1.80
 -38  10 -22   20.49    1.55
 -38   8 -24   23.05    1.37
 -39  -5 -31    6.88    1.61
 -42  -4 -32    3.51    1.40
 -45 -11 -33    1.08    1.75
 -48   2 -32    2.28    0.75
 -48  -4 -34    3.63    1.47
 -51  -5 -35    5.94    1.66
  10 -12  36   42.14    2.08
   9  -9  15   74.48    3.18
   8   2  24  187.99    6.51
   8  -2  44   16.20    1.62
   7 -17  19   20.05    2.26
   6   2  44    2.11    1.27
   6 -18  18   37.06    3.07
   5   5  39   12.07    2.19
   5   3  45    1.60    1.48
   5 -19  17    1.11    1.40
   3   7  19  174.01    6.96
   3 -19  11   27.76    2.89
   2   6  46   12.57    2.50
   2 -22  16    2.05    1.69
   1   9  39   18.09    2.97
   0   8  46   -0.06    1.82
  -1  11  23   10.66    2.25
  -1   9  13  122.06    5.53
  -1 -23  11    7.34    2.25
  -2  12  26    6.70    2.09
  -2  12  28    6.63    2.21
  -2  12  30   36.03    3.88
  -2  12  32   11.73    2.71
  -3  11  15   13.47    2.09
  -3 -21   3   38.85    3.81
  -3 -23   7   14.77    2.65
  -4  12  16   55.76    3.99
  -4 -20   0    0.35    1.80
  -6  14  38    6.23    2.65
  -6 -14  -8   32.93    3.19
  -6 -24   4   43.28    4.21
  -7  15  25   66.02    5.36
  -7  15  33    7.90    2.91
  -7 -17  -7   34.23    3.43
  -7 -19  -5   30.91    3.55
  -8  14  14   86.03    5.31
  -8 -14 -10  153.11    7.21
  -9   9  -1   30.30    2.20
 -10 -14 -12   15.78    2.51
 -10 -26   2    3.33    2.22
 -11  17  25   16.68    3.16
 -11  17  35    0.22    2.23
 -11 -17 -11    3.90    2.10
 -11 -25  -1    1.15    2.01
 -11 -27   3    2.48    2.39
 -12  14   6    9.17    1.91
 -12 -24  -4    0.57    2.29
 -12 -28   4    4.27    2.51
 -14  18  20   15.75    3.13
 -14   8  -8   12.10    1.36
 -15  19  27    2.95    2.36
 -15  19  29    3.99    2.73
 -15  19  31    0.79    2.32
 -15 -21 -11   24.93    3.70
 -16  18  14   25.26    3.48
 -16  16   6   24.55    2.91
 -16   4 -14  849.02   22.66
 -16 -16 -16   47.96    4.24
 -18  20  24    7.51    2.72
 -18  18  10    1.65    1.97
 -18 -24 -10    1.10    2.12
 -20  20  16    0.24    1.87
 -20  14  -4    8.40    1.66
 -20 -20 -16   -0.05    2.16
 -20 -22 -14    1.70    2.31
 -21  19   9   29.90    3.59
 -21 -13 -21    0.90    1.68
 -21 -17 -19   10.62    2.81
 -21 -25 -11    9.00    2.92
 -22  20  12    4.31    2.42
 -22  18   4    7.55    2.16
 -23  -5 -23   29.17    2.33
 -24 -26 -12    3.06    2.80
 -26 -20 -20   17.20    3.56
 -26 -24 -16    9.14    3.15
 -27  23  21    8.79    2.95
 -28  22  12    0.77    1.98
 -28  -6 -26   16.23    2.08
 -28  -8 -26   59.76    4.01
 -29 -21 -21    1.01    2.42
 -29 -23 -19    1.72    2.33
 -30  24  24    0.55    2.42
 -32  16 -10   31.65    2.82
 -32  -6 -28   30.58    2.73
 -32  -8 -28    0.56    1.48
 -34  22   4    0.55    1.93
 -34  10 -20   37.89    2.15
 -35  25  19    1.13    2.47
 -35  23   7    1.37    1.96
 -36  22   2    1.09    1.86
 -36  20  -4    8.05    2.08
 -37  25  15    1.59    2.47
 -38  18 -10   10.89    1.97
 -39  -9 -31   16.27    2.71
 -40  14 -18    3.86    1.35
 -41  15 -17   59.82    3.53
 -41 -13 -31    1.68    1.85
 -48 -10 -34   15.68    2.85
 -51  -9 -35    0.39    1.63
 -52   0 -34    0.09    0.86
 -61  -3 -37    0.41    1.17
   9 -13  19   33.24    2.36
   9 -15  25    8.82    1.53
   8  -6  12 1130.44   30.58
   8 -12  14  246.89    8.42
   7   1  43   14.79    1.90
   7 -15  15   11.35    1.75
   6   4  20  672.30   19.62
   5   5  19    2.77    1.13
   4   4  46   25.27    2.93
   4  -4   4  898.73   24.39
   4 -18  12    5.42    1.73
   3 -21  17   14.10    2.35
   2   8  40    0.62    1.62
   1 -23  17    9.50    2.18
   0  10  38   15.86    2.98
   0 -24  18   -0.34    1.63
  -1  11  37   12.36    2.75
  -1 -15  -1  298.05   11.08
  -1 -17   1    3.17    1.53
  -2  12  34   10.35    2.83
  -2   8   8  165.19    6.39
  -2   6   4   30.12    2.01
  -2 -24  12   25.26    3.23
  -3   5   1  788.94   21.98
  -3 -13  -5  235.92    9.15
  -3 -25  13    8.51    2.37
  -5  13  41   10.26    3.05
  -5   7   1   14.89    1.55
  -6  14  20   69.46    4.92
  -7  15  35    0.29    2.27
  -7 -25   5    0.78    1.87
  -8 -22  -2   19.25    3.07
  -9 -19  -7   26.66    3.46
 -11  15  11    6.20    1.96
 -11  -1 -13  265.12    7.79
 -11 -21  -7   21.61    3.25
 -12 -26   0   10.42    2.74
 -13 -13 -15  124.17    6.40
 -13 -19 -11   12.97    2.69
 -13 -21  -9   14.25    2.85
 -14 -24  -6    1.18    2.15
 -15  19  25    2.03    2.32
 -15  19  33    0.80    2.56
 -15  17  11   12.04    2.56
 -15 -29   3    3.16    2.26
 -16 -24  -8   25.29    3.79
 -17  19  17    0.96    2.01
 -17  13  -3   44.26    3.12
 -17  -5 -19   64.98    3.42
 -17  -9 -19   89.65    4.89
 -18  20  22    3.91    2.71
 -18  14  -2  157.58    6.79
 -18 -18 -16   65.60    5.32
 -19  13  -5   10.08    1.76
 -21  15  -3   82.64    4.63
 -21  13  -7    9.40    1.70
 -22  14  -6  142.26    6.18
 -22 -16 -20   11.08    2.56
 -23  21  15    7.07    2.56
 -23  15  -5   61.83    3.91
 -23   1 -21  226.63    6.65
 -23  -9 -23   19.72    2.39
 -23 -23 -15    4.47    2.59
 -24  20   8    7.24    2.27
 -25  21  11    3.06    2.31
 -25 -27 -11    3.89    2.93
 -27  19   1    9.56    2.27
 -27 -11 -25   33.48    3.37
 -29  23  15    3.48    2.37
 -29  19  -1    4.32    1.94
 -30  24  22    1.10    2.22
 -30  22   8    7.20    2.38
 -31  21   3    7.31    2.17
 -32  18  -6   14.12    2.22
 -33  23   9    2.06    2.10
 -33  21   1   10.14    2.30
 -33  17  -9   10.09    1.95
 -33 -21 -23    3.73    2.59
 -36  24  10    1.40    2.08
 -36  14 -16    6.63    1.46
 -38  22   0    4.35    2.06
 -38 -12 -30    0.30    1.83
 -39  13 -19   19.51    1.94
 -39  -7 -31   30.78    2.99
 -40   0 -30   -0.07    0.83
 -48   8 -28    4.88    0.75
 -51  -7 -35   13.95    2.53
 -56  -4 -36    3.95    1.55
  11  -5  31   26.12    0.94
  10 -10  20   60.51    2.77
   9   1  29  146.58    5.39
   9  -1  39   15.38    1.57
   9  -7  15  105.45    3.67
   9 -15  33   17.40    1.70
   8   2  36    1.85    1.20
   8  -4  46   12.15    1.26
   8  -8  12   31.73    1.87
   8 -16  22    8.02    1.61
   7   3  21   69.45    3.30
   6  -4   8  157.21    4.71
   6 -16  14    3.14    1.31
   5  -1  51    7.75    1.64
   5 -17  13   34.68    2.94
   4   0  52    7.77    1.78
   4 -10   4    6.21    1.40
   3   7  41    3.25    1.84
   3   1  53    1.10    1.41
   2   6  12   35.21    2.39
   2   4   8  372.74   11.11
   1   9  19   22.12    2.36
   1  -5  -1 4035.58  107.30
   1  -9  -1  805.46   23.32
   0  10  20   -0.20    1.24
   0 -18   4    0.13    1.52
  -1  11  21   63.37    4.28
  -1 -21   7    1.08    1.60
  -2  12  24   38.81    3.72
  -4 -16  -4  208.93    8.87
  -4 -18  -2    3.73    1.92
  -4 -24   8    4.52    2.02
  -5  13  17   62.91    4.43
  -5  -1  -7 1659.74   44.18
  -5 -25   9   11.47    2.62
  -6  14  40   18.82    3.67
  -7  15  23    0.60    1.77
  -7  15  37    0.32    2.03
  -7 -23   1    8.73    2.41
  -8  10   2  105.60    4.84
  -9 -27   7    5.82    2.32
 -11  17  21    8.93    2.63
 -11  17  37    0.36    2.16
 -11 -13 -13  120.68    6.19
 -13  17  15   26.73    3.34
 -13  15   7   52.12    3.92
 -13 -25  -3   12.27    2.95
 -13 -27   1    3.51    2.26
 -14  18  18   35.82    4.18
 -14 -12 -16   14.10    2.26
 -14 -16 -14    7.28    2.33
 -14 -28   2    0.25    2.03
 -15  19  23    6.16    2.55
 -15  13  -1  170.30    7.01
 -15  -3 -17  291.25    9.13
 -15 -25  -5    4.89    2.70
 -16  12  -4    1.45    1.21
 -16  -4 -18  108.57    4.45
 -16 -10 -18   59.43    3.89
 -17  17   7   17.07    2.56
 -17 -15 -17    5.46    2.17
 -17 -25  -7    6.85    2.90
 -18  12  -6  122.83    5.33
 -18 -20 -14   16.73    3.03
 -18 -22 -12    5.04    2.37
 -20  18   6   29.71    3.37
 -21  21  19   18.70    3.35
 -22 -26 -10    1.64    2.39
 -23  -7 -23   11.63    1.82
 -23 -27  -9    2.63    2.51
 -24  16  -4    3.99    1.66
 -24 -18 -20   12.09    2.86
 -25  19   3    8.10    2.22
 -25 -31  -3   -0.28    2.60
 -26  22  14    0.59    2.17
 -26 -12 -24    6.65    2.27
 -26 -28 -10    2.01    2.52
 -26 -30  -6    0.00    2.28
 -27  23  19    6.14    2.82
 -27 -19 -21   15.67    3.42
 -27 -25 -15    0.79    2.48
 -27 -29  -9    2.47    2.61
 -29  21   5   13.31    2.74
 -30  24  20    2.71    2.41
 -30   8 -20   30.19    1.64
 -30 -20 -22    2.75    2.56
 -30 -24 -18    0.23    2.23
 -31  23  11    8.61    2.69
 -31  19  -3    7.25    1.99
 -31 -11 -27    2.54    1.91
 -33  25  23    0.09    2.24
 -34  24  12   14.32    3.22
 -34 -20 -24    2.22    2.49
 -35  25  17    1.57    2.53
 -35  21  -1    7.39    2.16
 -35  13 -17   41.16    2.66
 -38  16 -14   46.76    3.25
 -40 -14 -30   25.44    3.85
 -42  -6 -32   14.77    2.23
 -42  -8 -32    7.40    2.01
 -44  14 -20   31.23    2.42
 -45  -9 -33   -0.13    1.58
 -48  -6 -34    7.53    1.93
 -48  -8 -34   10.33    2.29
 -58  -2 -36    0.02    1.08
  11  -9  31   21.23    1.17
  10  -6  40    0.40    0.46
  10 -12  24   17.48    1.59
   9   1  27  408.27   12.26
   9 -11  17  184.27    6.45
   9 -15  27   27.87    2.21
   9 -15  29   64.17    3.30
   9 -15  31    0.26    0.96
   6   4  40    9.63    2.02
   6 -10   8   29.80    2.17
   5   1  49    0.10    1.26
   4   6  18   50.23    3.13
   4   2  50    8.92    1.95
   4 -20  18   17.68    2.35
   3   5  47    0.19    1.55
   3  -1  55    0.00    1.07
   2   8  18    1.19    1.32
   2 -18   8   19.66    2.53
   2 -20  12   33.31    3.18
   2 -22  18    7.58    1.99
   0  10  40   -0.20    1.88
   0   8  12  137.19    5.76
   0 -10  -2  201.80    7.50
   0 -14   0   -0.18    1.46
  -1 -11  -3   23.03    2.28
  -2  12  36    6.75    2.41
  -2 -20   4   72.23    4.86
  -3  13  27   36.03    3.91
  -3  13  29   12.86    2.64
  -3  13  31    4.34    2.38
  -3  13  33    9.07    2.65
  -3 -19   1    2.41    1.68
  -4   8   4 1480.49   41.02
  -4 -22   4   11.94    2.45
  -5 -13  -7   72.79    4.40
  -5 -21   1   12.05    2.47
  -6  12  10  170.69    7.35
  -6 -16  -6   74.77    4.81
  -6 -20  -2    2.29    1.80
  -6 -26  10    2.06    1.87
  -7  15  21   36.49    3.77
  -8  16  30    4.02    2.62
  -8  16  32    7.72    2.93
  -8 -24   2    9.89    2.68
 -10   8  -4  608.57   17.68
 -10 -22  -4   37.48    4.10
 -12  18  30    7.29    2.91
 -12  18  32    3.57    2.54
 -12  16  12    3.82    1.98
 -14  12  -2   53.35    3.38
 -14 -26  -2    1.17    2.11
 -15 -11 -17   52.68    3.79
 -15 -27  -1    4.48    2.63
 -16 -18 -14   29.79    3.74
 -16 -22 -10   16.54    3.27
 -16 -26  -4    2.06    2.47
 -16 -28   0    2.57    2.42
 -17  15   1  198.99    8.27
 -17  -7 -19  106.04    4.99
 -17 -29   1    1.93    2.27
 -18  20  20    0.40    2.09
 -18 -14 -18   89.42    5.61
 -18 -26  -6    1.84    2.32
 -19  21  29    1.75    2.44
 -19  21  31    1.40    2.51
 -19 -17 -17    2.94    2.06
 -19 -29  -1    5.22    2.59
 -20  20  14   62.22    5.17
 -20  16   0    0.36    1.50
 -20  12  -8  141.12    5.76
 -20 -26  -8    0.33    2.14
 -20 -30   0    0.27    2.15
 -21   9 -13   43.08    2.36
 -21   5 -17   30.90    1.25
 -21 -19 -17    8.66    2.85
 -21 -27  -7    4.12    2.55
 -22  22  26    1.85    2.37
 -22  22  28    1.82    2.52
 -22  22  30    4.85    2.89
 -22 -10 -22   85.23    5.02
 -22 -30  -2   -0.24    2.48
 -23  19   5   13.82    2.61
 -23 -15 -21   12.68    2.66
 -23 -29  -5   -0.01    2.24
 -24  22  18   13.25    3.24
 -24  14  -8   27.71    2.48
 -24  10 -14   15.31    1.53
 -24 -14 -22    9.18    2.49
 -24 -24 -14    0.28    2.21
 -24 -28  -8    2.71    2.49
 -24 -30  -4    1.26    2.52
 -25  23  27    2.41    2.78
 -25  15  -7   86.39    4.59
 -25 -13 -23    0.84    1.29
 -25 -17 -21   14.30    3.09
 -25 -29  -7    0.55    2.37
 -28  22  10   40.22    4.40
 -28 -26 -14    4.26    2.80
 -30 -22 -20    2.11    2.60
 -31 -19 -23   11.62    2.94
 -33  25  21   -0.01    2.50
 -35  -9 -29   17.97    2.60
 -35 -19 -25    2.51    2.30
 -37 -13 -29    6.84    2.43
 -39  19  -9   20.28    2.61
 -39  17 -13   11.46    2.00
 -43  13 -21   12.66    1.61
 -44  -2 -32    3.87    1.21
 -44 -12 -32    7.82    2.48
 -45  -7 -33   12.20    2.19
 -53  -3 -35    0.71    1.17
 -55  -1 -35    8.92    1.43
  11  -9  29    2.38    0.62
   9   1  33   13.66    1.54
   9 -13  39    5.68    0.97
   8   0  42    0.19    1.06
   8 -16  24   12.09    1.80
   7   3  39    9.32    1.79
   7 -13  13   65.48    3.49
   6   0  48   -0.05    1.16
   6  -2  50    1.22    1.12
   6 -18  20   21.98    2.45
   5 -19  19   13.68    2.16
   4  -2  54    1.67    1.22
   2 -12   2   72.50    3.93
   1   9  41    6.34    2.30
   1  -7  -1 3979.85  106.31
   1 -13   1  479.64   15.46
   1 -17   5    3.89    1.55
   1 -23  19    9.64    2.25
   0  -4  -2    0.39    0.62
  -1  11  39    7.12    2.62
  -1 -23  13    7.20    2.16
  -2  12  22   23.15    2.85
  -2 -22   8    5.45    2.17
  -3  13  25   25.06    3.34
  -3  13  35   11.45    2.88
  -3 -15  -3   84.51    4.94
  -5  11   9  284.50   10.30
  -5 -23   5    2.71    1.90
  -6  14  18   27.81    3.16
  -6   6  -2  704.17   19.84
  -6 -18  -4  123.34    6.72
  -7  15  39    3.81    2.62
  -7  13  11   15.31    2.21
  -7 -13  -9  180.39    7.76
  -8  16  26    2.26    2.06
  -8  16  34    0.35    2.43
  -8  12   6  342.76   11.92
  -8 -16  -8   16.93    2.57
  -8 -20  -4    0.99    1.78
  -9 -13 -11   40.98    3.42
 -10 -16 -10  118.32    6.46
 -12  18  34    1.94    2.65
 -12 -12 -14   65.90    4.27
 -12 -16 -12    2.06    1.61
 -12 -22  -6   44.79    4.50
 -12 -28   6    1.02    1.99
 -14  16   8   45.98    3.81
 -14 -22  -8   29.69    3.83
 -15  19  21    4.17    2.36
 -15  11  -5  317.38   10.55
 -16 -20 -12   12.34    2.94
 -17  19  15    1.13    2.00
 -17 -27  -3    0.59    2.16
 -19  21  25    0.34    2.26
 -19  21  27    6.28    2.91
 -19 -13 -19    0.97    1.52
 -19 -23 -11    2.97    2.28
 -20 -28  -4    0.14    2.42
 -21 -11 -21    7.68    2.13
 -21 -21 -15   19.51    3.45
 -21 -29  -3    2.12    2.28
 -22  22  24    3.61    2.80
 -22  20  10   23.23    3.45
 -22  -4 -22   21.98    1.92
 -22 -28  -6    3.27    2.58
 -23  21  13   13.86    3.13
 -23  17  -1   12.10    2.20
 -23  13  -9    6.31    1.42
 -24   0 -22   -0.07    0.59
 -24 -22 -16    2.27    2.54
 -25  23  23    7.52    2.82
 -25  23  25    0.69    2.25
 -25  -1 -23   49.23    2.38
 -25 -25 -13    4.16    2.59
 -26  16  -6  159.81    6.99
 -26 -16 -22    6.02    2.25
 -27  23  17    5.21    2.55
 -27  -9 -25   21.70    2.65
 -27 -21 -19    4.01    2.66
 -27 -23 -17    4.38    2.65
 -28  24  26    1.73    2.49
 -28  20   2   11.02    2.33
 -28 -18 -22    2.11    2.33
 -29  23  13    2.35    2.21
 -29 -27 -13    1.49    2.79
 -30  24  18   -0.12    2.42
 -30  20   0   39.61    3.73
 -30  10 -18   11.76    1.30
 -30 -12 -26   23.59    3.22
 -31 -25 -17   -0.32    2.53
 -32  24  14    1.24    2.35
 -33  15 -13    4.07    1.54
 -34  18  -8   29.48    2.97
 -34 -22 -22    1.69    2.62
 -35  -5 -29    4.51    1.46
 -36  26  22    0.26    2.25
 -36  24   8    4.55    2.26
 -36 -18 -26    3.83    2.48
 -37  23   3    1.56    1.81
 -37  21  -3    0.43    1.58
 -37  -1 -29   13.71    1.47
 -38  12 -20    0.59    0.97
 -38 -16 -28    1.89    2.44
 -39 -15 -29   10.62    2.97
 -41 -11 -31    0.96    1.73
 -56  -6 -36   -0.13    1.41
  10  -2  36   21.17    1.52
   8   2  22   47.89    2.54
   8 -14  18   37.76    2.60
   4   6  42    0.78    1.65
   3   7  17   31.22    2.55
   3 -17   9   41.32    3.31
   3 -19  13    1.16    1.53
   3 -21  19    1.59    1.69
   2   8  42    6.25    2.15
   2   6  48    3.39    2.05
   0  10  18   10.72    1.90
   0   4   4 2137.78   57.33
  -1  11  19   95.59    5.30
  -1  -3  -3  758.42   20.78
  -2  12  38    9.97    2.91
  -2 -24  14   16.10    2.72
  -3  13  23  108.08    6.28
  -3  11  13    6.73    1.79
  -3 -17  -1   57.84    4.20
  -3 -23   9    8.63    2.34
  -3 -25  15    3.45    1.98
  -4  14  30    7.36    2.49
  -4  12  14    0.13    1.44
  -4  10   8   20.11    2.26
  -4 -12  -6  102.43    5.20
  -8  16  24   12.58    2.79
  -8  16  36    2.72    2.63
  -8  14  12   95.15    5.52
  -8 -18  -6   44.28    3.98
 -10  16  16   17.27    2.73
 -10  14   8   52.50    3.91
 -10 -24   0   -0.25    1.95
 -10 -26   4    8.12    2.50
 -11  17  19   88.45    6.05
 -11 -23  -3   20.13    3.43
 -11 -27   5    4.57    2.27
 -12  18  24    9.86    2.86
 -12  18  36    3.85    2.88
 -12 -20  -8    1.23    1.88
 -14  18  16   71.19    5.48
 -14  14   2   62.95    4.05
 -14 -18 -12    8.85    2.39
 -14 -20 -10    5.78    2.44
 -16  20  28    3.56    2.80
 -16  20  30    0.76    2.57
 -16  20  32    1.04    2.53
 -16  -8 -18   12.28    1.83
 -17  11  -7  151.48    5.95
 -17 -23  -9    0.30    1.96
 -18  20  18   24.64    3.59
 -18  18   8   33.73    3.57
 -18  16   2    2.40    1.48
 -19  21  23    6.89    2.64
 -20 -12 -20   16.35    2.55
 -20 -16 -18   17.74    2.89
 -21  21  17   20.36    3.41
 -21  19   7    0.70    1.73
 -21  17   1    9.24    2.08
 -22  22  22    3.66    2.47
 -22 -18 -18   36.78    4.17
 -22 -24 -12    2.28    2.37
 -24  22  16    1.18    2.07
 -25  21   9   12.54    2.75
 -26  22  12   18.55    3.22
 -26  20   4   16.58    2.83
 -27  17  -5   28.45    2.87
 -27  15  -9   13.95    1.99
 -27  11 -15   50.20    2.75
 -27  -5 -25   47.21    3.02
 -27 -15 -23    9.36    2.60
 -28  24  24    0.18    2.32
 -29 -13 -25   25.60    3.32
 -29 -17 -23    4.28    2.37
 -30  -2 -26   14.27    1.49
 -31  25  25    1.06    2.59
 -31  -9 -27   27.90    3.00
 -31 -21 -21    6.27    2.68
 -32  20  -2    1.08    1.73
 -32  14 -14   26.18    2.32
 -32 -18 -24    2.00    2.39
 -33  25  19   -0.41    2.22
 -33  23   7    0.08    2.07
 -33 -17 -25    1.14    1.98
 -34  24  10   -0.39    2.02
 -34  22   2    4.39    1.92
 -34  16 -12    9.20    1.78
 -34  12 -18   41.32    2.54
 -35  -7 -29    4.24    1.66
 -36 -14 -28    7.26    2.42
 -37 -17 -27    0.70    1.43
 -38 -10 -30    2.84    1.72
 -40  18 -12    6.84    1.87
 -46   0 -32    0.06    0.85
 -47  11 -25    1.07    0.83
 -47 -11 -33   -0.35    1.90
  10 -12  26   37.98    2.20
  10 -12  34    5.26    0.98
   9   1  25   77.08    3.27
   9 -13  21   95.09    4.19
   8   2  38   10.10    1.66
   8 -16  26    3.09    1.30
   8 -16  34   -0.20    0.96
   7  -1  47    3.91    1.25
   7 -17  23   14.32    2.01
   6 -12  10  161.30    6.27
   6 -14  12   52.08    3.29
   5  -3  53    3.01    1.18
   5 -11   7  511.65   15.60
   5 -15  11  234.59    8.74
   4  -8   4 1502.13   41.18
   4 -16  10   24.50    2.51
   4 -20  20   20.16    2.43
   3   7  43    8.27    2.22
   2 -16   6   16.77    2.26
   2 -22  20    9.32    2.14
   1   9  17  111.18    5.41
   1 -15   3   40.79    3.20
   1 -21  13    3.93    1.86
   0  10  42    7.28    2.56
  -1  11  41    3.34    2.20
  -1   7   7  278.17    9.20
  -1 -19   5  165.45    7.66
  -2  12  20   34.99    3.38
  -2  10  12   84.75    4.56
  -3  13  37   24.19    3.76
  -3 -21   5   51.41    4.29
  -4  14  26   42.93    4.13
  -4  14  28    2.18    1.88
  -4  14  32   15.08    3.17
  -4 -24  10   20.36    3.08
  -5  13  15   87.51    5.23
  -5 -19  -1    2.58    1.79
  -6 -22   2    2.46    2.14
  -6 -24   6    2.66    1.94
  -6 -26  12   18.68    2.95
  -7  15  19    8.22    2.38
  -7  11   5   24.90    2.42
  -7   9   1  903.20   25.89
  -7 -21  -1   16.96    2.78
  -7 -25   7    4.60    2.36
  -8  16  22    9.24    2.44
  -8 -26   8    1.51    1.91
  -9  15  13    9.80    2.13
  -9  -1 -11  835.54   22.70
  -9 -27   9    9.55    2.51
 -10 -12 -12  106.25    5.56
 -10 -18  -8   17.86    2.95
 -11  15   9   61.31    4.29
 -11 -25   1    1.57    2.04
 -12  18  22   10.63    2.93
 -12  12   0   56.82    3.56
 -13  11  -3   43.59    2.91
 -13 -11 -15   41.87    3.39
 -13 -23  -5   14.58    2.98
 -14 -28   4    4.15    2.30
 -15  19  19   23.75    3.52
 -15  17   9    1.91    1.87
 -15  15   3   29.29    2.87
 -15  -9 -17    2.33    0.98
 -15 -23  -7    2.79    2.43
 -15 -29   5    3.21    2.04
 -16  20  24   -0.34    2.12
 -16  20  26    1.34    2.25
 -16  -6 -18  141.13    5.77
 -17 -17 -15   28.05    3.60
 -19  17   3   32.18    3.16
 -19  11  -9   17.64    1.78
 -19 -19 -15    8.49    2.53
 -19 -21 -13    4.36    2.28
 -20 -24 -10   -0.09    2.13
 -21  -3 -21   62.86    3.07
 -22  12 -10   22.05    2.01
 -22  -8 -22   82.51    4.55
 -23 -25 -11   13.83    3.36
 -24  20   6   11.46    2.42
 -24  18   0   18.32    2.56
 -25  23  21    4.74    2.85
 -26  18  -2   13.88    2.31
 -26  14 -10   23.38    2.25
 -26 -26 -12    2.78    2.50
 -27  -7 -25   10.34    1.82
 -27 -27 -11    0.32    2.29
 -28  24  22    2.50    2.41
 -28  16  -8   27.44    2.62
 -28 -20 -20    3.30    2.53
 -28 -24 -16   -0.12    2.21
 -28 -28 -10    0.34    2.35
 -30 -16 -24    3.10    2.25
 -31  25  23   -0.48    2.31
 -31  23   9    1.92    2.24
 -31  13 -15   63.32    3.40
 -31  -5 -27    3.95    1.37
 -31  -7 -27  144.29    6.55
 -32  22   4   10.50    2.39
 -32 -14 -26   20.03    3.10
 -34  20  -4   18.35    2.73
 -34 -16 -26    0.10    1.28
 -35  19  -7   30.88    3.04
 -35  17 -11   47.14    3.43
 -35 -15 -27    4.80    2.30
 -35 -21 -23    5.11    2.89
 -36  26  20    0.05    2.25
 -36  22   0    1.92    1.84
 -38  -4 -30   14.33    1.88
 -41  -3 -31   18.67    1.97
 -43 -13 -31    2.44    1.99
 -50 -10 -34    6.32    2.27
   9   1  35   53.25    2.99
   6   4  18   16.62    1.64
   6   2  46    3.43    1.58
   6 -16  16   20.59    2.22
   5   7  29   94.03    5.02
   5   7  31   49.91    3.69
   5   3  47   10.63    2.08
   5 -17  15    2.47    1.52
   5 -19  21    6.48    1.70
   4   8  28    8.38    1.88
   4   8  30    5.98    1.75
   4   8  32    3.72    1.76
   4  -6   4  670.98   18.86
   4 -12   6   98.05    4.62
   4 -18  14   30.77    2.92
   3   9  29    5.08    1.97
   3   9  31   14.03    2.52
   2 -14   4   29.69    2.69
   1   9  43    7.71    2.28
   1   7  11  139.88    5.59
   1 -19   9   21.89    2.71
   0  -8  -2    0.36    1.05
   0 -22  14   41.45    3.68
  -1 -21   9    1.87    1.77
  -2  12  40   -0.57    2.04
  -2 -18   2   48.23    3.80
  -4  14  34    9.87    2.77
  -4 -20   2    2.62    1.86
  -5 -25  11   19.03    2.91
  -6 -12  -8  124.62    5.90
  -7  -1  -9  731.80   19.88
  -8  16  38    4.81    2.69
  -8   8  -2  412.15   12.57
  -8 -12 -10  150.69    6.80
  -9  17  29    5.33    2.72
  -9  17  31   11.71    3.19
  -9  17  33    1.71    2.25
  -9 -21  -3    2.82    2.01
 -11  17  17   75.37    5.41
 -12 -24  -2    9.11    2.60
 -12 -26   2   23.28    3.70
 -13  19  29    8.94    2.94
 -13  19  31    3.41    2.55
 -13 -15 -13   30.76    3.25
 -13 -27   3    9.33    2.82
 -14 -10 -16   69.23    4.16
 -14 -24  -4    5.64    2.45
 -16  16   4   16.52    2.47
 -17  19  13    9.98    2.50
 -17 -21 -11    6.28    2.38
 -17 -29   3    3.58    2.35
 -18  20  16    6.56    2.43
 -18   8 -12    0.75    0.80
 -18   6 -14   66.50    2.49
 -18 -24  -8    2.20    2.31
 -20  20  12    8.66    2.67
 -21  21  15   19.77    3.28
 -21 -15 -19   16.01    2.88
 -22  18   2   54.27    4.16
 -22  -6 -22   42.41    2.89
 -22 -20 -16    1.31    2.30
 -24 -26 -10    4.65    2.64
 -25  13 -11   37.51    2.64
 -25 -21 -17    5.96    2.54
 -25 -23 -15    7.34    2.74
 -26 -10 -24   18.54    2.58
 -27  23  15    3.19    2.27
 -27 -31  -3    0.70    2.29
 -28  24  20    0.44    2.13
 -28  22   8    2.52    2.08
 -28 -22 -18   12.03    3.24
 -29  17  -7   10.13    1.94
 -29 -25 -15    2.32    2.46
 -31  25  21   -0.12    2.19
 -32  24  12    7.10    2.69
 -32 -20 -22   10.33    2.94
 -33  25  17    0.32    2.15
 -34 -10 -28   11.04    2.33
 -35  25  13    1.11    2.30
 -36  18 -10    1.99    1.50
 -36 -20 -24    2.15    2.39
 -38  -8 -30   18.82    2.59
 -42  12 -22   37.49    2.31
 -44 -10 -32    1.18    1.83
 -47  -3 -33    0.97    1.21
 -53  -5 -35   10.52    1.98
 -53  -7 -35    5.21    1.91
  10  -8  20   32.36    1.65
  10 -10  38    0.15    0.53
  10 -12  28   15.16    1.43
  10 -12  32   57.81    2.65
   8 -12  16   26.56    2.04
   8 -16  28    0.22    1.08
   8 -16  30    4.93    1.34
   8 -16  32    6.27    1.31
   7  -3  11   91.73    2.64
   6   6  28   32.77    2.75
   6   6  30   55.21    3.68
   6   6  32   18.67    2.32
   5   7  27   48.33    3.46
   5   7  33   55.92    3.98
   5   5  17   89.22    4.04
   5   5  43    8.90    2.08
   5 -13   9   11.23    1.70
   4   8  26   14.41    2.14
   4   8  34    5.62    1.91
   4   4  48    4.18    1.78
   4 -14   8  152.33    6.39
   3   9  27   25.04    2.77
   3   9  33    4.92    1.90
   3  -3   3   80.68    2.67
   3 -13   5  249.21    9.07
   3 -15   7   46.51    3.26
   3 -21  21    0.03    1.44
   2  10  30   21.13    2.88
   2   8  16  500.68   15.82
   2 -20  14    9.57    2.02
   2 -22  22    3.19    1.57
   1   5   7  101.11    4.01
  -1   9  11   40.02    2.95
  -1  -9  -3   96.63    4.41
  -2 -10  -4  135.75    5.77
  -2 -16   0    4.96    1.88
  -2 -24  16   17.59    2.68
  -3  13  21   62.12    4.54
  -3  13  39    0.59    2.03
  -3   9   7  487.62   15.21
  -4  14  24   18.98    3.02
  -4  14  36   10.72    2.95
  -4   4  -2  389.02   11.08
  -4 -22   6   10.41    2.31
  -5 -17  -3   25.12    2.89
  -7 -15  -7  115.04    6.09
  -7 -23   3    1.84    1.85
  -8  16  20    2.76    1.96
  -8 -22   0   24.63    3.30
  -9  17  25    9.29    2.79
  -9  17  35    6.28    2.84
  -9 -15  -9   90.82    5.36
 -11  13   3   83.58    4.58
 -11  11  -1    4.11    1.38
 -11 -11 -13  266.85   10.07
 -11 -15 -11    5.89    2.04
 -12  18  20    9.38    2.87
 -12  16  10   25.64    3.12
 -12  14   4  156.40    7.01
 -12  -2 -14  325.85    9.67
 -12 -28   8    1.81    1.78
 -13  19  27    4.82    2.61
 -13  19  33    0.36    2.38
 -13 -25  -1   14.84    3.04
 -14  18  14   26.57    3.40
 -14 -26   0    1.67    2.12
 -15  19  17   11.35    2.71
 -15  -5 -17  363.12   11.51
 -15 -17 -13    5.09    1.97
 -15 -21  -9    5.09    2.25
 -15 -27   1    3.64    2.34
 -16  20  22    3.13    2.59
 -16  18  10   13.12    2.46
 -16 -24  -6    1.62    2.15
 -16 -28   2    0.40    2.13
 -17 -19 -13    8.38    2.43
 -19  19   9    1.34    1.94
 -20  22  30    0.90    2.36
 -20  -2 -20   33.10    1.97
 -21  -9 -21   14.41    2.16
 -22 -14 -20   62.47    4.86
 -22 -30   0    1.26    2.55
 -23  23  27    7.18    3.01
 -23  23  29    0.00    2.29
 -23  21  11    7.10    2.41
 -23 -17 -19   32.20    3.84
 -24  22  14   15.14    3.05
 -24 -30  -2    0.36    2.16
 -25  23  19    8.73    2.82
 -25 -11 -23    2.02    1.63
 -25 -27  -9    2.01    2.37
 -26 -24 -14    1.00    2.18
 -26 -28  -8    2.75    2.77
 -26 -30  -4    0.07    2.47
 -27 -29  -7    1.03    2.35
 -29  23  11    5.70    2.38
 -29  21   3    0.19    1.85
 -29 -19 -21    5.93    2.57
 -30 -10 -26    5.98    1.94
 -30 -26 -14    0.43    2.23
 -31  21   1    2.74    1.93
 -32 -22 -20    0.80    2.26
 -32 -24 -18    0.40    2.19
 -33  21  -1   11.50    2.37
 -34  26  22    0.05    2.28
 -37 -11 -29    2.17    1.92
 -38  -6 -30    4.19    1.58
 -40 -12 -30    3.48    2.14
 -42 -14 -30    6.62    2.50
 -47   9 -27   15.48    1.17
 -47   3 -31    6.40    0.78
 -50  -4 -34   17.23    2.21
 -52   4 -32    3.97    0.37
 -56   2 -34    0.57    0.74
 -58  -4 -36    0.50    1.32
 -62   0 -36    0.21    0.92
  11  -7  27   70.05    2.27
  10 -10  22   75.43    3.13
   9  -3  43    5.25    1.02
   8 -10  14   18.71    1.62
   7   3  19   49.83    2.61
   7   3  41    6.71    1.70
   7  -3  49    0.88    0.96
   7 -17  25   25.43    2.37
   6  -6  52    0.98    0.73
   5   7  35   32.01    3.15
   4   6  16  288.06    9.68
   4 -20  22    8.12    1.86
   3   9  25   64.84    4.24
   3   9  35    1.53    1.84
   3   5  49    1.39    1.85
   2  10  28    9.96    2.12
   2  10  32    3.21    1.99
   2   8  44    3.18    1.91
   2 -18  10   65.99    4.26
   0  -6  -2 2967.88   79.52
  -1  11  17  174.46    7.58
  -1  11  43    3.73    2.41
  -2 -22  10   19.46    2.87
  -4  14  22   42.61    3.96
  -4  14  38    9.78    2.98
  -5  15  27    6.61    2.55
  -5  15  29   58.49    5.04
  -5  15  31    3.31    2.22
  -5  15  33    9.02    2.84
  -5 -11  -7  483.72   15.59
  -7  15  17  119.51    6.69
  -7 -17  -5   60.53    4.44
  -7 -19  -3   13.73    2.49
  -8 -24   4    0.35    1.94
  -9  17  23   30.83    3.87
  -9  17  37    2.97    2.36
  -9 -25   5   34.81    3.93
 -11 -27   7    1.11    2.20
 -13  19  35    0.09    2.31
 -13  15   5  244.47    9.72
 -13 -21  -7    4.11    2.09
 -14  10  -6  185.00    6.73
 -14 -14 -14  248.11   10.20
 -15  -7 -17   24.90    2.29
 -15 -19 -11   28.99    3.56
 -15 -25  -3    7.26    2.56
 -16  10  -8   28.74    2.10
 -16 -26  -2    7.30    2.61
 -17  17   5   33.52    3.26
 -17 -25  -5    5.56    2.81
 -17 -27  -1    6.26    2.56
 -18 -16 -16   84.67    5.81
 -18 -28   0    2.79    2.55
 -19  21  19    1.98    2.44
 -19  -1 -19  398.61   11.58
 -19 -25  -7    9.66    2.94
 -20  22  26    0.21    2.55
 -20  22  28    1.70    2.34
 -20  18   4    5.99    1.90
 -20 -18 -16   24.33    3.46
 -20 -22 -12    1.56    2.08
 -21 -29  -1    2.52    2.54
 -22  22  18    2.23    2.43
 -22  20   8    4.55    2.06
 -22 -26  -8    2.79    2.44
 -23  23  25    0.03    2.50
 -23 -13 -21  134.34    7.18
 -23 -23 -13   13.78    3.35
 -23 -27  -7    6.01    2.91
 -23 -29  -3    0.97    2.43
 -24 -12 -22   37.30    3.50
 -24 -16 -20    3.18    1.96
 -24 -28  -6    1.67    2.61
 -25  19   1    8.80    2.17
 -25 -29  -5    1.71    2.39
 -26  24  26    0.03    2.36
 -26  22  10    2.25    2.08
 -26 -18 -20   28.17    3.82
 -27  21   5    1.30    1.76
 -27  19  -1    8.77    2.11
 -28  24  18    5.31    2.75
 -29  19  -3   37.93    3.44
 -29  15 -11    5.30    1.50
 -29  -1 -25    2.61    0.85
 -29 -23 -17    2.69    2.66
 -30  24  14    2.25    2.45
 -30  18  -6   16.60    2.35
 -30  16 -10   30.00    2.67
 -31  25  19    0.50    2.19
 -33  -1 -27   17.32    1.53
 -33 -19 -23    0.07    2.21
 -34  24   8   52.36    4.81
 -36  24   6    7.65    2.57
 -37  19  -9    6.35    1.86
 -37 -19 -25    3.50    2.67
 -41 -15 -29   15.78    3.25
 -46 -12 -32    2.04    2.15
 -47  -9 -33    0.92    1.71
 -50  -8 -34   15.86    2.60
   9  -1  41    2.04    1.01
   9 -13  23   41.29    2.52
   8 -14  20   61.67    3.36
   8 -14  40    2.97    0.92
   7   5  29   49.46    3.29
   7   5  31   11.01    1.86
   7  -9  11    2.08    0.97
   7 -17  27    9.61    1.63
   7 -17  33    1.26    1.16
   6   6  34    3.27    1.58
   6  -6   8   73.56    2.88
   6 -18  24    5.22    1.46
   5 -19  23    7.93    1.74
   4   8  36    5.72    1.82
   3  -9   3   25.81    2.07
   3 -19  15    8.51    1.86
   3 -21  23    0.77    1.39
   2  10  26   26.71    2.96
   2  10  34   28.39    3.44
   1  11  27    1.38    1.70
   1  11  29   57.34    4.48
   1  11  31   21.22    3.01
   1  11  33   -0.35    1.85
   1 -21  15    0.44    1.52
   0  10  16    0.30    1.31
   0  10  44    0.22    1.96
   0 -20  10   -0.51    1.58
  -1   3   1  779.30   21.24
  -2  12  18  145.57    6.97
  -2  12  42    4.17    2.57
  -2 -20   6    3.34    1.91
  -3  13  41    5.88    2.65
  -3   7   3  209.71    7.19
  -3 -23  11   -0.61    1.83
  -4 -14  -4  181.27    7.75
  -4 -18   0    1.48    1.75
  -4 -24  12    2.15    1.76
  -5  15  25   26.26    3.61
  -5  15  35    3.60    2.53
  -5 -21   3   33.21    3.58
  -5 -23   7    2.38    2.02
  -5 -25  13    0.53    1.71
  -6 -20   0   28.17    3.33
  -7  13   9  194.12    8.11
  -7 -11  -9  185.51    7.56
  -9 -11 -11   79.11    4.47
  -9 -17  -7   31.87    3.32
  -9 -19  -5   22.44    3.03
  -9 -23   1   14.58    2.92
 -11 -17  -9   13.80    2.40
 -11 -19  -7   14.13    2.63
 -12  18  18   42.61    4.29
 -12  10  -4  369.40   11.75
 -12 -10 -14  227.18    8.80
 -13  19  23    4.89    2.41
 -13  17  11   28.29    3.35
 -13  -9 -15   40.50    3.03
 -13 -19  -9    1.86    1.93
 -14  16   6   10.57    2.22
 -14  -4 -16   30.35    2.07
 -14  -8 -16    1.73    1.05
 -16  20  20   22.34    3.61
 -17  21  27    9.96    3.34
 -17  21  29    1.83    2.50
 -17  21  31   13.20    3.41
 -18 -22 -10    8.08    2.76
 -18 -26  -4    2.06    2.19
 -19 -27  -3    3.91    2.38
 -20  22  24    1.59    2.54
 -21  11 -11    4.52    1.23
 -21 -27  -5    0.69    2.20
 -22 -28  -4    1.59    2.22
 -23  23  23    1.08    2.47
 -23  19   3    1.67    1.67
 -23 -19 -17   13.54    3.10
 -23 -21 -15    8.34    2.65
 -24  12 -12   92.19    4.23
 -25  23  17   17.42    3.31
 -26  24  24    1.55    2.46
 -26  -4 -24   60.99    3.30
 -26  -8 -24  152.51    6.85
 -26 -20 -18    7.00    2.60
 -26 -22 -16    3.44    2.61
 -27  23  13    2.60    2.15
 -27 -17 -21    3.18    2.45
 -27 -25 -13   -0.28    2.47
 -28  14 -12   13.98    1.79
 -29  25  25    0.09    2.57
 -29 -11 -25   43.72    3.85
 -29 -21 -19    3.35    2.38
 -30  12 -16    6.10    1.26
 -30 -18 -22    5.09    2.53
 -31  23   7   10.44    2.57
 -31  17  -9   11.34    1.93
 -32  24  10    3.41    2.26
 -33   9 -21    4.41    0.87
 -33 -11 -27   21.44    2.94
 -34  26  20   -0.05    2.44
 -34  -4 -28   28.12    2.41
 -34  -8 -28   64.07    4.32
 -35  25  11    1.59    2.04
 -35  23   3    1.84    1.84
 -35  21  -3    6.20    2.02
 -36   0 -28    1.99    0.86
 -36 -12 -28    2.70    1.99
 -37  11 -21   59.96    2.89
 -37   9 -23   11.28    1.10
 -38 -18 -26    0.13    2.03
 -39  15 -17   31.95    2.59
 -39 -13 -29    2.23    2.08
 -39 -17 -27    0.97    1.70
 -40 -16 -28    2.44    2.15
 -41  17 -15   24.63    2.48
 -41  -5 -31    1.50    1.41
 -41  -7 -31    3.44    1.68
 -42   8 -26    6.86    0.82
 -43  15 -19    1.90    1.15
 -44  -4 -32    4.75    1.49
 -44  -8 -32   12.93    2.28
 -50  -6 -34    6.26    1.81
 -51   1 -33    3.74    0.95
 -59   1 -35    3.32    0.99
 -60  -2 -36    0.37    1.14
   9   1  23  354.94   10.62
   9   1  37    5.57    1.30
   9  -1  19   92.05    3.03
   9  -9  17   66.44    2.88
   9 -11  19   34.61    2.14
   9 -13  37    2.70    0.89
   8   2  40   15.82    1.94
   7   5  33   55.78    3.65
   7 -17  29   29.06    2.44
   7 -17  31    0.78    1.08
   6 -18  26   12.49    1.92
   5   7  37   91.35    5.39
   4 -18  16    5.57    1.82
   4 -20  24   10.67    1.99
   3   7  45    1.57    1.85
   3 -17  11  136.36    6.29
   2  10  24   22.90    2.76
   2 -10   2   28.59    2.29
   1  11  35   24.98    3.35
   1   9  45    4.36    2.24
   1 -11   1  820.65   24.05
   0  12  30   -0.47    1.74
   0 -12   0   24.65    2.39
   0 -22  16   -0.15    1.53
  -1 -23  17    9.94    2.31
  -3  13  19   15.88    2.50
  -3 -19   3   37.21    3.56
  -4  14  40    6.09    2.63
  -4  12  12    9.16    1.87
  -4 -10  -6  110.82    5.15
  -4 -16  -2   18.62    2.45
  -5  15  37    5.11    2.63
  -5  13  13  112.93    5.95
  -6  12   8  127.81    5.99
  -6 -24   8   36.47    3.76
  -7 -25   9    0.55    2.02
  -8  16  18   43.60    4.08
  -8 -26  10    3.29    1.98
 -10  18  28   51.94    5.30
 -10  18  30    0.77    2.17
 -10  18  32   11.05    3.24
 -10  18  34    5.18    2.61
 -11  17  15   25.19    3.37
 -12 -14 -12   34.62    3.27
 -12 -22  -4   19.75    3.33
 -13  19  21    7.67    2.59
 -14 -22  -6    1.33    2.03
 -14 -28   6    0.51    2.16
 -16 -16 -14   25.50    3.15
 -16 -22  -8   10.83    2.95
 -17  21  25   28.22    4.37
 -18  20  14   17.53    3.05
 -18  18   6    2.25    1.81
 -18 -18 -14   14.44    2.82
 -19  21  17    0.33    2.06
 -19 -15 -17    6.91    2.20
 -20  22  22    8.75    2.87
 -20  20  10    4.93    2.43
 -21  21  13   11.44    2.78
 -21  19   5   29.91    3.34
 -21  -5 -21  103.03    4.61
 -21  -7 -21   34.89    2.80
 -21 -17 -17    8.47    2.39
 -21 -23 -11    4.85    2.66
 -22  22  16    1.78    2.08
 -24 -24 -12    0.05    2.21
 -25 -15 -21    4.13    2.18
 -26  24  22    0.20    2.20
 -26  20   2   10.26    2.33
 -28  24  16    0.77    1.97
 -28  20   0   18.63    2.78
 -28 -12 -24   13.18    2.54
 -28 -26 -12    1.17    2.33
 -29  25  23    1.28    2.61
 -29 -27 -11    5.45    2.76
 -30  22   4    5.34    2.14
 -30  -8 -26    7.28    1.85
 -30 -24 -16    2.27    2.71
 -31  25  17   -0.32    2.12
 -32  22   2    4.32    2.11
 -32  18  -8    3.06    1.66
 -33  11 -19   69.79    3.22
 -33 -21 -21    0.37    2.28
 -34   6 -24    1.77    0.38
 -34 -18 -24    2.84    2.26
 -35 -17 -25    5.77    2.36
 -36  16 -14    4.19    1.42
 -37  17 -13   13.15    2.03
 -38  14 -18    2.61    1.24
 -38 -14 -28    5.63    2.22
 -43 -11 -31    0.77    1.93
 -47  -5 -33   11.59    2.00
 -47  -7 -33    0.59    1.57
 -49  -1 -33    0.19    1.00
 -49 -11 -33    0.09    1.81
 -55  -3 -35    5.26    1.49
  10   0  30  181.61    6.12
  10  -2  38   17.07    1.42
  10  -4  40    2.35    0.73
   9 -11  41    8.91    0.82
   8   2  20  145.99    5.14
   8   0  44    4.31    1.28
   8  -2  46    1.80    1.02
   7 -15  19    6.51    1.46
   6   6  24  138.19    5.90
   6   6  36   16.72    2.36
   6  -4  52    1.56    0.94
   6 -16  18   44.79    3.05
   5   7  23   11.62    1.85
   5   1  51    6.78    1.75
   5 -17  17   31.93    2.78
   4   2  52    0.35    1.39
   4 -16  12    6.33    1.59
   3   7  15  211.71    7.77
   3 -21  25    4.33    1.60
   2 -20  16   28.29    2.89
   1  11  25   89.79    5.39
   1   9  15  117.69    5.50
   1 -17   7  178.87    7.71
   0  12  28   16.14    2.73
   0  12  32   27.73    3.53
   0  12  34    0.00    1.90
   0   8  10    0.29    1.05
   0 -16   4   76.28    4.56
  -1  -5  -3  138.14    4.86
  -1  -7  -3  270.85    8.84
  -3  11  11   45.82    3.34
  -3  -9  -5  542.99   16.57
  -3 -21   7    2.52    1.89
  -4  14  20   31.25    3.40
  -4   6   0   17.41    1.52
  -4  -2  -6 4170.77  110.35
  -5  15  23   16.79    2.92
  -5  11   7  520.41   16.52
  -5   9   3  963.96   27.59
  -6  16  30   36.42    4.40
  -6  16  32    3.31    2.44
  -6  14  14   75.91    4.88
  -6   8   0  549.89   16.30
  -6 -14  -6  102.94    5.49
  -6 -22   4   14.82    2.82
  -8 -20  -2    6.78    2.25
  -9  15  11   16.06    2.47
 -10  18  36    0.52    2.32
 -10  14   6  258.71    9.96
 -10 -10 -12    4.05    1.55
 -10 -14 -10  123.93    6.30
 -11   7  -7  718.24   20.20
 -11   5  -9  205.83    6.17
 -11 -23  -1    3.24    2.10
 -11 -25   3    0.29    2.08
 -12 -26   4    7.74    2.68
 -13 -27   5    6.62    2.44
 -14  20  28   30.38    4.57
 -14  20  30    3.98    2.56
 -14  20  32    3.60    2.77
 -14  -6 -16   59.10    3.27
 -15  19  15   32.13    3.78
 -15  17   7    6.56    1.90
 -15 -13 -15   67.59    4.57
 -16  20  18    4.93    2.57
 -17  21  23   14.51    3.42
 -17 -29   5   -0.22    2.24
 -18  10 -10  171.73    6.21
 -18 -20 -12    7.65    2.53
 -19  15  -3   36.88    3.00
 -19 -23  -9   13.50    3.03
 -23  23  21    1.26    2.27
 -23  21   9   20.68    3.30
 -23   9 -15  152.03    5.30
 -24  22  12    0.90    2.00
 -24  20   4   32.26    3.46
 -25  23  15    4.46    2.32
 -25 -25 -11   -0.04    2.49
 -26  24  20    6.00    2.71
 -26  10 -16   34.22    2.07
 -26   8 -18   33.82    1.76
 -26 -14 -22   25.85    3.27
 -27 -13 -23   16.89    2.68
 -27 -23 -15    4.31    2.50
 -28 -16 -22   35.81    4.23
 -29  25  21   -0.53    2.29
 -29  23   9    6.36    2.32
 -29 -29  -7    0.50    2.31
 -30  24  12    7.17    2.76
 -30  20  -2   11.32    2.35
 -30 -20 -20   15.83    3.46
 -30 -22 -18    6.88    2.81
 -31 -17 -23    6.35    2.61
 -31 -25 -15    0.75    2.35
 -32 -12 -26    3.35    2.00
 -33  25  13    1.53    2.09
 -34  26  18    0.59    2.11
 -34  22   0    3.78    1.97
 -34  14 -16   31.31    2.42
 -34  -6 -28   12.68    1.98
 -35 -13 -27   15.06    2.84
 -36 -16 -26    0.10    1.44
 -37  21  -5    4.66    1.83
 -37  -9 -29   21.68    2.88
 -37 -15 -27    0.11    1.83
 -38  20  -8   13.49    2.29
 -38  18 -12    1.83    1.44
 -40 -10 -30    9.32    2.31
 -42  14 -20    0.05    1.03
 -43  -1 -31    3.64    1.10
 -45 -13 -31    6.09    2.48
 -52  -2 -34    4.33    1.34
  10  -6  20   94.57    3.00
   8   4  30   20.71    2.07
   7   5  25   84.22    4.19
   7   5  35   62.61    3.91
   7 -11  13   67.17    3.30
   6   4  44    0.12    1.45
   6 -14  14   72.43    3.85
   6 -18  28    4.65    1.44
   6 -18  30    1.00    1.14
   6 -18  32    5.41    1.39
   5   5  45    0.94    1.71
   5  -9   7  126.18    4.88
   5 -15  13   28.63    2.48
   5 -19  27    5.43    1.58
   4   8  22   98.60    5.04
   4   0  54    0.31    1.28
   2  10  38   11.79    2.59
   2   8  46    0.28    1.87
   2   6  10  448.32   13.63
   1  11  37    8.67    2.48
   1 -19  11   20.36    2.59
   0  12  26    0.31    1.65
   0 -14   2  142.97    6.40
  -2  -8  -4  188.42    6.87
  -5  15  39    7.21    2.88
  -6  16  26   28.09    3.90
  -6  16  34   10.29    2.97
  -6 -10  -8   25.92    2.37
  -6 -18  -2   15.51    2.47
  -7 -21   1   15.70    2.72
  -7 -23   5    0.98    1.67
  -8 -10 -10    3.78    1.48
  -8 -14  -8  159.97    7.31
  -9  13   5  184.62    7.66
  -9   7  -5  282.50    8.79
 -10  18  24   53.88    5.01
 -10  16  12   76.80    5.16
 -10 -20  -4    6.62    2.16
 -11  15   7   58.92    4.14
 -11  -9 -13  151.81    6.42
 -12 -24   0    5.48    2.49
 -13 -23  -3   10.89    2.83
 -14  20  26    8.89    2.85
 -15 -23  -5   14.65    3.06
 -16  14  -2   39.70    3.09
 -16 -18 -12    2.74    1.95
 -16 -20 -10    7.31    2.54
 -16 -28   4    0.99    2.24
 -17 -23  -7    0.83    2.27
 -18  16   0    5.94    1.77
 -18  14  -4   95.18    4.81
 -19  19   7    2.74    1.83
 -19 -29   3    1.30    2.15
 -20  14  -6  176.42    7.14
 -20 -14 -18   10.44    2.35
 -21  23  29    1.74    2.50
[truncated: 15,921,169 more chars]
